# Supplementary material for: A spatiotemporal steroidogenic regulatory network in human fetal adrenal glands and gonads
Source: Front Endocrinol (Lausanne). 2022 Nov 17;13:1036517. doi: 10.3389/fendo.2022.1036517 (PMC9713933; doi:10.3389/fendo.2022.1036517)
Supplement: Supplementary file 8 [file Table_1.xlsx]

## Sheet: Sheet1
	GW7						GW9				GW10						GW13				GW14				SUM
Gender	Female		Male1		Male2		Female		Male		Female		Male1		Male2		Female		Male		Female		Male
Organ	A	O	A	T	A	T	A	O	A	T	A	O	A	T	A	T	A	O	A	T	A	O	A	T
10X genomics sequenced cells	7029	4190	9123	5708	7341		9699	7402	6513	5539			4780		5877	6420	8371	4819	8836	11189	7913	8241			128990
Organ	Adrenal	Ovary	Testis
10X genomics sequenced cells	75482	24652	28856
