# Supplementary material for: A spatiotemporal steroidogenic regulatory network in human fetal adrenal glands and gonads
Source: Front Endocrinol (Lausanne). 2022 Nov 17;13:1036517. doi: 10.3389/fendo.2022.1036517 (PMC9713933; doi:10.3389/fendo.2022.1036517)
Supplement: Supplementary file 9 [file Table_2.csv]

	p_val	avg_logFC	pct.1	pct.2	p_val_adj	cluster	gene
CLDN5	0	3.69665505731872	0.839	0.032	0	endothelial cells	CLDN5
DNASE1L3	0	3.57730318998401	0.452	0.027	0	endothelial cells	DNASE1L3
TM4SF18	0	3.55990974489909	0.856	0.022	0	endothelial cells	TM4SF18
CAVIN2	0	3.55163873412018	0.936	0.079	0	endothelial cells	CAVIN2
FLT1	0	3.46986854553479	0.819	0.031	0	endothelial cells	FLT1
CLEC14A	0	3.44594280170744	0.789	0.025	0	endothelial cells	CLEC14A
SOX18	0	3.42868992418441	0.849	0.039	0	endothelial cells	SOX18
PLVAP	0	3.33241925217834	0.895	0.062	0	endothelial cells	PLVAP
TMEM88	0	3.33100137226883	0.885	0.057	0	endothelial cells	TMEM88
KDR	0	3.30818274291931	0.858	0.048	0	endothelial cells	KDR
CDH5	0	3.28295886506625	0.836	0.035	0	endothelial cells	CDH5
CCL14	0	3.2629226719949	0.449	0.012	0	endothelial cells	CCL14
FCN2	0	3.13117963019751	0.463	0.012	0	endothelial cells	FCN2
ECSCR	0	3.02854495658874	0.713	0.019	0	endothelial cells	ECSCR
CRHBP	0	3.01379207925875	0.455	0.019	0	endothelial cells	CRHBP
CYP26B1	0	3.01128547012385	0.619	0.033	0	endothelial cells	CYP26B1
F8	0	2.97503808456959	0.581	0.024	0	endothelial cells	F8
GNG11	0	2.97060524218313	0.974	0.265	0	endothelial cells	GNG11
TFPI	0	2.95700636469451	0.875	0.127	0	endothelial cells	TFPI
CALCRL	0	2.95322159065419	0.739	0.043	0	endothelial cells	CALCRL
ADGRL4	0	2.95308706398212	0.743	0.036	0	endothelial cells	ADGRL4
TCIM	0	2.94747009155588	0.716	0.07	0	endothelial cells	TCIM
ESAM	0	2.93233306999321	0.81	0.044	0	endothelial cells	ESAM
EHD3	0	2.86615594699953	0.631	0.048	0	endothelial cells	EHD3
STC1	0	2.83933637718801	0.428	0.027	0	endothelial cells	STC1
IRX3	0	2.82862115880372	0.602	0.017	0	endothelial cells	IRX3
MYCT1	0	2.82301881882713	0.63	0.017	0	endothelial cells	MYCT1
ICAM2	0	2.81885269051997	0.795	0.057	0	endothelial cells	ICAM2
EGFL7	0	2.78655798375318	0.974	0.251	0	endothelial cells	EGFL7
FCGR2B	0	2.76559195374876	0.353	0.015	0	endothelial cells	FCGR2B
KANK3	0	2.76076711598387	0.681	0.03	0	endothelial cells	KANK3
ROBO4	0	2.72069227521572	0.581	0.013	0	endothelial cells	ROBO4
APOLD1	0	2.71779062808253	0.58	0.041	0	endothelial cells	APOLD1
PTPRB	0	2.6807137746093	0.548	0.018	0	endothelial cells	PTPRB
EDN1	0	2.67065246168952	0.339	0.014	0	endothelial cells	EDN1
TIE1	0	2.66352456604229	0.608	0.023	0	endothelial cells	TIE1
FAM167B	0	2.63017682716141	0.497	0.012	0	endothelial cells	FAM167B
MMRN2	0	2.60950825128295	0.616	0.034	0	endothelial cells	MMRN2
PRCP	0	2.59345443027507	0.906	0.22	0	endothelial cells	PRCP
EFNA1	0	2.58852788872253	0.567	0.023	0	endothelial cells	EFNA1
PECAM1	0	2.55185797257181	0.701	0.057	0	endothelial cells	PECAM1
VAMP5	0	2.54477687787087	0.935	0.235	0	endothelial cells	VAMP5
ADGRF5	0	2.53531501313367	0.691	0.044	0	endothelial cells	ADGRF5
BTNL9	0	2.53324140528105	0.445	0.016	0	endothelial cells	BTNL9
PODXL	0	2.51128076028624	0.424	0.023	0	endothelial cells	PODXL
SLC9A3R2	0	2.50222407855061	0.859	0.22	0	endothelial cells	SLC9A3R2
CA2	0	2.48255407481093	0.49	0.041	0	endothelial cells	CA2
EMCN	0	2.46282099062849	0.844	0.118	0	endothelial cells	EMCN
CCL23	0	2.44857398665369	0.277	0.008	0	endothelial cells	CCL23
SOX7	0	2.44799374547567	0.457	0.014	0	endothelial cells	SOX7
TEK	0	2.42343173461179	0.522	0.027	0	endothelial cells	TEK
RAMP2	0	2.39571964376626	0.945	0.312	0	endothelial cells	RAMP2
CXorf36	0	2.39149956273252	0.455	0.009	0	endothelial cells	CXorf36
NOTCH4	0	2.38656767005119	0.545	0.043	0	endothelial cells	NOTCH4
PLPP3	0	2.38484801148448	0.839	0.186	0	endothelial cells	PLPP3
APLNR	0	2.37561933954802	0.405	0.023	0	endothelial cells	APLNR
PCAT19	0	2.36126811719101	0.456	0.013	0	endothelial cells	PCAT19
FCN3	0	2.34809496665683	0.303	0.007	0	endothelial cells	FCN3
CEACAM1	0	2.34805623739051	0.447	0.02	0	endothelial cells	CEACAM1
CAV1	0	2.34306930015959	0.761	0.065	0	endothelial cells	CAV1
LMO2	0	2.33923441798031	0.834	0.149	0	endothelial cells	LMO2
MADCAM1	0	2.31743638443608	0.384	0.018	0	endothelial cells	MADCAM1
ARHGAP29	0	2.31484781375923	0.827	0.151	0	endothelial cells	ARHGAP29
ENG	0	2.24081551679905	0.778	0.166	0	endothelial cells	ENG
GPR182	0	2.23990731387903	0.359	0.006	0	endothelial cells	GPR182
TGFBR2	0	2.2388500451266	0.809	0.172	0	endothelial cells	TGFBR2
FLT4	0	2.22463226406326	0.409	0.011	0	endothelial cells	FLT4
NPR1	0	2.22343972782492	0.466	0.027	0	endothelial cells	NPR1
RASIP1	0	2.22300890257597	0.617	0.066	0	endothelial cells	RASIP1
C2CD4B	0	2.21397792262266	0.35	0.054	0	endothelial cells	C2CD4B
GIMAP7	0	2.21127686322483	0.531	0.051	0	endothelial cells	GIMAP7
CD34	0	2.2100966782878	0.604	0.075	0	endothelial cells	CD34
SHE	0	2.2039896490252	0.435	0.017	0	endothelial cells	SHE
RBP5	0	2.19134430167659	0.363	0.01	0	endothelial cells	RBP5
TMEM255B	0	2.16422639697852	0.438	0.021	0	endothelial cells	TMEM255B
RGCC	0	2.16179592331031	0.593	0.101	0	endothelial cells	RGCC
DLL4	0	2.15180205068864	0.345	0.01	0	endothelial cells	DLL4
S100A16	0	2.13695251519998	0.884	0.22	0	endothelial cells	S100A16
EPAS1	0	2.13052840879998	0.684	0.109	0	endothelial cells	EPAS1
MMRN1	0	2.10246270333751	0.359	0.018	0	endothelial cells	MMRN1
TM4SF1	0	2.08532208050837	0.84	0.146	0	endothelial cells	TM4SF1
HSPG2	0	2.07680772718396	0.77	0.197	0	endothelial cells	HSPG2
IGFBP4	0	2.05974032827611	0.949	0.347	0	endothelial cells	IGFBP4
CD109	0	2.04936152401688	0.47	0.045	0	endothelial cells	CD109
RFLNB	0	2.02550617228826	0.631	0.094	0	endothelial cells	RFLNB
HYAL2	0	2.01583284217677	0.896	0.33	0	endothelial cells	HYAL2
SHANK3	0	2.01373272252292	0.393	0.025	0	endothelial cells	SHANK3
RASGRP3	0	2.00296680551122	0.422	0.031	0	endothelial cells	RASGRP3
RAPGEF5	0	1.99900677559364	0.512	0.061	0	endothelial cells	RAPGEF5
LDB2	0	1.98727493655183	0.815	0.195	0	endothelial cells	LDB2
LXN	0	1.97256357405068	0.564	0.083	0	endothelial cells	LXN
DUSP5	0	1.97246019320222	0.591	0.106	0	endothelial cells	DUSP5
ELK3	0	1.97136669056382	0.67	0.125	0	endothelial cells	ELK3
ERG	0	1.9661248811748	0.373	0.019	0	endothelial cells	ERG
PDE2A	0	1.95496364755945	0.343	0.017	0	endothelial cells	PDE2A
SCARF1	0	1.95462261420113	0.392	0.026	0	endothelial cells	SCARF1
ADAM15	0	1.94345816614163	0.463	0.064	0	endothelial cells	ADAM15
TCN2	0	1.94183289908774	0.489	0.066	0	endothelial cells	TCN2
FAM102A	0	1.93529780196353	0.447	0.08	0	endothelial cells	FAM102A
PCDH12	0	1.92810136380989	0.406	0.025	0	endothelial cells	PCDH12
CD40	0	1.92788457556182	0.381	0.025	0	endothelial cells	CD40
LRRC32	0	1.92479711584886	0.61	0.096	0	endothelial cells	LRRC32
S1PR1	0	1.91690711460626	0.353	0.022	0	endothelial cells	S1PR1
NOSTRIN	0	1.91416637337361	0.642	0.116	0	endothelial cells	NOSTRIN
CD93	0	1.90344021732865	0.627	0.09	0	endothelial cells	CD93
AFAP1L1	0	1.90122018895161	0.332	0.015	0	endothelial cells	AFAP1L1
SMAGP	0	1.8905576043681	0.437	0.045	0	endothelial cells	SMAGP
CETP	0	1.87824544942928	0.422	0.025	0	endothelial cells	CETP
TGM2	0	1.85350266892132	0.435	0.057	0	endothelial cells	TGM2
ADCY4	0	1.85272484425199	0.286	0.01	0	endothelial cells	ADCY4
EDNRB	0	1.85231780882799	0.601	0.13	0	endothelial cells	EDNRB
HLA-E	0	1.85145420118955	0.934	0.317	0	endothelial cells	HLA-E
NEDD9	0	1.84009252795833	0.5	0.089	0	endothelial cells	NEDD9
EFNB2	0	1.8380417816509	0.754	0.196	0	endothelial cells	EFNB2
CRIP2	0	1.83801466619829	0.734	0.183	0	endothelial cells	CRIP2
TMEM204	0	1.83522746401768	0.556	0.087	0	endothelial cells	TMEM204
EXOC3L2	0	1.83347559498021	0.341	0.025	0	endothelial cells	EXOC3L2
ARHGEF15	0	1.82375478901333	0.27	0.006	0	endothelial cells	ARHGEF15
BCL6B	0	1.81684889779709	0.27	0.007	0	endothelial cells	BCL6B
VWA1	0	1.811322313112	0.344	0.04	0	endothelial cells	VWA1
GJA1	0	1.80330316695999	0.555	0.115	0	endothelial cells	GJA1
GIMAP4	0	1.80171313214208	0.727	0.124	0	endothelial cells	GIMAP4
PROCR	0	1.78365982307902	0.412	0.04	0	endothelial cells	PROCR
CHRM3	0	1.7695274791965	0.288	0.018	0	endothelial cells	CHRM3
IPO11	0	1.76690189062419	0.423	0.055	0	endothelial cells	IPO11
DUSP6	0	1.75525234218377	0.696	0.162	0	endothelial cells	DUSP6
TSPAN15	0	1.75389144745963	0.372	0.041	0	endothelial cells	TSPAN15
NT5E	0	1.74589932691037	0.408	0.042	0	endothelial cells	NT5E
PLPP1	0	1.74493114465517	0.583	0.17	0	endothelial cells	PLPP1
ST6GAL1	0	1.74068936288871	0.417	0.073	0	endothelial cells	ST6GAL1
KLF2	0	1.73177214107868	0.82	0.424	0	endothelial cells	KLF2
CAV2	0	1.71709824182445	0.497	0.065	0	endothelial cells	CAV2
NOS3	0	1.714184732638	0.293	0.02	0	endothelial cells	NOS3
PLAT	0	1.71176618646647	0.756	0.331	0	endothelial cells	PLAT
ACVRL1	0	1.70550202268436	0.409	0.056	0	endothelial cells	ACVRL1
SEC14L1	0	1.7049436575144	0.782	0.269	0	endothelial cells	SEC14L1
LIMCH1	0	1.70468312685795	0.536	0.113	0	endothelial cells	LIMCH1
HECW2	0	1.69753862756924	0.336	0.05	0	endothelial cells	HECW2
PLXND1	0	1.69207996755246	0.573	0.127	0	endothelial cells	PLXND1
HES1	0	1.67426383008683	0.678	0.237	0	endothelial cells	HES1
IGFBP7	0	1.66822626414902	0.875	0.299	0	endothelial cells	IGFBP7
TINAGL1	0	1.66651122182633	0.663	0.169	0	endothelial cells	TINAGL1
IL3RA	0	1.66206696813642	0.339	0.039	0	endothelial cells	IL3RA
PRKCH	0	1.65548290615279	0.312	0.021	0	endothelial cells	PRKCH
TCF15	0	1.6513017759271	0.373	0.057	0	endothelial cells	TCF15
JAM3	0	1.65015373322573	0.557	0.123	0	endothelial cells	JAM3
ITGA5	0	1.64070211844215	0.487	0.087	0	endothelial cells	ITGA5
SLC27A3	0	1.63803451283435	0.432	0.085	0	endothelial cells	SLC27A3
GSN	0	1.63596803369148	0.858	0.335	0	endothelial cells	GSN
NPDC1	0	1.63481980884509	0.755	0.219	0	endothelial cells	NPDC1
SLC22A23	0	1.6345378410602	0.273	0.021	0	endothelial cells	SLC22A23
LIMS2	0	1.61329123944413	0.268	0.021	0	endothelial cells	LIMS2
GMFG	0	1.60327676874213	0.832	0.192	0	endothelial cells	GMFG
PLK2	0	1.58104357954557	0.716	0.233	0	endothelial cells	PLK2
EXOC3L1	0	1.57967833394282	0.271	0.023	0	endothelial cells	EXOC3L1
CYYR1	0	1.57578454866832	0.465	0.094	0	endothelial cells	CYYR1
GIMAP1	0	1.57259456623482	0.442	0.068	0	endothelial cells	GIMAP1
FAM69B	0	1.56942104106458	0.584	0.156	0	endothelial cells	FAM69B
WWTR1	0	1.56303988349288	0.654	0.202	0	endothelial cells	WWTR1
BMP2	0	1.56287743172273	0.252	0.031	0	endothelial cells	BMP2
SOCS3	0	1.55733025233828	0.659	0.25	0	endothelial cells	SOCS3
EPHB4	0	1.55563142682762	0.474	0.104	0	endothelial cells	EPHB4
HPCAL1	0	1.55393650655053	0.459	0.102	0	endothelial cells	HPCAL1
ID1	0	1.55337164385348	0.92	0.503	0	endothelial cells	ID1
CRNDE	0	1.54549192658539	0.365	0.053	0	endothelial cells	CRNDE
MFNG	0	1.54207648904141	0.361	0.052	0	endothelial cells	MFNG
SNRK	0	1.53829324349709	0.576	0.152	0	endothelial cells	SNRK
PDIA5	0	1.53722899113344	0.374	0.068	0	endothelial cells	PDIA5
GIMAP6	0	1.53574346018638	0.348	0.045	0	endothelial cells	GIMAP6
NRP2	0	1.53418023016734	0.809	0.315	0	endothelial cells	NRP2
GIMAP8	0	1.53347572004099	0.306	0.036	0	endothelial cells	GIMAP8
DYSF	0	1.53188471725045	0.253	0.015	0	endothelial cells	DYSF
LYVE1	0	1.52583091704327	0.723	0.141	0	endothelial cells	LYVE1
JUP	0	1.52019670926519	0.521	0.128	0	endothelial cells	JUP
CCDC85B	0	1.51874763904771	0.864	0.425	0	endothelial cells	CCDC85B
CASKIN2	0	1.51517802006499	0.367	0.066	0	endothelial cells	CASKIN2
F2R	0	1.51507327121334	0.637	0.164	0	endothelial cells	F2R
TFPI2	0	1.5129762702006	0.268	0.036	0	endothelial cells	TFPI2
A2M	0	1.51151408936157	0.818	0.186	0	endothelial cells	A2M
ETS1	0	1.51099865498346	0.52	0.107	0	endothelial cells	ETS1
PPM1F	0	1.50879946569107	0.472	0.099	0	endothelial cells	PPM1F
MGST2	0	1.50418233597309	0.758	0.286	0	endothelial cells	MGST2
GRASP	0	1.50337738656722	0.458	0.101	0	endothelial cells	GRASP
GRB10	0	1.49661964830526	0.292	0.048	0	endothelial cells	GRB10
PTPRM	0	1.48394157264482	0.285	0.039	0	endothelial cells	PTPRM
THBD	0	1.47483545970624	0.259	0.048	0	endothelial cells	THBD
SMTN	0	1.47293768927195	0.497	0.122	0	endothelial cells	SMTN
STOM	0	1.45813352306868	0.574	0.192	0	endothelial cells	STOM
ATF3	0	1.45664643911367	0.436	0.188	0	endothelial cells	ATF3
SLC2A3	0	1.44490911583734	0.692	0.216	0	endothelial cells	SLC2A3
BCAM	0	1.44386781429656	0.444	0.102	0	endothelial cells	BCAM
IFITM3	0	1.44042638378656	0.978	0.627	0	endothelial cells	IFITM3
NID1	0	1.43234820952851	0.729	0.234	0	endothelial cells	NID1
TACC1	0	1.4286714646723	0.657	0.219	0	endothelial cells	TACC1
IL6ST	0	1.42304070947868	0.75	0.297	0	endothelial cells	IL6ST
SPARCL1	0	1.42001710114726	0.431	0.175	0	endothelial cells	SPARCL1
MYO6	0	1.41896297372698	0.428	0.106	0	endothelial cells	MYO6
ANXA2	0	1.40220119966237	0.964	0.512	0	endothelial cells	ANXA2
PDK4	0	1.40035208574733	0.422	0.108	0	endothelial cells	PDK4
TSPO	0	1.38243399203382	0.77	0.202	0	endothelial cells	TSPO
FAM241A	0	1.37607076286754	0.254	0.034	0	endothelial cells	FAM241A
FAM198B	0	1.37553874874371	0.567	0.196	0	endothelial cells	FAM198B
ST6GALNAC3	0	1.37272869777373	0.338	0.068	0	endothelial cells	ST6GALNAC3
THEM6	0	1.3658095182387	0.273	0.049	0	endothelial cells	THEM6
STAB1	0	1.36327873633886	0.579	0.115	0	endothelial cells	STAB1
SH3BP5	0	1.3612941878054	0.807	0.366	0	endothelial cells	SH3BP5
ISG20	0	1.354849823098	0.298	0.052	0	endothelial cells	ISG20
SGK1	0	1.35436134792582	0.588	0.237	0	endothelial cells	SGK1
HSPA1A	0	1.34456327070935	0.829	0.605	0	endothelial cells	HSPA1A
NOVA2	0	1.33679114664675	0.265	0.035	0	endothelial cells	NOVA2
VASH1	0	1.33622657024692	0.343	0.075	0	endothelial cells	VASH1
HHEX	0	1.32672362494901	0.341	0.067	0	endothelial cells	HHEX
PLEKHG1	0	1.32473293874506	0.268	0.043	0	endothelial cells	PLEKHG1
TNFAIP8L1	0	1.32464035739666	0.306	0.06	0	endothelial cells	TNFAIP8L1
SASH1	0	1.3224155877141	0.416	0.099	0	endothelial cells	SASH1
ITGA6	0	1.3207457351644	0.255	0.041	0	endothelial cells	ITGA6
UACA	0	1.31444991821489	0.627	0.23	0	endothelial cells	UACA
DOCK6	0	1.31301642313217	0.285	0.057	0	endothelial cells	DOCK6
ATP8A1	0	1.31049215109607	0.313	0.063	0	endothelial cells	ATP8A1
DGKH	0	1.30755632381736	0.3	0.057	0	endothelial cells	DGKH
FAM43A	0	1.30498228705063	0.334	0.088	0	endothelial cells	FAM43A
KCNK6	0	1.30249501101299	0.345	0.071	0	endothelial cells	KCNK6
LIFR	0	1.29332512494957	0.55	0.165	0	endothelial cells	LIFR
MYO1C	0	1.28986671045671	0.412	0.114	0	endothelial cells	MYO1C
EMP1	0	1.27994508705747	0.364	0.082	0	endothelial cells	EMP1
GSDMD	0	1.27210711373079	0.374	0.09	0	endothelial cells	GSDMD
CARD8	0	1.26796376473657	0.428	0.12	0	endothelial cells	CARD8
CD9	0	1.26402334534818	0.596	0.23	0	endothelial cells	CD9
PIM3	0	1.26285017394694	0.48	0.176	0	endothelial cells	PIM3
CTSL	0	1.26175801792923	0.792	0.376	0	endothelial cells	CTSL
ECE1	0	1.25619465912736	0.406	0.116	0	endothelial cells	ECE1
MYL12A	0	1.25065313990324	0.978	0.797	0	endothelial cells	MYL12A
SNX9	0	1.24879060047458	0.454	0.135	0	endothelial cells	SNX9
RASAL2	0	1.24857530143872	0.365	0.101	0	endothelial cells	RASAL2
LPAR6	0	1.24033519365639	0.546	0.168	0	endothelial cells	LPAR6
GYPC	0	1.22816240356436	0.823	0.428	0	endothelial cells	GYPC
TP53I11	0	1.21451481194683	0.357	0.088	0	endothelial cells	TP53I11
TIMP3	0	1.20101647833805	0.85	0.407	0	endothelial cells	TIMP3
MID1	0	1.19595437626279	0.313	0.079	0	endothelial cells	MID1
ABCG2	0	1.19371031394064	0.328	0.086	0	endothelial cells	ABCG2
ETS2	0	1.1912085422996	0.626	0.221	0	endothelial cells	ETS2
HEG1	0	1.18918091903529	0.278	0.071	0	endothelial cells	HEG1
ENTPD1	0	1.18844605959737	0.324	0.072	0	endothelial cells	ENTPD1
SULT1C4	0	1.18708349678709	0.283	0.084	0	endothelial cells	SULT1C4
GGT5	0	1.18501059516692	0.277	0.049	0	endothelial cells	GGT5
CMTM8	0	1.18439935759857	0.443	0.113	0	endothelial cells	CMTM8
IGF2.1	0	1.18320852662382	0.525	0.234	0	endothelial cells	IGF2.1
RARB	0	1.18138008879145	0.321	0.082	0	endothelial cells	RARB
LYL1	0	1.1802373957321	0.417	0.094	0	endothelial cells	LYL1
PLA2G16	0	1.17363500441063	0.41	0.117	0	endothelial cells	PLA2G16
PROS1	0	1.17263028740817	0.301	0.07	0	endothelial cells	PROS1
EGLN3	0	1.16887677851398	0.333	0.082	0	endothelial cells	EGLN3
RHOJ	0	1.16752795847634	0.273	0.054	0	endothelial cells	RHOJ
FAM213A	0	1.1659716695427	0.724	0.38	0	endothelial cells	FAM213A
PXN	0	1.16467072996164	0.338	0.095	0	endothelial cells	PXN
NOTCH1	0	1.16424691287802	0.367	0.099	0	endothelial cells	NOTCH1
LGR4	0	1.15908892772493	0.292	0.087	0	endothelial cells	LGR4
EVA1B	0	1.15640736104645	0.847	0.467	0	endothelial cells	EVA1B
IGFBP5	0	1.15219072122004	0.832	0.493	0	endothelial cells	IGFBP5
TUBA4A	0	1.15119118324361	0.268	0.034	0	endothelial cells	TUBA4A
YES1	0	1.14686054141814	0.452	0.159	0	endothelial cells	YES1
TUBB6	0	1.14685383797405	0.549	0.198	0	endothelial cells	TUBB6
ADAMTS1	0	1.14550147212446	0.438	0.197	0	endothelial cells	ADAMTS1
NDRG1	0	1.14508613883672	0.281	0.081	0	endothelial cells	NDRG1
ADM	0	1.14335026571019	0.402	0.151	0	endothelial cells	ADM
RALB	0	1.14062074709769	0.558	0.229	0	endothelial cells	RALB
HIPK2	0	1.13002716876245	0.545	0.222	0	endothelial cells	HIPK2
SH2D3C	0	1.11712637843668	0.276	0.064	0	endothelial cells	SH2D3C
S100A10	0	1.10778617993625	0.953	0.508	0	endothelial cells	S100A10
FKBP1A	0	1.10039065556676	0.932	0.71	0	endothelial cells	FKBP1A
MTSS1	0	1.0982269331185	0.505	0.166	0	endothelial cells	MTSS1
HOXB7	0	1.09486777404871	0.391	0.117	0	endothelial cells	HOXB7
FZD4	0	1.09313259585149	0.358	0.107	0	endothelial cells	FZD4
STIM2	0	1.0911360451118	0.373	0.119	0	endothelial cells	STIM2
JCAD	0	1.08778704566484	0.343	0.102	0	endothelial cells	JCAD
DDIT4	0	1.08515711466438	0.651	0.374	0	endothelial cells	DDIT4
PIEZO1	0	1.08361045344135	0.254	0.063	0	endothelial cells	PIEZO1
USP13	0	1.08240719289384	0.302	0.11	0	endothelial cells	USP13
ICAM1	0	1.08183866331964	0.284	0.072	0	endothelial cells	ICAM1
HDAC7	0	1.08163635108852	0.414	0.138	0	endothelial cells	HDAC7
EML1	0	1.08147956445569	0.298	0.089	0	endothelial cells	EML1
TJP1	0	1.08146809757699	0.577	0.247	0	endothelial cells	TJP1
COTL1	0	1.07830903598858	0.862	0.445	0	endothelial cells	COTL1
SQLE	0	1.07610144359431	0.651	0.345	0	endothelial cells	SQLE
NEURL1B	0	1.07500317332764	0.28	0.077	0	endothelial cells	NEURL1B
RDX	0	1.07454060188495	0.897	0.574	0	endothelial cells	RDX
TNFAIP1	0	1.07301607946548	0.304	0.093	0	endothelial cells	TNFAIP1
TGFBR3	0	1.07287223098388	0.476	0.189	0	endothelial cells	TGFBR3
SPCS3	0	1.07181003398436	0.703	0.358	0	endothelial cells	SPCS3
TMEM123	0	1.07104706775747	0.691	0.339	0	endothelial cells	TMEM123
HLX	0	1.07046429835013	0.272	0.075	0	endothelial cells	HLX
CPNE2	0	1.06941383550513	0.454	0.163	0	endothelial cells	CPNE2
LAMB2	0	1.06918484612666	0.415	0.149	0	endothelial cells	LAMB2
TLR4	0	1.06520895816054	0.322	0.073	0	endothelial cells	TLR4
MT1X	0	1.06437323623382	0.307	0.1	0	endothelial cells	MT1X
TMEM47	0	1.05793630022658	0.301	0.13	0	endothelial cells	TMEM47
LRP5	0	1.05571417314885	0.302	0.094	0	endothelial cells	LRP5
C11orf96	0	1.05219009482936	0.78	0.413	0	endothelial cells	C11orf96
RHOB	0	1.05085226484723	0.796	0.528	0	endothelial cells	RHOB
SPTLC2	0	1.05024673441741	0.413	0.158	0	endothelial cells	SPTLC2
HSPA1B	0	1.04901272725529	0.598	0.375	0	endothelial cells	HSPA1B
TPST2	0	1.03993711735908	0.443	0.161	0	endothelial cells	TPST2
REEP3	0	1.0392908621978	0.472	0.19	0	endothelial cells	REEP3
IL1R1	0	1.031952046361	0.256	0.06	0	endothelial cells	IL1R1
PPFIBP1	0	1.03188470529621	0.534	0.203	0	endothelial cells	PPFIBP1
MAP4K2	0	1.02977362555363	0.311	0.095	0	endothelial cells	MAP4K2
LYSMD2	0	1.02943084407554	0.332	0.107	0	endothelial cells	LYSMD2
PARVB	0	1.02818037157144	0.371	0.122	0	endothelial cells	PARVB
EFNB1	0	1.02726809492231	0.532	0.232	0	endothelial cells	EFNB1
PSMB9	0	1.02528057974993	0.271	0.063	0	endothelial cells	PSMB9
SYPL1	0	1.02468341211634	0.707	0.376	0	endothelial cells	SYPL1
AKAP12	0	1.02234642032118	0.869	0.592	0	endothelial cells	AKAP12
IFITM2	0	1.01817879578098	0.882	0.469	0	endothelial cells	IFITM2
PSMB8	0	1.01770681627882	0.429	0.141	0	endothelial cells	PSMB8
NCOA7	0	1.01557274546307	0.461	0.185	0	endothelial cells	NCOA7
TMEM65	0	1.0155490824626	0.334	0.108	0	endothelial cells	TMEM65
SHC2	0	1.01199228993311	0.403	0.141	0	endothelial cells	SHC2
CDK17	0	1.00246234770788	0.27	0.081	0	endothelial cells	CDK17
CAVIN1	0	1.00059154769571	0.45	0.143	0	endothelial cells	CAVIN1
MAP3K11	0	0.998381962875565	0.373	0.135	0	endothelial cells	MAP3K11
CDC42EP1	0	0.996275653475365	0.396	0.141	0	endothelial cells	CDC42EP1
CLIC4	0	0.990108887894421	0.453	0.188	0	endothelial cells	CLIC4
SP100	0	0.98968813059343	0.364	0.118	0	endothelial cells	SP100
B2M	0	0.986883761784784	0.993	0.798	0	endothelial cells	B2M
LUZP1	0	0.984218333563679	0.532	0.245	0	endothelial cells	LUZP1
CD151	0	0.982511671907247	0.711	0.379	0	endothelial cells	CD151
CALM1	0	0.981711782560527	0.981	0.836	0	endothelial cells	CALM1
HSPB1	0	0.978223222391111	0.862	0.645	0	endothelial cells	HSPB1
ID3	0	0.976253513729867	0.954	0.57	0	endothelial cells	ID3
HLA-A	0	0.97522525719743	0.821	0.385	0	endothelial cells	HLA-A
ZNF467	0	0.97423865965669	0.27	0.078	0	endothelial cells	ZNF467
UBE2J1	0	0.973293872251051	0.516	0.253	0	endothelial cells	UBE2J1
PDE8A	0	0.97031142312553	0.267	0.087	0	endothelial cells	PDE8A
HOMER3	0	0.961967348117179	0.505	0.247	0	endothelial cells	HOMER3
NECTIN2	0	0.95987511972657	0.555	0.269	0	endothelial cells	NECTIN2
SDCBP	0	0.957808984890937	0.871	0.592	0	endothelial cells	SDCBP
TSPAN9	0	0.957402424812252	0.27	0.088	0	endothelial cells	TSPAN9
TSPAN14	0	0.956124896932902	0.505	0.231	0	endothelial cells	TSPAN14
CRIM1	0	0.953465379822905	0.274	0.082	0	endothelial cells	CRIM1
ISG15	0	0.948521598382227	0.478	0.178	0	endothelial cells	ISG15
AFDN	0	0.948035183382869	0.49	0.212	0	endothelial cells	AFDN
KIAA0355	0	0.948032031996596	0.339	0.129	0	endothelial cells	KIAA0355
HERPUD1	0	0.946281654342679	0.722	0.484	0	endothelial cells	HERPUD1
ABHD17A	0	0.943710145866579	0.691	0.391	0	endothelial cells	ABHD17A
PARP14	0	0.940729965987069	0.329	0.111	0	endothelial cells	PARP14
PEA15	0	0.939031243728364	0.416	0.172	0	endothelial cells	PEA15
RGL2	0	0.937756751128329	0.371	0.141	0	endothelial cells	RGL2
PLSCR4	0	0.935305941619328	0.267	0.087	0	endothelial cells	PLSCR4
CHST15	0	0.935178346178687	0.267	0.079	0	endothelial cells	CHST15
UTRN	0	0.930799550891291	0.569	0.282	0	endothelial cells	UTRN
SOCS2	0	0.930577308424475	0.299	0.092	0	endothelial cells	SOCS2
SPRY1	0	0.929880203445901	0.459	0.199	0	endothelial cells	SPRY1
MSN	0	0.929292965903681	0.695	0.352	0	endothelial cells	MSN
PTPRG	0	0.928478991818619	0.299	0.11	0	endothelial cells	PTPRG
ITGB5	0	0.927153339272207	0.268	0.085	0	endothelial cells	ITGB5
CALCOCO2	0	0.92684376509694	0.419	0.184	0	endothelial cells	CALCOCO2
MAST4	0	0.924968317680095	0.319	0.121	0	endothelial cells	MAST4
FAM107B	0	0.924770620399178	0.472	0.194	0	endothelial cells	FAM107B
ARHGEF3	0	0.923019253981051	0.252	0.074	0	endothelial cells	ARHGEF3
SPTBN1	0	0.917527097143659	0.741	0.44	0	endothelial cells	SPTBN1
P3H2	0	0.916765869542654	0.277	0.111	0	endothelial cells	P3H2
KLF4	0	0.911823737274696	0.381	0.247	0	endothelial cells	KLF4
TSPAN18	0	0.909970808844355	0.465	0.21	0	endothelial cells	TSPAN18
ABI3	0	0.908970917016374	0.262	0.074	0	endothelial cells	ABI3
CDC37	0	0.907381547153657	0.721	0.429	0	endothelial cells	CDC37
FCGRT	0	0.906135916520166	0.935	0.541	0	endothelial cells	FCGRT
TMEM173	0	0.904547873558697	0.426	0.186	0	endothelial cells	TMEM173
SLC44A2	0	0.904488286360293	0.322	0.125	0	endothelial cells	SLC44A2
COL4A1	0	0.903230735959405	0.656	0.268	0	endothelial cells	COL4A1
APP	0	0.902507468846767	0.868	0.573	0	endothelial cells	APP
XIST	0	0.901814723900538	0.351	0.155	0	endothelial cells	XIST
RAPH1	0	0.89991493359563	0.288	0.097	0	endothelial cells	RAPH1
SERPINH1	0	0.899914192328499	0.879	0.497	0	endothelial cells	SERPINH1
RHOC	0	0.897059354593121	0.873	0.598	0	endothelial cells	RHOC
IKBIP	0	0.8956681773208	0.518	0.254	0	endothelial cells	IKBIP
SERPINB6	0	0.891535684905922	0.765	0.477	0	endothelial cells	SERPINB6
OSTF1	0	0.890351169401357	0.552	0.219	0	endothelial cells	OSTF1
PPP2R5A	0	0.888467751178278	0.28	0.092	0	endothelial cells	PPP2R5A
CASP4	0	0.886072769243903	0.29	0.093	0	endothelial cells	CASP4
ATP11C	0	0.88498564110612	0.298	0.111	0	endothelial cells	ATP11C
WARS	0	0.883924379862874	0.287	0.115	0	endothelial cells	WARS
PMP22	0	0.880668567597174	0.656	0.3	0	endothelial cells	PMP22
CLIC1	0	0.877750748511497	0.954	0.783	0	endothelial cells	CLIC1
DCHS1	0	0.874593510202941	0.368	0.143	0	endothelial cells	DCHS1
ARHGEF12	0	0.870249488780493	0.397	0.179	0	endothelial cells	ARHGEF12
DNAJB1	0	0.869423852332463	0.595	0.487	0	endothelial cells	DNAJB1
SLC44A1	0	0.868970200357075	0.294	0.112	0	endothelial cells	SLC44A1
BCAP29	0	0.864002694857871	0.546	0.283	0	endothelial cells	BCAP29
MEF2C	0	0.861700614969092	0.786	0.378	0	endothelial cells	MEF2C
MTUS1	0	0.860086872158564	0.449	0.188	0	endothelial cells	MTUS1
PLEKHA1	0	0.849971767378133	0.365	0.162	0	endothelial cells	PLEKHA1
SELENOP	0	0.849654889107343	0.766	0.432	0	endothelial cells	SELENOP
FXYD6	0	0.849628753754482	0.715	0.365	0	endothelial cells	FXYD6
RBPMS	0	0.842316522620501	0.427	0.187	0	endothelial cells	RBPMS
NUCB2	0	0.841913121969408	0.606	0.35	0	endothelial cells	NUCB2
ASAP2	0	0.841379575291445	0.277	0.1	0	endothelial cells	ASAP2
MEF2A	0	0.840431500772938	0.463	0.232	0	endothelial cells	MEF2A
PTPN12	0	0.833269100485512	0.511	0.251	0	endothelial cells	PTPN12
PXDC1	0	0.830826101413526	0.263	0.089	0	endothelial cells	PXDC1
PON2	0	0.828469987838069	0.53	0.271	0	endothelial cells	PON2
AMOTL1	0	0.827482641650048	0.268	0.1	0	endothelial cells	AMOTL1
IFI16	0	0.826453552222937	0.714	0.351	0	endothelial cells	IFI16
TMEM109	0	0.825209636528798	0.437	0.216	0	endothelial cells	TMEM109
SELENON	0	0.823361314113233	0.254	0.092	0	endothelial cells	SELENON
FKBP5	0	0.822856905728348	0.466	0.211	0	endothelial cells	FKBP5
CSRP1	0	0.821611141593713	0.499	0.218	0	endothelial cells	CSRP1
ATP11A	0	0.820489363290743	0.319	0.132	0	endothelial cells	ATP11A
PREX1	0	0.819445588491394	0.262	0.095	0	endothelial cells	PREX1
CCPG1	0	0.818506734823754	0.459	0.223	0	endothelial cells	CCPG1
RAB13	0	0.810922435971846	0.7	0.485	0	endothelial cells	RAB13
SNTB2	0	0.809805190224197	0.36	0.155	0	endothelial cells	SNTB2
HLA-C	0	0.808612694721561	0.719	0.259	0	endothelial cells	HLA-C
DGKZ	0	0.803807751367862	0.393	0.189	0	endothelial cells	DGKZ
TSPAN7	0	0.803410754543556	0.387	0.174	0	endothelial cells	TSPAN7
CYBA	0	0.802195310940995	0.935	0.515	0	endothelial cells	CYBA
RAP1B	0	0.801424611758159	0.865	0.626	0	endothelial cells	RAP1B
PIP4K2A	0	0.798808439661626	0.337	0.142	0	endothelial cells	PIP4K2A
TCF4	0	0.796906252504857	0.773	0.497	0	endothelial cells	TCF4
SIGIRR	0	0.796174283784443	0.356	0.158	0	endothelial cells	SIGIRR
LOXL2	0	0.795465778753834	0.287	0.107	0	endothelial cells	LOXL2
CHST12	0	0.79399783560768	0.348	0.163	0	endothelial cells	CHST12
CTNND1	0	0.793834995622803	0.492	0.268	0	endothelial cells	CTNND1
TSPAN13	0	0.793236280147016	0.512	0.237	0	endothelial cells	TSPAN13
BAMBI	0	0.792577761185991	0.35	0.178	0	endothelial cells	BAMBI
SEMA6A	0	0.785698903490576	0.449	0.233	0	endothelial cells	SEMA6A
TNFRSF1A	0	0.785399311450858	0.599	0.324	0	endothelial cells	TNFRSF1A
CDCA7	0	0.783780704929864	0.284	0.121	0	endothelial cells	CDCA7
NECAP2	0	0.783421280238632	0.516	0.281	0	endothelial cells	NECAP2
GAS6	0	0.778703625727846	0.37	0.162	0	endothelial cells	GAS6
TMOD3	0	0.777770860200629	0.543	0.307	0	endothelial cells	TMOD3
SPAG9	0	0.777766327329673	0.543	0.309	0	endothelial cells	SPAG9
NID2	0	0.768582899183864	0.343	0.142	0	endothelial cells	NID2
SLC12A2	0	0.768040718277253	0.273	0.127	0	endothelial cells	SLC12A2
MGAT1	0	0.767033063434173	0.486	0.244	0	endothelial cells	MGAT1
ARHGEF7	0	0.765521083298174	0.335	0.156	0	endothelial cells	ARHGEF7
ITM2B	0	0.764086540611673	0.979	0.884	0	endothelial cells	ITM2B
CD36	0	0.763541357921356	0.433	0.122	0	endothelial cells	CD36
ZEB1	0	0.760290501665834	0.439	0.191	0	endothelial cells	ZEB1
GSTO1	0	0.760060192003177	0.743	0.479	0	endothelial cells	GSTO1
CAST	0	0.758047294289084	0.551	0.299	0	endothelial cells	CAST
THSD7A	0	0.755141525383887	0.334	0.155	0	endothelial cells	THSD7A
FCHO2	0	0.753978034168862	0.272	0.109	0	endothelial cells	FCHO2
JUN	0	0.751066714654637	0.86	0.745	0	endothelial cells	JUN
HSPA5	0	0.750768981080745	0.879	0.757	0	endothelial cells	HSPA5
PKN1	0	0.750388738260596	0.551	0.305	0	endothelial cells	PKN1
PIEZO2	0	0.748230749219568	0.437	0.179	0	endothelial cells	PIEZO2
PEAK1	0	0.745777543856347	0.273	0.124	0	endothelial cells	PEAK1
SH2B3	0	0.74352307273036	0.297	0.11	0	endothelial cells	SH2B3
TBXAS1	0	0.743229827781732	0.27	0.098	0	endothelial cells	TBXAS1
AP2S1	0	0.742083466678018	0.876	0.697	0	endothelial cells	AP2S1
PIK3C2A	0	0.740827857405448	0.362	0.182	0	endothelial cells	PIK3C2A
JAK1	0	0.73972452537578	0.67	0.425	0	endothelial cells	JAK1
SERTAD1	0	0.738919601815199	0.497	0.295	0	endothelial cells	SERTAD1
C1orf21	0	0.737781748044384	0.338	0.149	0	endothelial cells	C1orf21
SERINC5	0	0.735775864325822	0.297	0.143	0	endothelial cells	SERINC5
PPP1R14A	0	0.734574468522839	0.357	0.163	0	endothelial cells	PPP1R14A
TMEM50A	0	0.73263177319039	0.777	0.547	0	endothelial cells	TMEM50A
ADAMTS9	0	0.731859625031197	0.258	0.114	0	endothelial cells	ADAMTS9
DNM3OS	0	0.728922377895106	0.355	0.144	0	endothelial cells	DNM3OS
GNAI1	0	0.728645142725274	0.495	0.268	0	endothelial cells	GNAI1
SWAP70	0	0.727704912856729	0.291	0.136	0	endothelial cells	SWAP70
MRPL17	0	0.724522230468412	0.55	0.329	0	endothelial cells	MRPL17
CEMIP2	0	0.724489406283606	0.278	0.116	0	endothelial cells	CEMIP2
MYDGF	0	0.723691341487754	0.797	0.568	0	endothelial cells	MYDGF
MPZL1	0	0.72329788601383	0.401	0.205	0	endothelial cells	MPZL1
PLSCR1	0	0.721310463936859	0.468	0.224	0	endothelial cells	PLSCR1
PMAIP1	0	0.719330559097322	0.311	0.121	0	endothelial cells	PMAIP1
SHC1	0	0.718677007274508	0.442	0.231	0	endothelial cells	SHC1
HPGD	0	0.718089000685855	0.394	0.134	0	endothelial cells	HPGD
APLP2	0	0.717924755686161	0.735	0.52	0	endothelial cells	APLP2
SH3GL1	0	0.716998845751123	0.399	0.21	0	endothelial cells	SH3GL1
NUMB	0	0.716606108358696	0.361	0.183	0	endothelial cells	NUMB
TBC1D15	0	0.715683604831713	0.371	0.199	0	endothelial cells	TBC1D15
SIPA1	0	0.714257637596125	0.311	0.136	0	endothelial cells	SIPA1
RECK	0	0.714056718484352	0.26	0.118	0	endothelial cells	RECK
TSPAN4	0	0.713961393249513	0.6	0.325	0	endothelial cells	TSPAN4
TNS2	0	0.712570123355966	0.332	0.146	0	endothelial cells	TNS2
SAV1	0	0.712426852699047	0.337	0.183	0	endothelial cells	SAV1
CMTM3	0	0.710554448876425	0.553	0.321	0	endothelial cells	CMTM3
FERMT2	0	0.709995540522832	0.564	0.316	0	endothelial cells	FERMT2
IFI6	0	0.70980646946422	0.31	0.172	0	endothelial cells	IFI6
SIVA1	0	0.708883156452237	0.791	0.594	0	endothelial cells	SIVA1
EMP2	0	0.708152652401754	0.429	0.223	0	endothelial cells	EMP2
ORAI1	0	0.707277746649246	0.308	0.148	0	endothelial cells	ORAI1
HIF3A	0	0.706553684122951	0.496	0.273	0	endothelial cells	HIF3A
TMSB4X	0	0.706434857064258	0.998	0.97	0	endothelial cells	TMSB4X
MAF	0	0.702464517216659	0.615	0.324	0	endothelial cells	MAF
TPRKB	0	0.70128198737782	0.621	0.415	0	endothelial cells	TPRKB
BID	0	0.69616189573618	0.429	0.193	0	endothelial cells	BID
BCAR1	0	0.692585011600286	0.291	0.138	0	endothelial cells	BCAR1
ARL4A	0	0.692507040727814	0.463	0.286	0	endothelial cells	ARL4A
VOPP1	0	0.690483509302813	0.252	0.106	0	endothelial cells	VOPP1
RRBP1	0	0.689261708342667	0.722	0.445	0	endothelial cells	RRBP1
PTPRN2	0	0.688405087625685	0.312	0.142	0	endothelial cells	PTPRN2
ITGB1	0	0.688266558182507	0.866	0.669	0	endothelial cells	ITGB1
TGFB1	0	0.67951603600958	0.444	0.178	0	endothelial cells	TGFB1
HEXB	0	0.678057867598759	0.309	0.158	0	endothelial cells	HEXB
TLNRD1	0	0.675589117241755	0.353	0.197	0	endothelial cells	TLNRD1
KIAA1551	0	0.674967291987591	0.366	0.201	0	endothelial cells	KIAA1551
FMNL2	0	0.674241875184201	0.281	0.135	0	endothelial cells	FMNL2
SDF2L1	0	0.673383943846695	0.467	0.272	0	endothelial cells	SDF2L1
ERICH1	0	0.672773757241975	0.342	0.182	0	endothelial cells	ERICH1
CRYL1	0	0.672597892234441	0.306	0.147	0	endothelial cells	CRYL1
ITGA8	0	0.672556965691335	0.391	0.132	0	endothelial cells	ITGA8
TAGLN2	0	0.669763018240192	0.637	0.402	0	endothelial cells	TAGLN2
CD81	0	0.669479056335267	0.973	0.811	0	endothelial cells	CD81
TNIP1	0	0.66625549633599	0.278	0.135	0	endothelial cells	TNIP1
RAB11A	0	0.666240725141489	0.723	0.517	0	endothelial cells	RAB11A
ASAP1	0	0.66524244790023	0.537	0.332	0	endothelial cells	ASAP1
FHL1	0	0.662492090474146	0.566	0.286	0	endothelial cells	FHL1
FRMD4B	0	0.661418114124339	0.348	0.147	0	endothelial cells	FRMD4B
COL4A2	0	0.659439430780663	0.676	0.356	0	endothelial cells	COL4A2
INTS3	0	0.658198435307624	0.307	0.162	0	endothelial cells	INTS3
LEPROT	0	0.654070074675341	0.71	0.494	0	endothelial cells	LEPROT
SLC25A4	0	0.653660623511743	0.369	0.193	0	endothelial cells	SLC25A4
DEGS1	0	0.653087748483505	0.552	0.348	0	endothelial cells	DEGS1
MBNL2	0	0.651812489094164	0.339	0.175	0	endothelial cells	MBNL2
CARHSP1	0	0.650150003240266	0.622	0.4	0	endothelial cells	CARHSP1
CCDC34	0	0.648308275798003	0.394	0.239	0	endothelial cells	CCDC34
LPP	0	0.64174389843593	0.476	0.269	0	endothelial cells	LPP
HOXB2	0	0.641482900171755	0.348	0.186	0	endothelial cells	HOXB2
ITGA9	0	0.640225630124011	0.256	0.127	0	endothelial cells	ITGA9
QKI	0	0.639717811933827	0.727	0.479	0	endothelial cells	QKI
SUN1	0	0.639470690462418	0.35	0.197	0	endothelial cells	SUN1
IGFBP2	0	0.638483779029397	0.908	0.551	0	endothelial cells	IGFBP2
IER5	0	0.638071272089083	0.482	0.239	0	endothelial cells	IER5
KLHL5	0	0.635209152305962	0.253	0.128	0	endothelial cells	KLHL5
MANF	0	0.635147120207968	0.684	0.496	0	endothelial cells	MANF
SPATS2L	0	0.634826778511773	0.594	0.357	0	endothelial cells	SPATS2L
IRF1	0	0.633738321843246	0.498	0.283	0	endothelial cells	IRF1
ACSL3	0	0.633684353136525	0.406	0.241	0	endothelial cells	ACSL3
RGS3	0	0.633213612566201	0.378	0.21	0	endothelial cells	RGS3
EGLN1	0	0.632373846306819	0.293	0.156	0	endothelial cells	EGLN1
RB1	0	0.630158525680732	0.412	0.209	0	endothelial cells	RB1
RRAS	0	0.629996584636735	0.435	0.22	0	endothelial cells	RRAS
ADAM10	0	0.629916415845101	0.441	0.249	0	endothelial cells	ADAM10
LGALS8	0	0.628967704220722	0.281	0.147	0	endothelial cells	LGALS8
PKIG	0	0.628047716876148	0.383	0.222	0	endothelial cells	PKIG
DUSP11	0	0.626427494310966	0.334	0.192	0	endothelial cells	DUSP11
MYH9	0	0.618639509494353	0.487	0.289	0	endothelial cells	MYH9
ERO1A	0	0.617812599374508	0.272	0.142	0	endothelial cells	ERO1A
TPM4	0	0.616771171013426	0.858	0.651	0	endothelial cells	TPM4
SCARB2	0	0.616476954267737	0.526	0.318	0	endothelial cells	SCARB2
AKT3	0	0.61604119757283	0.282	0.133	0	endothelial cells	AKT3
ELF1	0	0.612545042032039	0.41	0.203	0	endothelial cells	ELF1
SEPT10	0	0.611420651106595	0.437	0.24	0	endothelial cells	SEPT10
LAMC1	0	0.609806163380564	0.356	0.205	0	endothelial cells	LAMC1
SNX3	0	0.609075867098685	0.871	0.726	0	endothelial cells	SNX3
PHLDA1	0	0.607118021941174	0.516	0.322	0	endothelial cells	PHLDA1
TRIOBP	0	0.605137448825294	0.554	0.363	0	endothelial cells	TRIOBP
PTTG1IP	0	0.604289337259355	0.58	0.393	0	endothelial cells	PTTG1IP
CNOT6L	0	0.603046751775791	0.301	0.166	0	endothelial cells	CNOT6L
LRP10	0	0.601161761917913	0.278	0.142	0	endothelial cells	LRP10
ZNF521	0	0.600832971452004	0.294	0.154	0	endothelial cells	ZNF521
NCKAP1	0	0.598646633918059	0.378	0.218	0	endothelial cells	NCKAP1
CD200	0	0.598423028405619	0.259	0.129	0	endothelial cells	CD200
NRP1	0	0.598390082558598	0.619	0.379	0	endothelial cells	NRP1
NEAT1	0	0.594896705414218	0.856	0.562	0	endothelial cells	NEAT1
GADD45B	0	0.593250013319383	0.499	0.297	0	endothelial cells	GADD45B
BTBD3	0	0.589580742162203	0.374	0.215	0	endothelial cells	BTBD3
GNAI2	0	0.587965046480615	0.872	0.701	0	endothelial cells	GNAI2
AGTRAP	0	0.587221790281138	0.318	0.171	0	endothelial cells	AGTRAP
LBH	0	0.584688051409212	0.289	0.118	0	endothelial cells	LBH
KLF10	0	0.584452492781509	0.363	0.192	0	endothelial cells	KLF10
BMPR2	0	0.583064339573167	0.409	0.257	0	endothelial cells	BMPR2
CCDC50	0	0.581313768892253	0.493	0.309	0	endothelial cells	CCDC50
CCNY	0	0.57966569963159	0.467	0.312	0	endothelial cells	CCNY
GNA11	0	0.577655094485659	0.277	0.15	0	endothelial cells	GNA11
NET1	0	0.577551205092239	0.333	0.176	0	endothelial cells	NET1
NFKBIZ	0	0.577072503394617	0.364	0.203	0	endothelial cells	NFKBIZ
NTHL1	0	0.577003983617674	0.375	0.235	0	endothelial cells	NTHL1
GFM1	0	0.575046371620849	0.273	0.153	0	endothelial cells	GFM1
BLCAP	0	0.573282908069363	0.334	0.206	0	endothelial cells	BLCAP
B4GALT5	0	0.572577924631159	0.323	0.19	0	endothelial cells	B4GALT5
PTK2	0	0.572440644157924	0.368	0.203	0	endothelial cells	PTK2
GINM1	0	0.566989769656633	0.467	0.301	0	endothelial cells	GINM1
KRTCAP2	0	0.566249321863512	0.588	0.424	0	endothelial cells	KRTCAP2
PHC2	0	0.562408709108953	0.429	0.26	0	endothelial cells	PHC2
RALA	0	0.561873324602217	0.523	0.353	0	endothelial cells	RALA
BCAP31	0	0.557964528845571	0.606	0.42	0	endothelial cells	BCAP31
GUK1	0	0.557377609982314	0.85	0.705	0	endothelial cells	GUK1
DUSP1	0	0.557128861285177	0.806	0.588	0	endothelial cells	DUSP1
PDIA3	0	0.556168522864793	0.888	0.74	0	endothelial cells	PDIA3
ITSN2	0	0.554361608967022	0.292	0.156	0	endothelial cells	ITSN2
POMP	0	0.553796360081158	0.877	0.762	0	endothelial cells	POMP
CNN3	0	0.550068051416691	0.82	0.58	0	endothelial cells	CNN3
ITPRIPL2	0	0.546873803047893	0.278	0.152	0	endothelial cells	ITPRIPL2
PLCB1	0	0.545426049143221	0.266	0.139	0	endothelial cells	PLCB1
LIMA1	0	0.54317320963814	0.45	0.282	0	endothelial cells	LIMA1
FLNB	0	0.542297840187133	0.311	0.178	0	endothelial cells	FLNB
ARL2	0	0.539121415994773	0.575	0.395	0	endothelial cells	ARL2
HSP90B1	0	0.539083088655149	0.939	0.835	0	endothelial cells	HSP90B1
AP1S2	0	0.536756230253824	0.545	0.298	0	endothelial cells	AP1S2
CAPG	0	0.53425896433008	0.306	0.148	0	endothelial cells	CAPG
CFLAR	0	0.532813842512559	0.435	0.258	0	endothelial cells	CFLAR
FILIP1	0	0.530618158284557	0.279	0.144	0	endothelial cells	FILIP1
TPM3	0	0.530552231022654	0.842	0.674	0	endothelial cells	TPM3
RAP1A	0	0.528874892204755	0.537	0.348	0	endothelial cells	RAP1A
NDUFA8	0	0.528288132600351	0.592	0.439	0	endothelial cells	NDUFA8
FLOT1	0	0.524940530046622	0.468	0.303	0	endothelial cells	FLOT1
RSU1	0	0.523290653013258	0.358	0.213	0	endothelial cells	RSU1
RXRA	0	0.519016237029239	0.281	0.147	0	endothelial cells	RXRA
FDPS	0	0.518828361077446	0.771	0.516	0	endothelial cells	FDPS
ARGLU1	0	0.517673302779408	0.797	0.662	0	endothelial cells	ARGLU1
MBD2	0	0.51717423885644	0.371	0.235	0	endothelial cells	MBD2
WASHC4	0	0.514421926913561	0.365	0.222	0	endothelial cells	WASHC4
MYL6	0	0.513418907106261	0.99	0.975	0	endothelial cells	MYL6
JUNB	0	0.511573438158935	0.8	0.674	0	endothelial cells	JUNB
RAP2A	0	0.509962165809126	0.289	0.16	0	endothelial cells	RAP2A
VASP	0	0.507230529348798	0.433	0.26	0	endothelial cells	VASP
TMEM219	0	0.50616159866443	0.537	0.367	0	endothelial cells	TMEM219
CRK	0	0.503694632370544	0.419	0.278	0	endothelial cells	CRK
FSCN1	0	0.499903231833741	0.69	0.504	0	endothelial cells	FSCN1
ATOX1	0	0.499197732947713	0.735	0.582	0	endothelial cells	ATOX1
SPPL2A	0	0.496403460647495	0.41	0.27	0	endothelial cells	SPPL2A
PLIN2	0	0.49544353812847	0.53	0.347	0	endothelial cells	PLIN2
PDIA6	0	0.49541772178111	0.886	0.748	0	endothelial cells	PDIA6
TRAM1	0	0.493334627383232	0.531	0.374	0	endothelial cells	TRAM1
KLF6	0	0.489188858351112	0.675	0.496	0	endothelial cells	KLF6
IER5L	0	0.488337676482367	0.5	0.351	0	endothelial cells	IER5L
CSTB	0	0.487341901207496	0.786	0.636	0	endothelial cells	CSTB
TMBIM6	0	0.485925143567207	0.884	0.749	0	endothelial cells	TMBIM6
HDAC1	0	0.485350144961852	0.448	0.3	0	endothelial cells	HDAC1
PXDN	0	0.483584529083119	0.46	0.28	0	endothelial cells	PXDN
ATP1B3	0	0.480611859160917	0.616	0.427	0	endothelial cells	ATP1B3
FGFR1	0	0.475880116477547	0.444	0.254	0	endothelial cells	FGFR1
FNBP1L	0	0.473168249338806	0.419	0.258	0	endothelial cells	FNBP1L
CHD7	0	0.470238492448942	0.272	0.145	0	endothelial cells	CHD7
MYL12B	0	0.468349149443009	0.931	0.854	0	endothelial cells	MYL12B
WDR1	0	0.465937262631112	0.456	0.306	0	endothelial cells	WDR1
ACTN4	0	0.462912970635182	0.584	0.427	0	endothelial cells	ACTN4
SEC62	0	0.461170019159569	0.802	0.687	0	endothelial cells	SEC62
NUCB1	0	0.461080045199836	0.484	0.34	0	endothelial cells	NUCB1
SH3GLB1	0	0.4592504864685	0.519	0.367	0	endothelial cells	SH3GLB1
TMEM165	0	0.45761278214422	0.524	0.377	0	endothelial cells	TMEM165
METRNL	0	0.456852634288493	0.37	0.224	0	endothelial cells	METRNL
GCC2	0	0.455560301030074	0.527	0.394	0	endothelial cells	GCC2
MRPL52	0	0.45428899233699	0.589	0.449	0	endothelial cells	MRPL52
CLDND1	0	0.451326196398295	0.464	0.325	0	endothelial cells	CLDND1
NR3C1	0	0.450384181781378	0.404	0.255	0	endothelial cells	NR3C1
SPTSSA	0	0.444162455454181	0.481	0.346	0	endothelial cells	SPTSSA
ATP2B1	0	0.443829293173215	0.57	0.393	0	endothelial cells	ATP2B1
MCAM	0	0.443703498213889	0.331	0.144	0	endothelial cells	MCAM
SAT1	0	0.443006471720151	0.753	0.505	0	endothelial cells	SAT1
ZFP36	0	0.440288658605923	0.562	0.392	0	endothelial cells	ZFP36
PTPRE	0	0.439296966703502	0.347	0.143	0	endothelial cells	PTPRE
DDX3X	0	0.437715536897141	0.67	0.553	0	endothelial cells	DDX3X
IER2	0	0.437461117773638	0.887	0.685	0	endothelial cells	IER2
CCL2	0	0.432457523298838	0.289	0.146	0	endothelial cells	CCL2
MAN1A1	0	0.431880498744078	0.286	0.15	0	endothelial cells	MAN1A1
BRI3	0	0.430156547071794	0.849	0.704	0	endothelial cells	BRI3
ZNF503	0	0.423832392891022	0.442	0.289	0	endothelial cells	ZNF503
FYN	0	0.423290677700102	0.443	0.273	0	endothelial cells	FYN
ACAP2	0	0.420837459173116	0.428	0.283	0	endothelial cells	ACAP2
CKLF	0	0.420481850645004	0.483	0.331	0	endothelial cells	CKLF
CTNNA1	0	0.412521902013668	0.559	0.42	0	endothelial cells	CTNNA1
NAA38	0	0.410883125009888	0.751	0.624	0	endothelial cells	NAA38
SLC25A37	0	0.410061965534877	0.435	0.292	0	endothelial cells	SLC25A37
NOP10	0	0.408171257764608	0.795	0.672	0	endothelial cells	NOP10
RBMS1	0	0.405793816333085	0.651	0.475	0	endothelial cells	RBMS1
LYN	0	0.403663655141755	0.269	0.131	0	endothelial cells	LYN
POLR2L	0	0.400341980067608	0.784	0.672	0	endothelial cells	POLR2L
LIMS1	0	0.396464137778914	0.612	0.474	0	endothelial cells	LIMS1
TMBIM4	0	0.392078539228292	0.681	0.555	0	endothelial cells	TMBIM4
PRDX1	0	0.390331471634772	0.891	0.776	0	endothelial cells	PRDX1
CALR	0	0.389451970824117	0.912	0.799	0	endothelial cells	CALR
DNAJA1	0	0.38458331776184	0.864	0.793	0	endothelial cells	DNAJA1
YWHAH	0	0.383133150920209	0.753	0.608	0	endothelial cells	YWHAH
AHNAK	0	0.380255774219632	0.577	0.303	0	endothelial cells	AHNAK
COL18A1	0	0.376674511134756	0.366	0.214	0	endothelial cells	COL18A1
TMSB10	0	0.367532265910579	0.995	0.98	0	endothelial cells	TMSB10
CD63	0	0.361378017065441	0.972	0.899	0	endothelial cells	CD63
SRI	0	0.360452229164701	0.675	0.562	0	endothelial cells	SRI
TMEM59	0	0.355695826307835	0.773	0.67	0	endothelial cells	TMEM59
PFN1	0	0.354563709322825	0.95	0.89	0	endothelial cells	PFN1
MARCKSL1	0	0.347706988394841	0.955	0.797	0	endothelial cells	MARCKSL1
SELENOH	0	0.341862294896013	0.835	0.747	0	endothelial cells	SELENOH
CD164	0	0.339982093259342	0.711	0.593	0	endothelial cells	CD164
GNB2	0	0.336497190107004	0.715	0.609	0	endothelial cells	GNB2
TPT1	0	0.335725897462578	0.998	0.997	0	endothelial cells	TPT1
RAC1	0	0.330417777166226	0.913	0.855	0	endothelial cells	RAC1
MGST3	0	0.328221016586487	0.879	0.775	0	endothelial cells	MGST3
PSME1	0	0.324570418533499	0.655	0.512	0	endothelial cells	PSME1
CD99	0	0.318670894157249	0.806	0.633	0	endothelial cells	CD99
RHOA	0	0.318144730561097	0.887	0.811	0	endothelial cells	RHOA
HSPA8	0	0.316669382867592	0.921	0.859	0	endothelial cells	HSPA8
COX5B	0	0.313495708190343	0.873	0.801	0	endothelial cells	COX5B
LDHA	0	0.297463430424619	0.799	0.695	0	endothelial cells	LDHA
DAD1	0	0.293240335096411	0.856	0.763	0	endothelial cells	DAD1
HLA-B	0	0.291954225456738	0.578	0.247	0	endothelial cells	HLA-B
COX6C	0	0.289780050646283	0.886	0.834	0	endothelial cells	COX6C
GNG5	0	0.279425595064618	0.866	0.796	0	endothelial cells	GNG5
YWHAB	0	0.278702032548746	0.871	0.795	0	endothelial cells	YWHAB
TNFRSF1B	0	0.269685955107345	0.284	0.132	0	endothelial cells	TNFRSF1B
DYNLL1	0	0.266835043786601	0.975	0.946	0	endothelial cells	DYNLL1
ANXA5	0	0.255781913064561	0.762	0.634	0	endothelial cells	ANXA5
CCND1	0	0.253640616809342	0.755	0.481	0	endothelial cells	CCND1
SERF2	0	0.251050975233532	0.982	0.966	0	endothelial cells	SERF2
GUSB	6.64662091482725e-305	0.508090794901537	0.368	0.235	1.69203028628757e-300	endothelial cells	GUSB
SHISA5	3.82868895195759e-304	0.483198881026406	0.402	0.267	9.74669346499845e-300	endothelial cells	SHISA5
WASF2	9.41551997229495e-304	0.321456661179367	0.669	0.552	2.39690891934712e-299	endothelial cells	WASF2
CANX	2.14144235417889e-303	0.33166655756875	0.699	0.584	5.45146980103319e-299	endothelial cells	CANX
EBPL	2.36533121185766e-303	0.386612715429384	0.578	0.447	6.02142366602605e-299	endothelial cells	EBPL
SBDS	1.88997792315075e-302	0.38939886225309	0.555	0.423	4.81131679896485e-298	endothelial cells	SBDS
MGAT4B	1.5709158174053e-298	0.474339015960231	0.383	0.248	3.99908039636867e-294	endothelial cells	MGAT4B
TMEM30A	2.1931994438597e-298	0.51143686426058	0.365	0.234	5.58322782423363e-294	endothelial cells	TMEM30A
SLK	1.07724723238737e-296	0.496197130174602	0.388	0.257	2.74234827948852e-292	endothelial cells	SLK
CAPN2	2.45192208583831e-293	0.452218741272692	0.361	0.226	6.24185805391857e-289	endothelial cells	CAPN2
TRIM8	2.17341456429393e-292	0.530683043769356	0.382	0.254	5.53286145632306e-288	endothelial cells	TRIM8
FRYL	5.16014284147633e-290	0.540964062895591	0.271	0.154	1.31361756315463e-285	endothelial cells	FRYL
ELOVL1	1.68638800510635e-287	0.557404838937679	0.292	0.173	4.29303794459923e-283	endothelial cells	ELOVL1
LMNA	8.60671686302841e-287	0.289488912259031	0.55	0.395	2.19101191182114e-282	endothelial cells	LMNA
BAZ1A	1.01606493666614e-284	0.392994418375729	0.356	0.219	2.58659650927099e-280	endothelial cells	BAZ1A
MAPK3	1.76952201658089e-283	0.51772610889506	0.312	0.189	4.50467219760996e-279	endothelial cells	MAPK3
DLC1	1.99136381276954e-282	0.312128228378468	0.548	0.402	5.06941485816741e-278	endothelial cells	DLC1
IER3IP1	3.07845658956028e-282	0.413607426990357	0.516	0.391	7.8368269400436e-278	endothelial cells	IER3IP1
LRRFIP1	1.0937748948909e-281	0.354695145661057	0.485	0.345	2.78442274992376e-277	endothelial cells	LRRFIP1
TAPBP	4.94795053434929e-281	0.47708160117895	0.303	0.18	1.2595997675293e-276	endothelial cells	TAPBP
PCDH17	5.16398425420248e-281	0.524648279020614	0.315	0.19	1.31459547159233e-276	endothelial cells	PCDH17
KBTBD2	9.18520724738408e-281	0.555430112725444	0.253	0.141	2.33827820896657e-276	endothelial cells	KBTBD2
CTTNBP2NL	3.4455046002938e-280	0.542961563760018	0.267	0.152	8.77122106096793e-276	endothelial cells	CTTNBP2NL
IDH2	1.10310930847016e-278	0.383635453980567	0.517	0.377	2.80818536657249e-274	endothelial cells	IDH2
LAMP1	9.74622812790406e-278	0.381262348071302	0.543	0.414	2.48109729452054e-273	endothelial cells	LAMP1
SRGAP2B	1.33226064154063e-274	0.551191335797486	0.254	0.143	3.39153591516997e-270	endothelial cells	SRGAP2B
PGK1	6.75573261469398e-272	0.276479931524743	0.737	0.64	1.71980685172265e-267	endothelial cells	PGK1
COX7B	4.94213292281348e-271	0.281588757021225	0.795	0.73	1.25811877816063e-266	endothelial cells	COX7B
CAVIN3	1.56199579137119e-268	0.531160463514616	0.363	0.237	3.97637268609365e-264	endothelial cells	CAVIN3
PRKAR1A	1.20896493226998e-267	0.315604156275094	0.67	0.568	3.07766202807968e-263	endothelial cells	PRKAR1A
NDUFA1	9.76487737339143e-266	0.33052317507065	0.702	0.622	2.48584483294426e-261	endothelial cells	NDUFA1
IFNAR1	1.28463504725267e-264	0.47527930393382	0.34	0.218	3.27029543979111e-260	endothelial cells	IFNAR1
TEX30	3.24941405048537e-264	0.539302587483905	0.255	0.146	8.2720333483206e-260	endothelial cells	TEX30
SERINC3	1.03289773031075e-262	0.461118596881598	0.399	0.276	2.62944775205207e-258	endothelial cells	SERINC3
COX7A1	3.22148902231033e-262	0.435854766158813	0.294	0.173	8.20094460409542e-258	endothelial cells	COX7A1
NTAN1	3.3077894099436e-262	0.440023874584316	0.359	0.234	8.42063950089341e-258	endothelial cells	NTAN1
B4GALT1	3.00025331682752e-261	0.457401721626851	0.312	0.192	7.63774486864782e-257	endothelial cells	B4GALT1
PHACTR2	8.74429450293139e-259	0.299196229092876	0.566	0.414	2.22603505161124e-254	endothelial cells	PHACTR2
DAZAP2	2.99895234437432e-258	0.350673477679767	0.48	0.351	7.63443298307371e-254	endothelial cells	DAZAP2
TMEM50B	3.67140776689497e-255	0.513810755469925	0.299	0.184	9.34630275218453e-251	endothelial cells	TMEM50B
PALM	7.18321738444522e-255	0.493634007278175	0.313	0.194	1.82863164955822e-250	endothelial cells	PALM
ARHGAP18	1.46933283104835e-254	0.481388987094187	0.317	0.2	3.74048058799978e-250	endothelial cells	ARHGAP18
CAPNS1	4.69868721713357e-254	0.335191269852739	0.624	0.519	1.19614480486569e-249	endothelial cells	CAPNS1
IRF2	1.16177747727522e-252	0.474291173394113	0.307	0.192	2.95753692389952e-248	endothelial cells	IRF2
SRSF7	1.33650918526403e-251	0.260663475215845	0.867	0.802	3.40235143292664e-247	endothelial cells	SRSF7
SDHD	2.15429681279299e-251	0.394566852204409	0.514	0.397	5.48419339632712e-247	endothelial cells	SDHD
ARL6IP6	1.58322824482522e-249	0.470353094360146	0.4	0.281	4.03042414285155e-245	endothelial cells	ARL6IP6
TSC22D1	4.26906593160359e-249	0.328894918019762	0.686	0.566	1.08677611420833e-244	endothelial cells	TSC22D1
PRDX4	5.47719832872732e-246	0.251824637551755	0.674	0.556	1.39433037854411e-241	endothelial cells	PRDX4
ENOSF1	6.26153480690145e-244	0.524996918845412	0.257	0.152	1.5939989157929e-239	endothelial cells	ENOSF1
CD320	1.1000437061245e-238	0.498831876959337	0.363	0.249	2.80038126268113e-234	endothelial cells	CD320
SYNE2	2.49513611574456e-238	0.259057271040852	0.425	0.285	6.35186800985092e-234	endothelial cells	SYNE2
BNIP2	6.83092053397828e-238	0.41389856299053	0.336	0.219	1.73894744033485e-233	endothelial cells	BNIP2
FN1	1.88881473620242e-236	0.273724564324225	0.557	0.383	4.80835567395051e-232	endothelial cells	FN1
TCF7L1	2.69132368894233e-236	0.415972138911256	0.263	0.151	6.85130271494048e-232	endothelial cells	TCF7L1
ADGRL2	7.45266160970732e-233	0.348403264312947	0.401	0.273	1.89722406598319e-228	endothelial cells	ADGRL2
VAMP3	1.15624100116478e-230	0.418528665481942	0.361	0.246	2.94344271666519e-226	endothelial cells	VAMP3
RAB5C	8.44795410597973e-229	0.326575939530342	0.588	0.479	2.15059567675926e-224	endothelial cells	RAB5C
TM2D2	1.79990840723631e-228	0.455431729691548	0.39	0.278	4.58202683230148e-224	endothelial cells	TM2D2
MKNK2	2.82934492200208e-228	0.459321082045746	0.288	0.179	7.2026633679407e-224	endothelial cells	MKNK2
GOLPH3	8.08489273622608e-227	0.45842193745959	0.349	0.236	2.05817114386107e-222	endothelial cells	GOLPH3
TANC2	4.4246385990754e-226	0.45680634877118	0.252	0.148	1.12638024816662e-221	endothelial cells	TANC2
PPP1R15A	5.4883825397121e-226	0.360127691459963	0.632	0.523	1.39717754313451e-221	endothelial cells	PPP1R15A
SMIM37	8.09075475646347e-226	0.462426927312557	0.337	0.226	2.05966343835291e-221	endothelial cells	SMIM37
MFSD10	6.82598754563924e-225	0.411239266525825	0.414	0.298	1.73769164949338e-220	endothelial cells	MFSD10
AUP1	3.6122972720665e-224	0.39803241519636	0.468	0.353	9.1958251654997e-220	endothelial cells	AUP1
NCOA3	2.29400889150486e-222	0.458548035367531	0.285	0.177	5.83985843510392e-218	endothelial cells	NCOA3
RNF213	1.66838042513975e-221	0.34882429090989	0.29	0.178	4.24719604827827e-217	endothelial cells	RNF213
ACOT9	8.30935731947291e-220	0.466804891470695	0.255	0.153	2.11531309281822e-215	endothelial cells	ACOT9
NDUFA12	2.42524430173274e-219	0.253731944829434	0.723	0.641	6.17394441892104e-215	endothelial cells	NDUFA12
CTTN	3.74190061370903e-219	0.400552062426916	0.394	0.275	9.52575639231909e-215	endothelial cells	CTTN
SLC38A2	3.77940095862069e-219	0.41498957340397	0.483	0.369	9.62122102036068e-215	endothelial cells	SLC38A2
CAPZA2	6.29649081510863e-219	0.331027353981794	0.595	0.492	1.6028976668022e-214	endothelial cells	CAPZA2
RSRP1	7.25177910045727e-219	0.301152299029271	0.664	0.564	1.84608540560341e-214	endothelial cells	RSRP1
PITPNA	9.57705045938895e-219	0.478659122785646	0.262	0.16	2.43802973544665e-214	endothelial cells	PITPNA
RPN1	8.83609642690731e-218	0.41352788870695	0.407	0.294	2.24940506739779e-213	endothelial cells	RPN1
RAB8B	1.96540723557234e-217	0.401797760778639	0.345	0.231	5.00333719959651e-213	endothelial cells	RAB8B
MXD4	3.85081356055978e-215	0.37432939801162	0.506	0.394	9.80301608111703e-211	endothelial cells	MXD4
SLC25A24	5.30144321027835e-215	0.412627748374198	0.347	0.235	1.34958839804056e-210	endothelial cells	SLC25A24
CD46	7.8626615764351e-214	0.357119479205838	0.491	0.375	2.00159775751308e-209	endothelial cells	CD46
C9orf3	1.29306521536716e-213	0.393983923002217	0.263	0.158	3.29175611876017e-209	endothelial cells	C9orf3
LBR	7.55196713661186e-213	0.3104395847222	0.431	0.308	1.92250427396728e-208	endothelial cells	LBR
SRSF8	2.45095561575385e-212	0.41655038916009	0.329	0.218	6.23939771102458e-208	endothelial cells	SRSF8
PBX1	2.62836210590256e-211	0.289415527009508	0.564	0.442	6.69102141299615e-207	endothelial cells	PBX1
NES	3.03425791266512e-211	0.410215986493086	0.317	0.204	7.7243103682716e-207	endothelial cells	NES
MAFF	4.31064623818581e-211	0.413913378636067	0.264	0.16	1.09736121285496e-206	endothelial cells	MAFF
TGFB1I1	6.44162631318498e-211	0.317977829542561	0.332	0.212	1.6398448105475e-206	endothelial cells	TGFB1I1
TUBA1C	3.98030521859198e-210	0.461710075184219	0.418	0.303	1.01326629949696e-205	endothelial cells	TUBA1C
LDLR	9.14082140208286e-210	0.56151420536622	0.278	0.178	2.32697890432823e-205	endothelial cells	LDLR
GNB4	2.13567854485956e-208	0.393394526685386	0.338	0.225	5.43679687164899e-204	endothelial cells	GNB4
SRGAP2C	2.64456195041374e-208	0.45550680068185	0.262	0.162	6.73226135716825e-204	endothelial cells	SRGAP2C
CDC42BPB	1.06459873188266e-207	0.436991757654383	0.296	0.191	2.71014899175368e-203	endothelial cells	CDC42BPB
SEPT2	5.75723881581281e-205	0.251742035326353	0.713	0.632	1.46562028534147e-200	endothelial cells	SEPT2
MTDH	1.05381710188832e-204	0.262689123897722	0.749	0.672	2.6827021962771e-200	endothelial cells	MTDH
LTBR	2.16998833403174e-202	0.448376486995162	0.273	0.172	5.52413930194459e-198	endothelial cells	LTBR
TMX1	6.28110843503602e-202	0.450852516524752	0.328	0.224	1.59898177430712e-197	endothelial cells	TMX1
CCDC47	3.37487827245401e-201	0.424067137402794	0.39	0.284	8.59142761818617e-197	endothelial cells	CCDC47
SPRED1	3.15590999084245e-200	0.36941920383946	0.295	0.187	8.03400006368762e-196	endothelial cells	SPRED1
IQGAP1	7.47298849313469e-200	0.261658642824068	0.456	0.332	1.9023986806973e-195	endothelial cells	IQGAP1
LYPLA1	3.88813050076639e-199	0.35218388409475	0.492	0.387	9.89801381580099e-195	endothelial cells	LYPLA1
TTC28	5.00151196334189e-199	0.448384697172037	0.254	0.157	1.27323490050794e-194	endothelial cells	TTC28
ARRDC3	2.60134423968623e-198	0.416206993217481	0.449	0.342	6.62224203096924e-194	endothelial cells	ARRDC3
SPTAN1	5.28421855417455e-198	0.338947700381878	0.431	0.313	1.34520351733622e-193	endothelial cells	SPTAN1
EXOC5	8.07100292516455e-198	0.41466532476587	0.332	0.228	2.05463521465914e-193	endothelial cells	EXOC5
TEAD2	5.62772425127883e-197	0.30466197618721	0.277	0.169	1.43264976264805e-192	endothelial cells	TEAD2
ELMSAN1	7.9788695662617e-197	0.452327883512929	0.253	0.156	2.03118082548324e-192	endothelial cells	ELMSAN1
SLIRP	1.40027334968342e-196	0.29304467550964	0.61	0.516	3.56467586628908e-192	endothelial cells	SLIRP
PTBP3	2.23961290879653e-196	0.336301338233073	0.361	0.249	5.70138258192334e-192	endothelial cells	PTBP3
ARPC5L	1.340722045388e-194	0.324025663805572	0.486	0.377	3.41307611094424e-190	endothelial cells	ARPC5L
RNF13	5.35248551744327e-194	0.361080641876361	0.368	0.258	1.36258223817553e-189	endothelial cells	RNF13
DNAJC3	6.9864734656919e-194	0.396555752515466	0.324	0.219	1.77854655016119e-189	endothelial cells	DNAJC3
PPP2CB	9.10735670421362e-194	0.333757853095479	0.471	0.36	2.31845979619166e-189	endothelial cells	PPP2CB
NDRG2	5.85749263542507e-193	0.370075913941259	0.292	0.188	1.49114190020016e-188	endothelial cells	NDRG2
CDC42BPA	7.80398765931202e-193	0.425811072924222	0.274	0.174	1.98666113843106e-188	endothelial cells	CDC42BPA
CNIH4	1.95893267062314e-192	0.365469758595754	0.458	0.352	4.98685489960534e-188	endothelial cells	CNIH4
ORMDL2	1.0202391879578e-191	0.458695940306041	0.307	0.209	2.59722290078417e-187	endothelial cells	ORMDL2
NCK1	8.86379946245951e-190	0.430116634026975	0.292	0.193	2.25645742915832e-185	endothelial cells	NCK1
LCORL	1.22716988172983e-189	0.452575759664398	0.282	0.185	3.12400636791963e-185	endothelial cells	LCORL
CDKN1B	3.36930954877544e-188	0.402105243831414	0.317	0.214	8.57725131831763e-184	endothelial cells	CDKN1B
MVB12A	9.71026455690786e-187	0.36454849645517	0.387	0.279	2.47194204825203e-182	endothelial cells	MVB12A
RFK	1.89014940890935e-185	0.38643919433832	0.277	0.178	4.81175335026053e-181	endothelial cells	RFK
MRPS7	9.29845902251271e-185	0.30974568338445	0.511	0.407	2.36710871336106e-180	endothelial cells	MRPS7
HRAS	1.45379477855938e-184	0.354014758687937	0.377	0.268	3.70092536777861e-180	endothelial cells	HRAS
MAP1LC3A	2.88201893362718e-184	0.28684876445472	0.454	0.334	7.33675559933471e-180	endothelial cells	MAP1LC3A
COL21A1	8.29801409029048e-184	0.34406970868581	0.256	0.157	2.11242544696525e-179	endothelial cells	COL21A1
TMEM179B	1.15648069067025e-183	0.384263688403006	0.421	0.318	2.94405289423926e-179	endothelial cells	TMEM179B
INTS6	9.52242863200082e-183	0.447038388588634	0.42	0.321	2.42412465684845e-178	endothelial cells	INTS6
FEZ2	2.82553100792271e-182	0.377204609401859	0.378	0.274	7.19295428686884e-178	endothelial cells	FEZ2
ZDHHC3	3.32736837356812e-182	0.406863713669243	0.294	0.195	8.47048166859236e-178	endothelial cells	ZDHHC3
PQLC1	4.59536917327949e-182	0.394700935096191	0.264	0.168	1.16984313044176e-177	endothelial cells	PQLC1
SGCE	1.68303314658585e-180	0.378714252956573	0.41	0.302	4.2844974812636e-176	endothelial cells	SGCE
GALK1	2.26191705938356e-179	0.426400025829051	0.268	0.174	5.75816225807272e-175	endothelial cells	GALK1
RAB1B	4.16713186888426e-177	0.389900750114212	0.32	0.222	1.06082675986186e-172	endothelial cells	RAB1B
ATF6	1.96078451149629e-176	0.421865544126553	0.299	0.204	4.99156913091612e-172	endothelial cells	ATF6
EFCAB14	6.7355826586628e-176	0.506545059975628	0.255	0.165	1.71467727741579e-171	endothelial cells	EFCAB14
MPRIP	8.59049517610391e-174	0.345917902232434	0.339	0.236	2.18688235698077e-169	endothelial cells	MPRIP
HIC1	1.24361714814712e-172	0.388037952707037	0.302	0.201	3.16587617403812e-168	endothelial cells	HIC1
ADRM1	2.25510229739427e-171	0.333128365005993	0.491	0.396	5.7408139184766e-167	endothelial cells	ADRM1
RNASEH2C	2.57868103584702e-171	0.283654905734851	0.565	0.47	6.56454831295575e-167	endothelial cells	RNASEH2C
LAMP2	4.82160890419475e-170	0.354185257761973	0.363	0.261	1.22743697874086e-165	endothelial cells	LAMP2
ABCD4	6.10620035153254e-170	0.406978307988151	0.285	0.192	1.55445542348964e-165	endothelial cells	ABCD4
RECQL	7.50302262919571e-170	0.423694167775442	0.283	0.19	1.91004447071435e-165	endothelial cells	RECQL
SLC39A1	6.52091798847124e-169	0.366195877919981	0.387	0.286	1.66003009232512e-164	endothelial cells	SLC39A1
LMF2	3.49343362604726e-168	0.423010217156936	0.264	0.174	8.8932339818285e-164	endothelial cells	LMF2
CD55	5.63982692551715e-168	0.256019464041607	0.347	0.244	1.4357307404289e-163	endothelial cells	CD55
CWC15	2.22900291817905e-167	0.289095404788686	0.592	0.509	5.67437272880841e-163	endothelial cells	CWC15
CHCHD7	1.31705492668917e-165	0.407793696080297	0.32	0.225	3.35282672687262e-161	endothelial cells	CHCHD7
CNRIP1	1.96868818492661e-164	0.256201214886838	0.325	0.22	5.01168951236767e-160	endothelial cells	CNRIP1
HIST1H1C	4.09468260564539e-163	0.335512127920423	0.282	0.19	1.04238335091915e-158	endothelial cells	HIST1H1C
DDX21	4.78422700433163e-163	0.355433834169153	0.484	0.39	1.2179206684927e-158	endothelial cells	DDX21
INSR	5.15936314890353e-161	0.58422135263546	0.329	0.243	1.31341907681637e-156	endothelial cells	INSR
SNHG7	8.99645158492334e-160	0.279601853719482	0.551	0.453	2.29022667997393e-155	endothelial cells	SNHG7
TMX3	1.06157837545741e-159	0.394461169316015	0.26	0.171	2.70246007040194e-155	endothelial cells	TMX3
MPDZ	2.10070393417648e-159	0.353018782497711	0.28	0.186	5.34776200523306e-155	endothelial cells	MPDZ
RAB14	2.63460596598165e-158	0.282728454861861	0.53	0.438	6.70691640759948e-154	endothelial cells	RAB14
AP2A2	3.66081721157552e-158	0.366372425852842	0.316	0.221	9.31934237550779e-154	endothelial cells	AP2A2
ITGB1BP1	1.06273651407322e-157	0.329151791883093	0.414	0.318	2.70540834387619e-153	endothelial cells	ITGB1BP1
JMJD1C	2.21520243673735e-156	0.291720711200432	0.518	0.423	5.63924084320228e-152	endothelial cells	JMJD1C
NANS	4.17511655863312e-156	0.344610853247763	0.376	0.282	1.06285942233123e-151	endothelial cells	NANS
ARHGDIA	4.54915827117109e-156	0.277510906230829	0.584	0.495	1.15807922109202e-151	endothelial cells	ARHGDIA
KLF3	4.60338188419351e-156	0.334842068566229	0.391	0.293	1.17188292625914e-151	endothelial cells	KLF3
MIDN	4.66453559965952e-154	0.35692080058539	0.479	0.386	1.18745082760532e-149	endothelial cells	MIDN
RPN2	5.77338449380259e-153	0.250732431348125	0.661	0.58	1.46973049058733e-148	endothelial cells	RPN2
REEP5	3.16345764101406e-152	0.300045665301679	0.51	0.415	8.05321411672948e-148	endothelial cells	REEP5
RAB7A	3.48375351366103e-152	0.284091216816362	0.546	0.459	8.86859131972689e-148	endothelial cells	RAB7A
DDIT3	1.21557804306486e-151	0.648770548324436	0.271	0.191	3.09449702423022e-147	endothelial cells	DDIT3
MINDY2	1.37784724213265e-151	0.357510396788289	0.329	0.235	3.5075857242971e-147	endothelial cells	MINDY2
SORBS3	2.83933598072393e-151	0.325770325356393	0.302	0.207	7.2280976061289e-147	endothelial cells	SORBS3
SDF4	6.09708382028142e-149	0.316078234877553	0.45	0.355	1.55213462812904e-144	endothelial cells	SDF4
HEBP1	2.23331499282757e-148	0.300745057189044	0.433	0.337	5.68534997724115e-144	endothelial cells	HEBP1
SNAP23	7.44348473552536e-147	0.344142621833435	0.317	0.225	1.89488790912269e-142	endothelial cells	SNAP23
CHMP3	3.84960141077987e-146	0.313399512612651	0.43	0.336	9.7999303114223e-142	endothelial cells	CHMP3
MBNL1	3.92084926372754e-145	0.284553972540072	0.384	0.285	9.9813059706712e-141	endothelial cells	MBNL1
SREK1IP1	8.63262305031567e-145	0.346649436928691	0.365	0.275	2.19760684991886e-140	endothelial cells	SREK1IP1
RAD23A	9.30699032606834e-145	0.266075439739676	0.568	0.484	2.36928052730722e-140	endothelial cells	RAD23A
NARF	1.66291765080317e-144	0.360081215773879	0.339	0.248	4.23328946364963e-140	endothelial cells	NARF
HOOK3	1.85035750476819e-144	0.335368179922754	0.385	0.291	4.71045509988839e-140	endothelial cells	HOOK3
IVNS1ABP	7.68909937532141e-144	0.388015481177628	0.349	0.262	1.95741402797557e-139	endothelial cells	IVNS1ABP
PINK1	1.48904924926359e-143	0.380319225134213	0.294	0.207	3.79067267385032e-139	endothelial cells	PINK1
MAFB	4.90408590273447e-143	0.306637985373531	0.409	0.312	1.24843314825911e-138	endothelial cells	MAFB
YIPF3	4.90509212717416e-142	0.265903554308537	0.571	0.48	1.24868930281473e-137	endothelial cells	YIPF3
TMEM205	5.49059095331692e-142	0.322594659350843	0.422	0.328	1.39773973898589e-137	endothelial cells	TMEM205
AIDA	1.23610445501081e-141	0.349890171868808	0.3	0.212	3.14675111112101e-137	endothelial cells	AIDA
MACF1	2.80516240366523e-141	0.295105279918096	0.51	0.421	7.14110193101058e-137	endothelial cells	MACF1
FBXW5	1.33341131565346e-140	0.340058535661993	0.341	0.252	3.39446518625902e-136	endothelial cells	FBXW5
NRAS	2.27198001643826e-140	0.390998376924295	0.257	0.174	5.78377952784689e-136	endothelial cells	NRAS
NAA10	4.67075043899629e-139	0.31619340468183	0.499	0.416	1.18903293925529e-134	endothelial cells	NAA10
PTBP1	5.66293690885793e-135	0.27684473769932	0.508	0.421	1.44161384888796e-130	endothelial cells	PTBP1
ECI1	1.09865586890931e-134	0.309792493381951	0.409	0.32	2.79684824548243e-130	endothelial cells	ECI1
PPP2R2A	2.23394148038369e-134	0.317764856843028	0.412	0.324	5.68694482661276e-130	endothelial cells	PPP2R2A
EMC7	2.68023174173314e-134	0.293117450127764	0.478	0.39	6.82306594493006e-130	endothelial cells	EMC7
MYC	6.37051849505466e-134	0.453150061189022	0.307	0.225	1.62174289328607e-129	endothelial cells	MYC
UBE2E1	2.25294406575753e-133	0.297373257422315	0.379	0.289	5.73531970819893e-129	endothelial cells	UBE2E1
CDC42EP3	5.75269651069828e-133	0.287088937308178	0.251	0.167	1.46446395072846e-128	endothelial cells	CDC42EP3
MAGT1	1.10823753115379e-131	0.363447565447255	0.307	0.222	2.82124028305821e-127	endothelial cells	MAGT1
GNAQ	9.02458944196129e-131	0.294700079354735	0.409	0.318	2.29738973424009e-126	endothelial cells	GNAQ
LTA4H	1.52354536853687e-128	0.311739388495637	0.317	0.233	3.87848944468431e-124	endothelial cells	LTA4H
FAM120A	2.53685905614276e-128	0.340553446918896	0.333	0.247	6.45808209922261e-124	endothelial cells	FAM120A
SNX2	8.51663420456106e-127	0.276970160230027	0.48	0.399	2.16807956945511e-122	endothelial cells	SNX2
UBALD2	1.42558713611343e-124	0.289793171024587	0.316	0.229	3.62911717240397e-120	endothelial cells	UBALD2
ROCK2	2.25916289178771e-124	0.298535806051558	0.412	0.326	5.75115097362397e-120	endothelial cells	ROCK2
BST2	1.24522774670937e-123	0.295760168185759	0.536	0.446	3.16997627479804e-119	endothelial cells	BST2
DNAJB11	2.5834884249194e-123	0.353366689573988	0.391	0.309	6.57678648331733e-119	endothelial cells	DNAJB11
TRIM27	5.52925272671794e-123	0.381993196318242	0.311	0.231	1.40758186664059e-118	endothelial cells	TRIM27
LMAN2	2.03429394158836e-119	0.254833356372985	0.546	0.47	5.1787020871015e-115	endothelial cells	LMAN2
TYMS	7.84656752014297e-119	0.363397597132652	0.386	0.298	1.9975006936028e-114	endothelial cells	TYMS
STARD3NL	1.72916393493542e-118	0.293048007702453	0.403	0.319	4.4019326291651e-114	endothelial cells	STARD3NL
TM9SF3	7.43623914965565e-118	0.278003778638491	0.472	0.392	1.89304340032784e-113	endothelial cells	TM9SF3
SETX	2.73873427368721e-117	0.324451056711047	0.335	0.253	6.97199584052552e-113	endothelial cells	SETX
HEXIM1	3.25259022730868e-117	0.40326587795785	0.276	0.201	8.28011894165971e-113	endothelial cells	HEXIM1
BAX	3.44564545140906e-116	0.282652704478388	0.521	0.445	8.77157962565204e-112	endothelial cells	BAX
PDCL	4.92307887548691e-116	0.338806611103376	0.268	0.191	1.2532681893327e-111	endothelial cells	PDCL
FNDC3B	3.29509071267655e-113	0.283303001909996	0.311	0.227	8.3883124272607e-109	endothelial cells	FNDC3B
SUCLG2	1.44325194062237e-111	0.322670794456873	0.277	0.201	3.67408646524237e-107	endothelial cells	SUCLG2
SPOP	4.60922671556434e-111	0.280508895942833	0.44	0.361	1.17337084498121e-106	endothelial cells	SPOP
CTDSP1	1.12461380573249e-110	0.291800744701339	0.285	0.207	2.8629293652532e-106	endothelial cells	CTDSP1
NIN	2.60162726524393e-110	0.334134932960648	0.263	0.188	6.62296252913148e-106	endothelial cells	NIN
NFAT5	9.21309497080854e-109	0.310137554916601	0.33	0.25	2.34537758671873e-104	endothelial cells	NFAT5
SLC3A2	1.51359229389894e-107	0.276545150911478	0.484	0.405	3.85315190257854e-103	endothelial cells	SLC3A2
VAT1	2.52892396839044e-106	0.257022153000914	0.3	0.222	6.43788174633154e-102	endothelial cells	VAT1
CDC27	4.75121590937931e-106	0.342769301606337	0.278	0.205	1.20951703405069e-101	endothelial cells	CDC27
ADIPOR1	1.42708146427398e-104	0.306120273149709	0.315	0.241	3.63292128360227e-100	endothelial cells	ADIPOR1
TUBB4B	2.07184724756831e-103	0.25673382618904	0.684	0.617	5.27430153813464e-99	endothelial cells	TUBB4B
HERC1	2.03483952818658e-102	0.324314974993042	0.29	0.216	5.18009098690458e-98	endothelial cells	HERC1
DTYMK	8.74752366463467e-101	0.292929052103284	0.399	0.324	2.22685709930605e-96	endothelial cells	DTYMK
PFKL	1.05045504723827e-100	0.312054143031564	0.317	0.241	2.67414341375447e-96	endothelial cells	PFKL
CMPK1	2.15844791957658e-100	0.273569199284488	0.389	0.312	5.49476086886611e-96	endothelial cells	CMPK1
CDC42EP4	5.71718103070337e-100	0.320167940826168	0.266	0.194	1.45542277498616e-95	endothelial cells	CDC42EP4
SMCHD1	6.38436530787057e-100	0.286594569813231	0.414	0.342	1.62526787642461e-95	endothelial cells	SMCHD1
ALG5	1.23592382785336e-99	0.321493704872656	0.359	0.286	3.1462912885663e-95	endothelial cells	ALG5
RAB5IF	1.56644571873789e-98	0.255888950156888	0.387	0.311	3.98770086619104e-94	endothelial cells	RAB5IF
TMEM223	8.38996537902741e-98	0.327695170227331	0.305	0.234	2.13583348653901e-93	endothelial cells	TMEM223
PCGF2	4.65188677740289e-97	0.273288605891129	0.281	0.206	1.18423081692345e-92	endothelial cells	PCGF2
TMCO3	4.67002594541675e-97	0.31084590068019	0.295	0.223	1.18884850492474e-92	endothelial cells	TMCO3
NCK2	1.65971899563713e-95	0.251459989047843	0.282	0.208	4.22514664719344e-91	endothelial cells	NCK2
GRAMD1A	3.77568146070155e-94	0.317230352115189	0.26	0.192	9.61175229450794e-90	endothelial cells	GRAMD1A
RPIA	1.48997666142044e-92	0.318474875819861	0.253	0.186	3.79303358697802e-88	endothelial cells	RPIA
SMIM12	1.86193273240816e-92	0.324358484249667	0.292	0.224	4.73992215689145e-88	endothelial cells	SMIM12
CLPTM1	5.43078326321283e-92	0.314129756226468	0.29	0.221	1.38251449531609e-87	endothelial cells	CLPTM1
RRP7A	8.19958634472842e-92	0.326800924426923	0.285	0.218	2.08736869577751e-87	endothelial cells	RRP7A
ZFYVE16	3.39764511938588e-91	0.270889020428351	0.378	0.304	8.64938518042063e-87	endothelial cells	ZFYVE16
EPN2	1.50560984696783e-87	0.26758603948435	0.292	0.222	3.83283098742599e-83	endothelial cells	EPN2
PICALM	8.97688119750642e-87	0.263651348284115	0.262	0.194	2.28524464644921e-82	endothelial cells	PICALM
H2AFX	1.27543049534345e-86	0.256543005193062	0.441	0.368	3.24686341199583e-82	endothelial cells	H2AFX
TM9SF2	4.90969224549496e-85	0.252162500826401	0.407	0.337	1.24986035493565e-80	endothelial cells	TM9SF2
EMC3	1.96319474819132e-84	0.254978885551354	0.369	0.3	4.99770487047064e-80	endothelial cells	EMC3
CERS2	5.82624776913273e-82	0.266494073972062	0.336	0.268	1.48318789458812e-77	endothelial cells	CERS2
EMC2	3.21447127386173e-81	0.295284891523356	0.299	0.234	8.1830795218698e-77	endothelial cells	EMC2
CDK2AP1	4.67150961599333e-81	0.261694114035691	0.367	0.297	1.18922620294342e-76	endothelial cells	CDK2AP1
TXNDC9	4.61371103278466e-79	0.261209616884663	0.321	0.255	1.17451241761599e-74	endothelial cells	TXNDC9
VPS36	7.31759127632725e-75	0.275630092603357	0.329	0.266	1.86283921121463e-70	endothelial cells	VPS36
TMEM242	2.34552735473615e-74	0.290070055511008	0.284	0.222	5.97100898695181e-70	endothelial cells	TMEM242
LRP6	1.32844743242737e-70	0.299134239016605	0.259	0.199	3.38182862873036e-66	endothelial cells	LRP6
TMEM248	5.67172596940497e-68	0.262988335263769	0.313	0.254	1.44385128003142e-63	endothelial cells	TMEM248
CLPTM1L	2.50543908123346e-67	0.254405183207806	0.33	0.27	6.37809626909603e-63	endothelial cells	CLPTM1L
SPTLC1	1.84412883239151e-65	0.253924047373704	0.318	0.259	4.69459876861906e-61	endothelial cells	SPTLC1
SSSCA1	3.13636217151868e-65	0.252462749633833	0.259	0.202	7.9842371800351e-61	endothelial cells	SSSCA1
PGRMC2	4.51075162280662e-63	0.250960220952684	0.316	0.258	1.14830204061788e-58	endothelial cells	PGRMC2
ATP1A1	1.73026614309955e-55	0.260667203371281	0.441	0.392	4.40473852048852e-51	endothelial cells	ATP1A1
HMGCS1	5.91704959883534e-55	0.365005763031692	0.318	0.269	1.50630331637551e-50	endothelial cells	HMGCS1
AC020916.1	3.96007851265544e-54	0.319502309546368	0.309	0.256	1.00811718696669e-49	endothelial cells	AC020916.1
HSPH1	1.67486933281849e-50	0.289561295235099	0.45	0.408	4.26371486055602e-46	endothelial cells	HSPH1
LEPROTL1	5.08271629048175e-44	0.284277645902595	0.352	0.307	1.29390708606794e-39	endothelial cells	LEPROTL1
GSTA1	0	3.51723324644161	0.696	0.086	0	steroidogenic cells	GSTA1
APOA1	0	3.11783567827204	0.827	0.119	0	steroidogenic cells	APOA1
CYP17A1	0	3.05281431923373	0.488	0.179	0	steroidogenic cells	CYP17A1
STAR	0	3.00875828832328	0.922	0.334	0	steroidogenic cells	STAR
FDXR	0	2.7579208477902	0.879	0.127	0	steroidogenic cells	FDXR
SULT2A1	0	2.73920381081402	0.509	0.084	0	steroidogenic cells	SULT2A1
MGARP	0	2.72421464594864	0.703	0.051	0	steroidogenic cells	MGARP
CYP11A1	0	2.6503456976654	0.663	0.119	0	steroidogenic cells	CYP11A1
MRAP	0	2.63065849260818	0.466	0.028	0	steroidogenic cells	MRAP
DUSP9	0	2.57097465825324	0.595	0.029	0	steroidogenic cells	DUSP9
ALDH1A2	0	2.47156772504054	0.728	0.064	0	steroidogenic cells	ALDH1A2
GRIK1	0	2.44081634880454	0.567	0.022	0	steroidogenic cells	GRIK1
TCEA3	0	2.39021126905736	0.657	0.046	0	steroidogenic cells	TCEA3
MT3	0	2.33123030560212	0.406	0.066	0	steroidogenic cells	MT3
FDX1	0	2.32297528025827	0.875	0.541	0	steroidogenic cells	FDX1
TNNI3	0	2.27651015107743	0.487	0.045	0	steroidogenic cells	TNNI3
SNCG	0	2.20829516419485	0.86	0.264	0	steroidogenic cells	SNCG
MT2A	0	2.16956882689724	0.613	0.367	0	steroidogenic cells	MT2A
NR5A1	0	2.16256638622085	0.54	0.029	0	steroidogenic cells	NR5A1
INHA	0	2.15615262067861	0.454	0.034	0	steroidogenic cells	INHA
AMHR2	0	2.15189083047982	0.538	0.035	0	steroidogenic cells	AMHR2
PEG10	0	2.12220772295398	0.913	0.418	0	steroidogenic cells	PEG10
DHCR24	0	2.08229808495869	0.687	0.188	0	steroidogenic cells	DHCR24
SIGLEC11	0	2.08165398051594	0.588	0.051	0	steroidogenic cells	SIGLEC11
AC020571.1	0	2.04165460470549	0.352	0.024	0	steroidogenic cells	AC020571.1
REEP6	0	2.03510604786491	0.479	0.029	0	steroidogenic cells	REEP6
ASB4	0	1.95250418031223	0.418	0.021	0	steroidogenic cells	ASB4
CCNE1	0	1.95013453071584	0.509	0.067	0	steroidogenic cells	CCNE1
C6orf132	0	1.93403211591022	0.401	0.018	0	steroidogenic cells	C6orf132
SERPINA5	0	1.9324456089251	0.467	0.033	0	steroidogenic cells	SERPINA5
NR0B1	0	1.92703093914448	0.411	0.021	0	steroidogenic cells	NR0B1
CYP11B1	0	1.88596030512448	0.262	0.073	0	steroidogenic cells	CYP11B1
HOPX	0	1.8850842875791	0.502	0.099	0	steroidogenic cells	HOPX
FAM166B	0	1.87213531404973	0.259	0.038	0	steroidogenic cells	FAM166B
MCRIP2	0	1.87168235724475	0.608	0.092	0	steroidogenic cells	MCRIP2
CDKN1C	0	1.86737633730664	0.934	0.614	0	steroidogenic cells	CDKN1C
IQCG	0	1.86651731221884	0.502	0.055	0	steroidogenic cells	IQCG
NRK	0	1.86420101364787	0.678	0.112	0	steroidogenic cells	NRK
TRH	0	1.8566656669264	0.327	0.017	0	steroidogenic cells	TRH
CTNNAL1	0	1.84576960234809	0.859	0.301	0	steroidogenic cells	CTNNAL1
RGN	0	1.84279166847483	0.346	0.024	0	steroidogenic cells	RGN
APOE	0	1.81081539784923	0.928	0.45	0	steroidogenic cells	APOE
COL2A1	0	1.80049816401626	0.539	0.055	0	steroidogenic cells	COL2A1
OSR2	0	1.79851080642724	0.397	0.024	0	steroidogenic cells	OSR2
GRB14	0	1.79025671231195	0.38	0.021	0	steroidogenic cells	GRB14
AKAP7	0	1.75308002020753	0.556	0.087	0	steroidogenic cells	AKAP7
BIRC7	0	1.75009715090126	0.334	0.022	0	steroidogenic cells	BIRC7
PPIF	0	1.73783895967114	0.74	0.205	0	steroidogenic cells	PPIF
GSTA4	0	1.73411377650907	0.848	0.341	0	steroidogenic cells	GSTA4
APOC1	0	1.71218498259877	0.529	0.193	0	steroidogenic cells	APOC1
ACSM3	0	1.71004198375103	0.353	0.042	0	steroidogenic cells	ACSM3
PTS	0	1.67254411135745	0.816	0.336	0	steroidogenic cells	PTS
HSPD1	0	1.65877779784118	0.972	0.793	0	steroidogenic cells	HSPD1
MC2R	0	1.63809792297756	0.283	0.016	0	steroidogenic cells	MC2R
ZG16B	0	1.63627306312694	0.35	0.035	0	steroidogenic cells	ZG16B
NETO2	0	1.63030207332735	0.508	0.077	0	steroidogenic cells	NETO2
SPRR2F	0	1.62745217768804	0.312	0.023	0	steroidogenic cells	SPRR2F
FGF12	0	1.60242355243251	0.375	0.036	0	steroidogenic cells	FGF12
NDN	0	1.57504796195973	0.902	0.504	0	steroidogenic cells	NDN
DLK1	0	1.56444614464641	0.953	0.547	0	steroidogenic cells	DLK1
NOV	0	1.54072995570329	0.486	0.105	0	steroidogenic cells	NOV
SLC16A9	0	1.53982449518298	0.423	0.068	0	steroidogenic cells	SLC16A9
HSPE1	0	1.52015729359294	0.968	0.809	0	steroidogenic cells	HSPE1
GSTT2B	0	1.51014232876014	0.355	0.09	0	steroidogenic cells	GSTT2B
MIR202HG	0	1.50877623694166	0.262	0.025	0	steroidogenic cells	MIR202HG
TM7SF2	0	1.4989897970007	0.39	0.116	0	steroidogenic cells	TM7SF2
PLAC1	0	1.48821430794244	0.374	0.041	0	steroidogenic cells	PLAC1
CPB1	0	1.48556541511378	0.255	0.018	0	steroidogenic cells	CPB1
PLAGL1	0	1.48380970301815	0.797	0.358	0	steroidogenic cells	PLAGL1
S100A13	0	1.47978655802686	0.788	0.424	0	steroidogenic cells	S100A13
AQP11	0	1.46169840346702	0.31	0.032	0	steroidogenic cells	AQP11
POR	0	1.44869219892569	0.677	0.232	0	steroidogenic cells	POR
USB1	0	1.44351128788303	0.517	0.129	0	steroidogenic cells	USB1
MAG	0	1.4371833440306	0.28	0.023	0	steroidogenic cells	MAG
SDSL	0	1.43490472711515	0.378	0.056	0	steroidogenic cells	SDSL
TMEM41A	0	1.43277418910552	0.58	0.148	0	steroidogenic cells	TMEM41A
AAMDC	0	1.43088131444231	0.747	0.296	0	steroidogenic cells	AAMDC
PEG3	0	1.42634497204494	0.748	0.27	0	steroidogenic cells	PEG3
RHOF	0	1.42300314750522	0.39	0.053	0	steroidogenic cells	RHOF
C10orf82	0	1.41999139088295	0.264	0.02	0	steroidogenic cells	C10orf82
CYB5A	0	1.41937783808545	0.725	0.365	0	steroidogenic cells	CYB5A
MYL9	0	1.41682131555194	0.745	0.25	0	steroidogenic cells	MYL9
CPLX1	0	1.41659884051244	0.328	0.04	0	steroidogenic cells	CPLX1
MGST1	0	1.41307575566002	0.617	0.191	0	steroidogenic cells	MGST1
SMIM1	0	1.39801523561886	0.465	0.087	0	steroidogenic cells	SMIM1
GRAMD1B	0	1.39322698522554	0.281	0.046	0	steroidogenic cells	GRAMD1B
SCARB1	0	1.38883942921398	0.338	0.112	0	steroidogenic cells	SCARB1
PLIN3	0	1.37557288630867	0.729	0.266	0	steroidogenic cells	PLIN3
TTN	0	1.36492128197711	0.277	0.025	0	steroidogenic cells	TTN
HPGD1	0	1.36043943480188	0.411	0.154	0	steroidogenic cells	HPGD
SCD5	0	1.34992207462867	0.317	0.043	0	steroidogenic cells	SCD5
CCDC74A	0	1.33589563772584	0.281	0.04	0	steroidogenic cells	CCDC74A
HDHD3	0	1.33539727754307	0.28	0.044	0	steroidogenic cells	HDHD3
TOMM34	0	1.31773525929259	0.374	0.071	0	steroidogenic cells	TOMM34
FNDC10	0	1.31719005450963	0.323	0.052	0	steroidogenic cells	FNDC10
PAPSS2	0	1.28226081636306	0.278	0.101	0	steroidogenic cells	PAPSS2
DUSP14	0	1.27936110648608	0.416	0.093	0	steroidogenic cells	DUSP14
IDH1	0	1.25876572785135	0.651	0.233	0	steroidogenic cells	IDH1
LONP1	0	1.25838311581722	0.494	0.14	0	steroidogenic cells	LONP1
CCDC69	0	1.25461471082726	0.295	0.039	0	steroidogenic cells	CCDC69
ING2	0	1.24164192196726	0.62	0.203	0	steroidogenic cells	ING2
C1orf53	0	1.24021359374378	0.336	0.06	0	steroidogenic cells	C1orf53
MMAB	0	1.23975660183742	0.549	0.168	0	steroidogenic cells	MMAB
ACSS1	0	1.22061052521349	0.379	0.074	0	steroidogenic cells	ACSS1
FGFRL1	0	1.2189372200438	0.369	0.065	0	steroidogenic cells	FGFRL1
BBX	0	1.21067464882594	0.766	0.352	0	steroidogenic cells	BBX
PRDX2	0	1.2005550853377	0.961	0.74	0	steroidogenic cells	PRDX2
ALDH1B1	0	1.19639333469289	0.295	0.049	0	steroidogenic cells	ALDH1B1
OPTN	0	1.19448866813157	0.52	0.174	0	steroidogenic cells	OPTN
KLHDC8B	0	1.19402568404359	0.666	0.263	0	steroidogenic cells	KLHDC8B
GCAT	0	1.19123362309014	0.281	0.044	0	steroidogenic cells	GCAT
PSPH	0	1.18812567523349	0.326	0.066	0	steroidogenic cells	PSPH
LMCD1	0	1.18590553491844	0.478	0.133	0	steroidogenic cells	LMCD1
MSMO1	0	1.17100153130786	0.522	0.29	0	steroidogenic cells	MSMO1
PHYH	0	1.163411375493	0.381	0.137	0	steroidogenic cells	PHYH
MRPL46	0	1.16330987487133	0.508	0.178	0	steroidogenic cells	MRPL46
FDFT1	0	1.16006438427086	0.635	0.273	0	steroidogenic cells	FDFT1
KCNH2	0	1.1578627076924	0.288	0.051	0	steroidogenic cells	KCNH2
CCND3	0	1.15524329378204	0.587	0.204	0	steroidogenic cells	CCND3
HMGN5	0	1.13561670064235	0.439	0.138	0	steroidogenic cells	HMGN5
ELP1	0	1.13298772108899	0.28	0.104	0	steroidogenic cells	ELP1
POMC	0	1.12281324606115	0.405	0.119	0	steroidogenic cells	POMC
CCND2	0	1.1200695256351	0.778	0.393	0	steroidogenic cells	CCND2
DHCR7	0	1.11997096073303	0.333	0.098	0	steroidogenic cells	DHCR7
LLPH	0	1.11692324311627	0.65	0.254	0	steroidogenic cells	LLPH
IFI27L1	0	1.11464034876892	0.549	0.19	0	steroidogenic cells	IFI27L1
SIMC1	0	1.10510904408899	0.308	0.061	0	steroidogenic cells	SIMC1
SMARCD3	0	1.1048747892615	0.494	0.134	0	steroidogenic cells	SMARCD3
SFXN4	0	1.10424643536693	0.413	0.112	0	steroidogenic cells	SFXN4
TBX3	0	1.1001909700087	0.622	0.225	0	steroidogenic cells	TBX3
SMCO4	0	1.09181118302126	0.395	0.13	0	steroidogenic cells	SMCO4
MPPED2	0	1.08617248029414	0.375	0.081	0	steroidogenic cells	MPPED2
OBSL1	0	1.07852108825808	0.514	0.158	0	steroidogenic cells	OBSL1
TNXB	0	1.07287651258086	0.31	0.079	0	steroidogenic cells	TNXB
SLC23A2	0	1.07160973804951	0.358	0.089	0	steroidogenic cells	SLC23A2
WFDC1	0	1.06112598288834	0.256	0.048	0	steroidogenic cells	WFDC1
ECI2	0	1.0594968356821	0.718	0.372	0	steroidogenic cells	ECI2
CITED4	0	1.05716346174604	0.362	0.094	0	steroidogenic cells	CITED4
PDGFD	0	1.0534021575443	0.307	0.06	0	steroidogenic cells	PDGFD
TMEM97	0	1.04964173557235	0.477	0.181	0	steroidogenic cells	TMEM97
TESC	0	1.04856272819718	0.403	0.118	0	steroidogenic cells	TESC
MAPK13	0	1.04855589617942	0.286	0.059	0	steroidogenic cells	MAPK13
RPP40	0	1.04782113833745	0.349	0.092	0	steroidogenic cells	RPP40
PPP1R1A	0	1.0458937466035	0.292	0.06	0	steroidogenic cells	PPP1R1A
NFS1	0	1.04588865043129	0.271	0.065	0	steroidogenic cells	NFS1
UGCG	0	1.04046622015734	0.528	0.252	0	steroidogenic cells	UGCG
RHOBTB3	0	1.03974400869596	0.815	0.437	0	steroidogenic cells	RHOBTB3
SMS	0	1.03962670659975	0.835	0.468	0	steroidogenic cells	SMS
TSTD1	0	1.03655251020582	0.392	0.118	0	steroidogenic cells	TSTD1
ACAT2	0	1.03586241457767	0.549	0.241	0	steroidogenic cells	ACAT2
HSPA9	0	1.0346498540197	0.775	0.419	0	steroidogenic cells	HSPA9
L3MBTL3	0	1.03311096684467	0.297	0.066	0	steroidogenic cells	L3MBTL3
ZNF275	0	1.03192660153749	0.309	0.064	0	steroidogenic cells	ZNF275
MOB4	0	1.03131654927726	0.603	0.359	0	steroidogenic cells	MOB4
NRCAM	0	1.02385518703109	0.322	0.072	0	steroidogenic cells	NRCAM
LAPTM4B	0	1.02328614139158	0.816	0.466	0	steroidogenic cells	LAPTM4B
RORA	0	1.02087817038306	0.363	0.089	0	steroidogenic cells	RORA
TMEM38B	0	1.01902662297145	0.405	0.121	0	steroidogenic cells	TMEM38B
PRDX3	0	1.01774521344029	0.841	0.557	0	steroidogenic cells	PRDX3
COL15A1	0	1.01684057575853	0.333	0.079	0	steroidogenic cells	COL15A1
PEBP1	0	1.01486071466376	0.938	0.733	0	steroidogenic cells	PEBP1
ADI1	0	1.01477069755132	0.729	0.348	0	steroidogenic cells	ADI1
METTL9	0	1.01364096751225	0.867	0.601	0	steroidogenic cells	METTL9
BEX3	0	1.00922340866577	0.972	0.808	0	steroidogenic cells	BEX3
IDI1	0	0.997436294515961	0.651	0.42	0	steroidogenic cells	IDI1
MRAS	0	0.995862039327589	0.325	0.09	0	steroidogenic cells	MRAS
ST3GAL4	0	0.989865039480303	0.382	0.124	0	steroidogenic cells	ST3GAL4
ERG28	0	0.986651683407692	0.629	0.271	0	steroidogenic cells	ERG28
ALAS1	0	0.986032996035219	0.332	0.116	0	steroidogenic cells	ALAS1
ETFRF1	0	0.984695576655093	0.487	0.181	0	steroidogenic cells	ETFRF1
UQCRFS1	0	0.981352271416447	0.859	0.565	0	steroidogenic cells	UQCRFS1
AK1	0	0.979258243111483	0.301	0.081	0	steroidogenic cells	AK1
SCD	0	0.973852268846779	0.36	0.101	0	steroidogenic cells	SCD
EBP	0	0.964032452554722	0.536	0.242	0	steroidogenic cells	EBP
TXN2	0	0.962700060429936	0.798	0.486	0	steroidogenic cells	TXN2
PTRH1	0	0.959202015831575	0.331	0.11	0	steroidogenic cells	PTRH1
HIGD1A	0	0.95851689181215	0.634	0.286	0	steroidogenic cells	HIGD1A
CDIP1	0	0.957588818585478	0.326	0.092	0	steroidogenic cells	CDIP1
AHCY	0	0.956498694911931	0.623	0.278	0	steroidogenic cells	AHCY
URI1	0	0.945908953563733	0.698	0.345	0	steroidogenic cells	URI1
FAT3	0	0.9449746975706	0.276	0.052	0	steroidogenic cells	FAT3
GALE	0	0.938768883595957	0.362	0.116	0	steroidogenic cells	GALE
RAB38	0	0.937457780424659	0.339	0.113	0	steroidogenic cells	RAB38
COQ9	0	0.93676772089162	0.491	0.183	0	steroidogenic cells	COQ9
MTA3	0	0.932154664548951	0.499	0.178	0	steroidogenic cells	MTA3
PGM1	0	0.930758573427274	0.459	0.162	0	steroidogenic cells	PGM1
RHBDD2	0	0.930490096079236	0.394	0.144	0	steroidogenic cells	RHBDD2
PLP2	0	0.929446420013617	0.421	0.178	0	steroidogenic cells	PLP2
BORCS7	0	0.924926335821314	0.726	0.402	0	steroidogenic cells	BORCS7
SOAT1	0	0.92224618614027	0.308	0.118	0	steroidogenic cells	SOAT1
NECAB3	0	0.919458445139421	0.277	0.069	0	steroidogenic cells	NECAB3
SLF2	0	0.915344512449216	0.471	0.187	0	steroidogenic cells	SLF2
ACSF2	0	0.913234048801119	0.271	0.063	0	steroidogenic cells	ACSF2
LDHB	0	0.910732568057604	0.954	0.834	0	steroidogenic cells	LDHB
HOXA5	0	0.897442645702508	0.446	0.15	0	steroidogenic cells	HOXA5
NCLN	0	0.896985132891231	0.347	0.106	0	steroidogenic cells	NCLN
TMEM120A	0	0.89586657180121	0.305	0.095	0	steroidogenic cells	TMEM120A
NPR3	0	0.892692049920532	0.597	0.188	0	steroidogenic cells	NPR3
NEFH	0	0.892601925431347	0.273	0.075	0	steroidogenic cells	NEFH
GRPEL1	0	0.891773313702143	0.468	0.202	0	steroidogenic cells	GRPEL1
TPM2	0	0.888781574707554	0.891	0.487	0	steroidogenic cells	TPM2
TSPAN131	0	0.888067223655165	0.48	0.267	0	steroidogenic cells	TSPAN13
DECR1	0	0.884253482902488	0.694	0.377	0	steroidogenic cells	DECR1
HADHB	0	0.8839485616829	0.738	0.448	0	steroidogenic cells	HADHB
CYB5B	0	0.883831062484809	0.621	0.31	0	steroidogenic cells	CYB5B
GRK4	0	0.882961566743604	0.288	0.075	0	steroidogenic cells	GRK4
PBXIP1	0	0.882330888367089	0.304	0.086	0	steroidogenic cells	PBXIP1
TXNRD2	0	0.878901995985341	0.297	0.088	0	steroidogenic cells	TXNRD2
RPS4Y1	0	0.868829150466697	0.676	0.474	0	steroidogenic cells	RPS4Y1
TIMM8B	0	0.868537360720222	0.835	0.552	0	steroidogenic cells	TIMM8B
COMT	0	0.868005935915585	0.726	0.418	0	steroidogenic cells	COMT
MRPS25	0	0.866636319558681	0.564	0.254	0	steroidogenic cells	MRPS25
C1QBP	0	0.865843870001526	0.868	0.609	0	steroidogenic cells	C1QBP
PNPLA2	0	0.864837816810161	0.391	0.132	0	steroidogenic cells	PNPLA2
SLC29A1	0	0.862538917448152	0.282	0.092	0	steroidogenic cells	SLC29A1
PRKAR2B	0	0.856611285852979	0.508	0.187	0	steroidogenic cells	PRKAR2B
IVD	0	0.852404689973699	0.445	0.17	0	steroidogenic cells	IVD
HMGCR	0	0.846039855959871	0.434	0.198	0	steroidogenic cells	HMGCR
SCAP	0	0.845189635949834	0.323	0.111	0	steroidogenic cells	SCAP
HSDL2	0	0.845135924144101	0.543	0.236	0	steroidogenic cells	HSDL2
LAGE3	0	0.843257719995885	0.642	0.327	0	steroidogenic cells	LAGE3
LINC00665	0	0.841591712620031	0.345	0.113	0	steroidogenic cells	LINC00665
PCCB	0	0.839809541076407	0.302	0.099	0	steroidogenic cells	PCCB
TBCA	0	0.83801500126492	0.924	0.761	0	steroidogenic cells	TBCA
COA4	0	0.834665000027996	0.725	0.404	0	steroidogenic cells	COA4
IGFBP21	0	0.830427222756907	0.842	0.594	0	steroidogenic cells	IGFBP2
NOP14	0	0.829639031979014	0.32	0.105	0	steroidogenic cells	NOP14
CDK6	0	0.827356167847503	0.686	0.414	0	steroidogenic cells	CDK6
EHBP1L1	0	0.827218413827109	0.309	0.095	0	steroidogenic cells	EHBP1L1
TRIM24	0	0.825001009827769	0.551	0.244	0	steroidogenic cells	TRIM24
MRPL12	0	0.824541645412089	0.666	0.34	0	steroidogenic cells	MRPL12
MXRA7	0	0.822420586504965	0.474	0.269	0	steroidogenic cells	MXRA7
TMEM106C	0	0.821412996369188	0.492	0.243	0	steroidogenic cells	TMEM106C
MRPS28	0	0.819502007139681	0.381	0.152	0	steroidogenic cells	MRPS28
MSI2	0	0.818256080886841	0.531	0.211	0	steroidogenic cells	MSI2
POLE4	0	0.817613583886152	0.626	0.302	0	steroidogenic cells	POLE4
OAF	0	0.816042075674043	0.478	0.17	0	steroidogenic cells	OAF
BABAM2	0	0.815837491400763	0.402	0.154	0	steroidogenic cells	BABAM2
EPB41L1	0	0.814250154204762	0.294	0.102	0	steroidogenic cells	EPB41L1
EEF1E1	0	0.813649933822171	0.594	0.293	0	steroidogenic cells	EEF1E1
ARL2BP	0	0.81287216507855	0.621	0.322	0	steroidogenic cells	ARL2BP
PPP1R9A	0	0.812292151214509	0.405	0.139	0	steroidogenic cells	PPP1R9A
SLC25A1	0	0.810076398670408	0.441	0.179	0	steroidogenic cells	SLC25A1
PDCD5	0	0.809012605874646	0.858	0.604	0	steroidogenic cells	PDCD5
AIFM1	0	0.807516938296818	0.341	0.117	0	steroidogenic cells	AIFM1
UNG	0	0.806602251319187	0.418	0.163	0	steroidogenic cells	UNG
MAGI2	0	0.802193221660493	0.319	0.094	0	steroidogenic cells	MAGI2
CMTM81	0	0.795749765999038	0.335	0.161	0	steroidogenic cells	CMTM8
MRPS12	0	0.795414395324661	0.566	0.274	0	steroidogenic cells	MRPS12
HOXA7	0	0.794744331584202	0.391	0.131	0	steroidogenic cells	HOXA7
RPS26	0	0.794551681318786	0.969	0.917	0	steroidogenic cells	RPS26
RABEP2	0	0.794537739063172	0.268	0.077	0	steroidogenic cells	RABEP2
VDAC1	0	0.794381557050008	0.843	0.587	0	steroidogenic cells	VDAC1
CCDC115	0	0.786229426245603	0.482	0.208	0	steroidogenic cells	CCDC115
ECH1	0	0.785618591273883	0.767	0.51	0	steroidogenic cells	ECH1
GALM	0	0.785212767325792	0.296	0.096	0	steroidogenic cells	GALM
GSS	0	0.784541577368608	0.388	0.148	0	steroidogenic cells	GSS
YDJC	0	0.783456392870916	0.284	0.092	0	steroidogenic cells	YDJC
MTFR1L	0	0.780102278701803	0.456	0.198	0	steroidogenic cells	MTFR1L
PRKACA	0	0.777363428361189	0.488	0.217	0	steroidogenic cells	PRKACA
GRHPR	0	0.774562140332	0.722	0.443	0	steroidogenic cells	GRHPR
RBM47	0	0.774077587903415	0.302	0.084	0	steroidogenic cells	RBM47
GLRX5	0	0.773835987508598	0.818	0.544	0	steroidogenic cells	GLRX5
DUSP23	0	0.773509435067122	0.405	0.162	0	steroidogenic cells	DUSP23
TTC8	0	0.772901914247378	0.291	0.093	0	steroidogenic cells	TTC8
MPC2	0	0.770777581417975	0.691	0.4	0	steroidogenic cells	MPC2
TCEAL9	0	0.770080353267816	0.841	0.581	0	steroidogenic cells	TCEAL9
NOP16	0	0.770079337285988	0.279	0.092	0	steroidogenic cells	NOP16
RAMMET	0	0.76995948674294	0.592	0.291	0	steroidogenic cells	RAMMET
MRPL50	0	0.768541140143022	0.551	0.263	0	steroidogenic cells	MRPL50
STRA6	0	0.766965650563416	0.277	0.083	0	steroidogenic cells	STRA6
PON21	0	0.76679722321298	0.61	0.28	0	steroidogenic cells	PON2
NIPSNAP1	0	0.766786052437591	0.517	0.221	0	steroidogenic cells	NIPSNAP1
SNRNP25	0	0.765252205567552	0.59	0.306	0	steroidogenic cells	SNRNP25
RBBP7	0	0.763402466509949	0.713	0.448	0	steroidogenic cells	RBBP7
MLEC	0	0.763270575760628	0.701	0.429	0	steroidogenic cells	MLEC
PHACTR21	0	0.762938992510452	0.717	0.4	0	steroidogenic cells	PHACTR2
MRPS6	0	0.762246704425119	0.737	0.432	0	steroidogenic cells	MRPS6
PKIA	0	0.759212889790971	0.425	0.168	0	steroidogenic cells	PKIA
RPRD1A	0	0.757569985297435	0.413	0.168	0	steroidogenic cells	RPRD1A
G0S2	0	0.755764407913348	0.547	0.106	0	steroidogenic cells	G0S2
GGA2	0	0.755642175372947	0.335	0.129	0	steroidogenic cells	GGA2
HMGCS11	0	0.754599985684171	0.474	0.245	0	steroidogenic cells	HMGCS1
HSDL1	0	0.751143775502747	0.342	0.118	0	steroidogenic cells	HSDL1
GSTZ1	0	0.747973817003112	0.36	0.147	0	steroidogenic cells	GSTZ1
PMPCA	0	0.746772566179486	0.458	0.195	0	steroidogenic cells	PMPCA
PIGH	0	0.746142498743929	0.306	0.105	0	steroidogenic cells	PIGH
CTXN1	0	0.746091429349742	0.337	0.115	0	steroidogenic cells	CTXN1
PBDC1	0	0.746043959696183	0.537	0.266	0	steroidogenic cells	PBDC1
ETV1	0	0.74310983626466	0.251	0.074	0	steroidogenic cells	ETV1
ECHS1	0	0.740372420555101	0.776	0.495	0	steroidogenic cells	ECHS1
ISOC1	0	0.740027290332039	0.43	0.171	0	steroidogenic cells	ISOC1
ATP5F1C	0	0.739819185484075	0.902	0.736	0	steroidogenic cells	ATP5F1C
TOMM40	0	0.7397364076863	0.641	0.335	0	steroidogenic cells	TOMM40
TRMT10C	0	0.736295276286707	0.548	0.263	0	steroidogenic cells	TRMT10C
THEM4	0	0.734747567329025	0.32	0.108	0	steroidogenic cells	THEM4
STN1	0	0.732382097761465	0.255	0.087	0	steroidogenic cells	STN1
ZNF83	0	0.731625244207919	0.371	0.15	0	steroidogenic cells	ZNF83
SMIM4	0	0.729982479173826	0.318	0.126	0	steroidogenic cells	SMIM4
RGS31	0	0.729887700342899	0.483	0.206	0	steroidogenic cells	RGS3
MDH1	0	0.729876345176565	0.78	0.512	0	steroidogenic cells	MDH1
BCAT2	0	0.729815936170576	0.331	0.137	0	steroidogenic cells	BCAT2
ACYP2	0	0.729417589801999	0.307	0.123	0	steroidogenic cells	ACYP2
RMI2	0	0.7291779487296	0.281	0.107	0	steroidogenic cells	RMI2
SLC25A38	0	0.728296466494824	0.256	0.082	0	steroidogenic cells	SLC25A38
CHCHD2	0	0.727204168072788	0.973	0.928	0	steroidogenic cells	CHCHD2
CKS2	0	0.727118725740838	0.676	0.356	0	steroidogenic cells	CKS2
TCAF1	0	0.726743313917273	0.691	0.416	0	steroidogenic cells	TCAF1
ASPSCR1	0	0.726124573435464	0.325	0.138	0	steroidogenic cells	ASPSCR1
TMEM136	0	0.724754439074592	0.27	0.088	0	steroidogenic cells	TMEM136
PSD3	0	0.7241215009031	0.322	0.119	0	steroidogenic cells	PSD3
TMEM14B	0	0.721969391388751	0.716	0.439	0	steroidogenic cells	TMEM14B
TBC1D4	0	0.721432386829441	0.285	0.106	0	steroidogenic cells	TBC1D4
EMC6	0	0.72058547109926	0.657	0.365	0	steroidogenic cells	EMC6
C8orf82	0	0.717225620405148	0.345	0.137	0	steroidogenic cells	C8orf82
DCAF11	0	0.716242719297941	0.312	0.114	0	steroidogenic cells	DCAF11
ISOC2	0	0.715532789390714	0.558	0.282	0	steroidogenic cells	ISOC2
SLC25A39	0	0.715366889847662	0.544	0.283	0	steroidogenic cells	SLC25A39
CREM	0	0.714391565870017	0.682	0.338	0	steroidogenic cells	CREM
MRPS2	0	0.714143732575949	0.49	0.238	0	steroidogenic cells	MRPS2
STIP1	0	0.713537595071892	0.603	0.315	0	steroidogenic cells	STIP1
MRPS26	0	0.71281337121385	0.687	0.402	0	steroidogenic cells	MRPS26
IMMT	0	0.712086741470563	0.627	0.343	0	steroidogenic cells	IMMT
AC100810.1	0	0.710094369357373	0.444	0.196	0	steroidogenic cells	AC100810.1
MRPL41	0	0.709799423883591	0.791	0.529	0	steroidogenic cells	MRPL41
FAM162A	0	0.708768517178877	0.507	0.279	0	steroidogenic cells	FAM162A
UQCR10	0	0.708690410143828	0.906	0.747	0	steroidogenic cells	UQCR10
LY6E	0	0.708525763075982	0.814	0.547	0	steroidogenic cells	LY6E
RAP2C	0	0.708184610418045	0.361	0.149	0	steroidogenic cells	RAP2C
REXO2	0	0.706024001615346	0.514	0.269	0	steroidogenic cells	REXO2
HS2ST1	0	0.702472639563002	0.326	0.124	0	steroidogenic cells	HS2ST1
EIF5A	0	0.698118494943195	0.847	0.608	0	steroidogenic cells	EIF5A
STK19	0	0.697841213383041	0.383	0.178	0	steroidogenic cells	STK19
TLE1	0	0.696448067485844	0.559	0.251	0	steroidogenic cells	TLE1
ATP6V1G1	0	0.695710956969565	0.932	0.811	0	steroidogenic cells	ATP6V1G1
ENO1	0	0.695457050785437	0.906	0.731	0	steroidogenic cells	ENO1
PPP2R1A	0	0.695456660187643	0.7	0.456	0	steroidogenic cells	PPP2R1A
NDFIP1	0	0.694804038483315	0.735	0.479	0	steroidogenic cells	NDFIP1
ANXA4	0	0.693940323787439	0.358	0.165	0	steroidogenic cells	ANXA4
PCBD1	0	0.691341605494225	0.604	0.31	0	steroidogenic cells	PCBD1
EIF6	0	0.690640538575281	0.717	0.445	0	steroidogenic cells	EIF6
MRPL4	0	0.689585845148921	0.594	0.31	0	steroidogenic cells	MRPL4
PNKP	0	0.687746858430202	0.429	0.188	0	steroidogenic cells	PNKP
TKT	0	0.687640650848695	0.83	0.555	0	steroidogenic cells	TKT
SCPEP1	0	0.686637044750516	0.383	0.186	0	steroidogenic cells	SCPEP1
ATP5MC1	0	0.686195075934834	0.799	0.548	0	steroidogenic cells	ATP5MC1
TEX264	0	0.686076563683283	0.488	0.231	0	steroidogenic cells	TEX264
ODC1	0	0.685970309261247	0.654	0.405	0	steroidogenic cells	ODC1
C8orf33	0	0.684805193105725	0.417	0.183	0	steroidogenic cells	C8orf33
PAICS	0	0.684754892489113	0.557	0.295	0	steroidogenic cells	PAICS
MTCH2	0	0.683258299111065	0.574	0.31	0	steroidogenic cells	MTCH2
TXNRD1	0	0.683244236216352	0.409	0.215	0	steroidogenic cells	TXNRD1
POP5	0	0.683242000389709	0.455	0.211	0	steroidogenic cells	POP5
TIMM13	0	0.683198571641621	0.86	0.646	0	steroidogenic cells	TIMM13
POLE3	0	0.682276964887264	0.437	0.208	0	steroidogenic cells	POLE3
EMC9	0	0.681896437655972	0.328	0.136	0	steroidogenic cells	EMC9
LTV1	0	0.681765837149705	0.411	0.18	0	steroidogenic cells	LTV1
MTHFS	0	0.681283639274338	0.251	0.087	0	steroidogenic cells	MTHFS
EIF1AY	0	0.680408755558884	0.349	0.151	0	steroidogenic cells	EIF1AY
NDUFS8	0	0.679822478638104	0.816	0.571	0	steroidogenic cells	NDUFS8
SURF6	0	0.678716340735015	0.294	0.108	0	steroidogenic cells	SURF6
MXRA8	0	0.677421773346497	0.388	0.153	0	steroidogenic cells	MXRA8
PDCD4	0	0.67556063060987	0.638	0.35	0	steroidogenic cells	PDCD4
CALM3	0	0.674934359275967	0.848	0.624	0	steroidogenic cells	CALM3
AP1S1	0	0.673285324063585	0.602	0.343	0	steroidogenic cells	AP1S1
CCT8	0	0.67249419300788	0.84	0.621	0	steroidogenic cells	CCT8
BOLA3	0	0.672493887175343	0.499	0.268	0	steroidogenic cells	BOLA3
ENAH	0	0.671945265691528	0.56	0.255	0	steroidogenic cells	ENAH
TPI1	0	0.671943290948415	0.931	0.821	0	steroidogenic cells	TPI1
ERV3-1	0	0.670945892145348	0.266	0.09	0	steroidogenic cells	ERV3-1
UQCC2	0	0.67034608779639	0.694	0.418	0	steroidogenic cells	UQCC2
DDX24	0	0.669739901875264	0.794	0.53	0	steroidogenic cells	DDX24
LYPLA2	0	0.666748803906858	0.404	0.186	0	steroidogenic cells	LYPLA2
DDT	0	0.666676125780665	0.779	0.548	0	steroidogenic cells	DDT
DNAJA2	0	0.665049606084256	0.659	0.377	0	steroidogenic cells	DNAJA2
LDLR1	0	0.665011531611003	0.371	0.17	0	steroidogenic cells	LDLR
MRPL13	0	0.662503891634827	0.641	0.377	0	steroidogenic cells	MRPL13
SMIM20	0	0.662003411080189	0.449	0.219	0	steroidogenic cells	SMIM20
LCMT1	0	0.66113861483425	0.449	0.216	0	steroidogenic cells	LCMT1
GLRX2	0	0.660338099442563	0.333	0.156	0	steroidogenic cells	GLRX2
NBDY	0	0.65689381345235	0.782	0.529	0	steroidogenic cells	NBDY
NUDT16L1	0	0.656626003116759	0.505	0.247	0	steroidogenic cells	NUDT16L1
TACO1	0	0.656481049537865	0.266	0.103	0	steroidogenic cells	TACO1
ISCU	0	0.656091977148598	0.683	0.427	0	steroidogenic cells	ISCU
THOC3	0	0.65578533136023	0.297	0.12	0	steroidogenic cells	THOC3
LGALS3BP	0	0.654751165322119	0.377	0.145	0	steroidogenic cells	LGALS3BP
ETFB	0	0.653974974710097	0.744	0.498	0	steroidogenic cells	ETFB
PRDX5	0	0.653744939857087	0.895	0.771	0	steroidogenic cells	PRDX5
NDUFV2	0	0.653317155252221	0.843	0.633	0	steroidogenic cells	NDUFV2
CCT6A	0	0.651470974026267	0.826	0.602	0	steroidogenic cells	CCT6A
HMGA2	0	0.650556815814964	0.558	0.255	0	steroidogenic cells	HMGA2
TMEM132A	0	0.647978264539	0.41	0.157	0	steroidogenic cells	TMEM132A
PSENEN	0	0.647262335055829	0.478	0.236	0	steroidogenic cells	PSENEN
TST	0	0.647240715162938	0.258	0.114	0	steroidogenic cells	TST
COX14	0	0.646660451306453	0.602	0.351	0	steroidogenic cells	COX14
STOML2	0	0.646163389078461	0.738	0.477	0	steroidogenic cells	STOML2
POP7	0	0.645931610465031	0.472	0.243	0	steroidogenic cells	POP7
TRIAP1	0	0.642035740525142	0.45	0.224	0	steroidogenic cells	TRIAP1
EZR	0	0.641066144553924	0.464	0.24	0	steroidogenic cells	EZR
POLR1E	0	0.640073762910011	0.256	0.098	0	steroidogenic cells	POLR1E
DNAJC19	0	0.638144161448166	0.618	0.353	0	steroidogenic cells	DNAJC19
PSME11	0	0.634417275583774	0.759	0.506	0	steroidogenic cells	PSME1
SMARCA1	0	0.633982663665083	0.665	0.382	0	steroidogenic cells	SMARCA1
TIMM17B	0	0.632363298265823	0.608	0.341	0	steroidogenic cells	TIMM17B
GMDS	0	0.632352159172972	0.556	0.244	0	steroidogenic cells	GMDS
HIBADH	0	0.631755643200923	0.323	0.152	0	steroidogenic cells	HIBADH
WDR45	0	0.631222511073378	0.376	0.171	0	steroidogenic cells	WDR45
NDUFB5	0	0.630934578821982	0.816	0.6	0	steroidogenic cells	NDUFB5
GNPDA1	0	0.629758966218919	0.426	0.196	0	steroidogenic cells	GNPDA1
NIT2	0	0.629566826377603	0.354	0.167	0	steroidogenic cells	NIT2
HSF2	0	0.62921288266296	0.322	0.132	0	steroidogenic cells	HSF2
C1orf122	0	0.62896823592457	0.728	0.464	0	steroidogenic cells	C1orf122
UBE2M	0	0.628188437379666	0.79	0.553	0	steroidogenic cells	UBE2M
SLC2A4RG	0	0.627989816676662	0.526	0.28	0	steroidogenic cells	SLC2A4RG
TSFM	0	0.627849690924795	0.393	0.188	0	steroidogenic cells	TSFM
RALGPS2	0	0.627676746657714	0.29	0.114	0	steroidogenic cells	RALGPS2
ATP6V1D	0	0.626825195640137	0.516	0.282	0	steroidogenic cells	ATP6V1D
ADGRL3	0	0.626649665822353	0.304	0.107	0	steroidogenic cells	ADGRL3
IDH3A	0	0.626291349377426	0.267	0.109	0	steroidogenic cells	IDH3A
CLNS1A	0	0.62624584633451	0.73	0.462	0	steroidogenic cells	CLNS1A
POLDIP2	0	0.625767958806483	0.401	0.194	0	steroidogenic cells	POLDIP2
TFDP2	0	0.623823144429296	0.513	0.247	0	steroidogenic cells	TFDP2
IMPDH2	0	0.623744317823145	0.703	0.449	0	steroidogenic cells	IMPDH2
POLR2D	0	0.621521952243138	0.337	0.147	0	steroidogenic cells	POLR2D
TRUB2	0	0.621352124268066	0.343	0.146	0	steroidogenic cells	TRUB2
QPRT	0	0.620949274592901	0.668	0.346	0	steroidogenic cells	QPRT
ATP5PF	0	0.619937647477198	0.931	0.826	0	steroidogenic cells	ATP5PF
HDDC2	0	0.619799246728376	0.59	0.312	0	steroidogenic cells	HDDC2
DHRS4L2	0	0.619710648275345	0.413	0.198	0	steroidogenic cells	DHRS4L2
SEC63	0	0.619637707091151	0.625	0.379	0	steroidogenic cells	SEC63
CISD1	0	0.61955596869567	0.51	0.28	0	steroidogenic cells	CISD1
RWDD4	0	0.618088272714651	0.443	0.224	0	steroidogenic cells	RWDD4
CHKA	0	0.617840742508826	0.27	0.108	0	steroidogenic cells	CHKA
DLD	0	0.617205470368497	0.456	0.238	0	steroidogenic cells	DLD
MGST31	0	0.616307950553997	0.921	0.776	0	steroidogenic cells	MGST3
SCOC	0	0.61587430356929	0.621	0.364	0	steroidogenic cells	SCOC
MPG	0	0.615129414432589	0.607	0.352	0	steroidogenic cells	MPG
LSM4	0	0.614554360370221	0.813	0.584	0	steroidogenic cells	LSM4
MRPL47	0	0.614501735131869	0.663	0.406	0	steroidogenic cells	MRPL47
RDX1	0	0.614193165219198	0.864	0.608	0	steroidogenic cells	RDX
NME4	0	0.613666606822879	0.804	0.56	0	steroidogenic cells	NME4
TXNDC17	0	0.613214986992606	0.743	0.498	0	steroidogenic cells	TXNDC17
ACP1	0	0.612371222232484	0.753	0.512	0	steroidogenic cells	ACP1
GADD45GIP1	0	0.612095083751076	0.837	0.627	0	steroidogenic cells	GADD45GIP1
CCDC90B	0	0.611117808452574	0.597	0.346	0	steroidogenic cells	CCDC90B
SLC39A10	0	0.611115600530602	0.54	0.291	0	steroidogenic cells	SLC39A10
CEP164	0	0.610912573610446	0.304	0.123	0	steroidogenic cells	CEP164
TIMM17A	0	0.609537553515755	0.541	0.297	0	steroidogenic cells	TIMM17A
MRPS33	0	0.609131533465955	0.599	0.349	0	steroidogenic cells	MRPS33
MRPL42	0	0.60895891571536	0.638	0.365	0	steroidogenic cells	MRPL42
CBY1	0	0.608912222981728	0.416	0.195	0	steroidogenic cells	CBY1
PLA2G161	0	0.60891069318108	0.32	0.158	0	steroidogenic cells	PLA2G16
PHPT1	0	0.608158793926827	0.896	0.714	0	steroidogenic cells	PHPT1
FXN	0	0.608148798106137	0.312	0.136	0	steroidogenic cells	FXN
SIAH2	0	0.607549678010262	0.344	0.157	0	steroidogenic cells	SIAH2
HMGCL	0	0.606049778210158	0.305	0.151	0	steroidogenic cells	HMGCL
RCC1L	0	0.605412868228248	0.346	0.16	0	steroidogenic cells	RCC1L
RANBP1	0	0.604219932195971	0.877	0.709	0	steroidogenic cells	RANBP1
WLS	0	0.602979467536293	0.383	0.158	0	steroidogenic cells	WLS
PRR13	0	0.602685937509862	0.497	0.279	0	steroidogenic cells	PRR13
INSR1	0	0.602485787988733	0.485	0.223	0	steroidogenic cells	INSR
TSTA3	0	0.602309545102377	0.447	0.226	0	steroidogenic cells	TSTA3
YEATS4	0	0.60200921492636	0.31	0.149	0	steroidogenic cells	YEATS4
MRPL49	0	0.601827528013675	0.299	0.14	0	steroidogenic cells	MRPL49
SCAND1	0	0.601490209187475	0.791	0.597	0	steroidogenic cells	SCAND1
NDUFC1	0	0.600292858051673	0.746	0.526	0	steroidogenic cells	NDUFC1
DKC1	0	0.599661028537888	0.438	0.22	0	steroidogenic cells	DKC1
EXTL2	0	0.598237651939868	0.486	0.244	0	steroidogenic cells	EXTL2
ORAI3	0	0.598228854238736	0.285	0.12	0	steroidogenic cells	ORAI3
MIS18A	0	0.597250044174477	0.352	0.162	0	steroidogenic cells	MIS18A
NDUFA7	0	0.596710440866147	0.276	0.125	0	steroidogenic cells	NDUFA7
PFDN6	0	0.596344272639338	0.457	0.235	0	steroidogenic cells	PFDN6
ZNF160	0	0.595622938098725	0.286	0.119	0	steroidogenic cells	ZNF160
AK3	0	0.595077275560179	0.48	0.251	0	steroidogenic cells	AK3
NDUFAB1	0	0.594279740951638	0.859	0.68	0	steroidogenic cells	NDUFAB1
PMM1	0	0.592881634418379	0.416	0.197	0	steroidogenic cells	PMM1
TAF10	0	0.590646284889618	0.592	0.338	0	steroidogenic cells	TAF10
HSPB11	0	0.590376648154233	0.586	0.349	0	steroidogenic cells	HSPB11
RPP25L	0	0.588772546233381	0.295	0.126	0	steroidogenic cells	RPP25L
RNF5	0	0.588482503389966	0.549	0.307	0	steroidogenic cells	RNF5
SNAPC5	0	0.588346618789691	0.336	0.161	0	steroidogenic cells	SNAPC5
CIAPIN1	0	0.5863420356448	0.461	0.235	0	steroidogenic cells	CIAPIN1
GALNT2	0	0.585312114735574	0.33	0.143	0	steroidogenic cells	GALNT2
DNAJC30	0	0.584503271417175	0.267	0.113	0	steroidogenic cells	DNAJC30
CDH2	0	0.584347612432098	0.49	0.228	0	steroidogenic cells	CDH2
TSPAN6	0	0.582674861871063	0.44	0.196	0	steroidogenic cells	TSPAN6
TMEM9	0	0.582151696894508	0.551	0.307	0	steroidogenic cells	TMEM9
ACAT1	0	0.58204312854726	0.411	0.221	0	steroidogenic cells	ACAT1
CHCHD5	0	0.580699616263513	0.551	0.309	0	steroidogenic cells	CHCHD5
LRRC75A	0	0.580054010714512	0.3	0.138	0	steroidogenic cells	LRRC75A
MED25	0	0.579714593909585	0.272	0.116	0	steroidogenic cells	MED25
C19orf48	0	0.579352374407076	0.488	0.262	0	steroidogenic cells	C19orf48
CETN2	0	0.577938071245895	0.427	0.221	0	steroidogenic cells	CETN2
ZNF593	0	0.577151615259902	0.45	0.23	0	steroidogenic cells	ZNF593
PRDX41	0	0.576713333481059	0.743	0.554	0	steroidogenic cells	PRDX4
ATPAF1	0	0.575535567722743	0.321	0.151	0	steroidogenic cells	ATPAF1
GTF2H5	0	0.574391537317649	0.729	0.497	0	steroidogenic cells	GTF2H5
ZDHHC4	0	0.573950658889827	0.381	0.181	0	steroidogenic cells	ZDHHC4
MCFD2	0	0.573709650094267	0.544	0.312	0	steroidogenic cells	MCFD2
CHCHD10	0	0.573153019443082	0.657	0.395	0	steroidogenic cells	CHCHD10
GTPBP4	0	0.572706946025164	0.517	0.288	0	steroidogenic cells	GTPBP4
TMEM134	0	0.571467886283675	0.464	0.24	0	steroidogenic cells	TMEM134
KIF3A	0	0.571013863682452	0.405	0.175	0	steroidogenic cells	KIF3A
SNRPN	0	0.570444234639631	0.683	0.409	0	steroidogenic cells	SNRPN
SPINT2	0	0.569512455725433	0.524	0.26	0	steroidogenic cells	SPINT2
LPGAT1	0	0.568674388272312	0.392	0.186	0	steroidogenic cells	LPGAT1
SLC25A3	0	0.566079643841217	0.954	0.906	0	steroidogenic cells	SLC25A3
MRPL14	0	0.56544376084582	0.694	0.443	0	steroidogenic cells	MRPL14
MAPRE2	0	0.564855072809011	0.458	0.224	0	steroidogenic cells	MAPRE2
UQCRQ	0	0.564830712366982	0.83	0.66	0	steroidogenic cells	UQCRQ
UCHL3	0	0.564331392555075	0.369	0.196	0	steroidogenic cells	UCHL3
MED7	0	0.563657140379034	0.295	0.132	0	steroidogenic cells	MED7
MRPS11	0	0.563485629976241	0.503	0.287	0	steroidogenic cells	MRPS11
ADPRHL2	0	0.563127529150929	0.331	0.153	0	steroidogenic cells	ADPRHL2
MDH2	0	0.563051710513409	0.773	0.568	0	steroidogenic cells	MDH2
ROGDI	0	0.562345406179431	0.365	0.186	0	steroidogenic cells	ROGDI
NCL	0	0.561785191596821	0.904	0.823	0	steroidogenic cells	NCL
BOD1	0	0.561440378895704	0.651	0.39	0	steroidogenic cells	BOD1
RAN	0	0.560144010369014	0.935	0.84	0	steroidogenic cells	RAN
MRPL33	0	0.558741451280852	0.745	0.524	0	steroidogenic cells	MRPL33
SOD1	0	0.55821098187053	0.883	0.746	0	steroidogenic cells	SOD1
SPAG7	0	0.557518153468145	0.666	0.434	0	steroidogenic cells	SPAG7
TMEM70	0	0.557503448853281	0.433	0.232	0	steroidogenic cells	TMEM70
H2AFY2	0	0.557219290923503	0.463	0.222	0	steroidogenic cells	H2AFY2
SRSF9	0	0.557164863237611	0.918	0.813	0	steroidogenic cells	SRSF9
FAM210B	0	0.556358798548561	0.454	0.226	0	steroidogenic cells	FAM210B
NME1	0	0.556248349586668	0.761	0.519	0	steroidogenic cells	NME1
MIR503HG	0	0.556108060726405	0.441	0.193	0	steroidogenic cells	MIR503HG
ATIC	0	0.555217532593423	0.318	0.148	0	steroidogenic cells	ATIC
NDUFS2	0	0.554285455165122	0.694	0.471	0	steroidogenic cells	NDUFS2
LYPLAL1	0	0.553704577733668	0.317	0.155	0	steroidogenic cells	LYPLAL1
MRPL18	0	0.552403275575948	0.612	0.409	0	steroidogenic cells	MRPL18
IGF2BP3	0	0.551312689993408	0.517	0.294	0	steroidogenic cells	IGF2BP3
TP53I13	0	0.55082485783813	0.361	0.171	0	steroidogenic cells	TP53I13
PIGP	0	0.550757025322016	0.435	0.238	0	steroidogenic cells	PIGP
TMEM14A	0	0.550343557240804	0.404	0.193	0	steroidogenic cells	TMEM14A
MRPS17	0	0.54955833698776	0.258	0.111	0	steroidogenic cells	MRPS17
LACTB	0	0.547539781850521	0.338	0.158	0	steroidogenic cells	LACTB
COX7A2L	0	0.547199690396009	0.844	0.663	0	steroidogenic cells	COX7A2L
TUFM	0	0.547155525782122	0.779	0.574	0	steroidogenic cells	TUFM
FAM229B	0	0.545400247140883	0.36	0.168	0	steroidogenic cells	FAM229B
PDRG1	0	0.544890149028425	0.37	0.187	0	steroidogenic cells	PDRG1
AHSA1	0	0.54385688865958	0.6	0.363	0	steroidogenic cells	AHSA1
MRPL37	0	0.541374292645325	0.423	0.238	0	steroidogenic cells	MRPL37
PRMT1	0	0.540891462845689	0.843	0.67	0	steroidogenic cells	PRMT1
NPW	0	0.539704680776047	0.37	0.2	0	steroidogenic cells	NPW
COA3	0	0.538651149202106	0.66	0.437	0	steroidogenic cells	COA3
SPATC1L	0	0.537548181461635	0.42	0.221	0	steroidogenic cells	SPATC1L
HSD17B11	0	0.537329993941043	0.53	0.285	0	steroidogenic cells	HSD17B11
MGME1	0	0.536216973402861	0.307	0.15	0	steroidogenic cells	MGME1
CMC2	0	0.536051421666063	0.517	0.303	0	steroidogenic cells	CMC2
TADA3	0	0.53578899480718	0.457	0.243	0	steroidogenic cells	TADA3
PTGES2	0	0.534326393851005	0.38	0.191	0	steroidogenic cells	PTGES2
MED21	0	0.533699858213611	0.373	0.195	0	steroidogenic cells	MED21
CCT3	0	0.533432785533688	0.853	0.664	0	steroidogenic cells	CCT3
GNAS	0	0.531860313619152	0.99	0.975	0	steroidogenic cells	GNAS
TRAP1	0	0.531816630050165	0.354	0.177	0	steroidogenic cells	TRAP1
TMEM237	0	0.530635468335614	0.315	0.149	0	steroidogenic cells	TMEM237
NMRAL1	0	0.530309569021343	0.316	0.156	0	steroidogenic cells	NMRAL1
DNAJC12	0	0.530079854113668	0.252	0.103	0	steroidogenic cells	DNAJC12
PDHB	0	0.529850704194799	0.59	0.38	0	steroidogenic cells	PDHB
MSH6	0	0.529484500041381	0.427	0.231	0	steroidogenic cells	MSH6
AFG3L2	0	0.529040164920949	0.36	0.173	0	steroidogenic cells	AFG3L2
GHITM	0	0.528319546829028	0.691	0.494	0	steroidogenic cells	GHITM
RBP1	0	0.527404191959552	0.945	0.759	0	steroidogenic cells	RBP1
UBE4B	0	0.527233697003517	0.261	0.112	0	steroidogenic cells	UBE4B
COASY	0	0.526902187161765	0.261	0.117	0	steroidogenic cells	COASY
SFXN1	0	0.526542467848723	0.405	0.198	0	steroidogenic cells	SFXN1
UROS	0	0.524731248697532	0.467	0.258	0	steroidogenic cells	UROS
SURF2	0	0.524391864061883	0.342	0.163	0	steroidogenic cells	SURF2
FMC1	0	0.52400682291215	0.451	0.243	0	steroidogenic cells	FMC1
BEX2	0	0.523779599209537	0.51	0.197	0	steroidogenic cells	BEX2
RPS27L	0	0.523429838411335	0.751	0.578	0	steroidogenic cells	RPS27L
UQCRC1	0	0.522972353304998	0.584	0.357	0	steroidogenic cells	UQCRC1
SINHCAF	0	0.521628965566626	0.525	0.286	0	steroidogenic cells	SINHCAF
NDUFA10	0	0.521481061927628	0.685	0.465	0	steroidogenic cells	NDUFA10
PPIL1	0	0.521399501106661	0.401	0.207	0	steroidogenic cells	PPIL1
PSMD7	0	0.52120992554054	0.714	0.494	0	steroidogenic cells	PSMD7
DAP	0	0.521151092109478	0.369	0.194	0	steroidogenic cells	DAP
RAB34	0	0.519954000389673	0.665	0.373	0	steroidogenic cells	RAB34
MRPL36	0	0.51919280628361	0.564	0.344	0	steroidogenic cells	MRPL36
ARL6IP5	0	0.518916174072823	0.746	0.538	0	steroidogenic cells	ARL6IP5
HSPB6	0	0.518240927381578	0.325	0.151	0	steroidogenic cells	HSPB6
ARHGAP181	0	0.518060907406961	0.418	0.192	0	steroidogenic cells	ARHGAP18
ERGIC1	0	0.514674979851456	0.419	0.211	0	steroidogenic cells	ERGIC1
IBTK	0	0.514625402587456	0.401	0.206	0	steroidogenic cells	IBTK
FHL2	0	0.514612403124138	0.389	0.171	0	steroidogenic cells	FHL2
PSME2	0	0.514074423807093	0.712	0.475	0	steroidogenic cells	PSME2
CCDC8	0	0.513666997050167	0.283	0.114	0	steroidogenic cells	CCDC8
FAHD2A	0	0.513087491378496	0.269	0.127	0	steroidogenic cells	FAHD2A
PMVK	0	0.512238885548157	0.461	0.27	0	steroidogenic cells	PMVK
CCDC124	0	0.511926407183439	0.585	0.361	0	steroidogenic cells	CCDC124
CIB1	0	0.511588550170681	0.456	0.27	0	steroidogenic cells	CIB1
GTF2F2	0	0.51075106143723	0.438	0.245	0	steroidogenic cells	GTF2F2
DCUN1D5	0	0.510725087451978	0.466	0.259	0	steroidogenic cells	DCUN1D5
AASDHPPT	0	0.510497495932338	0.606	0.364	0	steroidogenic cells	AASDHPPT
DCTD	0	0.51034084132175	0.419	0.227	0	steroidogenic cells	DCTD
UBE2V2	0	0.510329987963311	0.651	0.419	0	steroidogenic cells	UBE2V2
RPS10	0	0.509456736903885	0.929	0.869	0	steroidogenic cells	RPS10
LETM1	0	0.508806313694952	0.253	0.106	0	steroidogenic cells	LETM1
TAX1BP3	0	0.508189566037207	0.463	0.254	0	steroidogenic cells	TAX1BP3
SCO1	0	0.507611621165618	0.348	0.174	0	steroidogenic cells	SCO1
RXYLT1	0	0.506188972854456	0.287	0.133	0	steroidogenic cells	RXYLT1
SKP1	0	0.504179282820936	0.941	0.867	0	steroidogenic cells	SKP1
METTL26	0	0.50345624269809	0.658	0.434	0	steroidogenic cells	METTL26
SYMPK	0	0.502593485096084	0.345	0.177	0	steroidogenic cells	SYMPK
REXO1	0	0.502520270728817	0.26	0.109	0	steroidogenic cells	REXO1
CCNB1	0	0.502394639900894	0.331	0.152	0	steroidogenic cells	CCNB1
MT-ND6	0	0.502177161448044	0.518	0.311	0	steroidogenic cells	MT-ND6
TMEM208	0	0.500615334291822	0.566	0.351	0	steroidogenic cells	TMEM208
AURKAIP1	0	0.498148820489703	0.839	0.654	0	steroidogenic cells	AURKAIP1
MTHFD2L	0	0.497961109199132	0.314	0.153	0	steroidogenic cells	MTHFD2L
SDHC	0	0.497744573214602	0.653	0.436	0	steroidogenic cells	SDHC
PGAM1	0	0.497125786037664	0.773	0.576	0	steroidogenic cells	PGAM1
CTNNB1	0	0.4965376866739	0.713	0.488	0	steroidogenic cells	CTNNB1
ZNHIT3	0	0.49554433089486	0.528	0.307	0	steroidogenic cells	ZNHIT3
MRPS22	0	0.495535030094628	0.42	0.24	0	steroidogenic cells	MRPS22
COX6A1	0	0.495403251051739	0.913	0.817	0	steroidogenic cells	COX6A1
ACADM	0	0.495361534791831	0.528	0.317	0	steroidogenic cells	ACADM
FBH1	0	0.493544604917602	0.295	0.142	0	steroidogenic cells	FBH1
RAD1	0	0.49287791968583	0.31	0.15	0	steroidogenic cells	RAD1
CHPT1	0	0.492286522308803	0.359	0.189	0	steroidogenic cells	CHPT1
GTF2E2	0	0.49220857994687	0.335	0.172	0	steroidogenic cells	GTF2E2
NHP2	0	0.491657198610102	0.73	0.508	0	steroidogenic cells	NHP2
ABHD12	0	0.490451801674685	0.321	0.155	0	steroidogenic cells	ABHD12
NDUFV1	0	0.490235379924165	0.596	0.39	0	steroidogenic cells	NDUFV1
GLIPR2	0	0.490062420711296	0.416	0.208	0	steroidogenic cells	GLIPR2
MRPS23	0	0.489789718142288	0.504	0.302	0	steroidogenic cells	MRPS23
SLC52A2	0	0.488648779330667	0.287	0.138	0	steroidogenic cells	SLC52A2
PLEKHB2	0	0.488612418380189	0.448	0.249	0	steroidogenic cells	PLEKHB2
SAT2	0	0.486845381593481	0.625	0.411	0	steroidogenic cells	SAT2
NDUFA11	0	0.48652552235672	0.861	0.704	0	steroidogenic cells	NDUFA11
HACD3	0	0.485858838286111	0.725	0.488	0	steroidogenic cells	HACD3
ELP6	0	0.485658163757544	0.41	0.219	0	steroidogenic cells	ELP6
RNF7	0	0.483833109730199	0.838	0.673	0	steroidogenic cells	RNF7
RND3	0	0.483714301863685	0.568	0.312	0	steroidogenic cells	RND3
RPL7A	0	0.483452004047788	0.992	0.991	0	steroidogenic cells	RPL7A
DDX54	0	0.48297007842144	0.3	0.146	0	steroidogenic cells	DDX54
AKT1S1	0	0.48181212559128	0.269	0.126	0	steroidogenic cells	AKT1S1
BTF3L4	0	0.481321041333491	0.714	0.49	0	steroidogenic cells	BTF3L4
RUVBL1	0	0.480735467720776	0.449	0.249	0	steroidogenic cells	RUVBL1
MRFAP1	0	0.479934160251582	0.863	0.702	0	steroidogenic cells	MRFAP1
APRT	0	0.478911423992268	0.769	0.58	0	steroidogenic cells	APRT
MRPL57	0	0.478793290696329	0.743	0.538	0	steroidogenic cells	MRPL57
SCCPDH	0	0.47833921454508	0.491	0.29	0	steroidogenic cells	SCCPDH
TSG101	0	0.476833533165161	0.586	0.387	0	steroidogenic cells	TSG101
OTUB1	0	0.47558606530242	0.484	0.274	0	steroidogenic cells	OTUB1
NDUFA2	0	0.473106341021586	0.748	0.543	0	steroidogenic cells	NDUFA2
FAM92A	0	0.472238403656257	0.391	0.203	0	steroidogenic cells	FAM92A
MLF2	0	0.472100638470433	0.733	0.515	0	steroidogenic cells	MLF2
HIBCH	0	0.471206947660197	0.474	0.264	0	steroidogenic cells	HIBCH
SLC25A6	0	0.471115655514679	0.912	0.852	0	steroidogenic cells	SLC25A6
MINOS1	0	0.468209671921061	0.734	0.538	0	steroidogenic cells	MINOS1
RER1	0	0.468175155948906	0.646	0.437	0	steroidogenic cells	RER1
PTCD3	0	0.467090640071198	0.363	0.185	0	steroidogenic cells	PTCD3
ATP5ME	0	0.464746711760327	0.848	0.685	0	steroidogenic cells	ATP5ME
CMBL	0	0.464409935907478	0.322	0.153	0	steroidogenic cells	CMBL
ARL6IP4	0	0.462425206582785	0.861	0.716	0	steroidogenic cells	ARL6IP4
SMARCB1	0	0.462401707750058	0.605	0.384	0	steroidogenic cells	SMARCB1
NDUFAF8	0	0.461846311178726	0.596	0.392	0	steroidogenic cells	NDUFAF8
SNRPB	0	0.461311964053877	0.844	0.676	0	steroidogenic cells	SNRPB
CHCHD1	0	0.461287056303587	0.648	0.44	0	steroidogenic cells	CHCHD1
TFAM	0	0.461044617820768	0.439	0.252	0	steroidogenic cells	TFAM
VDAC2	0	0.460855670407822	0.845	0.679	0	steroidogenic cells	VDAC2
SMIM10L1	0	0.460845994895868	0.475	0.281	0	steroidogenic cells	SMIM10L1
LSM5	0	0.459426660558421	0.729	0.52	0	steroidogenic cells	LSM5
VTI1B	0	0.45930160426206	0.455	0.265	0	steroidogenic cells	VTI1B
NDUFA5	0	0.459281745268432	0.723	0.529	0	steroidogenic cells	NDUFA5
TECR	0	0.459108985334249	0.605	0.41	0	steroidogenic cells	TECR
COX20	0	0.457825187492818	0.589	0.374	0	steroidogenic cells	COX20
ABCF1	0	0.456056994526847	0.488	0.287	0	steroidogenic cells	ABCF1
MZT2A	0	0.455655541068186	0.72	0.547	0	steroidogenic cells	MZT2A
RDH11	0	0.454576528051134	0.482	0.287	0	steroidogenic cells	RDH11
MRTO4	0	0.453341312083261	0.43	0.235	0	steroidogenic cells	MRTO4
MRPS15	0	0.452587542498324	0.614	0.408	0	steroidogenic cells	MRPS15
DGUOK	0	0.449866750115887	0.71	0.494	0	steroidogenic cells	DGUOK
CHPF	0	0.447044279253897	0.263	0.109	0	steroidogenic cells	CHPF
POMGNT1	0	0.446612147088908	0.257	0.113	0	steroidogenic cells	POMGNT1
TOMM22	0	0.446073217676137	0.71	0.494	0	steroidogenic cells	TOMM22
PSMA5	0	0.445486500638569	0.715	0.516	0	steroidogenic cells	PSMA5
FKBP3	0	0.445266146759354	0.748	0.543	0	steroidogenic cells	FKBP3
SSBP1	0	0.444003146961005	0.835	0.682	0	steroidogenic cells	SSBP1
ATP5F1B	0	0.443578491474023	0.899	0.79	0	steroidogenic cells	ATP5F1B
SNRPD1	0	0.442988983955752	0.822	0.665	0	steroidogenic cells	SNRPD1
ARL14EP	0	0.441647847120067	0.395	0.214	0	steroidogenic cells	ARL14EP
ZNF431	0	0.440393974929476	0.333	0.171	0	steroidogenic cells	ZNF431
ARL21	0	0.439874384118832	0.625	0.402	0	steroidogenic cells	ARL2
SF3B5	0	0.43841850424348	0.809	0.65	0	steroidogenic cells	SF3B5
SYNGR1	0	0.438005906678018	0.329	0.157	0	steroidogenic cells	SYNGR1
MRPL40	0	0.435784401447418	0.534	0.325	0	steroidogenic cells	MRPL40
RARRES2	0	0.435519251400503	0.494	0.22	0	steroidogenic cells	RARRES2
PSMB5	0	0.433581966340562	0.841	0.677	0	steroidogenic cells	PSMB5
RPL36	0	0.433347497670865	0.98	0.978	0	steroidogenic cells	RPL36
PQBP1	0	0.4328130913193	0.503	0.304	0	steroidogenic cells	PQBP1
POLR2J	0	0.431823779705001	0.668	0.464	0	steroidogenic cells	POLR2J
ANAPC16	0	0.429571138572999	0.794	0.614	0	steroidogenic cells	ANAPC16
HDGFL2	0	0.428509202007399	0.483	0.284	0	steroidogenic cells	HDGFL2
MFGE8	0	0.427086830294569	0.368	0.178	0	steroidogenic cells	MFGE8
ARPC5L1	0	0.426229438052118	0.582	0.369	0	steroidogenic cells	ARPC5L
SPCS1	0	0.420656544123053	0.821	0.683	0	steroidogenic cells	SPCS1
G3BP2	0	0.420510775505345	0.625	0.42	0	steroidogenic cells	G3BP2
POLD2	0	0.416816437349021	0.516	0.314	0	steroidogenic cells	POLD2
BZW2	0	0.415506741891616	0.544	0.343	0	steroidogenic cells	BZW2
ATP5MC3	0	0.415414367238984	0.918	0.833	0	steroidogenic cells	ATP5MC3
MORF4L2	0	0.414771117067933	0.783	0.592	0	steroidogenic cells	MORF4L2
HOTAIRM1	0	0.414580351228986	0.278	0.129	0	steroidogenic cells	HOTAIRM1
TMEM245	0	0.412627588096778	0.38	0.203	0	steroidogenic cells	TMEM245
CCT2	0	0.411079117654148	0.785	0.591	0	steroidogenic cells	CCT2
CITED2	0	0.410981283408852	0.56	0.337	0	steroidogenic cells	CITED2
XRCC6	0	0.410605050880942	0.753	0.575	0	steroidogenic cells	XRCC6
HSD17B12	0	0.406795332121034	0.555	0.348	0	steroidogenic cells	HSD17B12
DZIP3	0	0.402287293284686	0.283	0.13	0	steroidogenic cells	DZIP3
SERBP1	0	0.400094854525376	0.879	0.81	0	steroidogenic cells	SERBP1
NPM1	0	0.399803216164287	0.968	0.955	0	steroidogenic cells	NPM1
IFI27L2	0	0.396830447704803	0.562	0.333	0	steroidogenic cells	IFI27L2
SF3B6	0	0.396043616411939	0.866	0.745	0	steroidogenic cells	SF3B6
EEF1B2	0	0.395378214440913	0.951	0.925	0	steroidogenic cells	EEF1B2
NDUFB8	0	0.393897512998507	0.807	0.646	0	steroidogenic cells	NDUFB8
GLT8D1	0	0.392749730992007	0.51	0.302	0	steroidogenic cells	GLT8D1
CCT4	0	0.392672754190722	0.775	0.605	0	steroidogenic cells	CCT4
SNHG8	0	0.392262649980177	0.713	0.53	0	steroidogenic cells	SNHG8
STK17A	0	0.391985487169667	0.29	0.136	0	steroidogenic cells	STK17A
MRPL20	0	0.391414741337086	0.768	0.591	0	steroidogenic cells	MRPL20
TRMT112	0	0.39139216989866	0.861	0.736	0	steroidogenic cells	TRMT112
PPP1R14B	0	0.389214672176157	0.823	0.666	0	steroidogenic cells	PPP1R14B
YBX1	0	0.388196511277894	0.958	0.926	0	steroidogenic cells	YBX1
CCT5	0	0.38635844009732	0.772	0.598	0	steroidogenic cells	CCT5
HSBP1	0	0.385760773678191	0.876	0.757	0	steroidogenic cells	HSBP1
SNRPF	0	0.38377272087423	0.788	0.636	0	steroidogenic cells	SNRPF
ATP5MC2	0	0.383526117185799	0.957	0.921	0	steroidogenic cells	ATP5MC2
ARL6IP1	0	0.382909853604707	0.694	0.443	0	steroidogenic cells	ARL6IP1
SRP9	0	0.381705211838883	0.872	0.742	0	steroidogenic cells	SRP9
BTBD31	0	0.381156452347742	0.415	0.221	0	steroidogenic cells	BTBD3
PHB2	0	0.374730220178066	0.769	0.602	0	steroidogenic cells	PHB2
TSPAN3	0	0.374723714690229	0.692	0.49	0	steroidogenic cells	TSPAN3
WDR83OS	0	0.37207016194827	0.858	0.742	0	steroidogenic cells	WDR83OS
NDUFC2	0	0.371553939996036	0.846	0.72	0	steroidogenic cells	NDUFC2
RPL8	0	0.371497177915593	0.988	0.989	0	steroidogenic cells	RPL8
ATP5F1A	0	0.371169786303554	0.861	0.733	0	steroidogenic cells	ATP5F1A
COX7C	0	0.367505623266302	0.933	0.875	0	steroidogenic cells	COX7C
RPL7	0	0.36142824729354	0.976	0.976	0	steroidogenic cells	RPL7
SEC61B	0	0.359815088932644	0.896	0.816	0	steroidogenic cells	SEC61B
MRPL51	0	0.356522851918168	0.848	0.726	0	steroidogenic cells	MRPL51
ST13	0	0.355253057090536	0.843	0.707	0	steroidogenic cells	ST13
PARK7	0	0.353535721102709	0.908	0.83	0	steroidogenic cells	PARK7
HSP90AB1	0	0.353199586134356	0.968	0.96	0	steroidogenic cells	HSP90AB1
CD551	0	0.350540634770381	0.462	0.233	0	steroidogenic cells	CD55
ATP5MPL	0	0.345959127270953	0.889	0.784	0	steroidogenic cells	ATP5MPL
NEDD8	0	0.345895690063853	0.876	0.764	0	steroidogenic cells	NEDD8
COX5B1	0	0.340019962104626	0.899	0.803	0	steroidogenic cells	COX5B
PRDX6	0	0.337689862681228	0.84	0.701	0	steroidogenic cells	PRDX6
SRP14	0	0.331474466595039	0.959	0.939	0	steroidogenic cells	SRP14
RBX1	0	0.330443863333072	0.878	0.774	0	steroidogenic cells	RBX1
OSTC	0	0.325792328198486	0.859	0.746	0	steroidogenic cells	OSTC
RPL36AL	0	0.32438898601059	0.889	0.81	0	steroidogenic cells	RPL36AL
RPL3	0	0.321654030194882	0.991	0.991	0	steroidogenic cells	RPL3
SELENOH1	0	0.320567941737993	0.866	0.749	0	steroidogenic cells	SELENOH
IQGAP2	0	0.313536224694501	0.461	0.256	0	steroidogenic cells	IQGAP2
RPL5	0	0.312703541791872	0.986	0.985	0	steroidogenic cells	RPL5
RPS3	0	0.306975065082194	0.988	0.989	0	steroidogenic cells	RPS3
MT-CO3	0	0.306792484593213	0.978	0.998	0	steroidogenic cells	MT-CO3
CADM1	0	0.301188985293716	0.543	0.271	0	steroidogenic cells	CADM1
RPL35	0	0.298818109832638	0.974	0.972	0	steroidogenic cells	RPL35
HMGN1	0	0.293996873907297	0.915	0.877	0	steroidogenic cells	HMGN1
CTSC	0	0.293976758261787	0.776	0.547	0	steroidogenic cells	CTSC
RPS14	0	0.279321108358683	0.991	0.994	0	steroidogenic cells	RPS14
MZT2B	0	0.275587450922762	0.908	0.828	0	steroidogenic cells	MZT2B
RACK1	0	0.271912128250263	0.979	0.981	0	steroidogenic cells	RACK1
RPL29	0	0.268055827709307	0.984	0.988	0	steroidogenic cells	RPL29
EEF2	0	0.26731317529091	0.926	0.905	0	steroidogenic cells	EEF2
RPS18	0	0.261104904145283	0.992	0.994	0	steroidogenic cells	RPS18
BTF3	0	0.258471139874707	0.963	0.959	0	steroidogenic cells	BTF3
RPS2	0	0.258070674287462	0.99	0.992	0	steroidogenic cells	RPS2
RPSA	0	0.250380763052252	0.97	0.968	0	steroidogenic cells	RPSA
C1orf43	8.7522965257042e-308	0.414267493054706	0.64	0.442	2.22807212654852e-303	steroidogenic cells	C1orf43
BSG	1.47748036049863e-307	0.353455675172153	0.755	0.611	3.76122175372136e-303	steroidogenic cells	BSG
BAMBI1	3.25775818204349e-307	0.445443612237755	0.359	0.192	8.29327500402811e-303	steroidogenic cells	BAMBI
C6orf203	7.71874420089216e-307	0.475171907354857	0.313	0.158	1.96496071122112e-302	steroidogenic cells	C6orf203
DMAC1	1.02273882553262e-306	0.427217287000639	0.586	0.38	2.60358622815839e-302	steroidogenic cells	DMAC1
ERH	1.04286041198818e-306	0.300701978286353	0.884	0.79	2.65480975079831e-302	steroidogenic cells	ERH
ORC6	1.60854992765293e-306	0.492121412334603	0.34	0.179	4.09488555082606e-302	steroidogenic cells	ORC6
FDPS1	2.01323102314713e-306	0.86399158986046	0.723	0.547	5.12508221562564e-302	steroidogenic cells	FDPS
LZTS2	2.77967122114983e-306	0.431068186705185	0.281	0.134	7.07620902768113e-302	steroidogenic cells	LZTS2
SSB	5.07482733228797e-306	0.340702789648911	0.809	0.675	1.29189879398055e-301	steroidogenic cells	SSB
PSMD14	3.08958940328987e-305	0.4876753609814	0.491	0.299	7.86516774395503e-301	steroidogenic cells	PSMD14
FAM234A	2.28782099099447e-304	0.439422531213091	0.258	0.119	5.82410589677463e-300	steroidogenic cells	FAM234A
GPATCH4	1.16092354285022e-303	0.446444118616876	0.322	0.164	2.95536306303382e-299	steroidogenic cells	GPATCH4
NIFK	7.76716324300412e-303	0.412707085029952	0.573	0.372	1.97728674677156e-298	steroidogenic cells	NIFK
STK17B	1.16527507646367e-302	0.346358224285292	0.267	0.125	2.96644076215355e-298	steroidogenic cells	STK17B
TP53BP1	4.04044785879294e-302	0.404644786505306	0.38	0.207	1.02857681141292e-297	steroidogenic cells	TP53BP1
GLTP	1.46872674663478e-301	0.451335604053213	0.388	0.214	3.73893767890816e-297	steroidogenic cells	GLTP
MRPL19	1.10570799432091e-300	0.452525666698673	0.454	0.267	2.81480084114274e-296	steroidogenic cells	MRPL19
SLC2A1	1.08636713308585e-299	0.425198304739848	0.257	0.12	2.76556481069664e-295	steroidogenic cells	SLC2A1
ILVBL	8.20189959993712e-299	0.395345112366802	0.342	0.179	2.08795758115599e-294	steroidogenic cells	ILVBL
FH	2.76712440497258e-297	0.496205984694689	0.42	0.242	7.04426859773868e-293	steroidogenic cells	FH
PSMD12	4.04573725064807e-297	0.419983862625088	0.511	0.315	1.02992333189748e-292	steroidogenic cells	PSMD12
HSPA4	1.37620098917693e-295	0.422642522115284	0.49	0.3	3.50339485814771e-291	steroidogenic cells	HSPA4
FBL	2.61796618993351e-295	0.429746200327998	0.619	0.426	6.66455652971374e-291	steroidogenic cells	FBL
SAP18	3.31938989312881e-295	0.329149388764123	0.88	0.784	8.45017085093802e-291	steroidogenic cells	SAP18
GOT2	4.12637224165434e-295	0.444519104885928	0.323	0.167	1.05045058155794e-290	steroidogenic cells	GOT2
MRPL23	1.37413703191351e-294	0.459808628242296	0.383	0.212	3.49814064214222e-290	steroidogenic cells	MRPL23
C20orf27	2.74426536965381e-294	0.38547615005259	0.43	0.245	6.98607635152771e-290	steroidogenic cells	C20orf27
MPHOSPH6	1.11394323183701e-293	0.486679613927111	0.306	0.156	2.83576528528746e-289	steroidogenic cells	MPHOSPH6
HIGD2A	3.90941653468357e-292	0.370725951095393	0.782	0.612	9.95220167234397e-288	steroidogenic cells	HIGD2A
NCBP2-AS2	9.94957382573885e-292	0.441155404223934	0.402	0.226	2.53286300881834e-287	steroidogenic cells	NCBP2-AS2
STARD7	3.34086217910291e-291	0.42453638863505	0.386	0.216	8.50483284934227e-287	steroidogenic cells	STARD7
SLC35F5	5.15059698651524e-291	0.43562751537134	0.304	0.153	1.31118747485719e-286	steroidogenic cells	SLC35F5
LYAR	1.36377667423709e-290	0.421161078994594	0.345	0.185	3.47176627960535e-286	steroidogenic cells	LYAR
FAM104B	2.3021582283805e-290	0.470663159836716	0.282	0.139	5.86060420198824e-286	steroidogenic cells	FAM104B
MRPL1	2.58151092050516e-290	0.431094285890911	0.415	0.237	6.57175235032998e-286	steroidogenic cells	MRPL1
TBRG4	3.09988550127676e-290	0.498390233851546	0.276	0.134	7.89137852060025e-286	steroidogenic cells	TBRG4
DMAP1	1.46840425733147e-289	0.48527426005395	0.353	0.191	3.73811671788872e-285	steroidogenic cells	DMAP1
FAM114A1	1.85360667754506e-289	0.459424241813615	0.409	0.232	4.71872651902647e-285	steroidogenic cells	FAM114A1
MBOAT7	4.94149344303112e-289	0.443851808658723	0.345	0.185	1.25795598579243e-284	steroidogenic cells	MBOAT7
ALG8	8.96961886804616e-289	0.420894035810665	0.26	0.123	2.28339587523851e-284	steroidogenic cells	ALG8
FARP1	1.31325998103438e-288	0.41860475237119	0.445	0.26	3.34316593371921e-284	steroidogenic cells	FARP1
RPL22L1	3.27892200059902e-288	0.38801025434196	0.718	0.544	8.34715173692492e-284	steroidogenic cells	RPL22L1
MRPL27	7.88910642663712e-288	0.41481983448311	0.605	0.407	2.00832982302901e-283	steroidogenic cells	MRPL27
DNMT3A	1.0763955570365e-287	0.37062022273702	0.413	0.235	2.74018016954782e-283	steroidogenic cells	DNMT3A
UBE2H	4.75392193263476e-287	0.405741596520996	0.506	0.317	1.21020590639083e-282	steroidogenic cells	UBE2H
C11orf1	8.58799620237917e-287	0.464086484493391	0.292	0.146	2.18624619323966e-282	steroidogenic cells	C11orf1
RPL7L1	2.33353082855066e-286	0.368302514238068	0.652	0.455	5.94046943024141e-282	steroidogenic cells	RPL7L1
PSMA4	2.67091741323923e-286	0.351453900576985	0.802	0.656	6.79935445888311e-282	steroidogenic cells	PSMA4
SMIM30	5.99351356578176e-286	0.43015670685979	0.5	0.309	1.52576874844106e-281	steroidogenic cells	SMIM30
TIMM22	6.46353359887714e-285	0.433722125140142	0.405	0.23	1.64542174826615e-280	steroidogenic cells	TIMM22
BLOC1S4	1.21929152085224e-284	0.425736874437536	0.413	0.236	3.10395042463356e-280	steroidogenic cells	BLOC1S4
PSMB1	2.02770911080562e-284	0.30583708516538	0.868	0.774	5.16193908337787e-280	steroidogenic cells	PSMB1
PSMD6	5.90808750605596e-284	0.42588400501299	0.522	0.328	1.50402183641667e-279	steroidogenic cells	PSMD6
LYRM2	8.45091550638868e-284	0.405988481034839	0.47	0.282	2.15134956046137e-279	steroidogenic cells	LYRM2
MAGEF1	8.45529543724312e-284	0.386989862220742	0.512	0.315	2.15246455945898e-279	steroidogenic cells	MAGEF1
CD59	1.24339404608329e-283	0.377578623966577	0.56	0.36	3.16530822311424e-279	steroidogenic cells	CD59
G6PC3	2.9788030249317e-283	0.403700108925359	0.359	0.195	7.58313886056862e-279	steroidogenic cells	G6PC3
HNRNPC	3.12038746074633e-283	0.28031813082701	0.87	0.808	7.94357035882194e-279	steroidogenic cells	HNRNPC
POLR3K	1.8367894256735e-282	0.484814431708039	0.331	0.177	4.67591484093704e-278	steroidogenic cells	POLR3K
SIGMAR1	2.15094664113755e-282	0.43552007235079	0.303	0.154	5.47566486434386e-278	steroidogenic cells	SIGMAR1
COPE	2.16735341968251e-282	0.362102956532985	0.804	0.664	5.51743160048577e-278	steroidogenic cells	COPE
PHF23	1.42243099048883e-281	0.419296351475522	0.356	0.193	3.62108257248741e-277	steroidogenic cells	PHF23
MSRB2	1.57500075407744e-281	0.403637948834409	0.57	0.371	4.00947941965494e-277	steroidogenic cells	MSRB2
WDR73	3.45070286548882e-281	0.39022621074086	0.292	0.146	8.78445428467489e-277	steroidogenic cells	WDR73
CPSF3	7.93817741724035e-281	0.463937773607575	0.302	0.155	2.02082182510688e-276	steroidogenic cells	CPSF3
TMED1	1.54692115606327e-280	0.390996639023905	0.419	0.242	3.93799718699028e-276	steroidogenic cells	TMED1
TERF2IP	2.25519791030982e-279	0.326966597014172	0.699	0.497	5.74105732027571e-275	steroidogenic cells	TERF2IP
IGF1R	2.38366732637096e-279	0.357328197983934	0.376	0.207	6.06810191274255e-275	steroidogenic cells	IGF1R
VAPA	2.60780374336091e-279	0.34908022003131	0.813	0.678	6.63868598947386e-275	steroidogenic cells	VAPA
UBE2N	3.80294635335696e-279	0.393348722786911	0.687	0.498	9.68116053174082e-275	steroidogenic cells	UBE2N
FADS1	4.7015512739235e-279	0.402383054655544	0.407	0.235	1.19687390780271e-274	steroidogenic cells	FADS1
CYB5R3	6.77570590599148e-279	0.50152618516095	0.594	0.408	1.72489145248825e-274	steroidogenic cells	CYB5R3
CS	3.70148859375517e-278	0.424904735487919	0.32	0.168	9.42287951312254e-274	steroidogenic cells	CS
GORASP2	1.84628893786041e-276	0.424447044224345	0.408	0.235	4.70009774911124e-272	steroidogenic cells	GORASP2
UBL5	1.92638012698575e-275	0.328203489019421	0.881	0.783	4.90398588926762e-271	steroidogenic cells	UBL5
NDUFB9	4.55593726391622e-275	0.365432024799075	0.719	0.541	1.15980494927515e-270	steroidogenic cells	NDUFB9
ATP5MD	7.29943205813802e-275	0.435089001701317	0.828	0.688	1.8582164190402e-270	steroidogenic cells	ATP5MD
PRAF2	1.71444976399391e-274	0.378538252020771	0.374	0.206	4.3644747641993e-270	steroidogenic cells	PRAF2
TMEM147	2.06765568474947e-274	0.390093676554137	0.603	0.408	5.26363107666673e-270	steroidogenic cells	TMEM147
GRWD1	1.27709802498105e-273	0.470432564964423	0.251	0.12	3.25110844219425e-269	steroidogenic cells	GRWD1
ST5	1.34533613847412e-273	0.392773180644889	0.251	0.119	3.42482220771356e-269	steroidogenic cells	ST5
CIAO1	2.65703557114635e-273	0.397646803268598	0.397	0.227	6.76401545346726e-269	steroidogenic cells	CIAO1
IFT57	2.98137193280757e-273	0.391951434272485	0.404	0.229	7.58967852934823e-269	steroidogenic cells	IFT57
AKR1B1	4.96992410022043e-273	0.473732661913795	0.494	0.307	1.26519357819311e-268	steroidogenic cells	AKR1B1
ERI3	1.25504615260341e-272	0.411364071447999	0.471	0.285	3.19497099068251e-268	steroidogenic cells	ERI3
EIF3I	1.75300167455812e-272	0.371187498324244	0.75	0.588	4.4626163629226e-268	steroidogenic cells	EIF3I
TOR2A	2.80420389388407e-272	0.422192461691617	0.296	0.151	7.13866185266069e-268	steroidogenic cells	TOR2A
MRPS71	7.59485747617549e-272	0.401606805189307	0.595	0.402	1.93342286771e-267	steroidogenic cells	MRPS7
SNAPIN	3.20777490998221e-271	0.417156004775131	0.389	0.221	8.16603258834172e-267	steroidogenic cells	SNAPIN
SLC16A1	6.06635136827659e-271	0.380873555327154	0.312	0.163	1.54431106782217e-266	steroidogenic cells	SLC16A1
WDR77	9.28899656361909e-271	0.438522379080387	0.311	0.162	2.36469985520051e-266	steroidogenic cells	WDR77
RRP36	1.11705555169397e-270	0.441248709724887	0.402	0.233	2.84368831794734e-266	steroidogenic cells	RRP36
HDHD5	3.32833546708558e-270	0.446910035809933	0.33	0.177	8.47294359855976e-266	steroidogenic cells	HDHD5
NT5C3A	4.42106618136847e-270	0.385482313810402	0.375	0.213	1.12547081779097e-265	steroidogenic cells	NT5C3A
C16orf91	9.57832945686073e-270	0.439484152962012	0.308	0.161	2.43835532983304e-265	steroidogenic cells	C16orf91
TSPAN181	1.65491664328383e-269	0.323687477522253	0.42	0.24	4.21292129880765e-265	steroidogenic cells	TSPAN18
GART	3.76500582078348e-269	0.403171340533448	0.328	0.175	9.5845753179685e-265	steroidogenic cells	GART
GTF3C6	8.39563938683898e-269	0.381611103600858	0.719	0.538	2.1372779187076e-264	steroidogenic cells	GTF3C6
ITGAE	2.26497290757703e-268	0.440433455245347	0.48	0.295	5.76594153081886e-264	steroidogenic cells	ITGAE
NUTF2	2.52335360165251e-268	0.373437773008665	0.665	0.476	6.4237012637268e-264	steroidogenic cells	NUTF2
SCYL1	3.47568758223e-268	0.440575535159619	0.326	0.175	8.8480578780829e-264	steroidogenic cells	SCYL1
FAM136A	3.91547226935733e-268	0.426484445611475	0.407	0.237	9.96761775610296e-264	steroidogenic cells	FAM136A
PRELID1	6.17672578254405e-268	0.349800940433172	0.794	0.642	1.57240908246224e-263	steroidogenic cells	PRELID1
PPA2	1.5833141828119e-267	0.461425881268662	0.356	0.198	4.03064291518424e-263	steroidogenic cells	PPA2
STUB1	1.066290531176e-266	0.389352687695969	0.694	0.51	2.71445580521473e-262	steroidogenic cells	STUB1
IMPAD1	2.56605420623274e-266	0.405087483751065	0.395	0.228	6.53240419280668e-262	steroidogenic cells	IMPAD1
CKS1B	4.14503939394515e-266	0.414151400737177	0.625	0.433	1.05520267851662e-261	steroidogenic cells	CKS1B
IRS2	7.10134675088568e-266	0.282628253636488	0.303	0.154	1.80778984237297e-261	steroidogenic cells	IRS2
PARL	7.2233354339642e-266	0.411565469259392	0.401	0.231	1.83884450142427e-261	steroidogenic cells	PARL
PSMD2	1.69748152113639e-263	0.383738941261312	0.61	0.418	4.32127870835691e-259	steroidogenic cells	PSMD2
COPRS	4.01348611948925e-260	0.417844656019177	0.499	0.316	1.02171316143838e-255	steroidogenic cells	COPRS
MRPL54	8.00203893016194e-260	0.41845802049498	0.574	0.386	2.03707905045132e-255	steroidogenic cells	MRPL54
LRRC42	3.28196837506552e-259	0.445154811441541	0.293	0.152	8.35490689240429e-255	steroidogenic cells	LRRC42
PSMB6	5.98767462721757e-259	0.347367711163343	0.806	0.662	1.52428232985078e-254	steroidogenic cells	PSMB6
TIMM10B	1.7909724451243e-258	0.399240140004705	0.3	0.156	4.55927855355294e-254	steroidogenic cells	TIMM10B
GSPT1	2.21873319337491e-258	0.377047217874875	0.587	0.4	5.64822909037451e-254	steroidogenic cells	GSPT1
OSBPL9	2.33030222010456e-258	0.388478814453988	0.388	0.223	5.93225036172017e-254	steroidogenic cells	OSBPL9
TUSC2	1.44971271048412e-257	0.4491637269926	0.335	0.184	3.69053364707941e-253	steroidogenic cells	TUSC2
FAM96B	1.52690322500567e-257	0.387820879944357	0.723	0.553	3.88703753989694e-253	steroidogenic cells	FAM96B
KDELR1	1.73536455537167e-257	0.296065280116577	0.786	0.653	4.41771754860967e-253	steroidogenic cells	KDELR1
NDUFB11	1.93598339904731e-257	0.28094353837202	0.868	0.775	4.92843293895473e-253	steroidogenic cells	NDUFB11
NTPCR	2.1580551861397e-256	0.455262939800459	0.348	0.194	5.49376108735583e-252	steroidogenic cells	NTPCR
AHDC1	4.16731934410614e-256	0.384615728749611	0.269	0.135	1.0608744854291e-251	steroidogenic cells	AHDC1
KTN1	1.33533461534016e-255	0.315872708316014	0.74	0.595	3.39936133027144e-251	steroidogenic cells	KTN1
POLR2C	1.70549257638575e-255	0.386083937926462	0.444	0.266	4.34167245170521e-251	steroidogenic cells	POLR2C
UBFD1	5.68792975867716e-255	0.417074561771384	0.338	0.185	1.44797627866645e-250	steroidogenic cells	UBFD1
UBAP2	7.20348596622139e-255	0.39892578023423	0.311	0.165	1.83379142242098e-250	steroidogenic cells	UBAP2
MRPS9	4.34798623677635e-254	0.419712121530978	0.363	0.205	1.10686685629616e-249	steroidogenic cells	MRPS9
GLOD4	4.80204323278916e-254	0.396750893603634	0.519	0.334	1.22245614577114e-249	steroidogenic cells	GLOD4
CBWD1	5.80058103624753e-254	0.46417200855883	0.298	0.157	1.47665391439753e-249	steroidogenic cells	CBWD1
MOCS2	8.66048025196725e-253	0.440305518035497	0.389	0.226	2.2046984577433e-248	steroidogenic cells	MOCS2
NT5C	1.770588412321e-252	0.359825305551932	0.56	0.371	4.50738692124556e-248	steroidogenic cells	NT5C
CYC1	2.32192490799895e-252	0.410213524898604	0.642	0.462	5.91092423829292e-248	steroidogenic cells	CYC1
GOLM1	3.30148188666922e-252	0.360633856582955	0.429	0.256	8.40458243889384e-248	steroidogenic cells	GOLM1
ANAPC7	1.24554478914986e-251	0.419895409245444	0.29	0.151	3.1707833697388e-247	steroidogenic cells	ANAPC7
SNU13	1.37223618623351e-251	0.34751684527245	0.815	0.686	3.49330165929464e-247	steroidogenic cells	SNU13
ALDH3A2	1.61708891010962e-251	0.641441980805475	0.299	0.163	4.11662323846607e-247	steroidogenic cells	ALDH3A2
IFT22	6.83229942530099e-251	0.41588067866791	0.36	0.203	1.73929846469887e-246	steroidogenic cells	IFT22
SPAG16	3.7647217113671e-250	0.390517466301764	0.348	0.193	9.58385206062722e-246	steroidogenic cells	SPAG16
YWHAQ	4.09058437478962e-250	0.2608090423132	0.85	0.719	1.04134006429019e-245	steroidogenic cells	YWHAQ
PSMG1	5.25935068761184e-250	0.410262208540144	0.371	0.213	1.33887290454535e-245	steroidogenic cells	PSMG1
CDK9	7.62350658875039e-250	0.40329098691697	0.325	0.177	1.94071607229819e-245	steroidogenic cells	CDK9
IARS	8.68172238884885e-250	0.383100325361597	0.377	0.217	2.21010606852925e-245	steroidogenic cells	IARS
NDUFB3	1.19072808297564e-249	0.394770413308465	0.725	0.552	3.03123648083109e-245	steroidogenic cells	NDUFB3
PMPCB	1.82944475386794e-249	0.385731290175341	0.434	0.262	4.65721750992162e-245	steroidogenic cells	PMPCB
PELO	2.78942239250122e-249	0.472669249860571	0.31	0.167	7.10103258459037e-245	steroidogenic cells	PELO
ENC1	6.45176998343371e-249	0.345821890680661	0.295	0.154	1.64242708468272e-244	steroidogenic cells	ENC1
WBP2	1.04848939059785e-248	0.443654439553689	0.357	0.204	2.66913944164496e-244	steroidogenic cells	WBP2
PJA1	2.33485133593451e-248	0.379609732987417	0.297	0.155	5.94383104588848e-244	steroidogenic cells	PJA1
PRDX11	2.59436367896382e-248	0.336077817383337	0.882	0.788	6.60447161753819e-244	steroidogenic cells	PRDX1
RSL1D1	2.62379717700841e-248	0.343128804954094	0.69	0.515	6.6794004735103e-244	steroidogenic cells	RSL1D1
FAHD1	8.24011808919597e-248	0.426450611438568	0.311	0.167	2.09768686196662e-243	steroidogenic cells	FAHD1
UGP2	8.5264794394417e-248	0.489328251023863	0.476	0.304	2.17058587089867e-243	steroidogenic cells	UGP2
PYM1	9.99053355510981e-248	0.460262834140215	0.294	0.156	2.5432901271243e-243	steroidogenic cells	PYM1
MALSU1	9.93928790490493e-247	0.464612141969224	0.405	0.242	2.53024452195165e-242	steroidogenic cells	MALSU1
MTX1	6.0620538992963e-246	0.41056707626409	0.378	0.219	1.54321706114386e-241	steroidogenic cells	MTX1
SNRPE	1.10327419151701e-245	0.306319403655224	0.823	0.702	2.80860510934486e-241	steroidogenic cells	SNRPE
TARS	4.02279869890294e-245	0.404574393131494	0.399	0.236	1.02408386477972e-240	steroidogenic cells	TARS
BANF1	6.05254238891768e-245	0.329111865863844	0.817	0.675	1.54079571594677e-240	steroidogenic cells	BANF1
NDUFAF3	7.49155616643338e-245	0.425151482486204	0.656	0.474	1.90712545328894e-240	steroidogenic cells	NDUFAF3
PA2G4	5.97722214750308e-243	0.353853765777852	0.71	0.536	1.52162144208986e-238	steroidogenic cells	PA2G4
GMPR2	8.69868690995949e-243	0.422783852517501	0.341	0.19	2.21442472666839e-238	steroidogenic cells	GMPR2
BCL2L12	2.02587551834219e-242	0.428746750119659	0.309	0.167	5.1572713070437e-238	steroidogenic cells	BCL2L12
IP6K2	3.65600444591786e-242	0.330132012363234	0.571	0.381	9.30709051797309e-238	steroidogenic cells	IP6K2
POLR1D	8.5985101990231e-242	0.344803823653937	0.736	0.573	2.18892274136531e-237	steroidogenic cells	POLR1D
OXLD1	1.02290545340488e-241	0.40839430805546	0.288	0.152	2.60401041273281e-237	steroidogenic cells	OXLD1
TSR2	1.09051193506462e-241	0.423900759097934	0.338	0.19	2.776116233094e-237	steroidogenic cells	TSR2
IARS2	1.39093036838064e-241	0.363651365120967	0.39	0.229	3.54089143878661e-237	steroidogenic cells	IARS2
EXOSC3	1.41095924560978e-241	0.442733143298918	0.348	0.198	3.59187895154882e-237	steroidogenic cells	EXOSC3
NAP1L4	1.68542252941685e-241	0.360051092097514	0.616	0.43	4.29058013313647e-237	steroidogenic cells	NAP1L4
REV1	2.8695376215277e-241	0.357164639773733	0.349	0.198	7.30498192312306e-237	steroidogenic cells	REV1
LRPPRC	7.93633513040864e-240	0.35983269859826	0.402	0.239	2.02035283414813e-235	steroidogenic cells	LRPPRC
PTGES3	3.16785309066348e-239	0.283589679982026	0.877	0.785	8.06440361290201e-235	steroidogenic cells	PTGES3
PPCS	1.31845915042822e-238	0.414959730065845	0.416	0.251	3.35640145924512e-234	steroidogenic cells	PPCS
MRPS16	2.75752635112165e-235	0.376953805164471	0.505	0.326	7.01983483205037e-231	steroidogenic cells	MRPS16
GSTO11	5.80361861968374e-235	0.319786855195623	0.705	0.509	1.47742719201289e-230	steroidogenic cells	GSTO1
MRPS35	1.23454204723654e-234	0.434845673367352	0.431	0.266	3.14277368965005e-230	steroidogenic cells	MRPS35
TMEM87A	1.06753455281219e-233	0.329861979880849	0.45	0.278	2.71762271109398e-229	steroidogenic cells	TMEM87A
TMEM11	8.93192366244844e-233	0.396620611899193	0.4	0.239	2.2737998067495e-228	steroidogenic cells	TMEM11
ZADH2	1.46621319650715e-232	0.370941222160817	0.365	0.211	3.73253893434825e-228	steroidogenic cells	ZADH2
NOL8	2.74519982173585e-232	0.343526581698979	0.333	0.186	6.98845518619296e-228	steroidogenic cells	NOL8
DDRGK1	4.42459517882758e-232	0.359813839925254	0.4	0.238	1.12636919467414e-227	steroidogenic cells	DDRGK1
RNASEH1	5.50227295798881e-232	0.394533222960248	0.267	0.139	1.40071362691521e-227	steroidogenic cells	RNASEH1
ARFIP2	8.53007700586649e-232	0.375885768279855	0.283	0.149	2.17150170338343e-227	steroidogenic cells	ARFIP2
MAGED1	2.21249755075784e-231	0.281536098712607	0.556	0.359	5.63235501496424e-227	steroidogenic cells	MAGED1
TRABD	3.13483633655629e-231	0.356224998817112	0.307	0.166	7.98035286197135e-227	steroidogenic cells	TRABD
TMEM263	5.56465813134692e-231	0.354846689963445	0.406	0.241	1.41659502049698e-226	steroidogenic cells	TMEM263
TMEM230	5.08866478194484e-230	0.350919654326918	0.728	0.562	1.2954213935397e-225	steroidogenic cells	TMEM230
HDHD2	9.77119642993964e-230	0.42035555369549	0.271	0.142	2.48745347516973e-225	steroidogenic cells	HDHD2
LARS	3.30427275167547e-229	0.34650229110406	0.518	0.339	8.41168714394025e-225	steroidogenic cells	LARS
MFAP1	4.81780380072724e-229	0.369768934329575	0.47	0.297	1.22646831355113e-224	steroidogenic cells	MFAP1
GOLGB1	6.97320508299367e-229	0.351411322793854	0.6	0.431	1.7751688179777e-224	steroidogenic cells	GOLGB1
AAMP	8.88161581665958e-229	0.373979229208101	0.423	0.258	2.26099293844703e-224	steroidogenic cells	AAMP
PAIP2	3.85834356211855e-228	0.347428254312919	0.717	0.545	9.82218520608519e-224	steroidogenic cells	PAIP2
MRPL15	6.65156425839749e-228	0.37829317440724	0.516	0.34	1.69328871326025e-223	steroidogenic cells	MRPL15
ZNF226	9.08223385837437e-228	0.446198952678255	0.261	0.135	2.31206427332636e-223	steroidogenic cells	ZNF226
EIF2S2	1.8293601961436e-227	0.374869156447549	0.708	0.539	4.65700225132276e-223	steroidogenic cells	EIF2S2
YIPF2	1.012084137761e-226	0.364359378021706	0.293	0.157	2.57646258949819e-222	steroidogenic cells	YIPF2
FAAP20	2.86386655787458e-226	0.34142385244905	0.655	0.477	7.29054509638133e-222	steroidogenic cells	FAAP20
DDA1	3.39593937523674e-226	0.394008658027207	0.393	0.235	8.64504286754017e-222	steroidogenic cells	DDA1
SLC25A11	3.52027714535396e-226	0.391893164317805	0.507	0.332	8.96156952892757e-222	steroidogenic cells	SLC25A11
MANBAL	4.43859150285932e-226	0.348477117494909	0.377	0.219	1.1299322388829e-221	steroidogenic cells	MANBAL
ARFGAP2	7.15446687719524e-225	0.337534367766414	0.399	0.238	1.82131263292759e-220	steroidogenic cells	ARFGAP2
SNRPG	7.86589656139532e-225	0.339816962892924	0.772	0.61	2.00242128763441e-220	steroidogenic cells	SNRPG
PHB	8.68111776690248e-225	0.3176507445722	0.753	0.59	2.20995214992036e-220	steroidogenic cells	PHB
EHMT1	5.56165118698734e-224	0.335638593469785	0.389	0.232	1.41582954267137e-219	steroidogenic cells	EHMT1
PHKB	6.52438240964533e-224	0.323035529508293	0.43	0.263	1.66091203002341e-219	steroidogenic cells	PHKB
RPL39L	1.21896596217495e-223	0.427438373877785	0.343	0.199	3.10312164990876e-219	steroidogenic cells	RPL39L
MRPL10	4.23924860274686e-223	0.389565669641049	0.332	0.188	1.07918551680127e-218	steroidogenic cells	MRPL10
ACO2	4.79136622431094e-223	0.390889811837623	0.384	0.229	1.21973809972284e-218	steroidogenic cells	ACO2
FAM207A	6.03638854432919e-223	0.398658643191353	0.347	0.2	1.53668343172988e-218	steroidogenic cells	FAM207A
DDX56	6.32498318079633e-223	0.351972714686703	0.327	0.184	1.61015096833532e-218	steroidogenic cells	DDX56
PTRHD1	6.32618256247144e-223	0.361385930852966	0.539	0.361	1.61045629492836e-218	steroidogenic cells	PTRHD1
TMX2	1.28832099014517e-222	0.336892791248408	0.409	0.247	3.27967874461256e-218	steroidogenic cells	TMX2
COQ5	2.72200794776524e-222	0.411928209251283	0.311	0.173	6.92941563262598e-218	steroidogenic cells	COQ5
STK11	4.15287543399586e-222	0.371243011299986	0.296	0.161	1.05719749923233e-217	steroidogenic cells	STK11
TUSC3	4.67323941819311e-222	0.278197332073308	0.538	0.344	1.18966655868942e-217	steroidogenic cells	TUSC3
AATF	4.84559307243423e-222	0.406439687998925	0.268	0.142	1.23354262844958e-217	steroidogenic cells	AATF
SNRPD3	4.29502567273848e-221	0.300863495917706	0.816	0.684	1.09338468550904e-216	steroidogenic cells	SNRPD3
FASN	8.73895726972069e-221	0.402149966057622	0.256	0.133	2.2246763521528e-216	steroidogenic cells	FASN
MED31	1.16607969351729e-220	0.424165593307629	0.337	0.194	2.96848907578696e-216	steroidogenic cells	MED31
PSMD10	1.19459425814357e-220	0.398001554604634	0.307	0.171	3.04107860295608e-216	steroidogenic cells	PSMD10
MAD2L1	1.56001147417508e-220	0.443970128368186	0.378	0.229	3.97132120980751e-216	steroidogenic cells	MAD2L1
MRPL28	2.26777728720294e-220	0.356536502981704	0.552	0.374	5.77308064003253e-216	steroidogenic cells	MRPL28
HDAC11	2.27805881447258e-220	0.328103427858934	0.483	0.307	5.79925432400285e-216	steroidogenic cells	HDAC1
PRELID3B	3.81238356895355e-220	0.389034708211465	0.318	0.178	9.70518485148504e-216	steroidogenic cells	PRELID3B
USP5	3.95666062197394e-220	0.399996330162013	0.28	0.15	1.00724709453591e-215	steroidogenic cells	USP5
TWF2	1.37597755218605e-219	0.402477864724988	0.408	0.252	3.50282605460004e-215	steroidogenic cells	TWF2
COX5A	2.91258327091661e-219	0.303136216267205	0.804	0.655	7.41456323277243e-215	steroidogenic cells	COX5A
TAF9	3.32034555174645e-219	0.356202909995877	0.529	0.353	8.45260367108094e-215	steroidogenic cells	TAF9
YARS	6.80477913873547e-219	0.40997250725309	0.299	0.165	1.73229262534789e-214	steroidogenic cells	YARS
RTF1	8.66898777841812e-219	0.356624200709167	0.671	0.498	2.2068642187519e-214	steroidogenic cells	RTF1
GEMIN6	1.07099554185964e-218	0.400378947212621	0.256	0.134	2.72643335091209e-214	steroidogenic cells	GEMIN6
ETFA	1.45414809557086e-218	0.378246365104592	0.516	0.344	3.70182480689474e-214	steroidogenic cells	ETFA
TOMM7	7.34486232028173e-218	0.353408192303851	0.838	0.722	1.86978160087412e-213	steroidogenic cells	TOMM7
MLF1	1.03325350798961e-217	0.357923058377464	0.316	0.177	2.63035345528915e-213	steroidogenic cells	MLF1
VEGFB	3.50370281171558e-217	0.391660821931519	0.482	0.311	8.91937624778434e-213	steroidogenic cells	VEGFB
UQCR11	1.88858687300873e-216	0.335399533087124	0.804	0.665	4.80777560261833e-212	steroidogenic cells	UQCR11
GOT1	2.50681282204792e-216	0.374026671411178	0.264	0.14	6.3815934010874e-212	steroidogenic cells	GOT1
NOB1	2.65200792106086e-216	0.397639112372464	0.335	0.192	6.75121656464464e-212	steroidogenic cells	NOB1
QTRT1	2.77156785390383e-216	0.367621310693961	0.311	0.173	7.05558028568297e-212	steroidogenic cells	QTRT1
DDB1	3.73502509532193e-216	0.340856289183207	0.474	0.304	9.50825338516105e-212	steroidogenic cells	DDB1
MICU1	4.4260890315609e-216	0.392109548101786	0.349	0.204	1.12674948476446e-211	steroidogenic cells	MICU1
ANAPC13	6.77818352759257e-216	0.371297719178319	0.532	0.354	1.72552218061924e-211	steroidogenic cells	ANAPC13
UROD	8.04493682069586e-216	0.36825688231387	0.421	0.259	2.04799956644454e-211	steroidogenic cells	UROD
PYCR2	8.41501825439391e-216	0.482572176318439	0.267	0.143	2.14221119702106e-211	steroidogenic cells	PYCR2
NAT14	1.27535554031264e-215	0.356909330528068	0.299	0.164	3.2466725989739e-211	steroidogenic cells	NAT14
SAFB2	2.17744915688215e-215	0.331207813328466	0.376	0.224	5.54313231867488e-211	steroidogenic cells	SAFB2
SMARCA5	3.86885070134387e-215	0.307880747098848	0.659	0.492	9.84893323041108e-211	steroidogenic cells	SMARCA5
NELFCD	1.68553035107996e-214	0.275297280532326	0.472	0.297	4.29085461474425e-210	steroidogenic cells	NELFCD
CNDP2	8.7784579979969e-214	0.34240148920197	0.343	0.197	2.23473205255007e-209	steroidogenic cells	CNDP2
UMPS	1.10448259832552e-213	0.387844762840657	0.266	0.142	2.81168135055727e-209	steroidogenic cells	UMPS
IMP4	1.38320178923745e-213	0.397511992772518	0.345	0.201	3.52121679486178e-209	steroidogenic cells	IMP4
ALDH9A1	2.11291048015367e-213	0.381325131908357	0.475	0.305	5.37883620932719e-209	steroidogenic cells	ALDH9A1
GATA6	4.23426449391368e-213	0.256678089016251	0.359	0.204	1.0779167122156e-208	steroidogenic cells	GATA6
CNBP	1.64625981918809e-212	0.271779342459475	0.835	0.728	4.19088362170712e-208	steroidogenic cells	CNBP
SNX5	4.10552620619817e-212	0.332635374828945	0.574	0.395	1.04514380631187e-207	steroidogenic cells	SNX5
EIF5	7.1239178641857e-212	0.262778313147741	0.79	0.66	1.81353577068575e-207	steroidogenic cells	EIF5
SRRT	1.46448871585941e-211	0.361339768602113	0.335	0.193	3.72814892396331e-207	steroidogenic cells	SRRT
MORN2	3.41246435174544e-211	0.426659141270986	0.28	0.153	8.68711050023837e-207	steroidogenic cells	MORN2
BZW1	4.3443074785431e-211	0.304368390706861	0.754	0.602	1.10593035481272e-206	steroidogenic cells	BZW1
CMAS	4.82662363471293e-211	0.422797193534206	0.454	0.291	1.22871357868887e-206	steroidogenic cells	CMAS
RAB9A	5.34482460885224e-211	0.506375894372245	0.29	0.164	1.36063200067551e-206	steroidogenic cells	RAB9A
[truncated: 8,278 more rows]
