# Supplementary material for: A spatiotemporal steroidogenic regulatory network in human fetal adrenal glands and gonads
Source: Front Endocrinol (Lausanne). 2022 Nov 17;13:1036517. doi: 10.3389/fendo.2022.1036517 (PMC9713933; doi:10.3389/fendo.2022.1036517)
Supplement: Supplementary file 10 [file Table_3.csv]

	p_val	avg_logFC	pct.1	pct.2	p_val_adj	cluster	gene
IGFBP2	0	0.651125020228963	0.98	0.765	0	steroidogenic cells. T1	IGFBP2
PLAGL1	3.915889603723e-290	0.507955225347426	0.957	0.727	9.96868016419764e-286	steroidogenic cells. T1	PLAGL1
CTSC	3.47692019815927e-280	0.52384742714396	0.938	0.691	8.85119574845405e-276	steroidogenic cells. T1	CTSC
APOA1	5.86570717359003e-279	0.622138213826439	0.945	0.771	1.49323307518081e-274	steroidogenic cells. T1	APOA1
S100A13	6.44967008921655e-243	0.510304917893115	0.911	0.721	1.64189251461186e-238	steroidogenic cells. T1	S100A13
NDN	2.03924409899252e-237	0.395133950159991	0.975	0.87	5.19130370280526e-233	steroidogenic cells. T1	NDN
ACSM3	4.35384197406207e-225	0.822982436867908	0.531	0.253	1.10835755133698e-220	steroidogenic cells. T1	ACSM3
DUSP9	7.12441325821831e-213	0.509955923798715	0.768	0.492	1.81366188314463e-208	steroidogenic cells. T1	DUSP9
GPC3	4.90382074456512e-205	0.407768627924004	0.868	0.527	1.24836564694394e-200	steroidogenic cells. T1	GPC3
MT-ND5	4.29525061622908e-201	0.371002153740984	0.985	0.799	1.09344194937344e-196	steroidogenic cells. T1	MT-ND5
CTNNAL1	2.05833017110924e-199	0.333220177346162	0.962	0.81	5.23989111659278e-195	steroidogenic cells. T1	CTNNAL1
GBP2	5.77845244606454e-198	0.833272105026034	0.384	0.136	1.47102063919465e-193	steroidogenic cells. T1	GBP2
IQCG	1.73453276224175e-196	0.513042947689925	0.667	0.412	4.41560005283881e-192	steroidogenic cells. T1	IQCG
MT-CO2	9.2587304982536e-189	0.313491762819285	0.997	0.941	2.35699502294042e-184	steroidogenic cells. T1	MT-CO2
GSTA1	1.00784840493732e-184	0.424706223779501	0.863	0.612	2.56567968444894e-180	steroidogenic cells. T1	GSTA1
MT-CO1	1.50718257564516e-182	0.302656850790627	0.998	0.955	3.83683468281989e-178	steroidogenic cells. T1	MT-CO1
PLD3	2.84946607158342e-179	0.3951061029107	0.857	0.656	7.2538857784299e-175	steroidogenic cells. T1	PLD3
SIGLEC11	4.91544838642591e-179	0.484048474376462	0.739	0.517	1.25132569573244e-174	steroidogenic cells. T1	SIGLEC11
MXRA8	2.25879396696175e-174	0.608370659558541	0.548	0.301	5.75021180169453e-170	steroidogenic cells. T1	MXRA8
KCNQ1OT1	4.45397628475434e-170	0.421650789346692	0.904	0.645	1.13384874280991e-165	steroidogenic cells. T1	KCNQ1OT1
TRH	2.54116650563911e-169	0.793296798841672	0.477	0.243	6.46904757340548e-165	steroidogenic cells. T1	TRH
GRIK1	1.42615874289668e-166	0.493268854216962	0.713	0.491	3.63057231179209e-162	steroidogenic cells. T1	GRIK1
COL2A1	2.99795377553473e-165	0.56667237138383	0.696	0.469	7.63189092637876e-161	steroidogenic cells. T1	COL2A1
OPTN	1.19615347880037e-163	0.43598261614817	0.671	0.45	3.0450479109821e-159	steroidogenic cells. T1	OPTN
MAGED2	1.27924771155387e-163	0.293512049202267	0.971	0.811	3.25658089930268e-159	steroidogenic cells. T1	MAGED2
TCAF1	2.6900513466557e-161	0.407856427298786	0.829	0.642	6.84806371318141e-157	steroidogenic cells. T1	TCAF1
NDFIP1	2.17385041360689e-158	0.34882718036138	0.854	0.687	5.53397099791906e-154	steroidogenic cells. T1	NDFIP1
MT-ATP6	2.74252028960137e-156	0.285225008998185	0.999	0.963	6.9816339012382e-152	steroidogenic cells. T1	MT-ATP6
BASP1	2.27272692084805e-154	0.375844538643982	0.812	0.573	5.78568092240287e-150	steroidogenic cells. T1	BASP1
CDKN1C	3.71107487056819e-152	0.313018165085488	0.988	0.903	9.44728329800544e-148	steroidogenic cells. T1	CDKN1C
CD99	3.9262950414657e-152	0.355197324031315	0.881	0.675	9.99516928705923e-148	steroidogenic cells. T1	CD99
TKT	1.65317385628342e-148	0.27120459095661	0.936	0.782	4.20848468594069e-144	steroidogenic cells. T1	TKT
NRK	1.27169058863166e-147	0.394243380605898	0.827	0.612	3.23734273147963e-143	steroidogenic cells. T1	NRK
PCSK1N	1.15289271728466e-141	0.630087816283662	0.571	0.353	2.93491899039155e-137	steroidogenic cells. T1	PCSK1N
TIMP1	5.56450997531593e-137	0.304684035753012	0.953	0.777	1.41655730441618e-132	steroidogenic cells. T1	TIMP1
PEG10	2.42698568266308e-136	0.27951349021683	0.992	0.866	6.17837745235539e-132	steroidogenic cells. T1	PEG10
S100A6	2.05461145535908e-134	0.367923592438518	0.69	0.474	5.2304243819076e-130	steroidogenic cells. T1	S100A6
NR2F2	1.1254191004128e-133	0.302928225639827	0.913	0.678	2.86497940392087e-129	steroidogenic cells. T1	NR2F2
LAPTM4B	1.41414853089586e-132	0.276089620931333	0.933	0.764	3.59999791510159e-128	steroidogenic cells. T1	LAPTM4B
S100A16	2.50940352596239e-131	0.45467754369675	0.569	0.354	6.38818855604246e-127	steroidogenic cells. T1	S100A16
SEC63	8.62776817459113e-130	0.372064984524614	0.755	0.576	2.19637094420566e-125	steroidogenic cells. T1	SEC63
MDK	1.77715606140172e-129	0.374727126963013	0.961	0.841	4.52410618551035e-125	steroidogenic cells. T1	MDK
USB1	1.037349302351e-126	0.360111413455238	0.644	0.455	2.64078011899493e-122	steroidogenic cells. T1	USB1
GOLGB1	6.76391927944884e-126	0.40102861203072	0.74	0.545	1.72189093096929e-121	steroidogenic cells. T1	GOLGB1
AKAP9	6.53648638426812e-121	0.367967983098048	0.738	0.544	1.66399333884314e-116	steroidogenic cells. T1	AKAP9
SLC29A1	7.54981554861083e-120	0.591636982102505	0.404	0.215	1.92195654420986e-115	steroidogenic cells. T1	SLC29A1
DLK1	1.01419382156454e-118	0.250830927110731	0.997	0.929	2.58183321155686e-114	steroidogenic cells. T1	DLK1
PNISR	1.30148483880164e-118	0.296414511974436	0.918	0.706	3.31318995413733e-114	steroidogenic cells. T1	PNISR
BSG	6.79244032349534e-118	0.289215913835889	0.885	0.703	1.72915153315221e-113	steroidogenic cells. T1	BSG
PHACTR2	1.22018824347235e-117	0.329037242759527	0.854	0.658	3.10623321140755e-113	steroidogenic cells. T1	PHACTR2
ZNF83	4.58784181511847e-117	0.528718196478036	0.495	0.31	1.16792689087471e-112	steroidogenic cells. T1	ZNF83
SPRR2F	1.35792715036881e-116	0.680440346247933	0.442	0.241	3.45687514669387e-112	steroidogenic cells. T1	SPRR2F
SLC25A6	2.20969978307304e-116	0.253205990724981	0.988	0.873	5.62523273776902e-112	steroidogenic cells. T1	SLC25A6
ANKRD11	1.38851982079244e-113	0.303207397562401	0.844	0.646	3.53475490779131e-109	steroidogenic cells. T1	ANKRD11
LMCD1	8.25743586142053e-112	0.453158449556345	0.603	0.413	2.10209544724182e-107	steroidogenic cells. T1	LMCD1
MRAP	4.87871513629192e-110	0.440633880012689	0.595	0.409	1.24197451224583e-105	steroidogenic cells. T1	MRAP
NR2F1	6.71710761572956e-110	0.291966223977496	0.832	0.603	1.70997408573627e-105	steroidogenic cells. T1	NR2F1
PRDX4	1.15517988217792e-109	0.336874610612801	0.853	0.709	2.94074142606033e-105	steroidogenic cells. T1	PRDX4
MXRA7	2.58659207961171e-109	0.470969252454407	0.593	0.423	6.58468745706754e-105	steroidogenic cells. T1	MXRA7
TMEM41A	1.67713862166305e-105	0.315761798216157	0.705	0.526	4.26949178916764e-101	steroidogenic cells. T1	TMEM41A
NEAT1	2.24557917071721e-105	0.407395044832235	0.541	0.366	5.71657089489481e-101	steroidogenic cells. T1	NEAT1
REEP6	2.39152533640974e-104	0.388773040102789	0.598	0.423	6.08810604889827e-100	steroidogenic cells. T1	REEP6
PLAC1	1.98205926171226e-102	0.506771582334302	0.491	0.318	5.04572826254091e-98	steroidogenic cells. T1	PLAC1
MFGE8	1.69770149669242e-101	0.492350245365032	0.489	0.31	4.3218387001299e-97	steroidogenic cells. T1	MFGE8
FOXO4	3.881154866258e-101	0.478522413425131	0.351	0.179	9.88025594303298e-97	steroidogenic cells. T1	FOXO4
SLC16A9	1.73390620959017e-100	0.501733216467534	0.538	0.373	4.41400503775369e-96	steroidogenic cells. T1	SLC16A9
ZNF431	1.05087894440676e-99	0.534281551572903	0.45	0.278	2.67522252877629e-95	steroidogenic cells. T1	ZNF431
SPARC	2.05419509033947e-99	0.337082732837372	0.926	0.798	5.22936444147718e-95	steroidogenic cells. T1	SPARC
COL9A2	2.96130439722444e-99	0.619347145955195	0.283	0.128	7.53859260401427e-95	steroidogenic cells. T1	COL9A2
C6orf132	1.10687298042219e-98	0.415315138699033	0.516	0.339	2.81776654626078e-94	steroidogenic cells. T1	C6orf132
RPS4Y1	9.24091120575655e-98	0.309510871953617	0.797	0.592	2.35245876564945e-93	steroidogenic cells. T1	RPS4Y1
GABPB1-AS1	3.70693106631073e-95	0.438722368583771	0.571	0.399	9.43673441550723e-91	steroidogenic cells. T1	GABPB1-AS1
LIMD2	1.80138425420364e-94	0.439430068627793	0.44	0.263	4.58578389592621e-90	steroidogenic cells. T1	LIMD2
PEG3	6.92660073022412e-92	0.268255347718216	0.863	0.71	1.76330474789316e-87	steroidogenic cells. T1	PEG3
SLC44A3	9.51402270885263e-91	0.572269209301	0.31	0.157	2.42198476099261e-86	steroidogenic cells. T1	SLC44A3
FLNB	1.14574526596908e-90	0.568879457067068	0.367	0.21	2.91672372357749e-86	steroidogenic cells. T1	FLNB
AK1	1.15172188507087e-88	0.363907102030402	0.409	0.239	2.93193840282493e-84	steroidogenic cells. T1	AK1
ODC1	4.24041014147003e-88	0.255216136538325	0.792	0.583	1.07948120971403e-83	steroidogenic cells. T1	ODC1
SNHG8	4.3525008212024e-88	0.253346733216009	0.831	0.667	1.1080161340535e-83	steroidogenic cells. T1	SNHG8
KCNH2	7.64094219300654e-86	0.456627097382166	0.394	0.231	1.94515465407368e-81	steroidogenic cells. T1	KCNH2
AC022075.1	1.1550268652413e-84	0.463887426074543	0.256	0.114	2.94035189084478e-80	steroidogenic cells. T1	AC022075.1
SMIM1	5.4272018856181e-84	0.323058353759521	0.574	0.41	1.3816027840218e-79	steroidogenic cells. T1	SMIM1
GMDS	8.65045867418514e-84	0.292820791273571	0.672	0.505	2.20214726468731e-79	steroidogenic cells. T1	GMDS
IQGAP2	2.80023799470492e-83	0.406161170288202	0.575	0.415	7.12856586312031e-79	steroidogenic cells. T1	IQGAP2
IFI27L1	3.98393684295939e-81	0.281802147109936	0.654	0.506	1.01419080211217e-76	steroidogenic cells. T1	IFI27L1
MIR503HG	8.03849549386701e-81	0.394661041892796	0.551	0.403	2.04635979787372e-76	steroidogenic cells. T1	MIR503HG
SCD5	3.56160460573818e-80	0.485580528800126	0.42	0.269	9.06677684482768e-76	steroidogenic cells. T1	SCD5
TSPAN18	8.7527766918132e-80	0.38202399131277	0.527	0.376	2.22819436243489e-75	steroidogenic cells. T1	TSPAN18
TWF2	9.215564256338e-80	0.284057676020157	0.514	0.357	2.34600619273596e-75	steroidogenic cells. T1	TWF2
TINAGL1	1.15176220326165e-79	0.429178843311376	0.477	0.324	2.93204104084319e-75	steroidogenic cells. T1	TINAGL1
TRIM24	2.1656966920655e-78	0.312978952432693	0.663	0.51	5.51321406899115e-74	steroidogenic cells. T1	TRIM24
EHBP1L1	8.62709858932602e-77	0.446929963755322	0.407	0.257	2.19620048788472e-72	steroidogenic cells. T1	EHBP1L1
PPP1R9A	3.85557660243437e-76	0.390080052659477	0.512	0.366	9.81514135681718e-72	steroidogenic cells. T1	PPP1R9A
DCX	1.24557291327772e-75	0.486463325119173	0.302	0.162	3.17085496533108e-71	steroidogenic cells. T1	DCX
SPATS2L	1.85842201117302e-75	0.293359573754904	0.477	0.316	4.73098491384316e-71	steroidogenic cells. T1	SPATS2L
ATF6B	6.49305210951156e-75	0.472447265948129	0.419	0.276	1.65293627551836e-70	steroidogenic cells. T1	ATF6B
EXTL2	1.38141991133807e-74	0.317800705324895	0.588	0.447	3.51668066829334e-70	steroidogenic cells. T1	EXTL2
ACSS1	1.14464545447068e-71	0.332716188079537	0.477	0.332	2.913923933446e-67	steroidogenic cells. T1	ACSS1
HSD17B12	1.3334320046257e-71	0.250469629163289	0.662	0.519	3.39451785417565e-67	steroidogenic cells. T1	HSD17B12
CD55	1.65627893043247e-71	0.365782827793145	0.567	0.421	4.21638927320195e-67	steroidogenic cells. T1	CD55
SGK1	5.73372920016794e-71	0.361375578702551	0.475	0.327	1.45963544248675e-66	steroidogenic cells. T1	SGK1
RBPJ	1.34990869293372e-70	0.29121139622207	0.617	0.481	3.43646255960137e-66	steroidogenic cells. T1	RBPJ
PALMD	2.60777631213944e-70	0.374548349698172	0.275	0.141	6.63861615781338e-66	steroidogenic cells. T1	PALMD
TSPAN14	1.06644409688455e-68	0.365267413892071	0.458	0.316	2.714846737439e-64	steroidogenic cells. T1	TSPAN14
PLXDC2	1.26574803628449e-68	0.369122627966312	0.465	0.322	3.22221477596942e-64	steroidogenic cells. T1	PLXDC2
CTXN1	3.82930320618527e-68	0.363587988912337	0.436	0.287	9.74825717198584e-64	steroidogenic cells. T1	CTXN1
WFDC1	6.12086654880628e-68	0.548423541620948	0.346	0.21	1.55818899732961e-63	steroidogenic cells. T1	WFDC1
TMEM132A	6.28773119110652e-68	0.369771845177634	0.507	0.372	1.60066772931999e-63	steroidogenic cells. T1	TMEM132A
NETO2	8.66370576738867e-68	0.320128326452644	0.613	0.467	2.20551957720413e-63	steroidogenic cells. T1	NETO2
GJA1	1.69509533227987e-67	0.458646611198662	0.317	0.184	4.31520418738486e-63	steroidogenic cells. T1	GJA1
APLP2	1.21725615957188e-66	0.285188141855107	0.643	0.503	3.09876900542213e-62	steroidogenic cells. T1	APLP2
ENAH	1.29941641909298e-66	0.270168725868054	0.665	0.524	3.30792437808499e-62	steroidogenic cells. T1	ENAH
HMGA2	1.82145243853354e-66	0.276266539051127	0.669	0.51	4.63687147277483e-62	steroidogenic cells. T1	HMGA2
IL11RA	7.18834742858974e-64	0.343743475200994	0.506	0.369	1.82993760489609e-59	steroidogenic cells. T1	IL11RA
MXD4	1.04864196469656e-62	0.294620854827278	0.513	0.372	2.66952784952804e-58	steroidogenic cells. T1	MXD4
IGF1R	3.99629919846746e-62	0.375113505674971	0.467	0.343	1.01733788695386e-57	steroidogenic cells. T1	IGF1R
C1QTNF4	1.08492872528224e-61	0.270015755357716	0.537	0.398	2.761903055951e-57	steroidogenic cells. T1	C1QTNF4
MAG	1.103000684864e-61	0.348475332348392	0.37	0.233	2.80790884345828e-57	steroidogenic cells. T1	MAG
TNNT3	2.00614994377508e-61	0.448412220368454	0.289	0.166	5.10705591186821e-57	steroidogenic cells. T1	TNNT3
CDH11	5.16712575495601e-61	0.261516410890232	0.448	0.294	1.31539520343915e-56	steroidogenic cells. T1	CDH11
FAT3	6.93136167984671e-61	0.529001250109103	0.364	0.236	1.76451674283858e-56	steroidogenic cells. T1	FAT3
RPRD1A	1.12233423000998e-60	0.2562369790068	0.504	0.378	2.8571262493364e-56	steroidogenic cells. T1	RPRD1A
CPLX1	5.51201060198065e-60	0.337048709261914	0.418	0.285	1.40319253894621e-55	steroidogenic cells. T1	CPLX1
SDC2	7.57214824908184e-60	0.39479478849528	0.358	0.228	1.92764177976876e-55	steroidogenic cells. T1	SDC2
ZKSCAN1	9.31053404931666e-60	0.311528880061309	0.549	0.417	2.37018265293454e-55	steroidogenic cells. T1	ZKSCAN1
POLR2J3.1	3.60340984221857e-59	0.261976526286832	0.574	0.422	9.1732004353358e-55	steroidogenic cells. T1	POLR2J3.1
BTBD3	8.33572171110189e-59	0.275832341942384	0.511	0.379	2.12202467599521e-54	steroidogenic cells. T1	BTBD3
INSR	9.90767418286309e-59	0.27660388925293	0.583	0.452	2.52219661673146e-54	steroidogenic cells. T1	INSR
CRABP2	1.22897913455725e-58	0.275198165080966	0.519	0.369	3.1286121828424e-54	steroidogenic cells. T1	CRABP2
SQLE	1.32992972337829e-58	0.283383093535281	0.645	0.528	3.38560209680411e-54	steroidogenic cells. T1	SQLE
SCD	3.55920940515022e-58	0.363922546101167	0.449	0.325	9.06067938269092e-54	steroidogenic cells. T1	SCD
DYNC1H1	8.33372066502319e-58	0.251397517068491	0.63	0.498	2.12151526969495e-53	steroidogenic cells. T1	DYNC1H1
BRD3	1.32190865632309e-57	0.261762749153367	0.574	0.441	3.3651828664017e-53	steroidogenic cells. T1	BRD3
THEM4	1.52679711105665e-57	0.357609100020457	0.408	0.281	3.88676740561692e-53	steroidogenic cells. T1	THEM4
PRMT2	1.9213969832928e-57	0.261999707595239	0.545	0.417	4.89130030036849e-53	steroidogenic cells. T1	PRMT2
GRK4	8.40301629123154e-57	0.376591125916498	0.373	0.248	2.13915585725881e-52	steroidogenic cells. T1	GRK4
SKIL	1.47606204103546e-56	0.286754649932049	0.54	0.41	3.75761113786397e-52	steroidogenic cells. T1	SKIL
DHCR24	2.95510633510231e-56	0.371386878537941	0.775	0.672	7.52281419726996e-52	steroidogenic cells. T1	DHCR24
MT-ND6	1.60351210777534e-55	0.265455303878588	0.626	0.483	4.08206077276369e-51	steroidogenic cells. T1	MT-ND6
CELF2	5.18386875279126e-55	0.439891173049539	0.403	0.278	1.31965746839807e-50	steroidogenic cells. T1	CELF2
OSR2	7.60762293742566e-55	0.322665798852061	0.488	0.357	1.93667257118045e-50	steroidogenic cells. T1	OSR2
PBXIP1	9.16302466316425e-55	0.366760473650536	0.39	0.267	2.33263118850172e-50	steroidogenic cells. T1	PBXIP1
TSPAN6	4.69325554084965e-53	0.274944652930946	0.53	0.408	1.19476206303409e-48	steroidogenic cells. T1	TSPAN6
PRAF2	7.73534326159277e-53	0.263143654953768	0.463	0.337	1.96918633410367e-48	steroidogenic cells. T1	PRAF2
LTV1	1.51368927488219e-52	0.301554666935324	0.495	0.378	3.8533987870676e-48	steroidogenic cells. T1	LTV1
TP53BP1	3.63403267892581e-52	0.303748226294638	0.469	0.346	9.25115699074144e-48	steroidogenic cells. T1	TP53BP1
CD9	5.36007233223497e-52	0.458077282895244	0.323	0.207	1.36451361361706e-47	steroidogenic cells. T1	CD9
GNG7	5.82945952074286e-52	0.451749853716271	0.269	0.158	1.48400551019551e-47	steroidogenic cells. T1	GNG7
TTC14	1.03331248084915e-51	0.329820828256207	0.457	0.338	2.63050358249768e-47	steroidogenic cells. T1	TTC14
HSPG2	2.88169583772735e-51	0.279616899692452	0.437	0.322	7.33593309410251e-47	steroidogenic cells. T1	HSPG2
LINC00665	1.74195520763987e-50	0.332689711433724	0.427	0.308	4.43449537208881e-46	steroidogenic cells. T1	LINC00665
KPNA3	3.59957696084333e-50	0.271224525587061	0.445	0.327	9.16344306921886e-46	steroidogenic cells. T1	KPNA3
ZNF493	1.15516324175461e-49	0.449894732411617	0.277	0.17	2.94069906453471e-45	steroidogenic cells. T1	ZNF493
BAZ2A	3.06856053068543e-49	0.326753708819125	0.408	0.293	7.8116345429659e-45	steroidogenic cells. T1	BAZ2A
RALGPS2	5.50953028091151e-49	0.35804907291868	0.369	0.254	1.40256112361164e-44	steroidogenic cells. T1	RALGPS2
SLC8B1	1.15331806776145e-48	0.419921327501702	0.31	0.202	2.93600180510032e-44	steroidogenic cells. T1	SLC8B1
HMGCR	3.32366591402703e-48	0.300015778428645	0.521	0.409	8.46105631733862e-44	steroidogenic cells. T1	HMGCR
NCLN	5.01556318774634e-47	0.252238181972969	0.43	0.316	1.27681192070459e-42	steroidogenic cells. T1	NCLN
LETM1	2.07644911334754e-46	0.372468552646198	0.326	0.219	5.28601650784882e-42	steroidogenic cells. T1	LETM1
SLC39A10	2.27260355350237e-46	0.251645195383174	0.631	0.512	5.78536686615098e-42	steroidogenic cells. T1	SLC39A10
LACTB	4.02347297780937e-46	0.267552297367345	0.419	0.305	1.02425551596093e-41	steroidogenic cells. T1	LACTB
RGN	4.38064211001634e-46	0.276166036689272	0.426	0.314	1.11518006194686e-41	steroidogenic cells. T1	RGN
ERV3-1	8.41192950075884e-46	0.457752212419394	0.341	0.237	2.14142489300818e-41	steroidogenic cells. T1	ERV3-1
ATXN2	2.53761210069879e-44	0.264808433522413	0.548	0.441	6.45999912474891e-40	steroidogenic cells. T1	ATXN2
KIDINS220	4.92846470931685e-43	0.312709253920593	0.437	0.333	1.25463926105079e-38	steroidogenic cells. T1	KIDINS220
PRKD1	1.41216543275237e-42	0.412120017728085	0.281	0.182	3.59494954215771e-38	steroidogenic cells. T1	PRKD1
FGFR4	1.72032943510905e-42	0.269814477899469	0.322	0.216	4.37944264295711e-38	steroidogenic cells. T1	FGFR4
RMDN2	2.39186139887704e-42	0.348681282718921	0.295	0.192	6.08896156312128e-38	steroidogenic cells. T1	RMDN2
SLC35F5	4.90261943196677e-42	0.271098037440495	0.38	0.273	1.24805982879578e-37	steroidogenic cells. T1	SLC35F5
DNMT3A	1.6059029846534e-40	0.273137677531829	0.492	0.39	4.08814722803216e-36	steroidogenic cells. T1	DNMT3A
GPATCH4	7.11571928002795e-40	0.264253531824202	0.395	0.293	1.81144865711672e-35	steroidogenic cells. T1	GPATCH4
IMPAD1	7.15488317711557e-40	0.260241141351984	0.47	0.371	1.82141861039831e-35	steroidogenic cells. T1	IMPAD1
L3MBTL3	7.94273753911129e-40	0.328429977344745	0.368	0.267	2.02198269533156e-35	steroidogenic cells. T1	L3MBTL3
SLC9A3R1	2.37833967043493e-39	0.267174830130014	0.326	0.222	6.0545392990262e-35	steroidogenic cells. T1	SLC9A3R1
HRC	2.59259453372073e-39	0.41456665685543	0.295	0.198	6.59996790449285e-35	steroidogenic cells. T1	HRC
TRIM56	4.11574031146635e-39	0.336770459924069	0.383	0.283	1.04774401108999e-34	steroidogenic cells. T1	TRIM56
TGFBR3	1.03702849329826e-38	0.272866170460904	0.421	0.319	2.63996343538938e-34	steroidogenic cells. T1	TGFBR3
POMGNT1	7.79019952733567e-38	0.365236423274944	0.325	0.229	1.98315109367384e-33	steroidogenic cells. T1	POMGNT1
KLHL24	9.46510444506956e-38	0.332837581416221	0.269	0.174	2.40953163858136e-33	steroidogenic cells. T1	KLHL24
MYO6	3.82038104910894e-36	0.30673865138792	0.293	0.198	9.72554403671663e-32	steroidogenic cells. T1	MYO6
PJA1	2.79207388246197e-35	0.275900991335187	0.364	0.269	7.10778248258344e-31	steroidogenic cells. T1	PJA1
CDH8	5.10453075900399e-35	0.38340865628149	0.293	0.204	1.29946039531964e-30	steroidogenic cells. T1	CDH8
TMEM115	5.41579926072466e-35	0.250389579836457	0.384	0.289	1.37870001780268e-30	steroidogenic cells. T1	TMEM115
FILIP1L	5.42818961852271e-35	0.360414942452248	0.254	0.164	1.38185423118733e-30	steroidogenic cells. T1	FILIP1L
LAMC1	5.58673733996663e-35	0.366416010963909	0.291	0.201	1.4222157246353e-30	steroidogenic cells. T1	LAMC1
ACSF2	5.63386890018086e-35	0.258260212508749	0.339	0.245	1.43421400591904e-30	steroidogenic cells. T1	ACSF2
NPW	7.57175568393776e-35	0.372859414162202	0.444	0.344	1.92754184446003e-30	steroidogenic cells. T1	NPW
BACE1	1.33558262155112e-34	0.321784601927919	0.283	0.192	3.39999267968269e-30	steroidogenic cells. T1	BACE1
DBN1	6.84140161026716e-34	0.304456454048895	0.41	0.312	1.74161560792571e-29	steroidogenic cells. T1	DBN1
MAP3K15	7.80686283759408e-34	0.271660459991374	0.284	0.195	1.98739307256632e-29	steroidogenic cells. T1	MAP3K15
ZSCAN18	1.01868615936099e-33	0.260837214671795	0.354	0.263	2.59326935588527e-29	steroidogenic cells. T1	ZSCAN18
GLB1	1.34236370923619e-33	0.31727978255368	0.283	0.195	3.41725529460256e-29	steroidogenic cells. T1	GLB1
ISLR	3.17717779308694e-33	0.364752895833813	0.258	0.17	8.08814150786142e-29	steroidogenic cells. T1	ISLR
PNMA3	4.06810396216829e-33	0.315466703265761	0.308	0.217	1.03561722564918e-28	steroidogenic cells. T1	PNMA3
ABHD12	9.49327047505184e-33	0.253630633194604	0.386	0.294	2.41670186483395e-28	steroidogenic cells. T1	ABHD12
MAGI2	1.76687610997479e-32	0.353814949832901	0.385	0.3	4.49793651316283e-28	steroidogenic cells. T1	MAGI2
PI4KB	2.15819370848845e-32	0.282469007243347	0.281	0.195	5.49411372369905e-28	steroidogenic cells. T1	PI4KB
ILVBL	2.35933817985135e-32	0.263908265622444	0.41	0.321	6.00616720444758e-28	steroidogenic cells. T1	ILVBL
ADGRL3	3.57881894282337e-32	0.287711009532461	0.37	0.283	9.11059938274545e-28	steroidogenic cells. T1	ADGRL3
CLCN7	1.00135065466655e-31	0.308524217944951	0.251	0.168	2.54913836158465e-27	steroidogenic cells. T1	CLCN7
COL6A1	1.07616901066183e-31	0.250181399701285	0.376	0.287	2.73960345044182e-27	steroidogenic cells. T1	COL6A1
FAM13A	3.41269525557166e-30	0.25263730394227	0.293	0.207	8.68769831210877e-26	steroidogenic cells. T1	FAM13A
ZNF117	1.81514257454872e-28	0.327560366018198	0.296	0.216	4.62080845202867e-24	steroidogenic cells. T1	ZNF117
ADRA2A	3.48499958802035e-27	0.338825046891224	0.259	0.182	8.87176345122341e-23	steroidogenic cells. T1	ADRA2A
LAMB1	4.54526126503311e-27	0.272848195535537	0.379	0.298	1.15708716023948e-22	steroidogenic cells. T1	LAMB1
ZMYM4	5.19545555429026e-27	0.258088428496983	0.366	0.291	1.32260712045567e-22	steroidogenic cells. T1	ZMYM4
SLC16A1	5.94965967279523e-27	0.267130661274521	0.374	0.295	1.51460486290348e-22	steroidogenic cells. T1	SLC16A1
TNS3	2.00121531506352e-26	0.319419759943213	0.276	0.201	5.0944938275572e-22	steroidogenic cells. T1	TNS3
CASD1	3.15985821491264e-26	0.251502937681046	0.343	0.266	8.0440510577031e-22	steroidogenic cells. T1	CASD1
CDK12	2.60894308905414e-25	0.270058600528816	0.384	0.309	6.64158642180513e-21	steroidogenic cells. T1	CDK12
ZNF275	3.27056163514921e-25	0.25620686835475	0.366	0.292	8.32586875459933e-21	steroidogenic cells. T1	ZNF275
NCKAP5L	3.0546760808367e-24	0.274792143454353	0.266	0.195	7.77628889898598e-20	steroidogenic cells. T1	NCKAP5L
WDR60	6.0115567096967e-24	0.252392463289936	0.343	0.272	1.53036199158749e-19	steroidogenic cells. T1	WDR60
APH1B	7.69459022407119e-24	0.293570954203576	0.253	0.182	1.9588118333418e-19	steroidogenic cells. T1	APH1B
ADAMTS6	1.54596787539882e-23	0.363142419132743	0.269	0.199	3.93557042040277e-19	steroidogenic cells. T1	ADAMTS6
PCYOX1	3.38229251465649e-22	0.268731009408002	0.302	0.234	8.61030205456104e-18	steroidogenic cells. T1	PCYOX1
SLC5A3	5.30886437455131e-22	0.270789774185134	0.357	0.288	1.35147760382953e-17	steroidogenic cells. T1	SLC5A3
ST5	1.73368675354378e-21	0.264518458501584	0.302	0.236	4.41344636849639e-17	steroidogenic cells. T1	ST5
DENND4C	1.45555704671844e-20	0.27576231321314	0.262	0.197	3.70541157383112e-16	steroidogenic cells. T1	DENND4C
PRH1	2.5433616751191e-20	0.286414383585693	0.306	0.241	6.47463581635071e-16	steroidogenic cells. T1	PRH1
SC5D	6.16784104427695e-20	0.255444325095218	0.298	0.234	1.57014729464158e-15	steroidogenic cells. T1	SC5D
DDHD1	2.08721150910903e-19	0.30119430930109	0.259	0.195	5.31341433873885e-15	steroidogenic cells. T1	DDHD1
ABCA5	1.0363107877388e-18	0.280822572022447	0.26	0.201	2.63813637234667e-14	steroidogenic cells. T1	ABCA5
GPCPD1	1.44026537742014e-18	0.284161824223073	0.325	0.267	3.66648357129844e-14	steroidogenic cells. T1	GPCPD1
PLAT	3.50360352660002e-14	0.295604175100588	0.374	0.322	8.91912349766566e-10	steroidogenic cells. T1	PLAT
CYP17A1	0.000662936184767746	0.396319665066414	0.515	0.498	1	steroidogenic cells. T1	CYP17A1
TOP2A	0	2.13098453651698	0.853	0.153	0	steroidogenic cells. T2. pro	TOP2A
MKI67	0	1.97048507166497	0.704	0.078	0	steroidogenic cells. T2. pro	MKI67
UBE2C	0	1.96276123702517	0.915	0.224	0	steroidogenic cells. T2. pro	UBE2C
CENPF	0	1.94154965557968	0.937	0.276	0	steroidogenic cells. T2. pro	CENPF
HIST1H4C	0	1.85287782231279	0.845	0.448	0	steroidogenic cells. T2. pro	HIST1H4C
TPX2	0	1.78176086365711	0.749	0.122	0	steroidogenic cells. T2. pro	TPX2
HMGB2	0	1.76045193250734	0.976	0.41	0	steroidogenic cells. T2. pro	HMGB2
HMMR	0	1.75467364429214	0.622	0.08	0	steroidogenic cells. T2. pro	HMMR
GTSE1	0	1.73118722097053	0.672	0.076	0	steroidogenic cells. T2. pro	GTSE1
NDC80	0	1.72698979476033	0.581	0.057	0	steroidogenic cells. T2. pro	NDC80
HIST1H1A	0	1.71220346027446	0.412	0.054	0	steroidogenic cells. T2. pro	HIST1H1A
RRM2	0	1.70805135515823	0.666	0.08	0	steroidogenic cells. T2. pro	RRM2
DLGAP5	0	1.69178893514644	0.543	0.053	0	steroidogenic cells. T2. pro	DLGAP5
TYMS	0	1.68267539884568	0.926	0.229	0	steroidogenic cells. T2. pro	TYMS
CDK1	0	1.67216800898254	0.817	0.152	0	steroidogenic cells. T2. pro	CDK1
CCNA2	0	1.66873844524248	0.603	0.065	0	steroidogenic cells. T2. pro	CCNA2
ASPM	0	1.66316584459047	0.583	0.083	0	steroidogenic cells. T2. pro	ASPM
NCAPG	0	1.65037890643074	0.602	0.066	0	steroidogenic cells. T2. pro	NCAPG
NUSAP1	0	1.62916890184569	0.791	0.15	0	steroidogenic cells. T2. pro	NUSAP1
CDCA3	0	1.59653497887673	0.557	0.054	0	steroidogenic cells. T2. pro	CDCA3
BIRC5	0	1.59244547081912	0.775	0.134	0	steroidogenic cells. T2. pro	BIRC5
PBK	0	1.58780052502881	0.683	0.09	0	steroidogenic cells. T2. pro	PBK
SPC25	0	1.5760867742407	0.589	0.06	0	steroidogenic cells. T2. pro	SPC25
CENPE	0	1.56920725764261	0.5	0.064	0	steroidogenic cells. T2. pro	CENPE
DEPDC1	0	1.51365884062203	0.449	0.038	0	steroidogenic cells. T2. pro	DEPDC1
RAD51AP1	0	1.50749738457946	0.564	0.077	0	steroidogenic cells. T2. pro	RAD51AP1
CDC20	0	1.5069338349683	0.526	0.069	0	steroidogenic cells. T2. pro	CDC20
CENPA	0	1.50376861943673	0.45	0.04	0	steroidogenic cells. T2. pro	CENPA
CCNB1	0	1.50173769386211	0.79	0.252	0	steroidogenic cells. T2. pro	CCNB1
NUF2	0	1.49091180846714	0.522	0.057	0	steroidogenic cells. T2. pro	NUF2
HIST1H1B	0	1.47405359549699	0.335	0.033	0	steroidogenic cells. T2. pro	HIST1H1B
KIF4A	0	1.47373566442198	0.453	0.045	0	steroidogenic cells. T2. pro	KIF4A
BUB1B	0	1.4733504424186	0.428	0.042	0	steroidogenic cells. T2. pro	BUB1B
KIF2C	0	1.47320917505576	0.468	0.042	0	steroidogenic cells. T2. pro	KIF2C
PLK1	0	1.46632149088961	0.36	0.035	0	steroidogenic cells. T2. pro	PLK1
AURKB	0	1.46517965008264	0.513	0.058	0	steroidogenic cells. T2. pro	AURKB
CLSPN	0	1.45757078107173	0.573	0.08	0	steroidogenic cells. T2. pro	CLSPN
CENPM	0	1.45522431604232	0.611	0.091	0	steroidogenic cells. T2. pro	CENPM
KIF11	0	1.45498979184372	0.504	0.058	0	steroidogenic cells. T2. pro	KIF11
CDCA5	0	1.45159485466104	0.5	0.057	0	steroidogenic cells. T2. pro	CDCA5
MAD2L1	0	1.44872006403818	0.921	0.281	0	steroidogenic cells. T2. pro	MAD2L1
CCNB2	0	1.44286925213902	0.713	0.147	0	steroidogenic cells. T2. pro	CCNB2
ZWINT	0	1.44166743848486	0.795	0.19	0	steroidogenic cells. T2. pro	ZWINT
LMNB1	0	1.42661700226851	0.7	0.128	0	steroidogenic cells. T2. pro	LMNB1
TACC3	0	1.42146982127858	0.551	0.068	0	steroidogenic cells. T2. pro	TACC3
PCLAF	0	1.41772286914767	0.935	0.325	0	steroidogenic cells. T2. pro	PCLAF
NEK2	0	1.41268891540009	0.389	0.043	0	steroidogenic cells. T2. pro	NEK2
MXD3	0	1.41115093886476	0.44	0.051	0	steroidogenic cells. T2. pro	MXD3
KIF23	0	1.40336449999452	0.507	0.064	0	steroidogenic cells. T2. pro	KIF23
KIFC1	0	1.39909831513998	0.394	0.031	0	steroidogenic cells. T2. pro	KIFC1
ATAD2	0	1.398384143785	0.624	0.124	0	steroidogenic cells. T2. pro	ATAD2
UBE2T	0	1.37508427421898	0.81	0.214	0	steroidogenic cells. T2. pro	UBE2T
MYBL2	0	1.37503117881713	0.414	0.045	0	steroidogenic cells. T2. pro	MYBL2
CDKN3	0	1.36652251747995	0.541	0.073	0	steroidogenic cells. T2. pro	CDKN3
CDCA2	0	1.36303465572924	0.35	0.029	0	steroidogenic cells. T2. pro	CDCA2
CENPK	0	1.35071051154893	0.582	0.109	0	steroidogenic cells. T2. pro	CENPK
CDCA8	0	1.34994001355101	0.403	0.036	0	steroidogenic cells. T2. pro	CDCA8
BRCA1	0	1.33661248513007	0.466	0.069	0	steroidogenic cells. T2. pro	BRCA1
DIAPH3	0	1.33484987003517	0.547	0.095	0	steroidogenic cells. T2. pro	DIAPH3
KIF15	0	1.329411388719	0.371	0.037	0	steroidogenic cells. T2. pro	KIF15
BRCA2	0	1.32904392933244	0.398	0.044	0	steroidogenic cells. T2. pro	BRCA2
ESCO2	0	1.32194952743097	0.382	0.036	0	steroidogenic cells. T2. pro	ESCO2
CDT1	0	1.31754518826595	0.57	0.097	0	steroidogenic cells. T2. pro	CDT1
HJURP	0	1.31691035767879	0.323	0.026	0	steroidogenic cells. T2. pro	HJURP
PTTG1	0	1.3166144946822	0.781	0.223	0	steroidogenic cells. T2. pro	PTTG1
SMC4	0	1.30656423410289	0.846	0.272	0	steroidogenic cells. T2. pro	SMC4
PRC1	0	1.30145218548001	0.425	0.052	0	steroidogenic cells. T2. pro	PRC1
MCM10	0	1.29942627884873	0.399	0.047	0	steroidogenic cells. T2. pro	MCM10
TTK	0	1.29888570325225	0.355	0.037	0	steroidogenic cells. T2. pro	TTK
CDCA4	0	1.29861148898956	0.511	0.089	0	steroidogenic cells. T2. pro	CDCA4
C21orf58	0	1.29679368423785	0.423	0.064	0	steroidogenic cells. T2. pro	C21orf58
H2AFZ	0	1.29268189052529	0.999	0.831	0	steroidogenic cells. T2. pro	H2AFZ
MCM7	0	1.29012119884108	0.803	0.231	0	steroidogenic cells. T2. pro	MCM7
ASF1B	0	1.2897186956835	0.536	0.089	0	steroidogenic cells. T2. pro	ASF1B
MND1	0	1.28747859829343	0.623	0.121	0	steroidogenic cells. T2. pro	MND1
FANCI	0	1.28113982070094	0.459	0.067	0	steroidogenic cells. T2. pro	FANCI
UHRF1	0	1.27750055896706	0.569	0.115	0	steroidogenic cells. T2. pro	UHRF1
PCNA	0	1.27368995060025	0.851	0.311	0	steroidogenic cells. T2. pro	PCNA
KPNA2	0	1.27308529699007	0.838	0.381	0	steroidogenic cells. T2. pro	KPNA2
CHEK1	0	1.27254621361034	0.529	0.096	0	steroidogenic cells. T2. pro	CHEK1
SGO1	0	1.2705796807607	0.469	0.069	0	steroidogenic cells. T2. pro	SGO1
DHFR	0	1.26453242867707	0.672	0.163	0	steroidogenic cells. T2. pro	DHFR
GINS2	0	1.26445147018468	0.554	0.098	0	steroidogenic cells. T2. pro	GINS2
FEN1	0	1.26278791686858	0.639	0.147	0	steroidogenic cells. T2. pro	FEN1
FOXM1	0	1.25820277366811	0.373	0.041	0	steroidogenic cells. T2. pro	FOXM1
FBXO5	0	1.25756393592503	0.548	0.116	0	steroidogenic cells. T2. pro	FBXO5
DTL	0	1.25224720743962	0.399	0.056	0	steroidogenic cells. T2. pro	DTL
CENPU	0	1.24928502500618	0.471	0.073	0	steroidogenic cells. T2. pro	CENPU
NCAPH	0	1.2388944689743	0.326	0.029	0	steroidogenic cells. T2. pro	NCAPH
SGO2	0	1.23102546323922	0.457	0.073	0	steroidogenic cells. T2. pro	SGO2
ANLN	0	1.22970338240105	0.402	0.059	0	steroidogenic cells. T2. pro	ANLN
KIF20B	0	1.22685950988035	0.609	0.142	0	steroidogenic cells. T2. pro	KIF20B
SKA3	0	1.22507635786336	0.342	0.035	0	steroidogenic cells. T2. pro	SKA3
RTKN2	0	1.22085192267702	0.333	0.037	0	steroidogenic cells. T2. pro	RTKN2
KIF14	0	1.20316284556325	0.287	0.025	0	steroidogenic cells. T2. pro	KIF14
EZH2	0	1.19510841752841	0.514	0.092	0	steroidogenic cells. T2. pro	EZH2
MELK	0	1.18571385381775	0.36	0.042	0	steroidogenic cells. T2. pro	MELK
CKAP2	0	1.18238696584044	0.623	0.153	0	steroidogenic cells. T2. pro	CKAP2
HELLS	0	1.18137201216143	0.708	0.215	0	steroidogenic cells. T2. pro	HELLS
NCAPD2	0	1.17377091016698	0.468	0.087	0	steroidogenic cells. T2. pro	NCAPD2
LIG1	0	1.17172908641165	0.475	0.095	0	steroidogenic cells. T2. pro	LIG1
USP1	0	1.16277028851714	0.663	0.188	0	steroidogenic cells. T2. pro	USP1
BUB1	0	1.15789542837269	0.4	0.059	0	steroidogenic cells. T2. pro	BUB1
PIMREG	0	1.15731941547056	0.364	0.051	0	steroidogenic cells. T2. pro	PIMREG
SHCBP1	0	1.15291457193587	0.319	0.035	0	steroidogenic cells. T2. pro	SHCBP1
CKAP2L	0	1.1501622869029	0.367	0.053	0	steroidogenic cells. T2. pro	CKAP2L
RACGAP1	0	1.14512886242097	0.339	0.046	0	steroidogenic cells. T2. pro	RACGAP1
CEP55	0	1.14076430786107	0.298	0.027	0	steroidogenic cells. T2. pro	CEP55
RFC4	0	1.13483471940568	0.583	0.147	0	steroidogenic cells. T2. pro	RFC4
RRM1	0	1.12708931118294	0.709	0.205	0	steroidogenic cells. T2. pro	RRM1
ECT2	0	1.1187945432452	0.418	0.07	0	steroidogenic cells. T2. pro	ECT2
ORC6	0	1.11746079636515	0.795	0.272	0	steroidogenic cells. T2. pro	ORC6
H2AFX	0	1.11227295217789	0.845	0.359	0	steroidogenic cells. T2. pro	H2AFX
TK1	0	1.10655325260709	0.421	0.059	0	steroidogenic cells. T2. pro	TK1
CENPW	0	1.09835589956165	0.672	0.172	0	steroidogenic cells. T2. pro	CENPW
CKS1B	0	1.0928036718522	0.962	0.572	0	steroidogenic cells. T2. pro	CKS1B
TMPO	0	1.09055811059138	0.841	0.321	0	steroidogenic cells. T2. pro	TMPO
HMGB3	0	1.08609982602538	0.844	0.322	0	steroidogenic cells. T2. pro	HMGB3
TUBA1B	0	1.05210444313595	0.999	0.869	0	steroidogenic cells. T2. pro	TUBA1B
DEK	0	1.046501550695	0.974	0.589	0	steroidogenic cells. T2. pro	DEK
MCM3	0	1.03799214149267	0.758	0.288	0	steroidogenic cells. T2. pro	MCM3
CENPH	0	1.03785449293502	0.601	0.168	0	steroidogenic cells. T2. pro	CENPH
GMNN	0	1.03773521027246	0.802	0.304	0	steroidogenic cells. T2. pro	GMNN
DNAJC9	0	1.03245806566047	0.718	0.24	0	steroidogenic cells. T2. pro	DNAJC9
SMC2	0	1.03059173576456	0.702	0.236	0	steroidogenic cells. T2. pro	SMC2
DTYMK	0	0.986702621010008	0.835	0.356	0	steroidogenic cells. T2. pro	DTYMK
TMEM106C	0	0.971712680659854	0.875	0.432	0	steroidogenic cells. T2. pro	TMEM106C
NASP	0	0.940594064059868	0.992	0.683	0	steroidogenic cells. T2. pro	NASP
UBE2S	0	0.910307580716478	0.97	0.69	0	steroidogenic cells. T2. pro	UBE2S
HMGB1	0	0.907308600830548	1	0.913	0	steroidogenic cells. T2. pro	HMGB1
PSIP1	0	0.893623032899495	0.864	0.418	0	steroidogenic cells. T2. pro	PSIP1
TUBB	0	0.866424011961601	1	0.865	0	steroidogenic cells. T2. pro	TUBB
DUT	0	0.836155867890503	0.952	0.622	0	steroidogenic cells. T2. pro	DUT
STMN1	0	0.816147240567344	0.999	0.881	0	steroidogenic cells. T2. pro	STMN1
HMGN2	0	0.730940806137467	0.998	0.913	0	steroidogenic cells. T2. pro	HMGN2
RANBP1	0	0.617866625123007	0.996	0.866	0	steroidogenic cells. T2. pro	RANBP1
PTMA	0	0.57870429676696	1	0.951	0	steroidogenic cells. T2. pro	PTMA
SKA1	6.26630345259703e-308	1.06795181341401	0.294	0.032	1.59521286992763e-303	steroidogenic cells. T2. pro	SKA1
CHAF1A	3.32909169377245e-306	1.10901455309412	0.51	0.12	8.47486872483653e-302	steroidogenic cells. T2. pro	CHAF1A
DNMT1	6.53245619822227e-306	0.973960439375594	0.793	0.338	1.66296737438144e-301	steroidogenic cells. T2. pro	DNMT1
CKS2	3.26140977705137e-304	0.833867050250685	0.962	0.638	8.30257086943968e-300	steroidogenic cells. T2. pro	CKS2
PRR11	3.0864939891336e-303	1.16538607930886	0.28	0.028	7.85728774813741e-299	steroidogenic cells. T2. pro	PRR11
KIF22	6.33398886804345e-303	0.98562879886935	0.606	0.179	1.61244354613782e-298	steroidogenic cells. T2. pro	KIF22
XRCC2	7.50476032877028e-303	1.11271855772476	0.346	0.05	1.91048683689505e-298	steroidogenic cells. T2. pro	XRCC2
PSRC1	4.20664059661717e-302	1.11602110419261	0.343	0.049	1.07088449668083e-297	steroidogenic cells. T2. pro	PSRC1
KNL1	7.63648804581027e-302	1.17351304491231	0.308	0.037	1.94402076182192e-297	steroidogenic cells. T2. pro	KNL1
DEPDC1B	1.01696681591061e-301	1.15289812226028	0.309	0.037	2.58889242326364e-297	steroidogenic cells. T2. pro	DEPDC1B
MIS18BP1	2.40592379829536e-300	0.974145571921994	0.741	0.282	6.12476021332050e-296	steroidogenic cells. T2. pro	MIS18BP1
HIST1H1D	4.49490254447386e-300	1.34698931729155	0.407	0.076	1.14426734074671e-295	steroidogenic cells. T2. pro	HIST1H1D
CIP2A	3.93156658743436e-292	1.05301595649019	0.412	0.078	1.00085890616316e-287	steroidogenic cells. T2. pro	CIP2A
ANP32E	7.26971947788635e-292	0.888780441849725	0.835	0.391	1.85065248748553e-287	steroidogenic cells. T2. pro	ANP32E
ARHGAP11A	1.49886625892355e-291	1.18183655401222	0.331	0.047	3.81566383534169e-287	steroidogenic cells. T2. pro	ARHGAP11A
SPC24	1.74187210508382e-291	0.958730150516429	0.31	0.039	4.43428381791189e-287	steroidogenic cells. T2. pro	SPC24
HSP90AA1	2.99862356993728e-291	0.465202188870025	0.999	0.958	7.63359602198934e-287	steroidogenic cells. T2. pro	HSP90AA1
MCM4	8.87536265292285e-286	1.04555709688384	0.575	0.167	2.25940107055457e-281	steroidogenic cells. T2. pro	MCM4
VRK1	6.46734792664906e-283	1.00807167248334	0.534	0.142	1.64639276168705e-278	steroidogenic cells. T2. pro	VRK1
CENPN	4.70683212104918e-282	0.995661634523506	0.504	0.125	1.19821825305549e-277	steroidogenic cells. T2. pro	CENPN
MASTL	6.74214399614823e-279	1.04249956041026	0.326	0.048	1.71634759709945e-274	steroidogenic cells. T2. pro	MASTL
PHF19	1.14689750001638e-277	0.928046871394042	0.571	0.165	2.91965696579169e-273	steroidogenic cells. T2. pro	PHF19
MMS22L	4.60620522372814e-276	1.12360607289326	0.413	0.084	1.17260166380447e-271	steroidogenic cells. T2. pro	MMS22L
ATAD5	7.04898395080037e-274	1.09818595712952	0.452	0.102	1.79445984435525e-269	steroidogenic cells. T2. pro	ATAD5
PKMYT1	1.22675745665332e-273	1.03053677230168	0.284	0.034	3.12295645740236e-269	steroidogenic cells. T2. pro	PKMYT1
TROAP	1.60679531862334e-271	1.10663021445442	0.31	0.044	4.09041884261944e-267	steroidogenic cells. T2. pro	TROAP
GGH	1.8606209285076e-271	0.9426104217309	0.634	0.209	4.7365826977018e-267	steroidogenic cells. T2. pro	GGH
PSMC3IP	3.19452401067844e-271	0.962545514952637	0.387	0.072	8.13229977398412e-267	steroidogenic cells. T2. pro	PSMC3IP
ANP32B	6.02853697152649e-270	0.581824313457305	0.994	0.815	1.5346846568415e-265	steroidogenic cells. T2. pro	ANP32B
SPAG5	3.19014667184611e-267	1.065356928276	0.266	0.03	8.12115638251864e-263	steroidogenic cells. T2. pro	SPAG5
ITGB3BP	6.90707309672087e-267	0.966160701683779	0.58	0.178	1.75833359823223e-262	steroidogenic cells. T2. pro	ITGB3BP
BARD1	7.38737812808006e-262	1.02936543633315	0.389	0.078	1.88060485006534e-257	steroidogenic cells. T2. pro	BARD1
CDC45	9.86789127992316e-261	1.00912060166429	0.273	0.034	2.51206908313004e-256	steroidogenic cells. T2. pro	CDC45
MNS1	1.56638489600022e-260	1.0352454202884	0.356	0.064	3.98754602974776e-256	steroidogenic cells. T2. pro	MNS1
HMGA1	2.56344728155848e-256	0.988572143609311	0.484	0.126	6.52576774466342e-252	steroidogenic cells. T2. pro	HMGA1
TIMELESS	4.31990639328962e-256	0.996558300333038	0.403	0.085	1.09971857053974e-251	steroidogenic cells. T2. pro	TIMELESS
SKA2	1.32597221070351e-254	0.793274791910839	0.73	0.302	3.37552745678792e-250	steroidogenic cells. T2. pro	SKA2
MCM2	5.81350899697176e-254	0.966244946758392	0.47	0.119	1.4799449853591e-249	steroidogenic cells. T2. pro	MCM2
FANCD2	1.323338447583e-252	1.0126759229894	0.287	0.04	3.36882268601204e-248	steroidogenic cells. T2. pro	FANCD2
SMC1A	2.63263856563485e-252	0.957222980688764	0.712	0.298	6.70190799653664e-248	steroidogenic cells. T2. pro	SMC1A
POC1A	5.02144360518111e-252	0.940326826685817	0.332	0.056	1.27830889857096e-247	steroidogenic cells. T2. pro	POC1A
BLM	9.11647819322814e-252	1.05981605672034	0.275	0.036	2.32078185365009e-247	steroidogenic cells. T2. pro	BLM
WEE1	2.37727325786505e-251	0.959714621709127	0.52	0.147	6.05182453254706e-247	steroidogenic cells. T2. pro	WEE1
CDC6	8.32695851813278e-251	1.06707722880582	0.323	0.054	2.11979382996106e-246	steroidogenic cells. T2. pro	CDC6
ARHGEF39	5.4147345695238e-246	1.02388054636214	0.26	0.032	1.37842897936367e-241	steroidogenic cells. T2. pro	ARHGEF39
RPA3	4.70737185731604e-245	0.745728361273729	0.831	0.418	1.19835565371694e-240	steroidogenic cells. T2. pro	RPA3
CENPX	2.65601113489581e-244	0.821496802374268	0.809	0.395	6.76140754610425e-240	steroidogenic cells. T2. pro	CENPX
INCENP	1.4269677779939e-241	1.00051040670819	0.262	0.034	3.63263187243908e-237	steroidogenic cells. T2. pro	INCENP
RFC3	3.5309886395188e-240	0.917192225809444	0.433	0.104	8.98883777962302e-236	steroidogenic cells. T2. pro	RFC3
BUB3	1.57733924521071e-239	0.778544693725578	0.827	0.436	4.01543251653289e-235	steroidogenic cells. T2. pro	BUB3
WDR34	4.1782136688968e-239	0.961120799173244	0.505	0.148	1.06364785369106e-234	steroidogenic cells. T2. pro	WDR34
KIF18A	5.86585371413732e-239	1.05334886726382	0.31	0.052	1.49327038000794e-234	steroidogenic cells. T2. pro	KIF18A
HNRNPD	5.54046532045656e-238	0.56616586268211	0.986	0.77	1.41043625662863e-233	steroidogenic cells. T2. pro	HNRNPD
DBF4	4.17102554616316e-235	0.93565696603353	0.543	0.171	1.06181797328676e-230	steroidogenic cells. T2. pro	DBF4
TMSB15A	1.16576498278683e-233	0.796100998623303	0.534	0.161	2.96768791668042e-229	steroidogenic cells. T2. pro	TMSB15A
CCDC34	2.10463652992244e-233	0.780730234504197	0.7	0.278	5.35777321422356e-229	steroidogenic cells. T2. pro	CCDC34
TRIP13	3.7089178734254e-233	0.947548829302952	0.315	0.055	9.44179223037904e-229	steroidogenic cells. T2. pro	TRIP13
NUDT1	3.90294518270639e-233	0.859329298004317	0.576	0.191	9.93572755161566e-229	steroidogenic cells. T2. pro	NUDT1
RMI2	4.79702538079854e-231	0.826962026529689	0.627	0.225	1.22117875118989e-226	steroidogenic cells. T2. pro	RMI2
TUBB4B	1.43945672546113e-227	0.636173608208901	0.967	0.717	3.6644249860064e-223	steroidogenic cells. T2. pro	TUBB4B
RPL39L	5.94465964971942e-226	0.811148305929506	0.697	0.289	1.51333200702907e-221	steroidogenic cells. T2. pro	RPL39L
SNRPD1	2.73685261700461e-222	0.501694498217495	0.986	0.805	6.96720570710863e-218	steroidogenic cells. T2. pro	SNRPD1
HAT1	9.47370546110026e-219	0.743873043380895	0.744	0.338	2.41172119923229e-214	steroidogenic cells. T2. pro	HAT1
FABP5	5.76162962480735e-218	0.635607484162082	0.955	0.65	1.46673805358721e-213	steroidogenic cells. T2. pro	FABP5
HNRNPAB	8.31097969125601e-218	0.654929649611146	0.924	0.592	2.11572610000304e-213	steroidogenic cells. T2. pro	HNRNPAB
AURKA	3.36822928237246e-216	0.912450286442084	0.5	0.156	8.57450128413558e-212	steroidogenic cells. T2. pro	AURKA
WDHD1	8.31997129603365e-216	0.923326005590565	0.311	0.058	2.11801509283129e-211	steroidogenic cells. T2. pro	WDHD1
JPT1	9.58098057641333e-211	0.726612544098892	0.845	0.491	2.43903022533754e-206	steroidogenic cells. T2. pro	JPT1
KNSTRN	1.080438320809e-210	0.919250598576178	0.452	0.13	2.75047183328347e-206	steroidogenic cells. T2. pro	KNSTRN
RAN	1.43619161095521e-210	0.372599817566329	0.999	0.929	3.65611298400867e-206	steroidogenic cells. T2. pro	RAN
CCDC18	6.05015377938584e-210	1.00083402779192	0.309	0.06	1.54018764761825e-205	steroidogenic cells. T2. pro	CCDC18
XRCC5	2.19847872434883e-206	0.510745566850807	0.979	0.754	5.59666728857481e-202	steroidogenic cells. T2. pro	XRCC5
SUPT16H	6.02890589853381e-206	0.658769602391436	0.886	0.539	1.53477857458975e-201	steroidogenic cells. T2. pro	SUPT16H
H1FX	8.2149757172584e-202	0.554842640260407	0.971	0.746	2.09128636834247e-197	steroidogenic cells. T2. pro	H1FX
DSCC1	5.77724788747728e-201	0.96291292603574	0.27	0.046	1.47071399471509e-196	steroidogenic cells. T2. pro	DSCC1
RAD21	1.6334239385921e-200	0.636711954301579	0.896	0.549	4.1582073204739e-196	steroidogenic cells. T2. pro	RAD21
DSN1	2.63086964869202e-200	0.86408073695195	0.379	0.095	6.69740486467528e-196	steroidogenic cells. T2. pro	DSN1
MCM5	1.69023429971349e-198	0.818428389765682	0.557	0.199	4.30282945678063e-194	steroidogenic cells. T2. pro	MCM5
PRKDC	7.33822125873087e-198	0.589110800844033	0.94	0.646	1.86809098583512e-193	steroidogenic cells. T2. pro	PRKDC
RFC2	2.81087280869502e-197	0.792921403216214	0.589	0.223	7.15563890909491e-193	steroidogenic cells. T2. pro	RFC2
MCM6	5.6092294256101e-195	0.94066696339126	0.454	0.138	1.42794153487756e-190	steroidogenic cells. T2. pro	MCM6
FAM111A	1.22872319174044e-194	0.95788718746749	0.391	0.104	3.12796062921363e-190	steroidogenic cells. T2. pro	FAM111A
NUCKS1	1.86020782454455e-194	0.525079206219981	0.985	0.836	4.73553105894307e-190	steroidogenic cells. T2. pro	NUCKS1
HAUS1	1.79852127822861e-193	0.777750835441751	0.555	0.201	4.57849561798659e-189	steroidogenic cells. T2. pro	HAUS1
LMNB2	1.05670856059621e-191	0.786487722266247	0.502	0.166	2.69006298270978e-187	steroidogenic cells. T2. pro	LMNB2
PARP1	1.62340878156615e-191	0.595995853242854	0.904	0.561	4.13271173523296e-187	steroidogenic cells. T2. pro	PARP1
NSD2	6.91597807974351e-191	0.82088594035373	0.493	0.162	1.76060053976031e-186	steroidogenic cells. T2. pro	NSD2
NT5DC2	5.944358855423e-190	0.614348697709041	0.858	0.479	1.51325543382503e-185	steroidogenic cells. T2. pro	NT5DC2
SMC3	7.91725183957462e-190	0.663107051580721	0.825	0.465	2.01549480080051e-185	steroidogenic cells. T2. pro	SMC3
SLBP	5.18219897144929e-189	0.780311564285708	0.688	0.319	1.31923239216184e-184	steroidogenic cells. T2. pro	SLBP
ALYREF	1.94381597999754e-188	0.65194617754795	0.817	0.456	4.94837234027975e-184	steroidogenic cells. T2. pro	ALYREF
H2AFV	2.65397506975994e-188	0.572581157759126	0.926	0.635	6.75622433508787e-184	steroidogenic cells. T2. pro	H2AFV
DDX39A	3.85000032980254e-188	0.761719443719138	0.604	0.244	9.80094583957832e-184	steroidogenic cells. T2. pro	DDX39A
CSRP2	3.45235073904023e-187	0.705267406161639	0.666	0.288	8.78864927637471e-183	steroidogenic cells. T2. pro	CSRP2
POLD3	7.85863209024403e-187	0.812433765516229	0.441	0.133	2.00057197121342e-182	steroidogenic cells. T2. pro	POLD3
SRSF2	1.02015129075093e-185	0.489157119866482	0.98	0.765	2.59699914086465e-181	steroidogenic cells. T2. pro	SRSF2
C9orf40	1.68529241083182e-184	0.825370822503553	0.396	0.109	4.29024889025457e-180	steroidogenic cells. T2. pro	C9orf40
HNRNPR	3.70697557404683e-184	0.49076432735692	0.981	0.75	9.43684771885102e-180	steroidogenic cells. T2. pro	HNRNPR
CDCA7	1.02493853507533e-183	0.925448165970349	0.309	0.068	2.60918602874127e-179	steroidogenic cells. T2. pro	CDCA7
POLA2	4.80296347923063e-181	0.862198386035222	0.278	0.055	1.22269041290774e-176	steroidogenic cells. T2. pro	POLA2
YWHAH	1.36063612188517e-176	0.512154379702069	0.892	0.534	3.46377137548307e-172	steroidogenic cells. T2. pro	YWHAH
SET	2.9109416040916e-172	0.421288843280666	0.992	0.854	7.41038404153598e-168	steroidogenic cells. T2. pro	SET
DDX11	5.1033491631678e-172	0.835692576531202	0.251	0.046	1.29915959646763e-167	steroidogenic cells. T2. pro	DDX11
LBR	5.1417013161144e-172	0.824006148396126	0.441	0.141	1.30892290404324e-167	steroidogenic cells. T2. pro	LBR
HMGN1	1.04455376031501e-171	0.352067967362953	0.999	0.908	2.65912050763393e-167	steroidogenic cells. T2. pro	HMGN1
HIRIP3	1.44491719965346e-171	0.849184948832013	0.366	0.1	3.67832571515781e-167	steroidogenic cells. T2. pro	HIRIP3
HAUS8	2.03846176792386e-170	0.819436559517539	0.309	0.072	5.18931212260377e-166	steroidogenic cells. T2. pro	HAUS8
SPDL1	2.35595927578841e-170	0.828283743155272	0.369	0.103	5.99756552837456e-166	steroidogenic cells. T2. pro	SPDL1
CBX5	3.35662884484587e-170	0.557672301671609	0.859	0.513	8.54497005032413e-166	steroidogenic cells. T2. pro	CBX5
SRSF7	4.23665693736143e-170	0.451688542554456	0.981	0.776	1.0785257565441e-165	steroidogenic cells. T2. pro	SRSF7
PPM1G	1.47426733420522e-169	0.553052655912313	0.895	0.587	3.75304235268623e-165	steroidogenic cells. T2. pro	PPM1G
MZT1	2.64991582250171e-169	0.634833964826836	0.757	0.393	6.7458907093426e-165	steroidogenic cells. T2. pro	MZT1
SSRP1	3.72374080590674e-169	0.642012079400476	0.756	0.387	9.47952696959678e-165	steroidogenic cells. T2. pro	SSRP1
MIS18A	1.54816966443884e-166	0.664991219494225	0.677	0.307	3.94117551476196e-162	steroidogenic cells. T2. pro	MIS18A
SIVA1	7.2267545011977e-165	0.480850165833559	0.927	0.638	1.8397148933699e-160	steroidogenic cells. T2. pro	SIVA1
COMMD4	2.04136849966973e-163	0.587515185331431	0.801	0.445	5.19671178960922e-159	steroidogenic cells. T2. pro	COMMD4
E2F1	1.83495062942292e-161	0.81540836647428	0.409	0.129	4.67123381732192e-157	steroidogenic cells. T2. pro	E2F1
GINS4	8.40183208135888e-161	0.825583296992945	0.409	0.128	2.13885439295153e-156	steroidogenic cells. T2. pro	GINS4
HYLS1	1.73298024827388e-160	0.837081463534345	0.257	0.053	4.41164781803082e-156	steroidogenic cells. T2. pro	HYLS1
EIF4EBP1	1.02462052334892e-158	0.665319678742725	0.654	0.305	2.60837646628933e-154	steroidogenic cells. T2. pro	EIF4EBP1
SFPQ	2.97212719140845e-158	0.474654700877014	0.976	0.75	7.56614419116848e-154	steroidogenic cells. T2. pro	SFPQ
PTGES3	3.46465397390504e-158	0.369177636201441	0.994	0.869	8.81996962137007e-154	steroidogenic cells. T2. pro	PTGES3
HNRNPF	9.39597925991323e-158	0.47634625725322	0.945	0.698	2.39193444019611e-153	steroidogenic cells. T2. pro	HNRNPF
PHGDH	1.03508517003588e-157	0.660563449190201	0.61	0.267	2.63501631736034e-153	steroidogenic cells. T2. pro	PHGDH
LSM4	3.43952812120191e-157	0.412383286351996	0.983	0.797	8.7560067381437e-153	steroidogenic cells. T2. pro	LSM4
CKLF	4.31724577505945e-157	0.654845495849788	0.619	0.275	1.09904125695688e-152	steroidogenic cells. T2. pro	CKLF
CBX1	1.07454182536635e-155	0.583344590884149	0.743	0.388	2.73546112483513e-151	steroidogenic cells. T2. pro	CBX1
SYNE2	2.50474548166959e-155	0.764977249619879	0.441	0.151	6.37633057268627e-151	steroidogenic cells. T2. pro	SYNE2
CENPL	9.14175284896104e-155	0.80623431140564	0.283	0.066	2.32721602276001e-150	steroidogenic cells. T2. pro	CENPL
SNRPB	1.67997143817937e-154	0.384721396586981	0.985	0.832	4.27670329017323e-150	steroidogenic cells. T2. pro	SNRPB
H2AFY	2.50027777453743e-154	0.492433558193043	0.914	0.634	6.36495713063994e-150	steroidogenic cells. T2. pro	H2AFY
CEP78	8.38743872757291e-154	0.763212529534802	0.408	0.13	2.13519027687824e-149	steroidogenic cells. T2. pro	CEP78
RPA2	1.51487545471622e-153	0.591187174414093	0.69	0.332	3.85641844507108e-149	steroidogenic cells. T2. pro	RPA2
CDCA7L	7.46924596801357e-152	0.760890051929937	0.31	0.08	1.90144594607721e-147	steroidogenic cells. T2. pro	CDCA7L
SRSF3	1.72453805505268e-151	0.373103527264213	0.996	0.857	4.3901565267476e-147	steroidogenic cells. T2. pro	SRSF3
C19orf48	4.78180745978395e-151	0.555685274816075	0.8	0.445	1.2173047250372e-146	steroidogenic cells. T2. pro	C19orf48
LRR1	5.77346036391964e-151	0.773292649220154	0.318	0.084	1.46974980484302e-146	steroidogenic cells. T2. pro	LRR1
BAZ1B	4.32990150453415e-149	0.629178468665355	0.731	0.375	1.10226302600926e-144	steroidogenic cells. T2. pro	BAZ1B
RFC1	4.42075012556098e-144	0.540391217849018	0.783	0.44	1.12539035946406e-139	steroidogenic cells. T2. pro	RFC1
PAICS	6.19101337005148e-143	0.509279384648297	0.846	0.522	1.576046273614e-138	steroidogenic cells. T2. pro	PAICS
SASS6	1.24289553121114e-142	0.745981750487795	0.27	0.065	3.16403915380421e-138	steroidogenic cells. T2. pro	SASS6
PXMP2	1.50049763118571e-142	0.74359418864885	0.414	0.144	3.81981681970946e-138	steroidogenic cells. T2. pro	PXMP2
MSH2	3.51794064777228e-142	0.647203462235525	0.544	0.225	8.9556215070339e-138	steroidogenic cells. T2. pro	MSH2
ACYP1	8.66440771548329e-139	0.67362665520847	0.459	0.175	2.20569827213058e-134	steroidogenic cells. T2. pro	ACYP1
EMP2	3.01242234646663e-138	0.646589326909075	0.62	0.291	7.6687235674001e-134	steroidogenic cells. T2. pro	EMP2
KPNB1	3.82619427171517e-137	0.450712635758391	0.919	0.631	9.74034275750531e-133	steroidogenic cells. T2. pro	KPNB1
CDK5RAP2	6.82013875780404e-136	0.622510028337574	0.463	0.177	1.73620272357417e-131	steroidogenic cells. T2. pro	CDK5RAP2
FUS	2.06254875339373e-135	0.416438456239869	0.974	0.762	5.25063036151443e-131	steroidogenic cells. T2. pro	FUS
PARPBP	6.1624453644696e-135	0.752519720390446	0.282	0.073	1.56877371643303e-130	steroidogenic cells. T2. pro	PARPBP
SUMO2	6.60245168081362e-135	0.273407209802513	0.998	0.934	1.68078612438472e-130	steroidogenic cells. T2. pro	SUMO2
RNASEH2B	6.17824632449646e-134	0.575664580587461	0.594	0.274	1.57279616682706e-129	steroidogenic cells. T2. pro	RNASEH2B
MTHFD2	6.69856227364214e-134	0.642971190974783	0.475	0.186	1.70525299800108e-129	steroidogenic cells. T2. pro	MTHFD2
EXOSC8	1.12492228115751e-133	0.51666645716848	0.674	0.336	2.86371465114267e-129	steroidogenic cells. T2. pro	EXOSC8
SVIP	1.13732309007243e-133	0.640926858677507	0.403	0.139	2.8952833903974e-129	steroidogenic cells. T2. pro	SVIP
CENPS	1.76777245568483e-133	0.637446426477368	0.36	0.114	4.50021834043687e-129	steroidogenic cells. T2. pro	CENPS
FANCG	1.69203365903598e-132	0.682639292263625	0.262	0.065	4.30741008580788e-128	steroidogenic cells. T2. pro	FANCG
MAD2L2	1.00545700918686e-131	0.612666275897273	0.491	0.198	2.55959190828699e-127	steroidogenic cells. T2. pro	MAD2L2
RPA1	2.72163561279327e-131	0.666224793988536	0.502	0.207	6.92846777948783e-127	steroidogenic cells. T2. pro	RPA1
SAE1	2.98436264998475e-131	0.526963750243985	0.636	0.316	7.59729199806617e-127	steroidogenic cells. T2. pro	SAE1
GGCT	6.14927233776646e-131	0.526297493366403	0.697	0.358	1.56542025902521e-126	steroidogenic cells. T2. pro	GGCT
KHDRBS1	2.52217361671203e-130	0.419140747657027	0.949	0.711	6.42069737606381e-126	steroidogenic cells. T2. pro	KHDRBS1
RBBP8	4.86042151937322e-130	0.805776328440465	0.291	0.081	1.23731750618684e-125	steroidogenic cells. T2. pro	RBBP8
CENPJ	1.30485333138916e-128	0.713730892825185	0.28	0.075	3.32176512571738e-124	steroidogenic cells. T2. pro	CENPJ
CCNE1	1.74733536230025e-128	0.505800779484797	0.79	0.471	4.44819163180773e-124	steroidogenic cells. T2. pro	CCNE1
NCAPD3	1.03520399533446e-127	0.74749676977826	0.326	0.101	2.63531881092293e-123	steroidogenic cells. T2. pro	NCAPD3
MARCKSL1	2.39453867661314e-127	0.377999890612846	0.983	0.839	6.09577710905406e-123	steroidogenic cells. T2. pro	MARCKSL1
POLE3	3.42402426079332e-127	0.501681730558827	0.733	0.4	8.71653856070156e-123	steroidogenic cells. T2. pro	POLE3
SNRPE	2.12587468372666e-126	0.356298273158654	0.986	0.812	5.41183918236295e-122	steroidogenic cells. T2. pro	SNRPE
CDK2	2.15956433796232e-125	0.668865209460297	0.261	0.067	5.49760293515068e-121	steroidogenic cells. T2. pro	CDK2
CDC25A	8.4607338089606e-125	0.712294417378284	0.34	0.109	2.1538490057471e-120	steroidogenic cells. T2. pro	CDC25A
RFC5	3.34014106492996e-124	0.697139459153731	0.326	0.102	8.5029971089922e-120	steroidogenic cells. T2. pro	RFC5
DPF1	4.0497503286254e-124	0.77548502455577	0.279	0.077	1.03094494115817e-119	steroidogenic cells. T2. pro	DPF1
PKM	1.2518934217944e-123	0.36800135804373	0.936	0.672	3.18694508386201e-119	steroidogenic cells. T2. pro	PKM
RIF1	3.09243912868325e-123	0.608257199011579	0.702	0.386	7.87242228988895e-119	steroidogenic cells. T2. pro	RIF1
PRTFDC1	6.78360668971413e-123	0.56553708159484	0.498	0.21	1.72690275500053e-118	steroidogenic cells. T2. pro	PRTFDC1
RHNO1	1.25726221020396e-121	0.569033992059271	0.471	0.195	3.20061240851621e-117	steroidogenic cells. T2. pro	RHNO1
SLF1	2.4235362225514e-121	0.64648980602615	0.296	0.087	6.16959616174911e-117	steroidogenic cells. T2. pro	SLF1
HMGN5	1.6739463177987e-120	0.464866598765787	0.729	0.401	4.26136514122016e-116	steroidogenic cells. T2. pro	HMGN5
H2AFY2	1.97269712317646e-120	0.495081423614927	0.758	0.432	5.0218950664703e-116	steroidogenic cells. T2. pro	H2AFY2
G2E3	4.12658414175202e-120	0.723398300814256	0.35	0.12	1.05050452496581e-115	steroidogenic cells. T2. pro	G2E3
SRRM1	7.59171788785841e-120	0.407285639843785	0.926	0.666	1.93262362271212e-115	steroidogenic cells. T2. pro	SRRM1
RAD18	4.32532471650509e-119	0.644232991546273	0.267	0.073	1.1010979130807e-114	steroidogenic cells. T2. pro	RAD18
EXOSC9	4.45695125008327e-119	0.630440153487201	0.446	0.179	1.1346060797337e-114	steroidogenic cells. T2. pro	EXOSC9
NAP1L1	3.28297266074286e-118	0.314656952238402	0.997	0.878	8.35746350245309e-114	steroidogenic cells. T2. pro	NAP1L1
PA2G4	3.31500051441113e-118	0.392430227252158	0.941	0.687	8.43899680953642e-114	steroidogenic cells. T2. pro	PA2G4
CASP8AP2	8.01214613038957e-118	0.6274903569631	0.455	0.185	2.03965204041327e-113	steroidogenic cells. T2. pro	CASP8AP2
TFDP1	1.38767622506807e-117	0.535858222662577	0.511	0.222	3.53260736615579e-113	steroidogenic cells. T2. pro	TFDP1
CACYBP	1.54048719770851e-117	0.386403541522948	0.894	0.625	3.92161825920654e-113	steroidogenic cells. T2. pro	CACYBP
CNTLN	1.92225355957254e-117	0.677470406978023	0.389	0.142	4.89348088660383e-113	steroidogenic cells. T2. pro	CNTLN
PRIM2	4.75139472655758e-117	0.671812045685742	0.301	0.091	1.20956255553976e-112	steroidogenic cells. T2. pro	PRIM2
HNRNPA2B1	8.90346648216804e-117	0.281466682486659	0.999	0.93	2.26655546236552e-112	steroidogenic cells. T2. pro	HNRNPA2B1
CSE1L	9.85756883461222e-117	0.551847741208793	0.586	0.285	2.50944129822723e-112	steroidogenic cells. T2. pro	CSE1L
HIST1H2BH	1.2044761354606e-116	0.708628052682287	0.269	0.075	3.06623489804206e-112	steroidogenic cells. T2. pro	HIST1H2BH
CCP110	3.01604580276802e-116	0.697564171941155	0.271	0.076	7.67794780010655e-112	steroidogenic cells. T2. pro	CCP110
TTF2	9.32837437509739e-116	0.61838917313073	0.425	0.166	2.37472426466854e-111	steroidogenic cells. T2. pro	TTF2
SERBP1	2.329204703126e-115	0.306596268727449	0.994	0.871	5.92945641274785e-111	steroidogenic cells. T2. pro	SERBP1
NSMCE4A	5.38511560986454e-115	0.549301725298055	0.53	0.241	1.37088888080321e-110	steroidogenic cells. T2. pro	NSMCE4A
TUBA1C	8.15354690560498e-115	0.644626288660782	0.629	0.338	2.07564843575986e-110	steroidogenic cells. T2. pro	TUBA1C
EIF1AX	1.98254221553121e-114	0.380670757567699	0.929	0.691	5.0469577180778e-110	steroidogenic cells. T2. pro	EIF1AX
NUP107	3.33144140793981e-114	0.600081460330696	0.475	0.2	8.48085039219236e-110	steroidogenic cells. T2. pro	NUP107
ODC11	1.03239048690369e-113	0.429813619390039	0.903	0.634	2.62815646251073e-109	steroidogenic cells. T2. pro	ODC1
UPF3B	1.47616359849966e-113	0.512644905027471	0.581	0.275	3.75786967270058e-109	steroidogenic cells. T2. pro	UPF3B
COPS3	1.47973612147532e-113	0.487295302818596	0.703	0.397	3.76696424443972e-109	steroidogenic cells. T2. pro	COPS3
NOP56	7.0158663643481e-113	0.426971147748096	0.877	0.573	1.7860291003721e-108	steroidogenic cells. T2. pro	NOP56
HNRNPA3	2.35776763598097e-112	0.332995770620029	0.987	0.822	6.00216907091674e-108	steroidogenic cells. T2. pro	HNRNPA3
LSM5	5.10499347289599e-112	0.356610330053795	0.935	0.712	1.29957818839513e-107	steroidogenic cells. T2. pro	LSM5
MAZ	1.41325443205418e-110	0.444990530101106	0.83	0.54	3.59772180768032e-106	steroidogenic cells. T2. pro	MAZ
RBBP4	1.52056125616604e-110	0.428826210633722	0.838	0.535	3.87089278982189e-106	steroidogenic cells. T2. pro	RBBP4
FBLN1	1.8474972298561e-110	0.50925089878946	0.563	0.26	4.70317369804468e-106	steroidogenic cells. T2. pro	FBLN1
NAE1	3.07595097731147e-110	0.487575744222598	0.644	0.339	7.8304484029418e-106	steroidogenic cells. T2. pro	NAE1
FANCA	1.35220955844792e-109	0.740252406524213	0.259	0.074	3.44231987294088e-105	steroidogenic cells. T2. pro	FANCA
RALY	1.76862842412526e-109	0.431876768223415	0.687	0.37	4.50239737929566e-105	steroidogenic cells. T2. pro	RALY
CEP295	1.93726478396247e-108	0.556819902755785	0.35	0.124	4.93169496053327e-104	steroidogenic cells. T2. pro	CEP295
LSM2	9.29053253724719e-108	0.419126293688667	0.793	0.503	2.36509086800702e-103	steroidogenic cells. T2. pro	LSM2
SAC3D1	1.385093731025e-107	0.586274480256174	0.453	0.194	3.52603311107034e-103	steroidogenic cells. T2. pro	SAC3D1
RBMX	1.44761057254256e-107	0.376864476423024	0.909	0.642	3.6851822345216e-103	steroidogenic cells. T2. pro	RBMX
BCL2L12	2.46984303045756e-107	0.497539110298795	0.569	0.275	6.28747940263582e-103	steroidogenic cells. T2. pro	BCL2L12
CCDC14	2.75057577382552e-107	0.577342896011773	0.571	0.281	7.00214074742762e-103	steroidogenic cells. T2. pro	CCDC14
CALM2	3.47420309700394e-107	0.254426791780274	0.998	0.939	8.84427882404293e-103	steroidogenic cells. T2. pro	CALM2
RPP30	1.29729561755742e-106	0.506514745899493	0.55	0.262	3.30252545361592e-102	steroidogenic cells. T2. pro	RPP30
LSM6	3.34888880872022e-106	0.42663329503578	0.817	0.529	8.52526624035907e-102	steroidogenic cells. T2. pro	LSM6
NAP1L4	1.20731906373517e-105	0.377712223624858	0.874	0.594	3.07347214055063e-101	steroidogenic cells. T2. pro	NAP1L4
SKP2	3.82471800910005e-105	0.577178278268816	0.428	0.176	9.73658463576601e-101	steroidogenic cells. T2. pro	SKP2
RHEB	4.12433142223727e-105	0.355312596871345	0.788	0.488	1.04993105015894e-100	steroidogenic cells. T2. pro	RHEB
UBA2	1.21377196247122e-104	0.422378523683779	0.786	0.481	3.08989928486298e-100	steroidogenic cells. T2. pro	UBA2
MAGOHB	1.23685858513694e-104	0.475835544377294	0.588	0.294	3.1486709001831e-100	steroidogenic cells. T2. pro	MAGOHB
SRSF10	3.48188955285054e-104	0.362164153945383	0.941	0.705	8.86384623469161e-100	steroidogenic cells. T2. pro	SRSF10
JPT2	1.86035074559267e-103	0.601222110843139	0.378	0.146	4.73589489305527e-99	steroidogenic cells. T2. pro	JPT2
RAD51C	1.96321650496607e-103	0.484583944707773	0.571	0.281	4.99776025669211e-99	steroidogenic cells. T2. pro	RAD51C
IDH2	3.93018015614338e-103	0.540401114512414	0.363	0.136	1.00050596234942e-98	steroidogenic cells. T2. pro	IDH2
RNPS1	7.41341406256152e-103	0.376541226766025	0.902	0.649	1.88723281790629e-98	steroidogenic cells. T2. pro	RNPS1
PGP	8.05705543003269e-103	0.435069034147678	0.72	0.418	2.05108460082342e-98	steroidogenic cells. T2. pro	PGP
HMCES	8.334631640918e-103	0.557795278864137	0.37	0.141	2.1217471768285e-98	steroidogenic cells. T2. pro	HMCES
GMPS	1.2537765801532e-102	0.490180000653317	0.634	0.34	3.19173904009601e-98	steroidogenic cells. T2. pro	GMPS
NRM	4.79708626364035e-102	0.657110165726738	0.309	0.106	1.22119425013492e-97	steroidogenic cells. T2. pro	NRM
MGME1	1.21855951834961e-101	0.43569500148127	0.564	0.273	3.1020869658626e-97	steroidogenic cells. T2. pro	MGME1
TEX30	1.55627565231805e-101	0.558582749656571	0.319	0.111	3.96181092810605e-97	steroidogenic cells. T2. pro	TEX30
SRPK1	1.57351563591254e-101	0.493941802793161	0.62	0.321	4.00569875434254e-97	steroidogenic cells. T2. pro	SRPK1
CEP135	2.23264887936126e-101	0.550297750341753	0.344	0.124	5.68365425218995e-97	steroidogenic cells. T2. pro	CEP135
TRIM47	4.82927463994153e-101	0.619425025019446	0.326	0.115	1.22938844508992e-96	steroidogenic cells. T2. pro	TRIM47
SPATA33	8.48075503664808e-101	0.614253968411463	0.317	0.11	2.1589458096795e-96	steroidogenic cells. T2. pro	SPATA33
TOPBP1	8.7686223021535e-101	0.60955785694633	0.387	0.153	2.23222817945922e-96	steroidogenic cells. T2. pro	TOPBP1
HNRNPM	9.65177091552321e-101	0.315317513745081	0.958	0.726	2.45705132196474e-96	steroidogenic cells. T2. pro	HNRNPM
POP7	1.00098468240408e-100	0.382503662881494	0.752	0.439	2.54820670599606e-96	steroidogenic cells. T2. pro	POP7
SESTD1	1.20938670665565e-100	0.589007410018817	0.389	0.153	3.07873573913328e-96	steroidogenic cells. T2. pro	SESTD1
DAXX	1.69849787362842e-100	0.577352519472472	0.4	0.162	4.32386603689588e-96	steroidogenic cells. T2. pro	DAXX
TPM4	1.71681833742383e-100	0.339597397548052	0.786	0.468	4.37050444157985e-96	steroidogenic cells. T2. pro	TPM4
MSH6	1.73445585489788e-100	0.458292224946272	0.696	0.4	4.41540426981353e-96	steroidogenic cells. T2. pro	MSH6
TRA2B	1.54554399275635e-99	0.397460812372346	0.836	0.551	3.93449134235985e-95	steroidogenic cells. T2. pro	TRA2B
NCL	2.64490595645122e-99	0.307632957631277	0.997	0.896	6.73313709333787e-95	steroidogenic cells. T2. pro	NCL
PSMC3	5.88827230741605e-99	0.364612977077988	0.835	0.559	1.4989774812989e-94	steroidogenic cells. T2. pro	PSMC3
SNRPF	3.45897445870001e-98	0.304587206232449	0.965	0.777	8.80551127951262e-94	steroidogenic cells. T2. pro	SNRPF
SAMD1	7.62702778852591e-98	0.584890193734292	0.461	0.21	1.94161246412504e-93	steroidogenic cells. T2. pro	SAMD1
HSPB11	1.44260585828056e-97	0.373905608238763	0.838	0.559	3.67244173342482e-93	steroidogenic cells. T2. pro	HSPB11
PAFAH1B3	2.40023412675279e-97	0.368911573153901	0.824	0.538	6.11027601647458e-93	steroidogenic cells. T2. pro	PAFAH1B3
CDK4	2.76097504683623e-97	0.358104239395205	0.894	0.637	7.02861417673098e-93	steroidogenic cells. T2. pro	CDK4
TUBG1	6.09141792603629e-97	0.445082322836544	0.479	0.219	1.55069226143106e-92	steroidogenic cells. T2. pro	TUBG1
UBE2I	1.15877174773946e-96	0.30167242110309	0.962	0.781	2.94988523822035e-92	steroidogenic cells. T2. pro	UBE2I
TMEM107	1.60635671151632e-96	0.539135109362683	0.339	0.125	4.0893022805071e-92	steroidogenic cells. T2. pro	TMEM107
N4BP2	2.01731402056306e-96	0.569931712391418	0.472	0.217	5.13547630214739e-92	steroidogenic cells. T2. pro	N4BP2
CNTRL	4.85113030177612e-96	0.641080843988681	0.316	0.114	1.23495224092315e-91	steroidogenic cells. T2. pro	CNTRL
HP1BP3	5.71372996902999e-96	0.420820791388056	0.824	0.556	1.45454423821596e-91	steroidogenic cells. T2. pro	HP1BP3
SLC43A3	6.26012772950146e-96	0.624785439542317	0.322	0.117	1.59364071609919e-91	steroidogenic cells. T2. pro	SLC43A3
XPO1	3.94428833065857e-95	0.413334037400461	0.761	0.467	1.00409748033575e-90	steroidogenic cells. T2. pro	XPO1
MYO19	1.90409190221735e-94	0.597484183469982	0.278	0.092	4.8472467554747e-90	steroidogenic cells. T2. pro	MYO19
SMARCA4	2.25548653135269e-94	0.403436427210762	0.769	0.465	5.74179206286453e-90	steroidogenic cells. T2. pro	SMARCA4
SNRPG	2.29823255029763e-94	0.289734311717025	0.96	0.758	5.85061060329267e-90	steroidogenic cells. T2. pro	SNRPG
ERH	6.95944248801742e-94	0.261691340223253	0.992	0.876	1.77166527417459e-89	steroidogenic cells. T2. pro	ERH
PTBP1	1.28574372357091e-93	0.374402626579084	0.752	0.452	3.27311779709447e-89	steroidogenic cells. T2. pro	PTBP1
GJC1	1.63364345393949e-93	0.611080882395499	0.257	0.081	4.15876614069377e-89	steroidogenic cells. T2. pro	GJC1
HPRT1	4.68534242408544e-93	0.508840186429554	0.483	0.226	1.19274762089943e-88	steroidogenic cells. T2. pro	HPRT1
CTCF	9.30437076262339e-93	0.484130365833917	0.606	0.328	2.36861366504104e-88	steroidogenic cells. T2. pro	CTCF
MZT2A	1.22381387938331e-92	0.320564533276247	0.939	0.695	3.11546299274609e-88	steroidogenic cells. T2. pro	MZT2A
SNRNP40	2.3204163924959e-92	0.39914112022996	0.676	0.391	5.90708401037682e-88	steroidogenic cells. T2. pro	SNRNP40
SLF2	1.25951423662077e-91	0.427593998293068	0.746	0.446	3.2063453921655e-87	steroidogenic cells. T2. pro	SLF2
MTHFD1	1.51111998536303e-91	0.527784667360117	0.325	0.12	3.84685814673866e-87	steroidogenic cells. T2. pro	MTHFD1
PIM1	1.52034784632735e-91	0.551580871351442	0.359	0.14	3.87034951239552e-87	steroidogenic cells. T2. pro	PIM1
HNRNPU	2.8147830060903e-91	0.314781160001777	0.985	0.809	7.16559309860407e-87	steroidogenic cells. T2. pro	HNRNPU
HSPH1	7.93574472474922e-91	0.432611184637536	0.72	0.434	2.02020253457941e-86	steroidogenic cells. T2. pro	HSPH1
KLHL23	2.10967640160105e-90	0.617251803299105	0.282	0.098	5.3706032155558e-86	steroidogenic cells. T2. pro	KLHL23
OXCT1	7.30720527187687e-90	0.551264949561713	0.368	0.151	1.86019524606169e-85	steroidogenic cells. T2. pro	OXCT1
LSM3	9.53014929054676e-90	0.304543419698678	0.935	0.718	2.42609010489449e-85	steroidogenic cells. T2. pro	LSM3
RABL6	9.37734718637868e-89	0.46255456601657	0.544	0.273	2.38719127323642e-84	steroidogenic cells. T2. pro	RABL6
PNN	5.3170533868443e-88	0.34183834182787	0.947	0.714	1.35356228068895e-83	steroidogenic cells. T2. pro	PNN
UBALD2	9.69542578032696e-88	0.537302837074415	0.377	0.159	2.46816454089783e-83	steroidogenic cells. T2. pro	UBALD2
DCTPP1	1.19533518887434e-87	0.434718171723145	0.659	0.375	3.04296479031741e-83	steroidogenic cells. T2. pro	DCTPP1
CBX3	1.45485939526138e-87	0.313439300565757	0.92	0.673	3.70363556251689e-83	steroidogenic cells. T2. pro	CBX3
ACOT7	3.99480243613164e-87	0.482166646411739	0.305	0.112	1.01695685616603e-82	steroidogenic cells. T2. pro	ACOT7
FAM161A	5.17724808410306e-87	0.533829301759194	0.439	0.199	1.31797204477012e-82	steroidogenic cells. T2. pro	FAM161A
ILF2	1.16626294409589e-86	0.294543838091295	0.949	0.75	2.9689555767849e-82	steroidogenic cells. T2. pro	ILF2
G3BP1	1.18417141532485e-86	0.368056087017536	0.815	0.539	3.01454517199248e-82	steroidogenic cells. T2. pro	G3BP1
MCMBP	1.35697160224254e-86	0.571758101939185	0.289	0.104	3.45444260782882e-82	steroidogenic cells. T2. pro	MCMBP
MCM8	1.93812963875787e-86	0.617636382314263	0.257	0.085	4.9338966213859e-82	steroidogenic cells. T2. pro	MCM8
PAXX	2.2604188668527e-86	0.453094248599183	0.547	0.283	5.75434830934692e-82	steroidogenic cells. T2. pro	PAXX
ARL6IP6	4.26844195656185e-86	0.413199138131026	0.635	0.35	1.08661726888195e-81	steroidogenic cells. T2. pro	ARL6IP6
NUDT15	8.589729427101e-86	0.44377658765245	0.458	0.214	2.1866874202571e-81	steroidogenic cells. T2. pro	NUDT15
KNOP1	1.72186379944651e-85	0.4191607517278	0.579	0.312	4.38334867425097e-81	steroidogenic cells. T2. pro	KNOP1
HAUS6	1.82185381262992e-85	0.526587843441783	0.381	0.162	4.63789325081198e-81	steroidogenic cells. T2. pro	HAUS6
CHD4	3.48105745279867e-85	0.352156478631842	0.857	0.591	8.86172795758957e-81	steroidogenic cells. T2. pro	CHD4
SNRPA	6.47557470400276e-85	0.380801262746494	0.697	0.411	1.64848705239798e-80	steroidogenic cells. T2. pro	SNRPA
SRRT	1.27495573198054e-84	0.46700299561189	0.57	0.31	3.24565480690287e-80	steroidogenic cells. T2. pro	SRRT
SLC20A1	9.80471269213471e-84	0.556658996922153	0.424	0.198	2.49598571003673e-79	steroidogenic cells. T2. pro	SLC20A1
PBX3	1.41505562600188e-83	0.537731121224988	0.258	0.088	3.60230710711297e-79	steroidogenic cells. T2. pro	PBX3
BANF1	1.81595637229503e-83	0.263775412188715	0.963	0.806	4.62288013695147e-79	steroidogenic cells. T2. pro	BANF1
HMGXB4	1.95449195016761e-83	0.449233520328831	0.557	0.295	4.9755501575417e-79	steroidogenic cells. T2. pro	HMGXB4
MEX3A	2.35388675370832e-83	0.450827973154193	0.547	0.279	5.99228950891528e-79	steroidogenic cells. T2. pro	MEX3A
TRIM28	3.05408684311938e-83	0.329826776429297	0.836	0.566	7.77478887652901e-79	steroidogenic cells. T2. pro	TRIM28
HMGA21	3.86998801272689e-83	0.336648589620104	0.829	0.536	9.85182848399884e-79	steroidogenic cells. T2. pro	HMGA2
FADS1	3.08836306105024e-82	0.441349095695621	0.659	0.387	7.8620458445156e-78	steroidogenic cells. T2. pro	FADS1
MAT2A	2.12786565048157e-81	0.368183955409804	0.783	0.504	5.41690758643093e-77	steroidogenic cells. T2. pro	MAT2A
MRE11	3.8115740167926e-81	0.5080345428127	0.341	0.139	9.70312397454892e-77	steroidogenic cells. T2. pro	MRE11
SUZ12	6.44274008976806e-81	0.422811861056511	0.618	0.346	1.64012834465225e-76	steroidogenic cells. T2. pro	SUZ12
KMT5A	1.92887657087485e-80	0.499739607729053	0.339	0.139	4.9103410864761e-76	steroidogenic cells. T2. pro	KMT5A
CELF21	2.07470231135525e-80	0.417866426882641	0.569	0.291	5.28156967401705e-76	steroidogenic cells. T2. pro	CELF2
CKAP5	3.45810170998658e-80	0.444260675459535	0.552	0.296	8.80328952311284e-76	steroidogenic cells. T2. pro	CKAP5
HNRNPH3	5.57129714600437e-80	0.28822881772994	0.909	0.682	1.41828511445833e-75	steroidogenic cells. T2. pro	HNRNPH3
RBM17	7.49976354772804e-80	0.312811536682281	0.794	0.509	1.90921480634513e-75	steroidogenic cells. T2. pro	RBM17
AMD1	1.21539820688329e-79	0.39182575717328	0.669	0.403	3.0940392152628e-75	steroidogenic cells. T2. pro	AMD1
HNRNPDL	1.93100999345192e-79	0.271168577796908	0.984	0.841	4.91577214033056e-75	steroidogenic cells. T2. pro	HNRNPDL
POLR2J3.11	5.16538406204678e-79	0.435179364956331	0.718	0.448	1.31495182067525e-74	steroidogenic cells. T2. pro	POLR2J3.1
CASP2	5.4032483776793e-79	0.519025640085686	0.266	0.095	1.37550493950582e-74	steroidogenic cells. T2. pro	CASP2
SEPT10	1.01036924410158e-78	0.433094694286718	0.452	0.216	2.57209698470938e-74	steroidogenic cells. T2. pro	SEPT10
NUP62	1.45824782332468e-78	0.448908020436249	0.439	0.208	3.71226148383764e-74	steroidogenic cells. T2. pro	NUP62
TPGS2	1.56214720868563e-78	0.348908635135868	0.663	0.388	3.976758149151e-74	steroidogenic cells. T2. pro	TPGS2
RNF168	1.69913446597428e-78	0.514553263699675	0.281	0.105	4.32548661003074e-74	steroidogenic cells. T2. pro	RNF168
CMC2	1.94238028555868e-78	0.334722822834623	0.763	0.488	4.94471749294674e-74	steroidogenic cells. T2. pro	CMC2
TMEM237	3.40570105189579e-78	0.392121653597436	0.548	0.287	8.66989316781112e-74	steroidogenic cells. T2. pro	TMEM237
OSR21	4.38365749743407e-78	0.383763397705382	0.654	0.373	1.11594768912179e-73	steroidogenic cells. T2. pro	OSR2
ACTL6A	5.58462489623169e-78	0.384374054175981	0.544	0.293	1.4216779598337e-73	steroidogenic cells. T2. pro	ACTL6A
SF3A3	5.92946117889931e-78	0.393411942035585	0.634	0.363	1.5094629323124e-73	steroidogenic cells. T2. pro	SF3A3
HOPX	7.6739310391128e-78	0.2507921632091	0.767	0.454	1.95355262462695e-73	steroidogenic cells. T2. pro	HOPX
THOC3	9.40962720018813e-78	0.399723765793418	0.527	0.272	2.39540879635189e-73	steroidogenic cells. T2. pro	THOC3
PPIG	1.03590999355122e-77	0.276275540057229	0.915	0.662	2.63711607058333e-73	steroidogenic cells. T2. pro	PPIG
PPIH	1.22142398020703e-77	0.36866055482341	0.628	0.354	3.10937902641302e-73	steroidogenic cells. T2. pro	PPIH
SMC6	1.36918859655966e-77	0.481440814397149	0.38	0.168	3.48554341026192e-73	steroidogenic cells. T2. pro	SMC6
HPF1	2.60527557724411e-77	0.390920318566495	0.623	0.356	6.63225003699032e-73	steroidogenic cells. T2. pro	HPF1
EMC9	3.39858007358423e-77	0.383368682887005	0.557	0.3	8.65176529332338e-73	steroidogenic cells. T2. pro	EMC9
DKC1	9.39845738726166e-77	0.37374021155961	0.682	0.413	2.3925652970752e-72	steroidogenic cells. T2. pro	DKC1
UBTF	1.55586692526793e-76	0.406656010608333	0.587	0.32	3.96077043165458e-72	steroidogenic cells. T2. pro	UBTF
TCTEX1D2	2.59901248425595e-76	0.367040334940791	0.488	0.242	6.61630608117038e-72	steroidogenic cells. T2. pro	TCTEX1D2
PLEKHO1	3.37177674179281e-76	0.417565456600527	0.397	0.18	8.58353205158195e-72	steroidogenic cells. T2. pro	PLEKHO1
LSM8	6.5006476827265e-76	0.321016672606173	0.843	0.583	1.65486988059169e-71	steroidogenic cells. T2. pro	LSM8
SMCHD1	1.00201284797381e-75	0.392906279797166	0.609	0.342	2.55082410708692e-71	steroidogenic cells. T2. pro	SMCHD1
RMI1	1.64793518442308e-75	0.511998653549866	0.301	0.12	4.19514859898584e-71	steroidogenic cells. T2. pro	RMI1
TFAM	1.90143806016724e-75	0.380559696245631	0.683	0.415	4.84049086976775e-71	steroidogenic cells. T2. pro	TFAM
FANCL	3.86160984029807e-75	0.431618730907036	0.408	0.191	9.83050017044679e-71	steroidogenic cells. T2. pro	FANCL
EPB41	7.64397850187354e-75	0.529344298220546	0.344	0.147	1.94592760722195e-70	steroidogenic cells. T2. pro	EPB41
ARL6IP1	1.78570849519828e-74	0.438047933522351	0.883	0.691	4.54587811622627e-70	steroidogenic cells. T2. pro	ARL6IP1
TBCD	6.42183256759677e-74	0.528557297979654	0.328	0.137	1.63480591673311e-69	steroidogenic cells. T2. pro	TBCD
SRSF4	1.02303989323242e-73	0.331176923241951	0.806	0.535	2.60435265620177e-69	steroidogenic cells. T2. pro	SRSF4
HILPDA	1.22271734748642e-73	0.487886999019273	0.361	0.158	3.11267155149618e-69	steroidogenic cells. T2. pro	HILPDA
CDK2AP1	1.29915368556385e-73	0.392965252028885	0.414	0.193	3.30725553733989e-69	steroidogenic cells. T2. pro	CDK2AP1
SNTA1	4.48714068554715e-73	0.439090248511304	0.371	0.164	1.14229140431974e-68	steroidogenic cells. T2. pro	SNTA1
CEP57	4.52292746691585e-73	0.37967240302141	0.571	0.316	1.15140164525277e-68	steroidogenic cells. T2. pro	CEP57
TPRKB	5.8379517203212e-73	0.321959038407719	0.722	0.453	1.48616736944217e-68	steroidogenic cells. T2. pro	TPRKB
SEPHS1	1.02259287783164e-72	0.363913402288106	0.539	0.29	2.603214689096e-68	steroidogenic cells. T2. pro	SEPHS1
CCDC167	1.48902495794858e-72	0.336953917873469	0.677	0.413	3.79061083544969e-68	steroidogenic cells. T2. pro	CCDC167
COA1	3.55072633034161e-72	0.330016503910293	0.684	0.415	9.03908401915065e-68	steroidogenic cells. T2. pro	COA1
QSER1	4.15530830537926e-72	0.483454080677826	0.385	0.177	1.0578168353004e-67	steroidogenic cells. T2. pro	QSER1
MRPL11	5.10854846882436e-72	0.305185571749647	0.779	0.514	1.30048318370862e-67	steroidogenic cells. T2. pro	MRPL11
SNRPA1	5.87912028802785e-72	0.316993863130758	0.756	0.489	1.49664765172325e-67	steroidogenic cells. T2. pro	SNRPA1
DCK	9.29632266412801e-72	0.5218401741658	0.28	0.11	2.36656486060707e-67	steroidogenic cells. T2. pro	DCK
CARHSP1	1.12195333015291e-71	0.292863713718409	0.713	0.449	2.85615659257027e-67	steroidogenic cells. T2. pro	CARHSP1
LYAR	4.20364324348689e-71	0.401934223081392	0.576	0.321	1.07012146049446e-66	steroidogenic cells. T2. pro	LYAR
NXT1	7.34468075459569e-71	0.399791173370405	0.487	0.253	1.86973537969743e-66	steroidogenic cells. T2. pro	NXT1
NUP54	1.63309478339482e-70	0.431116977391197	0.351	0.155	4.15736939008819e-66	steroidogenic cells. T2. pro	NUP54
MYEF2	5.57625539812109e-70	0.47927685592971	0.384	0.18	1.41954733669969e-65	steroidogenic cells. T2. pro	MYEF2
TMEM109	9.79154429756574e-70	0.463644711490816	0.447	0.224	2.49263343183131e-65	steroidogenic cells. T2. pro	TMEM109
RANGAP1	1.36339834108236e-69	0.419552582315305	0.433	0.217	3.47080315689336e-65	steroidogenic cells. T2. pro	RANGAP1
NFYB	2.9969039916067e-69	0.388520787476328	0.471	0.241	7.62921849143318e-65	steroidogenic cells. T2. pro	NFYB
KHSRP	4.72837266386342e-69	0.404271146923205	0.607	0.36	1.20370182903971e-64	steroidogenic cells. T2. pro	KHSRP
BRD7	7.53159908781587e-69	0.323042131541297	0.746	0.492	1.91731917978529e-64	steroidogenic cells. T2. pro	BRD7
DDX46	9.71259556231867e-69	0.300596181292928	0.832	0.581	2.47253545229946e-64	steroidogenic cells. T2. pro	DDX46
PRPF19	2.96707955476863e-68	0.425768637036564	0.396	0.187	7.5532944225745e-64	steroidogenic cells. T2. pro	PRPF19
PBRM1	1.20651588359273e-67	0.35597957580946	0.642	0.386	3.07142748486201e-63	steroidogenic cells. T2. pro	PBRM1
THRAP3	1.69047420549987e-67	0.281748086299308	0.886	0.664	4.30344018494101e-63	steroidogenic cells. T2. pro	THRAP3
MPHOSPH9	2.46583434870688e-67	0.530814513277054	0.284	0.116	6.27727450150309e-63	steroidogenic cells. T2. pro	MPHOSPH9
TPR	2.95647086339134e-67	0.27905416003094	0.887	0.64	7.52628787693534e-63	steroidogenic cells. T2. pro	TPR
RAB8A	3.65045581908694e-67	0.312720342663854	0.683	0.427	9.29296537864962e-63	steroidogenic cells. T2. pro	RAB8A
SUV39H2	4.08832141769329e-67	0.449414875567121	0.319	0.138	1.04076398330218e-62	steroidogenic cells. T2. pro	SUV39H2
DHX9	4.93181483568972e-67	0.346203707848581	0.675	0.419	1.25549210272153e-62	steroidogenic cells. T2. pro	DHX9
ILF3	7.91939631592091e-67	0.293184006466849	0.86	0.619	2.01604072014399e-62	steroidogenic cells. T2. pro	ILF3
EED	8.74517361956708e-67	0.463146291722151	0.305	0.129	2.22625884833319e-62	steroidogenic cells. T2. pro	EED
IGF2BP1	1.13813662917289e-66	0.397427116062714	0.578	0.333	2.89735441688541e-62	steroidogenic cells. T2. pro	IGF2BP1
KLHDC8A	7.073103069385e-66	0.466738607754189	0.392	0.186	1.80059984837334e-61	steroidogenic cells. T2. pro	KLHDC8A
RCC2	7.34913776572113e-66	0.439227767160057	0.367	0.17	1.87087000101963e-61	steroidogenic cells. T2. pro	RCC2
U2SURP	9.93971323231339e-66	0.28969985951225	0.808	0.551	2.53035279755002e-61	steroidogenic cells. T2. pro	U2SURP
HDAC2	1.0531497571785e-65	0.28957082297097	0.854	0.626	2.6810033368493e-61	steroidogenic cells. T2. pro	HDAC2
NUP160	1.72733971818152e-65	0.4472336083651	0.301	0.127	4.39728872057469e-61	steroidogenic cells. T2. pro	NUP160
GCHFR	3.79980936793495e-65	0.493290630471445	0.27	0.109	9.67317470795199e-61	steroidogenic cells. T2. pro	GCHFR
SMARCC1	3.91065407609462e-65	0.313804235597119	0.8	0.553	9.95535208151407e-61	steroidogenic cells. T2. pro	SMARCC1
MBIP	4.32136748183588e-65	0.371911524981626	0.508	0.273	1.10009051985096e-60	steroidogenic cells. T2. pro	MBIP
IPO5	7.92173577933573e-65	0.349705218057725	0.589	0.348	2.0166362773455e-60	steroidogenic cells. T2. pro	IPO5
ANP32A	8.42885465924563e-65	0.250008926960255	0.808	0.541	2.14573353060416e-60	steroidogenic cells. T2. pro	ANP32A
MAGOH	1.73674615340732e-64	0.267676018707808	0.825	0.582	4.42123468272901e-60	steroidogenic cells. T2. pro	MAGOH
CCDC74A	1.86553724030438e-64	0.352284687021316	0.487	0.256	4.74909815264286e-60	steroidogenic cells. T2. pro	CCDC74A
CADM1	2.34561532047189e-64	0.28009053693123	0.801	0.52	5.97123292132529e-60	steroidogenic cells. T2. pro	CADM1
YEATS4	3.05181964181778e-64	0.305364061413507	0.525	0.281	7.76901726217552e-60	steroidogenic cells. T2. pro	YEATS4
RNF26	3.21017494104549e-64	0.490353390875636	0.267	0.109	8.17214234741951e-60	steroidogenic cells. T2. pro	RNF26
CHD1	3.40031379240993e-64	0.358742267202069	0.523	0.285	8.65617882133795e-60	steroidogenic cells. T2. pro	CHD1
C1orf35	4.79857935030238e-64	0.365385761662407	0.54	0.304	1.22157434520648e-59	steroidogenic cells. T2. pro	C1orf35
LMO4	2.26106420363002e-63	0.292435033577368	0.465	0.243	5.75599114318094e-59	steroidogenic cells. T2. pro	LMO4
UBAC1	2.27698496346415e-63	0.379750607251488	0.429	0.219	5.79652062149068e-59	steroidogenic cells. T2. pro	UBAC1
UTRN	2.96926603382278e-63	0.412047393635525	0.439	0.226	7.55886054230264e-59	steroidogenic cells. T2. pro	UTRN
SCLT1	3.38701214314923e-63	0.500515450209988	0.251	0.1	8.622316812815e-59	steroidogenic cells. T2. pro	SCLT1
SFRP1	5.18185133408017e-63	0.258467472196976	0.87	0.619	1.31914389411679e-58	steroidogenic cells. T2. pro	SFRP1
CXXC5	7.04341324790524e-63	0.361935019528662	0.514	0.281	1.79304171051924e-58	steroidogenic cells. T2. pro	CXXC5
ELAVL1	9.98731690094875e-63	0.280457087691896	0.783	0.532	2.54247126347452e-58	steroidogenic cells. T2. pro	ELAVL1
SMARCB1	1.56980270553017e-62	0.253211167388903	0.843	0.588	3.99624674746815e-58	steroidogenic cells. T2. pro	SMARCB1
PSMG1	1.84287589520952e-62	0.34475415372153	0.591	0.346	4.69140916643487e-58	steroidogenic cells. T2. pro	PSMG1
HDGF	2.76024960488708e-62	0.300304554545458	0.693	0.444	7.02676741916104e-58	steroidogenic cells. T2. pro	HDGF
SEPT9	4.32504345626955e-62	0.300925694561878	0.643	0.383	1.10102631266254e-57	steroidogenic cells. T2. pro	SEPT9
EIF3A	8.47230899740768e-62	0.255075527911129	0.947	0.744	2.15679570147007e-57	steroidogenic cells. T2. pro	EIF3A
DCAF7	1.28966463841773e-61	0.316976527589874	0.692	0.44	3.28309927002002e-57	steroidogenic cells. T2. pro	DCAF7
PCM1	1.42120474075474e-61	0.291242335336109	0.821	0.573	3.61796090853935e-57	steroidogenic cells. T2. pro	PCM1
IPO9	1.52254645588925e-61	0.429446939746814	0.439	0.229	3.87594651275727e-57	steroidogenic cells. T2. pro	IPO9
UNG	1.60908471543406e-61	0.390861243469243	0.625	0.395	4.09624696008048e-57	steroidogenic cells. T2. pro	UNG
CTPS1	2.07011622280477e-61	0.406457424229611	0.361	0.172	5.26989486839412e-57	steroidogenic cells. T2. pro	CTPS1
WNT4	2.25723681735631e-61	0.430553065050437	0.403	0.201	5.74624776594396e-57	steroidogenic cells. T2. pro	WNT4
NFATC2IP	5.2047301604871e-61	0.491068587055404	0.368	0.18	1.3249681569552e-56	steroidogenic cells. T2. pro	NFATC2IP
CPNE2	6.99050325774099e-61	0.416390989871899	0.261	0.105	1.77957241432312e-56	steroidogenic cells. T2. pro	CPNE2
CDC5L	9.55485581033063e-61	0.294728518361975	0.722	0.476	2.43237964363587e-56	steroidogenic cells. T2. pro	CDC5L
NOP58	1.06883225639079e-60	0.300907794508842	0.652	0.405	2.72092627509404e-56	steroidogenic cells. T2. pro	NOP58
SAFB	1.8600927500091e-60	0.344959440619466	0.603	0.364	4.73523811369818e-56	steroidogenic cells. T2. pro	SAFB
BCLAF1	3.56667610942051e-60	0.27264607128724	0.864	0.626	9.0796873717518e-56	steroidogenic cells. T2. pro	BCLAF1
RECQL	4.0641460094676e-60	0.427707135604756	0.362	0.174	1.03460964963017e-55	steroidogenic cells. T2. pro	RECQL
NETO21	4.80009148561361e-60	0.293202866613892	0.753	0.492	1.22195928949266e-55	steroidogenic cells. T2. pro	NETO2
ATXN2L	5.24434560908117e-60	0.403219430894061	0.43	0.222	1.33505306170379e-55	steroidogenic cells. T2. pro	ATXN2L
LRP3	5.84182291537093e-60	0.430394168549523	0.315	0.14	1.48715285956598e-55	steroidogenic cells. T2. pro	LRP3
SUMO3	1.50586231225955e-59	0.273108657668976	0.6	0.356	3.83347368831913e-55	steroidogenic cells. T2. pro	SUMO3
JADE1	1.63277812064828e-59	0.411031110078426	0.326	0.151	4.15656326173432e-55	steroidogenic cells. T2. pro	JADE1
UCK1	2.26396895122673e-59	0.35450581523949	0.321	0.146	5.76338575913788e-55	steroidogenic cells. T2. pro	UCK1
PRPSAP1	2.77381758857855e-59	0.369480647567653	0.452	0.244	7.06130743524441e-55	steroidogenic cells. T2. pro	PRPSAP1
HNRNPUL1	5.26154125694166e-59	0.328297296951943	0.607	0.365	1.33943055777964e-54	steroidogenic cells. T2. pro	HNRNPUL1
MBNL3	5.28898218977493e-59	0.372047360694605	0.398	0.199	1.34641619605101e-54	steroidogenic cells. T2. pro	MBNL3
FN3KRP	7.87591150977076e-59	0.330913342957127	0.423	0.219	2.00497079304234e-54	steroidogenic cells. T2. pro	FN3KRP
HADH	9.11253562733354e-59	0.299770809099233	0.563	0.328	2.3197781946503e-54	steroidogenic cells. T2. pro	HADH
SMARCA5	1.03845549940536e-58	0.275752869919502	0.873	0.649	2.64359616483623e-54	steroidogenic cells. T2. pro	SMARCA5
CTBP2	1.24136782895014e-58	0.288072375073101	0.677	0.426	3.16015008215836e-54	steroidogenic cells. T2. pro	CTBP2
HIST1H1C	1.56904880157633e-58	0.355335771223888	0.327	0.153	3.99432753417285e-54	steroidogenic cells. T2. pro	HIST1H1C
ZDHHC12	2.68670758232449e-58	0.414122617226104	0.391	0.198	6.83955149232346e-54	steroidogenic cells. T2. pro	ZDHHC12
TIPIN	2.91922496507369e-58	0.43256930589672	0.263	0.11	7.4314709935881e-54	steroidogenic cells. T2. pro	TIPIN
ZC3H13	3.86305628292608e-58	0.286284548918816	0.775	0.529	9.83418237944492e-54	steroidogenic cells. T2. pro	ZC3H13
AKAP12	6.63816027374835e-58	0.268771718822147	0.683	0.426	1.68987646088812e-53	steroidogenic cells. T2. pro	AKAP12
STRBP	1.03495632695879e-57	0.370488268392315	0.355	0.171	2.63468832153899e-53	steroidogenic cells. T2. pro	STRBP
DCP2	1.92306057888024e-57	0.331633781074928	0.59	0.353	4.89553531565544e-53	steroidogenic cells. T2. pro	DCP2
DBN11	2.00863211328443e-57	0.32840315588965	0.558	0.32	5.11337477078817e-53	steroidogenic cells. T2. pro	DBN1
GPAA1	2.2148578782486e-57	0.320082690226615	0.603	0.361	5.63836370065746e-53	steroidogenic cells. T2. pro	GPAA1
PHACTR4	2.4392348552332e-57	0.440697628792345	0.362	0.179	6.20956017096717e-53	steroidogenic cells. T2. pro	PHACTR4
RNF219	3.01219472558729e-57	0.399555404004146	0.308	0.138	7.66814411292757e-53	steroidogenic cells. T2. pro	RNF219
POLR2A	3.18714633533723e-57	0.338227565302041	0.598	0.359	8.11351842586798e-53	steroidogenic cells. T2. pro	POLR2A
PSAT1	4.29929257435124e-57	0.373614580423198	0.424	0.221	1.09447091065259e-52	steroidogenic cells. T2. pro	PSAT1
TMEM98	4.64059797030404e-57	0.274965707355928	0.754	0.502	1.1813570253003e-52	steroidogenic cells. T2. pro	TMEM98
SNRNP48	1.08980271469386e-56	0.452124007262394	0.308	0.141	2.77431077079617e-52	steroidogenic cells. T2. pro	SNRNP48
FAM89B	1.273660498733e-56	0.301564009020201	0.559	0.328	3.2423575316246e-52	steroidogenic cells. T2. pro	FAM89B
SAAL1	4.01981645237604e-56	0.407090114222007	0.265	0.113	1.02332467428137e-51	steroidogenic cells. T2. pro	SAAL1
DGCR8	4.12904663784586e-56	0.449248141212443	0.268	0.115	1.05113140259642e-51	steroidogenic cells. T2. pro	DGCR8
SRRM3	4.3059156702326e-56	0.366781528960902	0.322	0.149	1.09615695217111e-51	steroidogenic cells. T2. pro	SRRM3
TOE1	5.69552474363309e-56	0.405385610955479	0.309	0.142	1.44990973398668e-51	steroidogenic cells. T2. pro	TOE1
NUDT21	5.89465481644782e-56	0.33205217779978	0.508	0.289	1.50060227662312e-51	steroidogenic cells. T2. pro	NUDT21
ZNF738	9.50623705924582e-56	0.326110243349528	0.513	0.291	2.42000276817221e-51	steroidogenic cells. T2. pro	ZNF738
PLEKHJ1	1.02873700371222e-55	0.282281270435089	0.679	0.437	2.6188557903502e-51	steroidogenic cells. T2. pro	PLEKHJ1
ECI1	1.04232785917173e-55	0.260443521323011	0.587	0.349	2.65345403109348e-51	steroidogenic cells. T2. pro	ECI1
ZNF326	1.26288667611316e-55	0.297043415409249	0.677	0.429	3.21493061138127e-51	steroidogenic cells. T2. pro	ZNF326
BRD8	2.330623459995e-55	0.307410175289289	0.444	0.237	5.93306814210926e-51	steroidogenic cells. T2. pro	BRD8
GPN3	2.5806745176024e-55	0.309043305464291	0.494	0.273	6.56962311946042e-51	steroidogenic cells. T2. pro	GPN3
ARGLU1	2.80012931814326e-55	0.267293683854017	0.837	0.61	7.1282892051973e-51	steroidogenic cells. T2. pro	ARGLU1
PPP2R3B	3.00610493852497e-55	0.411752948459899	0.253	0.106	7.65264134200301e-51	steroidogenic cells. T2. pro	PPP2R3B
HLTF	3.12744391634167e-55	0.285357751209593	0.587	0.359	7.961533977831e-51	steroidogenic cells. T2. pro	HLTF
MAP4K4	3.2061518850709e-55	0.285432691989723	0.634	0.394	8.16190085382499e-51	steroidogenic cells. T2. pro	MAP4K4
CTXN11	4.00716403298593e-55	0.306823468412389	0.55	0.317	1.02010374787723e-50	steroidogenic cells. T2. pro	CTXN1
SF3A1	6.1836005281752e-55	0.355779408312831	0.418	0.218	1.57415918645756e-50	steroidogenic cells. T2. pro	SF3A1
FAF1	7.20658448565642e-55	0.406288491201059	0.271	0.118	1.83458021251356e-50	steroidogenic cells. T2. pro	FAF1
C12orf65	9.68523890020901e-55	0.328368769745198	0.513	0.294	2.46557126682621e-50	steroidogenic cells. T2. pro	C12orf65
NMRAL1	1.47394553691363e-54	0.267474908473834	0.513	0.294	3.75222315332104e-50	steroidogenic cells. T2. pro	NMRAL1
TCOF1	3.01391221888655e-54	0.407369458723498	0.398	0.209	7.6725163356195e-50	steroidogenic cells. T2. pro	TCOF1
NSD3	4.41441168538273e-54	0.291076996300177	0.691	0.448	1.12377678274788e-49	steroidogenic cells. T2. pro	NSD3
CDC27	7.46502373676749e-54	0.364469987711203	0.416	0.223	1.9003710926689e-49	steroidogenic cells. T2. pro	CDC27
STAG2	9.38444571134148e-54	0.329494393003873	0.511	0.293	2.3889983447362e-49	steroidogenic cells. T2. pro	STAG2
KIAA0586	1.65783366621921e-53	0.437794124443211	0.305	0.141	4.22034716409425e-49	steroidogenic cells. T2. pro	KIAA0586
NEFH	1.94283554969595e-53	0.337453141796787	0.462	0.254	4.94587645886097e-49	steroidogenic cells. T2. pro	NEFH
DSG2	2.83141825570976e-53	0.454692222072954	0.266	0.115	7.20794145356032e-49	steroidogenic cells. T2. pro	DSG2
USP48	4.21213072801355e-53	0.295120804243004	0.532	0.309	1.07228211943041e-48	steroidogenic cells. T2. pro	USP48
RRP1B	4.53558265655919e-53	0.334230452658976	0.498	0.285	1.15462327688027e-48	steroidogenic cells. T2. pro	RRP1B
TTF1	6.95825126835346e-53	0.351860385355026	0.393	0.203	1.77136202538474e-48	steroidogenic cells. T2. pro	TTF1
PHIP	8.1965900707096e-53	0.331616938837186	0.529	0.311	2.08660593430054e-48	steroidogenic cells. T2. pro	PHIP
TCERG1	1.51284198210806e-52	0.319425996665308	0.562	0.339	3.85124183385248e-48	steroidogenic cells. T2. pro	TCERG1
CD320	1.79469632629845e-52	0.322062697016621	0.618	0.381	4.56875843785797e-48	steroidogenic cells. T2. pro	CD320
EXOSC2	4.35706595897753e-52	0.404138474698822	0.266	0.117	1.10917828117691e-47	steroidogenic cells. T2. pro	EXOSC2
ARMC1	5.59439448683795e-52	0.280664543217736	0.503	0.288	1.42416500451434e-47	steroidogenic cells. T2. pro	ARMC1
UXS1	7.19663306732723e-52	0.305140144099282	0.431	0.23	1.83204687994949e-47	steroidogenic cells. T2. pro	UXS1
NUP37	1.81910052868522e-51	0.328386195141965	0.44	0.244	4.63088421587397e-47	steroidogenic cells. T2. pro	NUP37
STMN3	2.66224161682261e-51	0.31701583808623	0.445	0.243	6.77726848394532e-47	steroidogenic cells. T2. pro	STMN3
CENPC	2.89111432441796e-51	0.36852687774753	0.346	0.173	7.35990973567081e-47	steroidogenic cells. T2. pro	CENPC
EXTL3	3.2015701712109e-51	0.324992141754838	0.377	0.19	8.15023718485158e-47	steroidogenic cells. T2. pro	EXTL3
POLR2D	3.36604778805189e-51	0.291444805305284	0.53	0.317	8.5689478540437e-47	steroidogenic cells. T2. pro	POLR2D
IARS	4.41378310315137e-51	0.283385848389396	0.591	0.362	1.12361676456924e-46	steroidogenic cells. T2. pro	IARS
THUMPD3-AS1	4.60799274687521e-51	0.270574151262589	0.697	0.459	1.17305671357202e-46	steroidogenic cells. T2. pro	THUMPD3-AS1
ASPSCR1	6.2345448937096e-51	0.32511080682202	0.515	0.306	1.58712809359165e-46	steroidogenic cells. T2. pro	ASPSCR1
CNOT9	6.4044010910042e-51	0.309341841406428	0.384	0.201	1.63036838573694e-46	steroidogenic cells. T2. pro	CNOT9
DAZAP1	9.23376166696376e-51	0.285904891666599	0.458	0.254	2.35063870755896e-46	steroidogenic cells. T2. pro	DAZAP1
FUBP1	1.05495367845689e-50	0.292776132408135	0.587	0.361	2.68559557924769e-46	steroidogenic cells. T2. pro	FUBP1
NUP50	1.23321575712321e-50	0.295833949795496	0.475	0.27	3.13939735290855e-46	steroidogenic cells. T2. pro	NUP50
DHX15	1.46862260842452e-50	0.278484630965488	0.545	0.329	3.73867257426631e-46	steroidogenic cells. T2. pro	DHX15
STAG1	1.68602405194335e-50	0.403192681121967	0.328	0.161	4.29211142903218e-46	steroidogenic cells. T2. pro	STAG1
WDR5	1.75060093441491e-50	0.417163789383281	0.264	0.118	4.45650479874003e-46	steroidogenic cells. T2. pro	WDR5
ICMT	1.88546842596292e-50	0.364770325459332	0.292	0.137	4.7998369719738e-46	steroidogenic cells. T2. pro	ICMT
FKBPL	1.9161192611938e-50	0.381292085995557	0.251	0.109	4.87786480322106e-46	steroidogenic cells. T2. pro	FKBPL
BTG3	2.43028093209182e-50	0.251798760639735	0.481	0.272	6.18676616882615e-46	steroidogenic cells. T2. pro	BTG3
CHRAC1	2.47263095145017e-50	0.365098345507241	0.385	0.203	6.29457661310669e-46	steroidogenic cells. T2. pro	CHRAC1
CCDC88A	3.37353510867584e-50	0.296783881788198	0.659	0.432	8.5880083261561e-46	steroidogenic cells. T2. pro	CCDC88A
MIS12	3.71874531512925e-50	0.37074026248254	0.271	0.122	9.46680994872453e-46	steroidogenic cells. T2. pro	MIS12
SP3	4.93874816622857e-50	0.342037369058356	0.332	0.164	1.25725712067681e-45	steroidogenic cells. T2. pro	SP3
DDX23	5.53891670343905e-50	0.311146955050777	0.384	0.201	1.41004202519448e-45	steroidogenic cells. T2. pro	DDX23
PTMS	6.24857901151544e-50	0.253737080724366	0.849	0.641	1.59070075896148e-45	steroidogenic cells. T2. pro	PTMS
RAE1	7.7118762328268e-50	0.257653530107324	0.496	0.287	1.96321233259072e-45	steroidogenic cells. T2. pro	RAE1
HNRNPUL2	9.8557059201132e-50	0.378241306623345	0.287	0.134	2.50896705608322e-45	steroidogenic cells. T2. pro	HNRNPUL2
ANAPC15	1.34710203252909e-49	0.304630219350382	0.462	0.264	3.42931764420932e-45	steroidogenic cells. T2. pro	ANAPC15
BAMBI	1.65404981363375e-49	0.265430646653964	0.559	0.339	4.21071461056744e-45	steroidogenic cells. T2. pro	BAMBI
PANK2	2.48570882280145e-49	0.334385923757723	0.373	0.194	6.32786895020565e-45	steroidogenic cells. T2. pro	PANK2
TCF3	2.52228076690862e-49	0.39526134215143	0.294	0.139	6.42097014831927e-45	steroidogenic cells. T2. pro	TCF3
IWS1	7.05815040117064e-49	0.278816145136012	0.521	0.307	1.79679334762601e-44	steroidogenic cells. T2. pro	IWS1
PCNT	9.02915840466884e-49	0.462288138059474	0.251	0.113	2.29855285507655e-44	steroidogenic cells. T2. pro	PCNT
ZC3H18	9.07941616895674e-49	0.364089528747199	0.382	0.202	2.31134697413132e-44	steroidogenic cells. T2. pro	ZC3H18
ROCK2	9.66988103197263e-49	0.292662076102817	0.586	0.371	2.46166161430927e-44	steroidogenic cells. T2. pro	ROCK2
PRPF38A	1.27822130798842e-48	0.254574324074782	0.587	0.367	3.25396798374613e-44	steroidogenic cells. T2. pro	PRPF38A
RARRES2	1.77485522253577e-48	0.256359703198252	0.712	0.477	4.51824894000931e-44	steroidogenic cells. T2. pro	RARRES2
SIN3A	2.1051919035535e-48	0.329484898831271	0.33	0.163	5.35918702887613e-44	steroidogenic cells. T2. pro	SIN3A
NUP35	2.23375929426767e-48	0.390695763763739	0.276	0.13	5.68648103541722e-44	steroidogenic cells. T2. pro	NUP35
ATAD3A	2.73381571687804e-48	0.303802567651967	0.397	0.212	6.95947467045643e-44	steroidogenic cells. T2. pro	ATAD3A
PCMT1	3.494155282188e-48	0.275962224999089	0.643	0.405	8.89507110186599e-44	steroidogenic cells. T2. pro	PCMT1
NCOR2	1.16608325424442e-47	0.308482243222952	0.471	0.269	2.96849814033002e-43	steroidogenic cells. T2. pro	NCOR2
MT-ND61	1.20977823785755e-47	0.312463915847539	0.743	0.511	3.07973246011396e-43	steroidogenic cells. T2. pro	MT-ND6
PRPF8	2.15656137973068e-47	0.267595434778991	0.597	0.377	5.4899583043804e-43	steroidogenic cells. T2. pro	PRPF8
SAMD4B	2.97285306680071e-47	0.305794656039042	0.493	0.292	7.56799205215457e-43	steroidogenic cells. T2. pro	SAMD4B
PSPC1	3.01693927085657e-47	0.299596364256642	0.494	0.291	7.68022230181956e-43	steroidogenic cells. T2. pro	PSPC1
SUGP2	3.12738359828173e-47	0.283318958026866	0.605	0.375	7.9613804261458e-43	steroidogenic cells. T2. pro	SUGP2
NUP58	3.52297700192625e-47	0.360432325298218	0.331	0.168	8.96844255380367e-43	steroidogenic cells. T2. pro	NUP58
VAT1L	5.9963650145274e-47	0.358362332592192	0.319	0.158	1.52649464174824e-42	steroidogenic cells. T2. pro	VAT1L
MRM2	6.2696147679606e-47	0.283297752791744	0.423	0.238	1.59605583147973e-42	steroidogenic cells. T2. pro	MRM2
ZMYM1	7.8355626520595e-47	0.363204394948506	0.323	0.161	1.99469918433479e-42	steroidogenic cells. T2. pro	ZMYM1
SLTM	8.03903419251558e-47	0.25553010602962	0.64	0.415	2.04649693438869e-42	steroidogenic cells. T2. pro	SLTM
SF3B3	9.57017337319631e-47	0.253154266751297	0.541	0.326	2.43627903561458e-42	steroidogenic cells. T2. pro	SF3B3
IPO7	1.47873585707902e-46	0.266600253100475	0.568	0.351	3.76441787136605e-42	steroidogenic cells. T2. pro	IPO7
MLH1	4.77297163408552e-46	0.324360333935435	0.323	0.163	1.21505538888915e-41	steroidogenic cells. T2. pro	MLH1
CTDSPL2	5.03608847935182e-46	0.38418126077573	0.325	0.166	1.28203704418859e-41	steroidogenic cells. T2. pro	CTDSPL2
CSTF3	1.04614271770122e-45	0.279201039973013	0.498	0.293	2.663165516452e-41	steroidogenic cells. T2. pro	CSTF3
UBE4B	1.17460328028826e-45	0.28289716758347	0.437	0.245	2.99018757062982e-41	steroidogenic cells. T2. pro	UBE4B
WLS	1.38196574059606e-45	0.255482286128572	0.597	0.368	3.51807018583539e-41	steroidogenic cells. T2. pro	WLS
SMC5	1.79278071118784e-45	0.291305777597648	0.488	0.288	4.56388185647088e-41	steroidogenic cells. T2. pro	SMC5
KDM1A	2.43610479883572e-45	0.262540923502606	0.569	0.354	6.2015919863961e-41	steroidogenic cells. T2. pro	KDM1A
HDGFL3	2.46297093147252e-45	0.251964372587282	0.558	0.345	6.26998510024959e-41	steroidogenic cells. T2. pro	HDGFL3
CPXM1	4.60797603229968e-45	0.377191643765826	0.328	0.169	1.17305245854253e-40	steroidogenic cells. T2. pro	CPXM1
ADNP	1.74442918024592e-44	0.285720303806268	0.545	0.34	4.44079336415203e-40	steroidogenic cells. T2. pro	ADNP
TLNRD1	2.6385630663453e-44	0.303214264743187	0.331	0.17	6.71698999799522e-40	steroidogenic cells. T2. pro	TLNRD1
ALDH7A1	3.29826723855161e-44	0.269668505474063	0.532	0.327	8.39639890918083e-40	steroidogenic cells. T2. pro	ALDH7A1
INIP	3.52487047788222e-44	0.320963011771805	0.346	0.181	8.97326277554478e-40	steroidogenic cells. T2. pro	INIP
PDS5A	3.85155352037565e-44	0.33467714820319	0.346	0.182	9.80489979682028e-40	steroidogenic cells. T2. pro	PDS5A
PPAT	4.14599073537927e-44	0.352323685334736	0.403	0.227	1.0554448615055e-39	steroidogenic cells. T2. pro	PPAT
NIF3L1	4.37199610657657e-44	0.308520908534475	0.282	0.136	1.1129790488512e-39	steroidogenic cells. T2. pro	NIF3L1
NOM1	4.81296642690055e-44	0.327965972218417	0.339	0.175	1.22523686329607e-39	steroidogenic cells. T2. pro	NOM1
L3MBTL31	8.61594691010379e-44	0.283748070359894	0.481	0.282	2.19336160490512e-39	steroidogenic cells. T2. pro	L3MBTL3
FARSB	9.33083995849745e-44	0.299802350046298	0.341	0.177	2.3753519282347e-39	steroidogenic cells. T2. pro	FARSB
CHAMP1	1.14247427898521e-43	0.284813909416698	0.278	0.133	2.90839677201264e-39	steroidogenic cells. T2. pro	CHAMP1
THOP1	1.2624921342951e-43	0.347223370394115	0.296	0.147	3.21392622627505e-39	steroidogenic cells. T2. pro	THOP1
WAC	1.37593633644121e-43	0.254664511850224	0.621	0.401	3.5027211316784e-39	steroidogenic cells. T2. pro	WAC
AGO2	1.63407837430135e-43	0.299813804391562	0.548	0.342	4.15987331745896e-39	steroidogenic cells. T2. pro	AGO2
DCLRE1C	2.01108138797818e-43	0.414159393564644	0.284	0.139	5.11960988937604e-39	steroidogenic cells. T2. pro	DCLRE1C
PARP2	2.57400250531077e-43	0.342768873562754	0.276	0.134	6.55263817776963e-39	steroidogenic cells. T2. pro	PARP2
PRRC2A	3.73672323165338e-43	0.275763845705434	0.459	0.27	9.51257633082e-39	steroidogenic cells. T2. pro	PRRC2A
GTF3C5	3.82500699459944e-43	0.311061681441879	0.414	0.234	9.73732030615178e-39	steroidogenic cells. T2. pro	GTF3C5
GARS	4.0547795040679e-43	0.269451296687933	0.427	0.245	1.03222521835057e-38	steroidogenic cells. T2. pro	GARS
PDS5B	4.22640313478718e-43	0.258592108644718	0.472	0.28	1.07591544602277e-38	steroidogenic cells. T2. pro	PDS5B
RNF138	5.22422585298155e-43	0.409027331972013	0.252	0.118	1.32993117539351e-38	steroidogenic cells. T2. pro	RNF138
RNF34	8.96055169174708e-43	0.276132048441422	0.37	0.199	2.28108764416805e-38	steroidogenic cells. T2. pro	RNF34
GMCL1	1.28358822578701e-42	0.313786760778259	0.362	0.195	3.26763054638599e-38	steroidogenic cells. T2. pro	GMCL1
IQGAP1	1.2985670647407e-42	0.309237635695265	0.41	0.232	3.30576217671041e-38	steroidogenic cells. T2. pro	IQGAP1
UTP18	2.25357125192042e-42	0.253858819128313	0.412	0.233	5.73691633601382e-38	steroidogenic cells. T2. pro	UTP18
NANS	2.31109077608048e-42	0.255911020983396	0.468	0.275	5.88334378866808e-38	steroidogenic cells. T2. pro	NANS
STK26	2.70869150664417e-42	0.373666909134378	0.253	0.119	6.89551596846406e-38	steroidogenic cells. T2. pro	STK26
OSBPL1A	2.82412819164867e-42	0.314568620687667	0.39	0.217	7.18938313748003e-38	steroidogenic cells. T2. pro	OSBPL1A
ALG8	4.16616252713378e-42	0.308863440638894	0.425	0.247	1.06057999453245e-37	steroidogenic cells. T2. pro	ALG8
CENPV	6.86825179097494e-42	0.306959705050401	0.328	0.175	1.74845085842849e-37	steroidogenic cells. T2. pro	CENPV
USP3	1.13039847944488e-41	0.269327077928637	0.43	0.247	2.87765540912282e-37	steroidogenic cells. T2. pro	USP3
PELP1	1.75776289615513e-41	0.312018664287733	0.375	0.207	4.4747370047421e-37	steroidogenic cells. T2. pro	PELP1
PRPS1	3.09819189174309e-41	0.336265874939288	0.275	0.135	7.88706709881039e-37	steroidogenic cells. T2. pro	PRPS1
GPANK1	4.50235335023806e-41	0.291896502860699	0.335	0.177	1.1461640923701e-36	steroidogenic cells. T2. pro	GPANK1
B3GAT3	5.8791814598651e-41	0.2942369360826	0.541	0.342	1.49666322423786e-36	steroidogenic cells. T2. pro	B3GAT3
UMPS	7.12950056382037e-41	0.252533297678847	0.432	0.251	1.81495695853175e-36	steroidogenic cells. T2. pro	UMPS
RBM14	1.23113333981044e-40	0.331617953478677	0.3	0.153	3.13409614315543e-36	steroidogenic cells. T2. pro	RBM14
NUP214	5.78718203752436e-40	0.345786914946751	0.296	0.151	1.47324293129258e-35	steroidogenic cells. T2. pro	NUP214
SHMT2	1.26634397180058e-39	0.301998688517562	0.363	0.203	3.22373184901273e-35	steroidogenic cells. T2. pro	SHMT2
ABHD121	1.30762140972238e-39	0.286437679830338	0.496	0.306	3.32881182273026e-35	steroidogenic cells. T2. pro	ABHD12
HCFC1	1.67729968323832e-39	0.32725376224599	0.3	0.156	4.26990180361979e-35	steroidogenic cells. T2. pro	HCFC1
THOC6	1.83329531089987e-39	0.252148558227373	0.38	0.213	4.66701987295779e-35	steroidogenic cells. T2. pro	THOC6
SPEN	2.44631037119058e-39	0.292263197018896	0.389	0.222	6.22757231193986e-35	steroidogenic cells. T2. pro	SPEN
KMT2A	2.95015895622222e-39	0.255528390072741	0.603	0.406	7.51021965485491e-35	steroidogenic cells. T2. pro	KMT2A
AP1M1	3.57750170811448e-39	0.277124404411278	0.36	0.2	9.10724609834704e-35	steroidogenic cells. T2. pro	AP1M1
CEP63	3.61513116237945e-39	0.273168490860099	0.325	0.172	9.20303940006937e-35	steroidogenic cells. T2. pro	CEP63
NUDT5	8.55216012993122e-39	0.252232625407051	0.54	0.342	2.17712340427659e-34	steroidogenic cells. T2. pro	NUDT5
TSR1	9.41142288809343e-39	0.282334725419545	0.416	0.24	2.39586592462194e-34	steroidogenic cells. T2. pro	TSR1
CPSF7	1.38437730409612e-38	0.29437605022223	0.321	0.172	3.52420930303749e-34	steroidogenic cells. T2. pro	CPSF7
GXYLT1	1.44312643070662e-38	0.346265330726893	0.273	0.139	3.67376695464985e-34	steroidogenic cells. T2. pro	GXYLT1
MME	1.48021773318336e-38	0.275004320283815	0.357	0.195	3.76819028336487e-34	steroidogenic cells. T2. pro	MME
POGZ	1.59498155843977e-38	0.275914201412733	0.533	0.337	4.06034455332014e-34	steroidogenic cells. T2. pro	POGZ
ING1	1.89340465476521e-38	0.350743332200475	0.255	0.127	4.82004022963579e-34	steroidogenic cells. T2. pro	ING1
NET1	3.99490823454723e-38	0.341603636319028	0.253	0.123	1.01698378926869e-33	steroidogenic cells. T2. pro	NET1
IPP	8.44635882434919e-38	0.25334833615097	0.38	0.215	2.15018956591457e-33	steroidogenic cells. T2. pro	IPP
DSP	1.15170045589051e-37	0.317575155502651	0.346	0.191	2.93188385056048e-33	steroidogenic cells. T2. pro	DSP
DEGS1	1.26714425685064e-37	0.300354302707364	0.419	0.25	3.22576913466466e-33	steroidogenic cells. T2. pro	DEGS1
PRPF4	1.45662449488514e-37	0.272057002036656	0.434	0.259	3.70812897662911e-33	steroidogenic cells. T2. pro	PRPF4
ARHGAP20	1.8519394846771e-37	0.324580640205419	0.308	0.162	4.71448234614249e-33	steroidogenic cells. T2. pro	ARHGAP20
TSEN54	2.54827239083887e-37	0.333199741241735	0.267	0.136	6.48713702535852e-33	steroidogenic cells. T2. pro	TSEN54
TIMM8A	3.03957037744621e-37	0.265056881943041	0.358	0.199	7.73783430986481e-33	steroidogenic cells. T2. pro	TIMM8A
LINC02001	4.79031767985148e-37	0.303798141087421	0.319	0.172	1.21947117175979e-32	steroidogenic cells. T2. pro	LINC02001
CENPB	4.85612147243473e-37	0.276384677334933	0.258	0.128	1.23622284323771e-32	steroidogenic cells. T2. pro	CENPB
SBK1	5.65447226269855e-37	0.254932930213242	0.334	0.182	1.43945900391517e-32	steroidogenic cells. T2. pro	SBK1
PRKCSH	9.03716060511927e-37	0.252545826396818	0.567	0.369	2.30058997524521e-32	steroidogenic cells. T2. pro	PRKCSH
STK24	1.00497094279087e-36	0.253535352373871	0.27	0.138	2.55835452906272e-32	steroidogenic cells. T2. pro	STK24
IKBIP	1.32489781950898e-36	0.273998875620005	0.337	0.186	3.37279237912401e-32	steroidogenic cells. T2. pro	IKBIP
UHRF2	2.00069069756247e-36	0.278039034234816	0.264	0.133	5.09315830878478e-32	steroidogenic cells. T2. pro	UHRF2
DIDO1	2.37157643662235e-36	0.272521092954692	0.346	0.193	6.03732213470951e-32	steroidogenic cells. T2. pro	DIDO1
POM121	3.81315049171834e-36	0.277021035232799	0.359	0.202	9.70713720676737e-32	steroidogenic cells. T2. pro	POM121
SCAF4	3.92668285190025e-36	0.316564924596464	0.261	0.132	9.99615653608247e-32	steroidogenic cells. T2. pro	SCAF4
ZNF131	5.78557095079716e-36	0.278592707201301	0.437	0.264	1.47283279694443e-31	steroidogenic cells. T2. pro	ZNF131
ELK1	7.34309784036728e-36	0.259426270452297	0.359	0.203	1.8693324172223e-31	steroidogenic cells. T2. pro	ELK1
CXXC1	1.18177179258493e-35	0.321280616330089	0.263	0.134	3.00843645238345e-31	steroidogenic cells. T2. pro	CXXC1
S100PBP	1.2562764794519e-35	0.333444375719304	0.26	0.131	3.19810303374071e-31	steroidogenic cells. T2. pro	S100PBP
CHML	1.87192206161046e-35	0.293683876019501	0.258	0.13	4.76535199224174e-31	steroidogenic cells. T2. pro	CHML
PPP4R1	2.02774410109423e-35	0.274532991480821	0.3	0.16	5.16202815815558e-31	steroidogenic cells. T2. pro	PPP4R1
FAM171A1	2.04355789176107e-35	0.296158594898823	0.261	0.132	5.20228532505615e-31	steroidogenic cells. T2. pro	FAM171A1
DCAF15	2.0578170254881e-35	0.257142144579342	0.301	0.16	5.23858480178506e-31	steroidogenic cells. T2. pro	DCAF15
GLMN	3.2088548373907e-35	0.310690559903974	0.261	0.133	8.16878175954552e-31	steroidogenic cells. T2. pro	GLMN
CDKN1B	4.05873130548229e-35	0.2532933197189	0.26	0.133	1.03323122843663e-30	steroidogenic cells. T2. pro	CDKN1B
CCDC137	6.69550400768903e-35	0.2616036585166	0.391	0.23	1.7044744552374e-30	steroidogenic cells. T2. pro	CCDC137
AHCTF1	6.80894702140577e-35	0.310533097580238	0.296	0.161	1.73335364323927e-30	steroidogenic cells. T2. pro	AHCTF1
CCDC117	1.26074369105726e-34	0.273589781187241	0.258	0.133	3.20947521432446e-30	steroidogenic cells. T2. pro	CCDC117
THOC1	1.5205750028505e-34	0.27161511315125	0.294	0.157	3.87092778475651e-30	steroidogenic cells. T2. pro	THOC1
LMF2	3.02302474497076e-34	0.349203974675977	0.294	0.16	7.69571409327205e-30	steroidogenic cells. T2. pro	LMF2
INAFM1	4.69423611057226e-34	0.345376699598949	0.255	0.132	1.19501168666838e-29	steroidogenic cells. T2. pro	INAFM1
PLOD2	6.80714389890957e-34	0.296659948546378	0.271	0.142	1.73289462234541e-29	steroidogenic cells. T2. pro	PLOD2
SMPD4	9.09749408202423e-34	0.270536190818157	0.301	0.164	2.31594906846091e-29	steroidogenic cells. T2. pro	SMPD4
ZNF146	1.14342359804746e-33	0.256973036390375	0.409	0.247	2.91081345354943e-29	steroidogenic cells. T2. pro	ZNF146
TRIM561	2.27644433747704e-33	0.250433368097194	0.481	0.3	5.79514434991531e-29	steroidogenic cells. T2. pro	TRIM56
ANKRD26	4.95950551757851e-33	0.255327090942009	0.443	0.274	1.26254131960996e-28	steroidogenic cells. T2. pro	ANKRD26
GFER	1.11227294696724e-32	0.285294843729309	0.29	0.158	2.8315132410945e-28	steroidogenic cells. T2. pro	GFER
TBC1D5	1.46482120122791e-32	0.256976835219889	0.309	0.171	3.72899533196588e-28	steroidogenic cells. T2. pro	TBC1D5
RBM28	1.16146107762233e-31	0.256383603015886	0.403	0.247	2.95673146530316e-27	steroidogenic cells. T2. pro	RBM28
NNT-AS1	1.82727963432934e-31	0.280452394644549	0.271	0.146	4.65170576511219e-27	steroidogenic cells. T2. pro	NNT-AS1
ZNF92	3.91049333321143e-31	0.255346506048528	0.269	0.145	9.95494287835634e-27	steroidogenic cells. T2. pro	ZNF92
PHC2	5.85375327059724e-31	0.267223023083563	0.294	0.165	1.49018997009594e-26	steroidogenic cells. T2. pro	PHC2
CCDC93	7.88404588147055e-31	0.318528507729549	0.262	0.142	2.00704156004596e-26	steroidogenic cells. T2. pro	CCDC93
HOXA3	9.7835164551584e-31	0.257564665242371	0.31	0.173	2.49058978398967e-26	steroidogenic cells. T2. pro	HOXA3
KBTBD2	1.42780658286516e-30	0.260255779074159	0.31	0.177	3.63476721799984e-26	steroidogenic cells. T2. pro	KBTBD2
CPSF4	4.4662341401504e-30	0.286096332661136	0.267	0.146	1.13696922505809e-25	steroidogenic cells. T2. pro	CPSF4
LEF1	1.07199219089366e-29	0.270005665732275	0.272	0.148	2.728970520358e-25	steroidogenic cells. T2. pro	LEF1
PAXBP1	1.33734918013535e-29	0.262734417676216	0.315	0.181	3.40448980787055e-25	steroidogenic cells. T2. pro	PAXBP1
MSANTD3	1.73061009653626e-29	0.256137478187383	0.264	0.143	4.40561412275236e-25	steroidogenic cells. T2. pro	MSANTD3
SIPA1L2	2.44020972464314e-29	0.272084136813442	0.263	0.143	6.21204189602405e-25	steroidogenic cells. T2. pro	SIPA1L2
TMX1	3.55245950289784e-29	0.252813872419502	0.38	0.234	9.04349615652704e-25	steroidogenic cells. T2. pro	TMX1
ACVR2B	5.13018806622604e-29	0.297434336755368	0.284	0.158	1.30599197601916e-24	steroidogenic cells. T2. pro	ACVR2B
GLI3	1.86540805624876e-27	0.252244707408394	0.257	0.14	4.74876928879248e-23	steroidogenic cells. T2. pro	GLI3
EXOSC10	2.06459400743884e-27	0.292965205032416	0.278	0.159	5.25583696473706e-23	steroidogenic cells. T2. pro	EXOSC10
CEP95	2.65948263705947e-27	0.252009645827303	0.31	0.182	6.77024494916229e-23	steroidogenic cells. T2. pro	CEP95
FNIP2	4.47160646822422e-26	0.250521899192403	0.278	0.16	1.13833685861584e-21	steroidogenic cells. T2. pro	FNIP2
KMT5C	4.98365988735662e-25	0.261453486017027	0.286	0.166	1.26869029752437e-20	steroidogenic cells. T2. pro	KMT5C
VSNL1	0	1.85984330358866	0.529	0.048	0	steroidogenic cells. T3. VSNL1	VSNL1
VPREB3	0	1.68275562583002	0.284	0.019	0	steroidogenic cells. T3. VSNL1	VPREB3
SORBS2	0	1.64703185086655	0.433	0.027	0	steroidogenic cells. T3. VSNL1	SORBS2
NOV	0	1.57560491459847	0.866	0.451	0	steroidogenic cells. T3. VSNL1	NOV
HLA-A	0	1.55234008027786	0.754	0.173	0	steroidogenic cells. T3. VSNL1	HLA-A
KCNMA1	0	1.54340936889448	0.488	0.049	0	steroidogenic cells. T3. VSNL1	KCNMA1
ITGA1	0	1.53648736318938	0.735	0.209	0	steroidogenic cells. T3. VSNL1	ITGA1
TIMP3	0	1.50337808377271	0.857	0.297	0	steroidogenic cells. T3. VSNL1	TIMP3
LONRF2	0	1.46926693866948	0.311	0.018	0	steroidogenic cells. T3. VSNL1	LONRF2
ENO3	0	1.46771786434266	0.398	0.052	0	steroidogenic cells. T3. VSNL1	ENO3
HLA-C	0	1.42261560779216	0.51	0.065	0	steroidogenic cells. T3. VSNL1	HLA-C
COL15A1	0	1.40786627036606	0.798	0.29	0	steroidogenic cells. T3. VSNL1	COL15A1
SOAT1	0	1.32721081213298	0.751	0.266	0	steroidogenic cells. T3. VSNL1	SOAT1
DNM3	0	1.31117961235737	0.508	0.1	0	steroidogenic cells. T3. VSNL1	DNM3
NTN4	0	1.26618925636405	0.295	0.025	0	steroidogenic cells. T3. VSNL1	NTN4
HLA-B	0	1.24755228706094	0.383	0.043	0	steroidogenic cells. T3. VSNL1	HLA-B
GADD45A	0	1.23335836292656	0.602	0.14	0	steroidogenic cells. T3. VSNL1	GADD45A
LRMDA	0	1.23095277145679	0.317	0.022	0	steroidogenic cells. T3. VSNL1	LRMDA
A2M	0	1.18861535782136	0.476	0.083	0	steroidogenic cells. T3. VSNL1	A2M
ALKAL2	0	1.17194180463971	0.256	0.017	0	steroidogenic cells. T3. VSNL1	ALKAL2
GLRX	0	1.13682959303972	0.617	0.147	0	steroidogenic cells. T3. VSNL1	GLRX
MT-ND1	0	0.707665518423519	0.996	0.927	0	steroidogenic cells. T3. VSNL1	MT-ND1
CLDN1	1.17046285098328e-297	1.33569969964269	0.435	0.076	2.97964727974813e-293	steroidogenic cells. T3. VSNL1	CLDN1
DPP7	4.61057166052603e-290	1.168252562783	0.461	0.089	1.17371322762011e-285	steroidogenic cells. T3. VSNL1	DPP7
ERN1	1.89773138948625e-286	1.26874763064813	0.437	0.08	4.83105479821516e-282	steroidogenic cells. T3. VSNL1	ERN1
GPRC5C	1.74279227487494e-284	1.19279967948443	0.39	0.062	4.43662629414913e-280	steroidogenic cells. T3. VSNL1	GPRC5C
LSR	3.47840598191254e-283	1.17545690260972	0.45	0.086	8.85497810815477e-279	steroidogenic cells. T3. VSNL1	LSR
NEFM	6.63507449340325e-280	1.5482591345897	0.395	0.066	1.68909091378566e-275	steroidogenic cells. T3. VSNL1	NEFM
EPCAM	2.85402713830575e-276	1.18250121169513	0.661	0.206	7.26549688598495e-272	steroidogenic cells. T3. VSNL1	EPCAM
PLP2	4.16312351876297e-275	0.942567615181091	0.856	0.38	1.05980635417149e-270	steroidogenic cells. T3. VSNL1	PLP2
SLC8A1	8.6182708843489e-275	1.29006269423736	0.412	0.073	2.1939532190287e-270	steroidogenic cells. T3. VSNL1	SLC8A1
VCAM1	1.41329765112917e-274	1.20492285511336	0.526	0.126	3.59783183047953e-270	steroidogenic cells. T3. VSNL1	VCAM1
MT-CO3	8.3060801011234e-272	0.495171123042334	1	0.979	2.11447881134298e-267	steroidogenic cells. T3. VSNL1	MT-CO3
TMEM200A	3.12154739966148e-271	1.13216511590955	0.277	0.028	7.94652321531822e-267	steroidogenic cells. T3. VSNL1	TMEM200A
HHEX	2.21586565322202e-270	0.974476421566951	0.271	0.026	5.6409291934073e-266	steroidogenic cells. T3. VSNL1	HHEX
MT-ND3	1.2960017585365e-268	0.603668862849445	0.999	0.93	3.29923167670636e-264	steroidogenic cells. T3. VSNL1	MT-ND3
B2M	3.37571769157435e-264	0.874043644410385	0.96	0.688	8.59356452744082e-260	steroidogenic cells. T3. VSNL1	B2M
ATP1B1	2.30507150967275e-262	1.08497244091816	0.871	0.43	5.86802054217391e-258	steroidogenic cells. T3. VSNL1	ATP1B1
ETV5	1.25458171487211e-260	1.11742308252239	0.473	0.104	3.19378867154992e-256	steroidogenic cells. T3. VSNL1	ETV5
LINC00473	1.98561325117768e-259	1.11351192424482	0.309	0.039	5.05477565352303e-255	steroidogenic cells. T3. VSNL1	LINC00473
CD46	1.67162369014626e-258	1.02068609315665	0.887	0.505	4.25545242800533e-254	steroidogenic cells. T3. VSNL1	CD46
DCLK1	2.32740705252237e-255	1.10175353518466	0.304	0.039	5.9248801336062e-251	steroidogenic cells. T3. VSNL1	DCLK1
KCNK3	1.26876582781184e-249	1.06652952907735	0.596	0.177	3.2298971678606e-245	steroidogenic cells. T3. VSNL1	KCNK3
UGCG	3.14711168844389e-245	1.11329742338735	0.876	0.503	8.01160222527161e-241	steroidogenic cells. T3. VSNL1	UGCG
MT-ND2	1.31941836958277e-243	0.508834045961723	0.993	0.898	3.35884334344685e-239	steroidogenic cells. T3. VSNL1	MT-ND2
ST3GAL6	3.22836896081069e-243	1.04057275119376	0.329	0.05	8.21845886353577e-239	steroidogenic cells. T3. VSNL1	ST3GAL6
SYP	1.57206453640526e-237	1.0947840667313	0.297	0.041	4.00200469032688e-233	steroidogenic cells. T3. VSNL1	SYP
RAB38	1.30896677762492e-231	0.963216560362047	0.727	0.295	3.33223672579977e-227	steroidogenic cells. T3. VSNL1	RAB38
TSPAN7	2.33872117049676e-228	0.943161988115025	0.646	0.217	5.95368248373361e-224	steroidogenic cells. T3. VSNL1	TSPAN7
EEF1A2	2.40018393791691e-226	1.03308262099493	0.37	0.069	6.11014825075509e-222	steroidogenic cells. T3. VSNL1	EEF1A2
NME3	2.92975251698756e-224	0.834462745491091	0.857	0.459	7.45827098249524e-220	steroidogenic cells. T3. VSNL1	NME3
MCF2	8.92180913517724e-220	1.01418822022235	0.559	0.169	2.27122495154207e-215	steroidogenic cells. T3. VSNL1	MCF2
HSPA1B	2.6013063824205e-218	1.061327207684	0.696	0.29	6.62214565772787e-214	steroidogenic cells. T3. VSNL1	HSPA1B
RALYL	3.74584023262151e-218	1.05181788218918	0.515	0.144	9.53578548018458e-214	steroidogenic cells. T3. VSNL1	RALYL
SYNE1	2.6773260086371e-217	1.1547726546918	0.635	0.228	6.81566882018746e-213	steroidogenic cells. T3. VSNL1	SYNE1
MT3	1.05603661119401e-215	0.718432632726503	0.81	0.356	2.6883524011166e-211	steroidogenic cells. T3. VSNL1	MT3
PSMB8	1.15895770872066e-214	0.856006559069612	0.345	0.062	2.95035863909019e-210	steroidogenic cells. T3. VSNL1	PSMB8
PDK1	3.57231959220263e-213	0.986329296754627	0.303	0.048	9.09405398587023e-209	steroidogenic cells. T3. VSNL1	PDK1
GIPC2	1.83112901917042e-212	0.907077462074873	0.383	0.079	4.66150514410213e-208	steroidogenic cells. T3. VSNL1	GIPC2
EDNRB	1.95180822980084e-212	0.993217133599327	0.296	0.046	4.96871821060401e-208	steroidogenic cells. T3. VSNL1	EDNRB
TBX3	4.1798510307748e-212	0.776672313323851	0.92	0.606	1.06406467690434e-207	steroidogenic cells. T3. VSNL1	TBX3
CADM11	2.70576267480039e-211	0.83392051631933	0.918	0.516	6.88806004123934e-207	steroidogenic cells. T3. VSNL1	CADM1
MT-ND4L	8.29997407229518e-207	0.88427783499869	0.88	0.562	2.11292439958418e-202	steroidogenic cells. T3. VSNL1	MT-ND4L
SLC25A4	5.45776083268135e-206	0.845735278084613	0.502	0.139	1.38938217517569e-201	steroidogenic cells. T3. VSNL1	SLC25A4
FAM166B	2.55455582928072e-205	0.76625318106931	0.637	0.222	6.50313277459994e-201	steroidogenic cells. T3. VSNL1	FAM166B
SOCS2	7.04028601907418e-204	0.985617969332211	0.262	0.036	1.79224561187571e-199	steroidogenic cells. T3. VSNL1	SOCS2
P3H2	1.07997955656352e-202	0.955339548804492	0.543	0.168	2.74930395714375e-198	steroidogenic cells. T3. VSNL1	P3H2
MT-CYB	5.37024706227711e-201	0.369832066092322	0.998	0.958	1.36710379464388e-196	steroidogenic cells. T3. VSNL1	MT-CYB
NRCAM	9.91056675569319e-201	1.01745168829771	0.694	0.29	2.52293297899682e-196	steroidogenic cells. T3. VSNL1	NRCAM
TSPAN13	3.54273009501268e-199	0.833453000288113	0.86	0.437	9.01872800287377e-195	steroidogenic cells. T3. VSNL1	TSPAN13
PCGF5	6.03949374852299e-199	0.948831309081798	0.38	0.082	1.5374739235615e-194	steroidogenic cells. T3. VSNL1	PCGF5
NR4A1	2.42060052660563e-197	1.15277009473359	0.499	0.149	6.16212276057996e-193	steroidogenic cells. T3. VSNL1	NR4A1
CD83	2.79786009139419e-197	0.860153753980645	0.551	0.173	7.1225124346622e-193	steroidogenic cells. T3. VSNL1	CD83
SCPEP1	3.51063743124697e-197	0.823885684450775	0.76	0.354	8.93702970872542e-193	steroidogenic cells. T3. VSNL1	SCPEP1
CYP21A2	8.20231096458842e-197	1.64255789850826	0.504	0.16	2.08806230225527e-192	steroidogenic cells. T3. VSNL1	CYP21A2
KCNJ5	2.92305578369731e-195	0.999904027844596	0.398	0.094	7.44122310855824e-191	steroidogenic cells. T3. VSNL1	KCNJ5
RHOB	1.50232686699414e-190	0.805261080370606	0.849	0.478	3.82447350530698e-186	steroidogenic cells. T3. VSNL1	RHOB
CXADR	1.19115082454205e-183	0.931516812985103	0.315	0.06	3.03231265403669e-179	steroidogenic cells. T3. VSNL1	CXADR
NDRG2	6.06956698574763e-183	0.910597612068464	0.467	0.135	1.54512966756177e-178	steroidogenic cells. T3. VSNL1	NDRG2
C7	6.10347793868382e-183	0.85135487933333	0.597	0.211	1.55376237885074e-178	steroidogenic cells. T3. VSNL1	C7
ACADVL	7.0225904337918e-183	0.725505705536721	0.812	0.44	1.78774084673038e-178	steroidogenic cells. T3. VSNL1	ACADVL
MAPK10	4.96777479250582e-182	1.01384734158455	0.378	0.089	1.26464642892821e-177	steroidogenic cells. T3. VSNL1	MAPK10
PDIA6	2.15623095544155e-181	0.713322491660925	0.973	0.813	5.48911714326756e-177	steroidogenic cells. T3. VSNL1	PDIA6
SPTBN1	1.10993993070219e-179	0.839046988892875	0.726	0.341	2.82557408158856e-175	steroidogenic cells. T3. VSNL1	SPTBN1
ST3GAL4	2.0251343540446e-179	0.849791128689332	0.727	0.352	5.15538452509135e-175	steroidogenic cells. T3. VSNL1	ST3GAL4
ABCG1	3.4132348385466e-178	0.891141551186214	0.26	0.042	8.68907192848808e-174	steroidogenic cells. T3. VSNL1	ABCG1
DPP10	1.30539097009738e-176	0.924184271836305	0.526	0.176	3.32313379257691e-172	steroidogenic cells. T3. VSNL1	DPP10
ME1	1.47984624603538e-176	0.810048275845772	0.296	0.055	3.76724458853227e-172	steroidogenic cells. T3. VSNL1	ME1
ALDH1A1	1.03720100900632e-174	0.87693219898419	0.324	0.067	2.6404026086274e-170	steroidogenic cells. T3. VSNL1	ALDH1A1
ANXA5	2.61982918619618e-174	0.650735894525766	0.9	0.566	6.66929915929961e-170	steroidogenic cells. T3. VSNL1	ANXA5
TMEM47	2.52784353017987e-172	1.02173600225867	0.595	0.227	6.43513127477889e-168	steroidogenic cells. T3. VSNL1	TMEM47
SYTL2	6.92705422614169e-170	1.02551983608145	0.432	0.125	1.76342019434889e-165	steroidogenic cells. T3. VSNL1	SYTL2
H2AFJ	3.52050594137156e-169	0.76661155947423	0.749	0.381	8.96215197494958e-165	steroidogenic cells. T3. VSNL1	H2AFJ
GADD45G	7.14886809393252e-169	0.871610292105316	0.481	0.148	1.8198873506724e-164	steroidogenic cells. T3. VSNL1	GADD45G
CAV2	7.64645192947979e-169	0.758945275598536	0.328	0.07	1.94655726768767e-164	steroidogenic cells. T3. VSNL1	CAV2
CTSB	2.13707529402409e-168	0.750702148566127	0.754	0.362	5.44035257599711e-164	steroidogenic cells. T3. VSNL1	CTSB
MT-ND4	8.08824207798138e-167	0.368061751541035	0.998	0.957	2.05902378579172e-162	steroidogenic cells. T3. VSNL1	MT-ND4
SCARB1	4.15663569780238e-166	1.0240771557804	0.68	0.311	1.05815474958955e-161	steroidogenic cells. T3. VSNL1	SCARB1
TBC1D4	3.87743047513466e-165	0.789153381049047	0.631	0.253	9.87077476055031e-161	steroidogenic cells. T3. VSNL1	TBC1D4
CD63	5.06182279178749e-164	0.459533638912577	0.997	0.921	1.28858822810534e-159	steroidogenic cells. T3. VSNL1	CD63
QPCT	6.42959558016113e-163	0.959060508038908	0.282	0.055	1.63678214684162e-158	steroidogenic cells. T3. VSNL1	QPCT
MGST2	6.94463912062106e-162	0.694484091720103	0.808	0.435	1.7678967809365e-157	steroidogenic cells. T3. VSNL1	MGST2
RGS5	1.47986676677961e-161	0.793410226004857	0.269	0.049	3.76729682819085e-157	steroidogenic cells. T3. VSNL1	RGS5
RAMP1	4.43625425475854e-160	0.89402642750306	0.432	0.129	1.12933724563388e-155	steroidogenic cells. T3. VSNL1	RAMP1
GRAMD1B	1.5235032647857e-159	0.804723836748521	0.619	0.253	3.87838226116496e-155	steroidogenic cells. T3. VSNL1	GRAMD1B
C2CD2	6.30880242939994e-159	0.868632080750567	0.389	0.106	1.60603183445234e-154	steroidogenic cells. T3. VSNL1	C2CD2
POR	7.58466393731245e-159	0.845836770559538	0.931	0.678	1.93082789852163e-154	steroidogenic cells. T3. VSNL1	POR
C9orf3	4.38293598400285e-158	0.792870852630333	0.369	0.094	1.11576401344761e-153	steroidogenic cells. T3. VSNL1	C9orf3
PTS	4.48773359466357e-158	0.53618841262466	0.972	0.808	1.1424423411935e-153	steroidogenic cells. T3. VSNL1	PTS
LRRC8D	1.98004276939733e-156	0.935788597417912	0.309	0.068	5.04059487805477e-152	steroidogenic cells. T3. VSNL1	LRRC8D
CHGA	2.6320453820267e-156	0.942164253072225	0.349	0.086	6.70039792902536e-152	steroidogenic cells. T3. VSNL1	CHGA
SIAH2	2.09241917851109e-155	0.787114838650751	0.673	0.315	5.32667150273567e-151	steroidogenic cells. T3. VSNL1	SIAH2
MT1E	1.00090482960677e-154	0.495614898134949	0.498	0.161	2.54800342472997e-150	steroidogenic cells. T3. VSNL1	MT1E
SLC23A2	3.161515936372e-151	0.881375435803353	0.68	0.339	8.04827111922221e-147	steroidogenic cells. T3. VSNL1	SLC23A2
MT-ATP8	6.38033885623389e-151	0.888891677177825	0.402	0.117	1.62424286263146e-146	steroidogenic cells. T3. VSNL1	MT-ATP8
MBOAT7	5.24045829970443e-150	0.731519668170264	0.679	0.321	1.33406346935576e-145	steroidogenic cells. T3. VSNL1	MBOAT7
COMT	5.5166600370469e-149	0.52133276222009	0.952	0.725	1.40437614563103e-144	steroidogenic cells. T3. VSNL1	COMT
ITGAV	2.05400725833701e-147	0.860973081389184	0.386	0.11	5.22888627754854e-143	steroidogenic cells. T3. VSNL1	ITGAV
VCAN	3.45526793759919e-146	0.825843389761569	0.659	0.294	8.79607558874626e-142	steroidogenic cells. T3. VSNL1	VCAN
FN3K	4.02871656752889e-146	0.788647251196786	0.329	0.08	1.02559037659583e-141	steroidogenic cells. T3. VSNL1	FN3K
LDHA	6.08885444089665e-146	0.604461867695738	0.961	0.794	1.55003967501906e-141	steroidogenic cells. T3. VSNL1	LDHA
NOL3	2.34384470234186e-144	0.705159946888263	0.251	0.047	5.96672545875166e-140	steroidogenic cells. T3. VSNL1	NOL3
TCIRG1	5.56372740586693e-142	0.683574136852004	0.258	0.051	1.41635808571154e-137	steroidogenic cells. T3. VSNL1	TCIRG1
MME1	1.19118537602217e-141	1.00579571292978	0.495	0.183	3.03240061173964e-137	steroidogenic cells. T3. VSNL1	MME
CDH2	5.83306031746613e-139	0.696896586725813	0.819	0.47	1.48492216501735e-134	steroidogenic cells. T3. VSNL1	CDH2
LMO2	2.31569331126206e-137	0.727554984718417	0.35	0.095	5.89506046247982e-133	steroidogenic cells. T3. VSNL1	LMO2
KYNU	2.52004206325632e-137	0.812288917416103	0.252	0.051	6.41527108043162e-133	steroidogenic cells. T3. VSNL1	KYNU
ECHDC2	1.8156228283362e-136	0.65036903676393	0.352	0.095	4.62203103409547e-132	steroidogenic cells. T3. VSNL1	ECHDC2
MRPL33	1.73355395057435e-135	0.506741036614106	0.946	0.739	4.41310829197711e-131	steroidogenic cells. T3. VSNL1	MRPL33
HSPA1A	3.60680764759974e-135	0.963674123545506	0.759	0.464	9.18185022849465e-131	steroidogenic cells. T3. VSNL1	HSPA1A
REEP5	2.64620558207795e-133	0.570767047535639	0.808	0.467	6.73644555029584e-129	steroidogenic cells. T3. VSNL1	REEP5
DDIT4	3.99203367664354e-133	0.796646038826882	0.705	0.37	1.01625201306315e-128	steroidogenic cells. T3. VSNL1	DDIT4
MAFB	1.05502356099568e-132	0.875552058840075	0.531	0.214	2.68577347922669e-128	steroidogenic cells. T3. VSNL1	MAFB
PHLPP1	2.55143589172783e-132	0.82283459172461	0.288	0.069	6.49519034957154e-128	steroidogenic cells. T3. VSNL1	PHLPP1
CPB1	1.7556907104472e-131	0.901475324304067	0.547	0.228	4.46946184158543e-127	steroidogenic cells. T3. VSNL1	CPB1
MYH7B	3.00507347426967e-131	1.05379576382301	0.251	0.054	7.65001554344829e-127	steroidogenic cells. T3. VSNL1	MYH7B
RBM47	8.43411678500871e-130	0.703716252445132	0.617	0.279	2.14707310995967e-125	steroidogenic cells. T3. VSNL1	RBM47
MAN2A1	5.6279586968984e-129	0.811592356322893	0.349	0.1	1.43270944546943e-124	steroidogenic cells. T3. VSNL1	MAN2A1
LMAN1	3.55652918339e-128	0.56296641508035	0.905	0.649	9.05385634215592e-124	steroidogenic cells. T3. VSNL1	LMAN1
MLEC	3.65320681951932e-128	0.569270638588756	0.94	0.696	9.29996860045034e-124	steroidogenic cells. T3. VSNL1	MLEC
BTG2	1.08566357897952e-127	0.960245569822529	0.67	0.334	2.76377377300816e-123	steroidogenic cells. T3. VSNL1	BTG2
FAM13C	1.38412920693033e-127	0.800663780150543	0.256	0.057	3.52357772208255e-123	steroidogenic cells. T3. VSNL1	FAM13C
LIMCH1	2.03651321986407e-126	0.71386401285244	0.51	0.199	5.18435170380796e-122	steroidogenic cells. T3. VSNL1	LIMCH1
STMN2	2.12681595950244e-126	0.948425824560048	0.266	0.061	5.41423538810535e-122	steroidogenic cells. T3. VSNL1	STMN2
TOMM7	1.36000435733467e-125	0.396049262627672	0.983	0.835	3.46216309246687e-121	steroidogenic cells. T3. VSNL1	TOMM7
PTP4A1	7.98619309407002e-125	0.665879376826556	0.593	0.278	2.0330451759574e-120	steroidogenic cells. T3. VSNL1	PTP4A1
FARP1	4.74681775517021e-124	0.662578275001728	0.747	0.43	1.20839739593368e-119	steroidogenic cells. T3. VSNL1	FARP1
HOXD8	6.13497554911588e-123	0.65612422841653	0.353	0.104	1.56178072553843e-118	steroidogenic cells. T3. VSNL1	HOXD8
LIMS1	6.69756844465547e-123	0.589933813039579	0.793	0.465	1.70499999895594e-118	steroidogenic cells. T3. VSNL1	LIMS1
PPP3CA	4.57511275648462e-122	0.709270838337778	0.365	0.113	1.16468645441829e-117	steroidogenic cells. T3. VSNL1	PPP3CA
TYRO3	9.19678673003503e-120	0.779898110762283	0.251	0.057	2.34122599786502e-115	steroidogenic cells. T3. VSNL1	TYRO3
YBX3	1.78245017999367e-119	0.530488033500484	0.879	0.605	4.53758342320988e-115	steroidogenic cells. T3. VSNL1	YBX3
C3orf58	3.13593824511423e-119	0.77663932367005	0.417	0.145	7.98315799058731e-115	steroidogenic cells. T3. VSNL1	C3orf58
MT-ATP61	5.30264857558666e-119	0.283205391065463	1	0.976	1.3498952478871e-114	steroidogenic cells. T3. VSNL1	MT-ATP6
NLK	5.98643047825572e-119	0.733870987858983	0.306	0.084	1.52396560684956e-114	steroidogenic cells. T3. VSNL1	NLK
RORA	7.5655902466849e-119	0.73580640346315	0.667	0.345	1.92597230909858e-114	steroidogenic cells. T3. VSNL1	RORA
BNIP3	1.05623470697271e-118	0.684446647111751	0.718	0.417	2.68885669354043e-114	steroidogenic cells. T3. VSNL1	BNIP3
CPEB4	2.27975881913146e-117	0.666660043738804	0.558	0.24	5.80358202586296e-113	steroidogenic cells. T3. VSNL1	CPEB4
ALDH3A2	2.28960162312469e-117	0.661194863441124	0.584	0.274	5.82863885198853e-113	steroidogenic cells. T3. VSNL1	ALDH3A2
CD47	4.99971445416171e-117	0.771431738047807	0.317	0.091	1.27277730859595e-112	steroidogenic cells. T3. VSNL1	CD47
TMEM26	9.4945066058583e-116	0.79451424787139	0.373	0.122	2.41701654665335e-111	steroidogenic cells. T3. VSNL1	TMEM26
CKB	3.22140446361303e-115	0.729275698688439	0.656	0.339	8.20072934301968e-111	steroidogenic cells. T3. VSNL1	CKB
COL11A1	3.44379076172598e-115	0.761262166911074	0.522	0.223	8.76685814212583e-111	steroidogenic cells. T3. VSNL1	COL11A1
GSTK1	5.37113201149036e-115	0.542300741234544	0.794	0.471	1.3673290761651e-110	steroidogenic cells. T3. VSNL1	GSTK1
BCHE	3.69598928577113e-114	0.661291745839004	0.566	0.253	9.40887992478757e-110	steroidogenic cells. T3. VSNL1	BCHE
ABHD14A	1.41067833969066e-113	0.702792610620425	0.334	0.101	3.59116384935052e-109	steroidogenic cells. T3. VSNL1	ABHD14A
SHTN1	4.5430675371624e-113	0.712158659357449	0.292	0.079	1.15652870293543e-108	steroidogenic cells. T3. VSNL1	SHTN1
ECI2	6.48995590590872e-113	0.429784929506874	0.925	0.707	1.65214807496718e-108	steroidogenic cells. T3. VSNL1	ECI2
SIPA1L1	9.08952935707427e-113	0.779999532624688	0.328	0.099	2.3139214884304e-108	steroidogenic cells. T3. VSNL1	SIPA1L1
B4GALT5	1.54698302839392e-111	0.6783247313366	0.583	0.275	3.93815469538239e-107	steroidogenic cells. T3. VSNL1	B4GALT5
CHCHD2	2.89857338908933e-111	0.282474762978935	0.999	0.973	7.37889827660471e-107	steroidogenic cells. T3. VSNL1	CHCHD2
COX17	7.08242222166209e-110	0.329661113624867	0.81	0.489	1.80297222496852e-105	steroidogenic cells. T3. VSNL1	COX17
MICU3	3.04817075480824e-109	0.694018188844506	0.478	0.194	7.75972829051534e-105	steroidogenic cells. T3. VSNL1	MICU3
IGF2.1	3.24209422409538e-109	0.434035079215675	0.638	0.321	8.25339926627962e-105	steroidogenic cells. T3. VSNL1	IGF2.1
RGS2	3.22050813623038e-108	0.710411766779674	0.383	0.133	8.19844756240169e-104	steroidogenic cells. T3. VSNL1	RGS2
ACACB	5.61949403720969e-108	0.659122254629888	0.307	0.089	1.43055459705247e-103	steroidogenic cells. T3. VSNL1	ACACB
SERPINA5	9.28792952872023e-108	0.541432544802912	0.77	0.448	2.36442822012631e-103	steroidogenic cells. T3. VSNL1	SERPINA5
ARHGAP24	1.5212859801353e-107	0.743657068207803	0.322	0.099	3.87273771963044e-103	steroidogenic cells. T3. VSNL1	ARHGAP24
STARD10	9.74108453683642e-107	0.593848849282498	0.504	0.21	2.47978789054245e-102	steroidogenic cells. T3. VSNL1	STARD10
SH3BP5	2.09714616807265e-106	0.594767795221402	0.739	0.454	5.33870500006255e-102	steroidogenic cells. T3. VSNL1	SH3BP5
MAGEH1	1.86095410970666e-105	0.580270438028233	0.715	0.401	4.73743087708023e-101	steroidogenic cells. T3. VSNL1	MAGEH1
PHF20L1	2.42580980486252e-105	0.614072895958949	0.734	0.438	6.17538402023851e-101	steroidogenic cells. T3. VSNL1	PHF20L1
TMEM2371	6.75662327490713e-105	0.608840022662411	0.602	0.29	1.72003358709311e-100	steroidogenic cells. T3. VSNL1	TMEM237
COX7A1	1.44489851596922e-104	0.460289134872174	0.319	0.095	3.67827815210284e-100	steroidogenic cells. T3. VSNL1	COX7A1
TESK1	1.97762288828071e-104	0.578136357719481	0.451	0.179	5.03443458669619e-100	steroidogenic cells. T3. VSNL1	TESK1
LGALS3BP	1.48621925009222e-103	0.555741904935775	0.687	0.358	3.78346834495976e-99	steroidogenic cells. T3. VSNL1	LGALS3BP
CYB5B	6.64984512995543e-103	0.579104822490261	0.861	0.608	1.69285107473275e-98	steroidogenic cells. T3. VSNL1	CYB5B
STK17B	2.2740850429802e-102	0.6971275825211	0.537	0.245	5.78913829391469e-98	steroidogenic cells. T3. VSNL1	STK17B
TSPYL2	6.04238803602204e-102	0.742243668427624	0.265	0.072	1.53821072233013e-97	steroidogenic cells. T3. VSNL1	TSPYL2
JUN	9.89238575549834e-101	0.801107658507128	0.812	0.556	2.51830464177721e-96	steroidogenic cells. T3. VSNL1	JUN
PROX1	1.22043628815876e-100	0.709289177840135	0.385	0.138	3.10686465876576e-96	steroidogenic cells. T3. VSNL1	PROX1
NEU1	1.82561182902486e-100	0.677556825101994	0.519	0.232	4.64746003314858e-96	steroidogenic cells. T3. VSNL1	NEU1
CREM	1.95551308658959e-100	0.51282660166951	0.903	0.671	4.97814966453111e-96	steroidogenic cells. T3. VSNL1	CREM
MIR202HG	6.09107489570213e-100	0.720180724392223	0.531	0.242	1.55060493619889e-95	steroidogenic cells. T3. VSNL1	MIR202HG
CLEC11A	2.4443579166841e-99	0.702976925070853	0.629	0.333	6.22260194850271e-95	steroidogenic cells. T3. VSNL1	CLEC11A
HOPX1	6.77786520404068e-99	0.739147936155084	0.754	0.468	1.72544114499264e-94	steroidogenic cells. T3. VSNL1	HOPX
DDOST	1.2327146242222e-98	0.461582208217538	0.883	0.605	3.13812161888244e-94	steroidogenic cells. T3. VSNL1	DDOST
ABCA1	1.73091290650095e-98	0.666928791776918	0.455	0.186	4.40638498607947e-94	steroidogenic cells. T3. VSNL1	ABCA1
MTUS1	2.61416773283559e-98	0.660471955163992	0.405	0.156	6.65488679747956e-94	steroidogenic cells. T3. VSNL1	MTUS1
LRRN3	2.38069072205076e-97	0.709364443111198	0.56	0.27	6.06052437112461e-93	steroidogenic cells. T3. VSNL1	LRRN3
DCTD	2.71537507428248e-97	0.508931686100173	0.71	0.398	6.91253032660091e-93	steroidogenic cells. T3. VSNL1	DCTD
CHGB	5.98418211049374e-97	0.665274546251884	0.398	0.149	1.52339323986839e-92	steroidogenic cells. T3. VSNL1	CHGB
LEF11	6.04683127542474e-97	0.653789082340398	0.384	0.139	1.53934183778488e-92	steroidogenic cells. T3. VSNL1	LEF1
GNAI1	2.37618620670435e-96	0.530282429294866	0.729	0.427	6.04905722640727e-92	steroidogenic cells. T3. VSNL1	GNAI1
ST3GAL1	2.57317088102842e-96	0.692455475258099	0.253	0.069	6.55052111183404e-92	steroidogenic cells. T3. VSNL1	ST3GAL1
SGCE	2.58523635960298e-96	0.566111366045369	0.737	0.439	6.58123620064131e-92	steroidogenic cells. T3. VSNL1	SGCE
VEGFA	5.34019294778274e-96	0.610526539267266	0.581	0.283	1.35945291871705e-91	steroidogenic cells. T3. VSNL1	VEGFA
NOSTRIN	1.57659824537888e-95	0.57199403377916	0.674	0.364	4.01354615326101e-91	steroidogenic cells. T3. VSNL1	NOSTRIN
HERPUD1	2.66156019300415e-95	0.526274161646492	0.754	0.446	6.77553378333066e-91	steroidogenic cells. T3. VSNL1	HERPUD1
ADAMTS19	4.05422809046845e-95	0.836816945049703	0.317	0.106	1.03208484499055e-90	steroidogenic cells. T3. VSNL1	ADAMTS19
P4HB	1.16665542068367e-93	0.461569104880253	0.913	0.7	2.96995470443443e-89	steroidogenic cells. T3. VSNL1	P4HB
DPP10-AS1	1.73053160375201e-93	0.537593745404722	0.476	0.199	4.40541430367149e-89	steroidogenic cells. T3. VSNL1	DPP10-AS1
MIF	1.94300488182689e-93	0.278203511429803	0.947	0.846	4.94630752766672e-89	steroidogenic cells. T3. VSNL1	MIF
ROMO1	2.24332311932433e-93	0.345839363097846	0.905	0.666	5.71082766486394e-89	steroidogenic cells. T3. VSNL1	ROMO1
GLA	1.0958632254837e-92	0.674813273151947	0.427	0.174	2.78973901311387e-88	steroidogenic cells. T3. VSNL1	GLA
MC2R	2.23173389599647e-92	0.684461566043525	0.539	0.265	5.68132497903821e-88	steroidogenic cells. T3. VSNL1	MC2R
UQCRQ	5.59034995954937e-92	0.29303914832981	0.968	0.829	1.42313538920248e-87	steroidogenic cells. T3. VSNL1	UQCRQ
KLHDC8B	7.70561825031596e-92	0.428171677535258	0.89	0.66	1.96161923798293e-87	steroidogenic cells. T3. VSNL1	KLHDC8B
MTERF2	1.24899749006148e-91	0.645120603222775	0.49	0.223	3.17957291044952e-87	steroidogenic cells. T3. VSNL1	MTERF2
ECI11	5.86919540329891e-91	0.475112431333417	0.653	0.35	1.4941210738178e-86	steroidogenic cells. T3. VSNL1	ECI1
GRPEL1	1.61963746807934e-90	0.444895162850997	0.745	0.449	4.12311110248958e-86	steroidogenic cells. T3. VSNL1	GRPEL1
CACNA1D	3.60641237330263e-90	0.6886307622133	0.359	0.131	9.1808439787165e-86	steroidogenic cells. T3. VSNL1	CACNA1D
CYYR1	5.90044247046999e-90	0.582324274516539	0.48	0.213	1.50207563970755e-85	steroidogenic cells. T3. VSNL1	CYYR1
TMEM220	8.70892610452722e-90	0.565440673257968	0.286	0.089	2.21703131842949e-85	steroidogenic cells. T3. VSNL1	TMEM220
BTG31	2.05792898879683e-89	0.468632516237937	0.564	0.269	5.23886982678008e-85	steroidogenic cells. T3. VSNL1	BTG3
ESD	2.30160186953825e-89	0.354051671732199	0.943	0.772	5.85918787928351e-85	steroidogenic cells. T3. VSNL1	ESD
PLEKHA5	2.59156862660896e-89	0.607216190751588	0.49	0.218	6.59735625275843e-85	steroidogenic cells. T3. VSNL1	PLEKHA5
CCDC86	3.98560430242664e-89	0.565525307902781	0.441	0.183	1.01461528726875e-84	steroidogenic cells. T3. VSNL1	CCDC86
TSTD1	1.18984197243982e-88	0.442080859960862	0.672	0.364	3.02898070924005e-84	steroidogenic cells. T3. VSNL1	TSTD1
MID1IP1	2.21797648544884e-88	0.562001908084459	0.258	0.075	5.64630273900712e-84	steroidogenic cells. T3. VSNL1	MID1IP1
TCEAL3	2.47374942396414e-88	0.565057057610215	0.396	0.155	6.29742390858551e-84	steroidogenic cells. T3. VSNL1	TCEAL3
ZNF711	4.46248370970288e-88	0.589914449372721	0.35	0.129	1.13601447797906e-83	steroidogenic cells. T3. VSNL1	ZNF711
HSPE1	1.1097479277883e-87	0.273429037637275	1	0.968	2.82508529977068e-83	steroidogenic cells. T3. VSNL1	HSPE1
SLC25A37	2.41960330965348e-87	0.600525807361697	0.534	0.258	6.15958414538487e-83	steroidogenic cells. T3. VSNL1	SLC25A37
MAMSTR	8.70559691867517e-87	0.60121902511007	0.36	0.135	2.21618380758714e-82	steroidogenic cells. T3. VSNL1	MAMSTR
COMTD1	8.8377436528402e-87	0.50972177581676	0.338	0.12	2.24982440170353e-82	steroidogenic cells. T3. VSNL1	COMTD1
GALNT2	9.04769926190277e-87	0.562495456036746	0.601	0.316	2.30327280110259e-82	steroidogenic cells. T3. VSNL1	GALNT2
ATP6V0B	1.18809915764808e-86	0.411572306217888	0.925	0.732	3.02454402562472e-82	steroidogenic cells. T3. VSNL1	ATP6V0B
DLC1	2.11016475943779e-86	0.545476972316163	0.701	0.421	5.37184642810078e-82	steroidogenic cells. T3. VSNL1	DLC1
PAM	6.64178927931917e-86	0.58720055561814	0.275	0.086	1.69080029683628e-81	steroidogenic cells. T3. VSNL1	PAM
MAN1A1	1.21769583469943e-85	0.697666702783167	0.426	0.181	3.09988828639435e-81	steroidogenic cells. T3. VSNL1	MAN1A1
CASP9	9.81807240797706e-85	0.607419264460345	0.379	0.149	2.49938669289872e-80	steroidogenic cells. T3. VSNL1	CASP9
ECE1	1.40587990920051e-84	0.554297262842512	0.4	0.163	3.57894848485175e-80	steroidogenic cells. T3. VSNL1	ECE1
KIF3A	4.15520260303214e-84	0.550003811717267	0.675	0.39	1.05778992665389e-79	steroidogenic cells. T3. VSNL1	KIF3A
TWIST1	5.16826451118913e-84	0.534723265011467	0.676	0.376	1.31568509661342e-79	steroidogenic cells. T3. VSNL1	TWIST1
MGAT5	2.84394365381339e-83	0.619363714597625	0.31	0.107	7.23982735951275e-79	steroidogenic cells. T3. VSNL1	MGAT5
TTN	3.04614981302396e-83	0.651018501570692	0.531	0.262	7.75458357901511e-79	steroidogenic cells. T3. VSNL1	TTN
ITM2C	6.19168372454449e-83	0.497404195675184	0.722	0.429	1.57621692575729e-78	steroidogenic cells. T3. VSNL1	ITM2C
TDGF1	1.49919799595574e-82	0.539388720346454	0.265	0.082	3.81650833830452e-78	steroidogenic cells. T3. VSNL1	TDGF1
MT-CO11	1.58798856264784e-82	0.256517326952409	0.998	0.97	4.0425424839326e-78	steroidogenic cells. T3. VSNL1	MT-CO1
CCDC107	2.02874878309543e-82	0.492067729255639	0.695	0.402	5.16458577712605e-78	steroidogenic cells. T3. VSNL1	CCDC107
CDKN1B1	2.38387769313362e-82	0.540897925618313	0.343	0.127	6.06863744341026e-78	steroidogenic cells. T3. VSNL1	CDKN1B
MGST1	2.10914061303062e-81	0.329691009503108	0.845	0.609	5.36923925859204e-77	steroidogenic cells. T3. VSNL1	MGST1
ZDHHC2	1.1319130257301e-80	0.565494909388497	0.355	0.136	2.88151098960112e-76	steroidogenic cells. T3. VSNL1	ZDHHC2
SCML1	1.71999030867003e-80	0.48174480061644	0.463	0.207	4.3785793287813e-76	steroidogenic cells. T3. VSNL1	SCML1
RHOU	3.01853922728823e-80	0.540565949215583	0.277	0.091	7.68429531090764e-76	steroidogenic cells. T3. VSNL1	RHOU
SMIM10L2A	4.89009897302801e-80	0.443149131536461	0.394	0.159	1.24487249556374e-75	steroidogenic cells. T3. VSNL1	SMIM10L2A
ITPR2	1.02203370899687e-79	0.618707943092561	0.363	0.142	2.60179121299333e-75	steroidogenic cells. T3. VSNL1	ITPR2
CACNB2	1.18904757886213e-79	0.595285281494006	0.439	0.196	3.02695842150934e-75	steroidogenic cells. T3. VSNL1	CACNB2
ASPH	1.61501717788888e-79	0.546516382757581	0.539	0.271	4.11134922975173e-75	steroidogenic cells. T3. VSNL1	ASPH
LNPEP	3.67597964904402e-79	0.673339446710825	0.264	0.086	9.35794139257137e-75	steroidogenic cells. T3. VSNL1	LNPEP
CD151	4.0636789422691e-79	0.468334166816908	0.611	0.328	1.03449074833345e-74	steroidogenic cells. T3. VSNL1	CD151
SLC2A1	4.24527082501303e-79	0.595455442317995	0.502	0.24	1.08071859392357e-74	steroidogenic cells. T3. VSNL1	SLC2A1
CADPS2	2.67114962948669e-78	0.56065107821199	0.463	0.21	6.79994561178426e-74	steroidogenic cells. T3. VSNL1	CADPS2
CTSA	2.98236362368677e-78	0.42859968784056	0.685	0.394	7.59220307681941e-74	steroidogenic cells. T3. VSNL1	CTSA
PDE8A	1.05004144687321e-77	0.582765789657154	0.278	0.093	2.67309051130514e-73	steroidogenic cells. T3. VSNL1	PDE8A
LDLR	1.38472906128038e-77	0.546927392772306	0.637	0.36	3.52510477130146e-73	steroidogenic cells. T3. VSNL1	LDLR
MCFD2	2.17988636552215e-77	0.432023279297748	0.803	0.541	5.54933672070973e-73	steroidogenic cells. T3. VSNL1	MCFD2
BX284668.5	2.40943331547863e-77	0.418100660289489	0.324	0.116	6.13369439121394e-73	steroidogenic cells. T3. VSNL1	BX284668.5
ARMT1	3.18841858534583e-77	0.559536349728194	0.442	0.203	8.11675719271488e-73	steroidogenic cells. T3. VSNL1	ARMT1
EMC7	4.86082835161249e-77	0.43749632467305	0.71	0.428	1.23742107346999e-72	steroidogenic cells. T3. VSNL1	EMC7
TRIM73	7.36030072875513e-77	0.643634122323822	0.29	0.101	1.87371175651919e-72	steroidogenic cells. T3. VSNL1	TRIM73
HSPA9	8.79038775649718e-77	0.307588483430651	0.944	0.773	2.23776901117149e-72	steroidogenic cells. T3. VSNL1	HSPA9
SSR3	9.38736839514085e-77	0.428636049147572	0.871	0.652	2.38974237235101e-72	steroidogenic cells. T3. VSNL1	SSR3
SCG5	1.19134592371596e-76	0.664773929905975	0.255	0.082	3.03280931800372e-72	steroidogenic cells. T3. VSNL1	SCG5
NDRG4	1.86681819595988e-76	0.495792452109669	0.262	0.084	4.75235908145506e-72	steroidogenic cells. T3. VSNL1	NDRG4
PELO	2.57614482979789e-76	0.472407848453374	0.554	0.291	6.55809189321649e-72	steroidogenic cells. T3. VSNL1	PELO
TMEM120A	5.92210322849699e-76	0.409050293769444	0.567	0.288	1.50758981887848e-71	steroidogenic cells. T3. VSNL1	TMEM120A
MERTK	2.50285859491817e-75	0.699110742259857	0.276	0.096	6.37152712508317e-71	steroidogenic cells. T3. VSNL1	MERTK
HIF3A	9.84252866779012e-75	0.493481782853487	0.483	0.23	2.50561252295933e-70	steroidogenic cells. T3. VSNL1	HIF3A
LRP12	1.00434786502123e-74	0.603193978936654	0.436	0.199	2.55676835998454e-70	steroidogenic cells. T3. VSNL1	LRP12
NQO1	1.68813801493604e-74	0.538294160792823	0.259	0.085	4.29749294462269e-70	steroidogenic cells. T3. VSNL1	NQO1
SRSF8	6.9785566461618e-74	0.484716053293418	0.427	0.19	1.77653116541341e-69	steroidogenic cells. T3. VSNL1	SRSF8
VPS13C	8.29038002631561e-74	0.559945164986432	0.356	0.143	2.11048204329916e-69	steroidogenic cells. T3. VSNL1	VPS13C
NT5DC1	9.71794481067629e-74	0.507353615608869	0.399	0.174	2.47389721045386e-69	steroidogenic cells. T3. VSNL1	NT5DC1
CPM	1.08538270468736e-73	0.723071955978836	0.387	0.171	2.76305875132261e-69	steroidogenic cells. T3. VSNL1	CPM
GRB14	2.00138552931473e-73	0.505561248645584	0.633	0.363	5.09492714197651e-69	steroidogenic cells. T3. VSNL1	GRB14
PPIB	2.1572291454135e-73	0.317990501414384	0.985	0.872	5.49165823547914e-69	steroidogenic cells. T3. VSNL1	PPIB
FUCA2	3.52529135782836e-73	0.454393815508999	0.596	0.321	8.97433420962365e-69	steroidogenic cells. T3. VSNL1	FUCA2
ARHGAP18	1.38156349335377e-72	0.428935311415951	0.68	0.404	3.51704618503068e-68	steroidogenic cells. T3. VSNL1	ARHGAP18
SH3YL1	2.33872727535636e-72	0.520417657906293	0.441	0.206	5.95369802487468e-68	steroidogenic cells. T3. VSNL1	SH3YL1
SERP1	2.66849802084128e-72	0.3591815111229	0.86	0.618	6.79319541165565e-68	steroidogenic cells. T3. VSNL1	SERP1
CTSZ	3.79218251215154e-72	0.707635935743731	0.289	0.107	9.65375902118418e-68	steroidogenic cells. T3. VSNL1	CTSZ
COX14	7.10278554408847e-72	0.301321004912942	0.855	0.588	1.8081561159586e-67	steroidogenic cells. T3. VSNL1	COX14
ATRNL1	1.11399664439415e-71	0.569222201966433	0.367	0.152	2.83590125763419e-67	steroidogenic cells. T3. VSNL1	ATRNL1
FNDC3A	1.40989284483379e-71	0.430154266545257	0.651	0.367	3.58916421509339e-67	steroidogenic cells. T3. VSNL1	FNDC3A
ROGDI	1.64789004733155e-71	0.400589266720005	0.626	0.347	4.19503369349192e-67	steroidogenic cells. T3. VSNL1	ROGDI
TMEM246	2.03583120982385e-71	0.597913781887508	0.335	0.134	5.18261551084858e-67	steroidogenic cells. T3. VSNL1	TMEM246
PHLDA1	5.87042579026109e-71	0.547565315437026	0.663	0.411	1.49443429342676e-66	steroidogenic cells. T3. VSNL1	PHLDA1
PDIA3	5.92396521650243e-71	0.355598978808218	0.926	0.743	1.50806382516502e-66	steroidogenic cells. T3. VSNL1	PDIA3
WWC3	7.47947729030795e-71	0.494452808794216	0.291	0.106	1.90405053379369e-66	steroidogenic cells. T3. VSNL1	WWC3
ATP10D	8.98206240467188e-71	0.651176118754278	0.312	0.12	2.28656362635732e-66	steroidogenic cells. T3. VSNL1	ATP10D
DNAJB2	3.06984891886903e-70	0.404841571256352	0.403	0.176	7.81491439276488e-66	steroidogenic cells. T3. VSNL1	DNAJB2
DAAM2	4.99199999618845e-70	0.533354335431202	0.409	0.183	1.27081343902969e-65	steroidogenic cells. T3. VSNL1	DAAM2
SSR4	5.34359171997159e-70	0.293486508266583	0.978	0.856	1.36031814415317e-65	steroidogenic cells. T3. VSNL1	SSR4
FNIP1	5.89351033359715e-70	0.537408975082209	0.397	0.176	1.50031092562383e-65	steroidogenic cells. T3. VSNL1	FNIP1
EGLN1	7.35591405760842e-70	0.419172925016599	0.364	0.151	1.87259504164537e-65	steroidogenic cells. T3. VSNL1	EGLN1
SELENOF	7.49183888043021e-70	0.35098024778906	0.836	0.578	1.90719742379112e-65	steroidogenic cells. T3. VSNL1	SELENOF
TMEM30A	1.52903438026951e-69	0.506286222689311	0.417	0.189	3.8924628218521e-65	steroidogenic cells. T3. VSNL1	TMEM30A
KRT8	4.22641376185786e-69	0.537709308045212	0.36	0.153	1.07591815135615e-64	steroidogenic cells. T3. VSNL1	KRT8
POLR1D	1.77703059421669e-68	0.305462321570257	0.93	0.731	4.52378678369743e-64	steroidogenic cells. T3. VSNL1	POLR1D
MBNL1	2.92297566983686e-68	0.499127532051101	0.424	0.196	7.44101916270369e-64	steroidogenic cells. T3. VSNL1	MBNL1
YEATS41	5.93926526131068e-68	0.537201876584551	0.534	0.289	1.51195875757186e-63	steroidogenic cells. T3. VSNL1	YEATS4
ARRDC3	6.68925940574654e-68	0.418576767300407	0.54	0.284	1.7028847669209e-63	steroidogenic cells. T3. VSNL1	ARRDC3
GSTO2	9.13154546131405e-68	0.493334811301443	0.328	0.129	2.32461752808672e-63	steroidogenic cells. T3. VSNL1	GSTO2
NOL7	1.21048874730532e-67	0.304308927182546	0.837	0.582	3.08154120401514e-63	steroidogenic cells. T3. VSNL1	NOL7
PPP1R16A	1.34617266493148e-67	0.475885262756431	0.393	0.172	3.42695175311607e-63	steroidogenic cells. T3. VSNL1	PPP1R16A
CNBD2	2.03311800846827e-67	0.647662645449361	0.334	0.138	5.17570851415768e-63	steroidogenic cells. T3. VSNL1	CNBD2
HSPB6	4.87039913246302e-67	0.435826097819122	0.561	0.302	1.23985750715111e-62	steroidogenic cells. T3. VSNL1	HSPB6
STK19	4.94051061109276e-67	0.401529944457285	0.641	0.367	1.25770578626588e-62	steroidogenic cells. T3. VSNL1	STK19
INHA	9.12834894601572e-67	0.387962220737658	0.712	0.442	2.32380379118722e-62	steroidogenic cells. T3. VSNL1	INHA
EXOC6	9.48091101356843e-67	0.508066410859164	0.33	0.133	2.41355551672412e-62	steroidogenic cells. T3. VSNL1	EXOC6
UBE2L6	2.26561803599903e-66	0.466549897545688	0.28	0.103	5.76758383424273e-62	steroidogenic cells. T3. VSNL1	UBE2L6
ATP1A1	2.6607429835486e-66	0.37286643926917	0.763	0.491	6.77345341321967e-62	steroidogenic cells. T3. VSNL1	ATP1A1
PDGFD	2.74675204701162e-66	0.624046517723582	0.53	0.295	6.99240668607748e-62	steroidogenic cells. T3. VSNL1	PDGFD
SESN1	2.76228543937032e-66	0.519680155190088	0.261	0.093	7.03195004300502e-62	steroidogenic cells. T3. VSNL1	SESN1
RIMS2	2.87093683492251e-66	0.528786941679348	0.388	0.173	7.30854390066224e-62	steroidogenic cells. T3. VSNL1	RIMS2
CTSL	4.0534642218944e-66	0.390090975866296	0.561	0.298	1.03189038696766e-61	steroidogenic cells. T3. VSNL1	CTSL
FBXL7	5.02460371285324e-66	0.541036056509688	0.26	0.092	1.27911336718105e-61	steroidogenic cells. T3. VSNL1	FBXL7
APRT	5.57980798487745e-66	0.309832508507837	0.93	0.769	1.42045171871025e-61	steroidogenic cells. T3. VSNL1	APRT
CYP11B1	8.67473474240003e-66	0.544770643749455	0.478	0.243	2.20832722337278e-61	steroidogenic cells. T3. VSNL1	CYP11B1
PDXK	8.79665082852402e-66	0.44255071647964	0.397	0.175	2.23936340141736e-61	steroidogenic cells. T3. VSNL1	PDXK
EPHX1	1.06177686369455e-65	0.485691647779007	0.504	0.267	2.70296536190722e-61	steroidogenic cells. T3. VSNL1	EPHX1
TOB1	2.16513893680467e-65	0.534968593759976	0.497	0.257	5.51179419142366e-61	steroidogenic cells. T3. VSNL1	TOB1
BCO2	2.93344521512537e-65	0.646504613696171	0.295	0.114	7.46767148414465e-61	steroidogenic cells. T3. VSNL1	BCO2
RDH11	3.3391376386566e-65	0.393317180442333	0.74	0.475	8.50044268672811e-61	steroidogenic cells. T3. VSNL1	RDH11
MALAT1	3.91274954916626e-65	0.254319366017085	0.995	0.95	9.96068652731255e-61	steroidogenic cells. T3. VSNL1	MALAT1
DNAJC12	4.43315646924780e-65	0.536258144719687	0.471	0.237	1.12854864237641e-60	steroidogenic cells. T3. VSNL1	DNAJC12
DNAJB4	1.21141575976329e-64	0.519419174076188	0.522	0.282	3.08390109962941e-60	steroidogenic cells. T3. VSNL1	DNAJB4
AUH	1.37602124381228e-64	0.392787056571804	0.358	0.153	3.50293728037292e-60	steroidogenic cells. T3. VSNL1	AUH
ERLEC1	1.41695171771444e-64	0.436424391899045	0.568	0.309	3.60713398778566e-60	steroidogenic cells. T3. VSNL1	ERLEC1
LAPTM4A	2.11824365414872e-64	0.286068690884393	0.983	0.855	5.3924128703664e-60	steroidogenic cells. T3. VSNL1	LAPTM4A
SURF4	2.37994503470766e-64	0.355643663745626	0.752	0.467	6.05862607485528e-60	steroidogenic cells. T3. VSNL1	SURF4
FAM49B	3.48898281117289e-64	0.346881198103091	0.66	0.389	8.88190354240282e-60	steroidogenic cells. T3. VSNL1	FAM49B
SEC11C	4.49106021825296e-64	0.451369678036453	0.559	0.311	1.14328919976066e-59	steroidogenic cells. T3. VSNL1	SEC11C
ELP1	1.26251982393083e-63	0.485683206781668	0.495	0.267	3.21399671578073e-59	steroidogenic cells. T3. VSNL1	ELP1
NPTN	2.18029740337558e-63	0.395052610066741	0.464	0.226	5.55038309977321e-59	steroidogenic cells. T3. VSNL1	NPTN
DUSP5	2.23065489811776e-63	0.506734300768058	0.292	0.113	5.67857817413837e-59	steroidogenic cells. T3. VSNL1	DUSP5
WHRN	2.88195165536679e-63	0.532564372762547	0.31	0.124	7.33658432906725e-59	steroidogenic cells. T3. VSNL1	WHRN
TMEM245	4.01614446994305e-63	0.454485139289857	0.639	0.37	1.0223898977134e-58	steroidogenic cells. T3. VSNL1	TMEM245
PSD3	4.47094781989955e-63	0.556799949042112	0.553	0.309	1.13816918651183e-58	steroidogenic cells. T3. VSNL1	PSD3
CDK6	4.61946272544943e-63	0.374214483387598	0.903	0.683	1.17597662601766e-58	steroidogenic cells. T3. VSNL1	CDK6
REV1	1.43837165635636e-62	0.481511057599872	0.587	0.335	3.66166272558639e-58	steroidogenic cells. T3. VSNL1	REV1
MIA2	1.78316540846169e-62	0.554028260593263	0.352	0.154	4.53940418032094e-58	steroidogenic cells. T3. VSNL1	MIA2
DNPH1	1.9535795193416e-62	0.327430146840106	0.732	0.456	4.97322738238791e-58	steroidogenic cells. T3. VSNL1	DNPH1
ARPC1B	1.94440386690326e-61	0.313555724001217	0.411	0.191	4.94986892397563e-57	steroidogenic cells. T3. VSNL1	ARPC1B
EPHX2	3.30300219050725e-61	0.431666624295705	0.33	0.139	8.40845267637431e-57	steroidogenic cells. T3. VSNL1	EPHX2
GLS	3.86888133916258e-61	0.410672069839461	0.66	0.394	9.84901122510618e-57	steroidogenic cells. T3. VSNL1	GLS
IRS1	4.10561605611312e-61	0.539977250908893	0.401	0.188	1.04516667940472e-56	steroidogenic cells. T3. VSNL1	IRS1
DST	4.14449273465e-61	0.441604129847892	0.623	0.372	1.05506351545985e-56	steroidogenic cells. T3. VSNL1	DST
SPINT2	4.23408950407113e-61	0.338792085358838	0.776	0.517	1.07787216505139e-56	steroidogenic cells. T3. VSNL1	SPINT2
AC020571.1	6.01433905839966e-61	0.680780887561062	0.557	0.328	1.5310702940968e-56	steroidogenic cells. T3. VSNL1	AC020571.1
PKM1	6.1238472954123e-61	0.288340814678148	0.899	0.687	1.55894780599311e-56	steroidogenic cells. T3. VSNL1	PKM
DHRS4	2.32440016360102e-60	0.434922507928229	0.321	0.132	5.91722549647913e-56	steroidogenic cells. T3. VSNL1	DHRS4
PRKAR2B	2.49697205421348e-60	0.333074093599706	0.769	0.499	6.35654175841126e-56	steroidogenic cells. T3. VSNL1	PRKAR2B
PDHX	2.60112974552042e-60	0.375056955860319	0.35	0.152	6.62169599317133e-56	steroidogenic cells. T3. VSNL1	PDHX
FGF12	3.39693047339922e-60	0.436901024645032	0.615	0.361	8.64756590613238e-56	steroidogenic cells. T3. VSNL1	FGF12
RNF145	4.6550070739034e-60	0.470250199618549	0.417	0.2	1.18502515080359e-55	steroidogenic cells. T3. VSNL1	RNF145
CYSTM1	6.04591933897575e-60	0.282434032829948	0.297	0.116	1.53910968612306e-55	steroidogenic cells. T3. VSNL1	CYSTM1
NAT14	9.51192788165783e-60	0.383930772708324	0.529	0.284	2.42145148083363e-55	steroidogenic cells. T3. VSNL1	NAT14
EMP21	1.09317210247795e-59	0.459247468876604	0.556	0.312	2.78288822127811e-55	steroidogenic cells. T3. VSNL1	EMP2
DNAJB9	1.60020499160312e-59	0.50538679212017	0.446	0.228	4.07364184712407e-55	steroidogenic cells. T3. VSNL1	DNAJB9
SMIM37	1.61948163123894e-59	0.263397950911687	0.47	0.231	4.12271438864498e-55	steroidogenic cells. T3. VSNL1	SMIM37
TAPBP	2.1126471570723e-59	0.478419609590148	0.315	0.131	5.37816586775896e-55	steroidogenic cells. T3. VSNL1	TAPBP
PPIF	2.47558439784241e-59	0.274441687663727	0.919	0.732	6.30209520158741e-55	steroidogenic cells. T3. VSNL1	PPIF
ENOSF1	3.79996023446477e-59	0.380928287492077	0.425	0.205	9.67355876887697e-55	steroidogenic cells. T3. VSNL1	ENOSF1
SSR1	6.35525947581576e-59	0.409490276544503	0.629	0.378	1.61785840475842e-54	steroidogenic cells. T3. VSNL1	SSR1
HSP90B1	6.4124943434002e-59	0.302275573058222	0.984	0.834	1.63242868499939e-54	steroidogenic cells. T3. VSNL1	HSP90B1
RER1	8.14826830196885e-59	0.318012478954284	0.866	0.644	2.07430466163221e-54	steroidogenic cells. T3. VSNL1	RER1
TMEM106B	1.76599585405348e-58	0.389296725057314	0.627	0.373	4.49569564566393e-54	steroidogenic cells. T3. VSNL1	TMEM106B
MAFG	7.18844723463744e-58	0.491081493762507	0.306	0.128	1.82996301252165e-53	steroidogenic cells. T3. VSNL1	MAFG
CIDEB	7.64015059932036e-58	0.472627840788842	0.341	0.153	1.94495313806898e-53	steroidogenic cells. T3. VSNL1	CIDEB
KRTCAP2	9.19729693673461e-58	0.350301285406001	0.655	0.402	2.34135588118453e-53	steroidogenic cells. T3. VSNL1	KRTCAP2
CDK2AP2	1.03992584528801e-57	0.328037969968024	0.437	0.216	2.64733922434968e-53	steroidogenic cells. T3. VSNL1	CDK2AP2
ARL1	1.28026497817703e-57	0.335377977456957	0.699	0.447	3.25917055494527e-53	steroidogenic cells. T3. VSNL1	ARL1
TMBIM6	3.03854570297612e-57	0.257592914627137	0.96	0.808	7.73522579606632e-53	steroidogenic cells. T3. VSNL1	TMBIM6
ARHGAP12	3.10675408782234e-57	0.445577165721809	0.372	0.17	7.90886388136933e-53	steroidogenic cells. T3. VSNL1	ARHGAP12
RWDD4	1.52496718936751e-56	0.324816604066063	0.691	0.432	3.88210897397287e-52	steroidogenic cells. T3. VSNL1	RWDD4
PNRC1	2.20492394010033e-56	0.352181023534384	0.837	0.597	5.6130748743134e-52	steroidogenic cells. T3. VSNL1	PNRC1
OAF	2.91033074346065e-56	0.371675963219666	0.716	0.469	7.40882897362777e-52	steroidogenic cells. T3. VSNL1	OAF
SLC16A7	6.39253396287504e-56	0.493138286844656	0.388	0.188	1.6273473709291e-51	steroidogenic cells. T3. VSNL1	SLC16A7
GATA6-AS1	7.8139424670354e-56	0.470186244860487	0.405	0.197	1.9891953338332e-51	steroidogenic cells. T3. VSNL1	GATA6-AS1
SMC51	1.36792419121982e-55	0.399128473345047	0.53	0.291	3.48232461358828e-51	steroidogenic cells. T3. VSNL1	SMC5
AQP11	1.7344675573474e-55	0.419679244762329	0.532	0.296	4.41543406073927e-51	steroidogenic cells. T3. VSNL1	AQP11
RHBDD2	1.76748573593592e-55	0.259075305552852	0.633	0.381	4.49948843797207e-51	steroidogenic cells. T3. VSNL1	RHBDD2
SRGAP2	1.85379541714089e-55	0.518053154532036	0.298	0.125	4.71920699341557e-51	steroidogenic cells. T3. VSNL1	SRGAP2
CISD3	2.9973152073135e-55	0.345424129780553	0.378	0.175	7.63026532325797e-51	steroidogenic cells. T3. VSNL1	CISD3
LY6E	3.10265417038568e-55	0.346649761292688	0.963	0.811	7.89842672155082e-51	steroidogenic cells. T3. VSNL1	LY6E
SPCS2	3.55698764911061e-55	0.258338418473919	0.943	0.761	9.05502345834087e-51	steroidogenic cells. T3. VSNL1	SPCS2
SLC26A2	3.78043132577753e-55	0.505835618291975	0.365	0.172	9.62384402603187e-51	steroidogenic cells. T3. VSNL1	SLC26A2
ATP6AP2	5.81136733355402e-55	0.336975756827814	0.788	0.546	1.47939978210285e-50	steroidogenic cells. T3. VSNL1	ATP6AP2
TMEM167A	5.90365532132416e-55	0.283702742168133	0.835	0.59	1.50289353514949e-50	steroidogenic cells. T3. VSNL1	TMEM167A
ATF5	6.51720308041841e-55	0.376601985799465	0.334	0.147	1.65908438818211e-50	steroidogenic cells. T3. VSNL1	ATF5
ACADS	8.72135054240594e-55	0.270628684385107	0.281	0.112	2.22019420758028e-50	steroidogenic cells. T3. VSNL1	ACADS
ASB4	9.1471820945245e-55	0.354447295467286	0.661	0.406	2.3285981458031e-50	steroidogenic cells. T3. VSNL1	ASB4
BCL11A	1.31214585334697e-54	0.526169558682601	0.319	0.14	3.34032969886539e-50	steroidogenic cells. T3. VSNL1	BCL11A
TMEM9	3.20920708925067e-54	0.309161821706234	0.79	0.546	8.16967848710544e-50	steroidogenic cells. T3. VSNL1	TMEM9
ZFP36	4.42811705179508e-54	0.462862341232684	0.372	0.176	1.12726575787547e-49	steroidogenic cells. T3. VSNL1	ZFP36
GCHFR1	6.12550967466431e-54	0.462090584383968	0.277	0.114	1.55937099787929e-49	steroidogenic cells. T3. VSNL1	GCHFR
ACBD5	6.96599451797514e-54	0.36266413067131	0.423	0.21	1.77333322444093e-49	steroidogenic cells. T3. VSNL1	ACBD5
P4HTM	8.26667623758377e-54	0.460382436643687	0.3	0.129	2.1044477698017e-49	steroidogenic cells. T3. VSNL1	P4HTM
PKIA	8.41656373363776e-54	0.347543765023626	0.655	0.407	2.14260462967217e-49	steroidogenic cells. T3. VSNL1	PKIA
SLC38A2	9.07184970151732e-54	0.425790413501967	0.43	0.223	2.30942077851526e-49	steroidogenic cells. T3. VSNL1	SLC38A2
CCDC141	1.42753409576417e-53	0.52792593329259	0.41	0.208	3.63407354758684e-49	steroidogenic cells. T3. VSNL1	CCDC141
CNOT6L	2.07874230233191e-53	0.41089459618246	0.349	0.158	5.29185427904634e-49	steroidogenic cells. T3. VSNL1	CNOT6L
TNNI3	4.49178387601135e-53	0.304419442904217	0.719	0.47	1.14347342131621e-48	steroidogenic cells. T3. VSNL1	TNNI3
HS2ST1	4.54235358591255e-53	0.387903478424432	0.549	0.313	1.15634695236576e-48	steroidogenic cells. T3. VSNL1	HS2ST1
LRBA	6.38408716170931e-53	0.479802216656508	0.271	0.109	1.62519706875634e-48	steroidogenic cells. T3. VSNL1	LRBA
CIB1	7.06455438942065e-53	0.269820575436526	0.702	0.442	1.79842361091481e-48	steroidogenic cells. T3. VSNL1	CIB1
FKBP11	1.54866458884392e-52	0.447858808576154	0.326	0.146	3.94243544381996e-48	steroidogenic cells. T3. VSNL1	FKBP11
CCND1	1.8381173524188e-52	0.415490480560584	0.579	0.342	4.67929534405253e-48	steroidogenic cells. T3. VSNL1	CCND1
FNDC3B	2.21735244283969e-52	0.405681419948127	0.31	0.135	5.644714113737e-48	steroidogenic cells. T3. VSNL1	FNDC3B
SFT2D1	2.75962022242819e-52	0.320835282710398	0.632	0.387	7.02516520023544e-48	steroidogenic cells. T3. VSNL1	SFT2D1
HMGCR1	2.93435798830111e-52	0.265580364576938	0.695	0.427	7.46999513081814e-48	steroidogenic cells. T3. VSNL1	HMGCR
TMEM161B-AS1	3.76075201849965e-52	0.478657642535092	0.297	0.127	9.57374641349455e-48	steroidogenic cells. T3. VSNL1	TMEM161B-AS1
GOLM1	4.76879886161262e-52	0.343259347046602	0.663	0.42	1.21399312620073e-47	steroidogenic cells. T3. VSNL1	GOLM1
AHI1	6.91664446328717e-52	0.486963723090529	0.452	0.238	1.76077018101901e-47	steroidogenic cells. T3. VSNL1	AHI1
TMEM18	8.82981322483423e-52	0.332222299805899	0.613	0.374	2.24780555264605e-47	steroidogenic cells. T3. VSNL1	TMEM18
MAML3	8.9604611881103e-52	0.410373356032057	0.443	0.232	2.28106460465724e-47	steroidogenic cells. T3. VSNL1	MAML3
NRP2	9.23328343051347e-52	0.429710011900134	0.619	0.387	2.35051696290581e-47	steroidogenic cells. T3. VSNL1	NRP2
SLC25A13	9.89064841521621e-52	0.392069889348738	0.385	0.187	2.51786236706159e-47	steroidogenic cells. T3. VSNL1	SLC25A13
CLCN3	1.11469437330629e-51	0.394641314486239	0.471	0.248	2.83767746612583e-47	steroidogenic cells. T3. VSNL1	CLCN3
CXCR4	1.22937588997528e-51	0.596751076859708	0.291	0.127	3.12962220311006e-47	steroidogenic cells. T3. VSNL1	CXCR4
EML4	1.69112568572954e-51	0.440443351061648	0.481	0.264	4.30509865816169e-47	steroidogenic cells. T3. VSNL1	EML4
SACS	4.37200361494834e-51	0.442441184031303	0.352	0.168	1.1129809602574e-46	steroidogenic cells. T3. VSNL1	SACS
TMEM87A	4.91381518941424e-51	0.362103627570974	0.696	0.442	1.25090993276918e-46	steroidogenic cells. T3. VSNL1	TMEM87A
SLC52A2	6.2400370286127e-51	0.381106376767961	0.504	0.272	1.58852622637394e-46	steroidogenic cells. T3. VSNL1	SLC52A2
MESD	6.5923892067161e-51	0.31548458112286	0.846	0.619	1.67822452035372e-46	steroidogenic cells. T3. VSNL1	MESD
CISD2	7.19344671410751e-51	0.293906583158478	0.685	0.438	1.83123573001035e-46	steroidogenic cells. T3. VSNL1	CISD2
TMEM14A	7.66854526252757e-51	0.346860681694475	0.632	0.388	1.95218156748164e-46	steroidogenic cells. T3. VSNL1	TMEM14A
UBXN6	8.09540502394519e-51	0.309162051006612	0.452	0.235	2.06084725694573e-46	steroidogenic cells. T3. VSNL1	UBXN6
B3GALNT2	1.32956183093895e-50	0.491287103548512	0.281	0.118	3.38466555302129e-46	steroidogenic cells. T3. VSNL1	B3GALNT2
MRPL17	1.60531295076235e-50	0.252346219150164	0.742	0.509	4.08664517875572e-46	steroidogenic cells. T3. VSNL1	MRPL17
SYPL1	2.12364628266657e-50	0.299104666792849	0.816	0.572	5.4061663417843e-46	steroidogenic cells. T3. VSNL1	SYPL1
C19orf24	2.32499604802642e-50	0.270852429509713	0.582	0.337	5.91874243946085e-46	steroidogenic cells. T3. VSNL1	C19orf24
TMEM165	2.63471929184216e-50	0.389607685236288	0.56	0.327	6.7072049012426e-46	steroidogenic cells. T3. VSNL1	TMEM165
WDFY2	2.7721602228338e-50	0.45816034463023	0.398	0.203	7.05708827926801e-46	steroidogenic cells. T3. VSNL1	WDFY2
CHSY1	3.98407547020274e-50	0.42693965633398	0.412	0.21	1.01422609244951e-45	steroidogenic cells. T3. VSNL1	CHSY1
MRPS22	6.53739743273371e-50	0.319884300449164	0.646	0.408	1.66422526445102e-45	steroidogenic cells. T3. VSNL1	MRPS22
SDF2L1	9.92686729148229e-50	0.419472671544372	0.425	0.224	2.52708260639265e-45	steroidogenic cells. T3. VSNL1	SDF2L1
CHM	1.17617596607019e-49	0.383904306679857	0.488	0.266	2.99419115682489e-45	steroidogenic cells. T3. VSNL1	CHM
SCARB2	1.18609731989647e-49	0.380133141494574	0.436	0.226	3.01944794726044e-45	steroidogenic cells. T3. VSNL1	SCARB2
TCEAL1	1.47724093631804e-49	0.403304285810855	0.356	0.172	3.76061225158482e-45	steroidogenic cells. T3. VSNL1	TCEAL1
SEPT6	1.57405968047733e-49	0.301658081584336	0.731	0.493	4.00708372859114e-45	steroidogenic cells. T3. VSNL1	SEPT6
PON2	2.22041134572421e-49	0.309848440858902	0.827	0.611	5.65250116281012e-45	steroidogenic cells. T3. VSNL1	PON2
ATP1B3	2.51434570370751e-49	0.778690710057802	0.642	0.456	6.4007698579282e-45	steroidogenic cells. T3. VSNL1	ATP1B3
EVA1B	3.18822651769683e-49	0.325284338663652	0.777	0.555	8.11626824610083e-45	steroidogenic cells. T3. VSNL1	EVA1B
IRS2	3.22964124007149e-49	0.386409970661856	0.518	0.293	8.22169770485e-45	steroidogenic cells. T3. VSNL1	IRS2
FOSL2	3.65137964637026e-49	0.487214226314586	0.417	0.221	9.29531716576476e-45	steroidogenic cells. T3. VSNL1	FOSL2
MBNL2	5.51754518739894e-49	0.454974179277625	0.283	0.123	1.40460147835615e-44	steroidogenic cells. T3. VSNL1	MBNL2
ATP6AP1	8.41124327406672e-49	0.342629481005469	0.556	0.322	2.14125020027917e-44	steroidogenic cells. T3. VSNL1	ATP6AP1
TMED5	8.60566594860742e-49	0.365911677600765	0.359	0.172	2.19074438053699e-44	steroidogenic cells. T3. VSNL1	TMED5
ANK3	1.1511322361229e-48	0.496494754514266	0.358	0.175	2.93043733349806e-44	steroidogenic cells. T3. VSNL1	ANK3
AGPAT5	1.43026382770543e-48	0.428974633962724	0.286	0.124	3.6410226261897e-44	steroidogenic cells. T3. VSNL1	AGPAT5
DNAJB1	1.47926819743051e-48	0.40730615329712	0.726	0.505	3.76577305019884e-44	steroidogenic cells. T3. VSNL1	DNAJB1
TCF4	1.52376070959186e-48	0.348901533401107	0.77	0.533	3.879037638408e-44	steroidogenic cells. T3. VSNL1	TCF4
MEG3	2.31271883208081e-48	0.303530906581646	0.973	0.822	5.88748833082812e-44	steroidogenic cells. T3. VSNL1	MEG3
LRRFIP1	2.83649224368089e-48	0.360659405250413	0.552	0.324	7.22085830473845e-44	steroidogenic cells. T3. VSNL1	LRRFIP1
ZBTB38	2.89054678014591e-48	0.401610508874715	0.349	0.166	7.35846493821744e-44	steroidogenic cells. T3. VSNL1	ZBTB38
ZFHX4	3.42778699718049e-48	0.424424409587225	0.508	0.29	8.72611735872238e-44	steroidogenic cells. T3. VSNL1	ZFHX4
ENO1	5.53777203048701e-48	0.300171461111852	0.983	0.905	1.40975062580108e-43	steroidogenic cells. T3. VSNL1	ENO1
ARFGAP3	5.54170546729371e-48	0.260487657365704	0.623	0.385	1.41075196080896e-43	steroidogenic cells. T3. VSNL1	ARFGAP3
PDLIM5	9.7655373352393e-48	0.392333675710592	0.365	0.179	2.48601283943187e-43	steroidogenic cells. T3. VSNL1	PDLIM5
RB1	1.65834358377555e-47	0.400429186139483	0.293	0.129	4.22164526121741e-43	steroidogenic cells. T3. VSNL1	RB1
CEBPZOS	2.0159457006969e-47	0.270290766227909	0.552	0.317	5.13199297026411e-43	steroidogenic cells. T3. VSNL1	CEBPZOS
JADE11	2.02192096771904e-47	0.440295885908076	0.333	0.156	5.14720420752235e-43	steroidogenic cells. T3. VSNL1	JADE1
PUM3	2.56064026929649e-47	0.320455790885705	0.492	0.274	6.51862193354809e-43	steroidogenic cells. T3. VSNL1	PUM3
IL17B	2.93396222546864e-47	0.663281545118351	0.287	0.131	7.46898763737552e-43	steroidogenic cells. T3. VSNL1	IL17B
CCDC126	4.47514474114637e-47	0.341143982122629	0.36	0.175	1.13923759675363e-42	steroidogenic cells. T3. VSNL1	CCDC126
TGOLN2	8.32533785636454e-47	0.392160149945677	0.546	0.319	2.11938125809472e-42	steroidogenic cells. T3. VSNL1	TGOLN2
LUZP1	1.1282309318277e-46	0.394812945728864	0.558	0.339	2.87213748315377e-42	steroidogenic cells. T3. VSNL1	LUZP1
FNDC10	1.76242174575501e-46	0.31176900157032	0.534	0.307	4.48659703816854e-42	steroidogenic cells. T3. VSNL1	FNDC10
TSPYL1	1.81483849771537e-46	0.26426978858458	0.606	0.364	4.62003436363401e-42	steroidogenic cells. T3. VSNL1	TSPYL1
MSRB3	1.94037073646918e-46	0.424469227793284	0.28	0.122	4.9396017838296e-42	steroidogenic cells. T3. VSNL1	MSRB3
IFI16	3.31626512271892e-46	0.320202587716325	0.303	0.137	8.44221612290555e-42	steroidogenic cells. T3. VSNL1	IFI16
PLPP5	3.51246437676925e-46	0.352059053859894	0.305	0.139	8.94168056394147e-42	steroidogenic cells. T3. VSNL1	PLPP5
CCDC85B	3.80111288708229e-46	0.338470385671288	0.745	0.513	9.67649307664538e-42	steroidogenic cells. T3. VSNL1	CCDC85B
CD2AP	4.38989465008294e-46	0.351911628248454	0.266	0.113	1.11753548107161e-41	steroidogenic cells. T3. VSNL1	CD2AP
DUSP16	8.26158753709936e-46	0.327322231886338	0.291	0.13	2.10315233931938e-41	steroidogenic cells. T3. VSNL1	DUSP16
IRF2	2.73018101464746e-45	0.362795702328971	0.389	0.198	6.95022180898804e-41	steroidogenic cells. T3. VSNL1	IRF2
APP	3.67056197395831e-45	0.301608827238216	0.89	0.684	9.34414961710567e-41	steroidogenic cells. T3. VSNL1	APP
FAM3C	5.04103242223464e-45	0.3662527236862	0.401	0.208	1.28329562372827e-40	steroidogenic cells. T3. VSNL1	FAM3C
RPN2	5.07263758669913e-45	0.299200923179178	0.844	0.645	1.291341350446e-40	steroidogenic cells. T3. VSNL1	RPN2
FLRT2	1.05820241158886e-44	0.426712965742615	0.271	0.118	2.69386587918177e-40	steroidogenic cells. T3. VSNL1	FLRT2
LINC01116	1.43264115868076e-44	0.389731381175605	0.251	0.105	3.64707459765362e-40	steroidogenic cells. T3. VSNL1	LINC01116
DMAP1	3.04225762023632e-44	0.301454449986719	0.568	0.341	7.74467522383559e-40	steroidogenic cells. T3. VSNL1	DMAP1
PHGDH1	4.49198827263269e-44	0.35129227879073	0.5	0.294	1.1435254545641e-39	steroidogenic cells. T3. VSNL1	PHGDH
CAT	1.00565370273244e-43	0.284278193480693	0.262	0.113	2.56009263104598e-39	steroidogenic cells. T3. VSNL1	CAT
NUFIP2	1.37872173358668e-43	0.306016743101429	0.542	0.317	3.50981191719162e-39	steroidogenic cells. T3. VSNL1	NUFIP2
FOXN3	1.65976938949429e-43	0.33822482668385	0.585	0.358	4.22527493483563e-39	steroidogenic cells. T3. VSNL1	FOXN3
IDH21	2.279160255024e-43	0.343170227406096	0.315	0.151	5.8020582612146e-39	steroidogenic cells. T3. VSNL1	IDH2
KLHL7	4.53256778327716e-43	0.399226963092401	0.359	0.184	1.15385578058887e-38	steroidogenic cells. T3. VSNL1	KLHL7
PVT1	5.42047471990064e-43	0.34549673323992	0.266	0.117	1.37989024944511e-38	steroidogenic cells. T3. VSNL1	PVT1
TTLL12	5.58755181616401e-43	0.405543147921371	0.276	0.126	1.42242306584087e-38	steroidogenic cells. T3. VSNL1	TTLL12
CLRN1	6.53180525309054e-43	0.513480521609109	0.348	0.177	1.66280166327926e-38	steroidogenic cells. T3. VSNL1	CLRN1
GAMT	7.62672653604719e-43	0.317185061865735	0.43	0.236	1.94153577428153e-38	steroidogenic cells. T3. VSNL1	GAMT
PRKCA	7.87082320290282e-43	0.422619213183137	0.334	0.163	2.00367546276297e-38	steroidogenic cells. T3. VSNL1	PRKCA
CBWD1	8.61486043679995e-43	0.258807473696812	0.503	0.286	2.19308502139616e-38	steroidogenic cells. T3. VSNL1	CBWD1
NUCB2	1.1627938504999e-42	0.380854005076884	0.485	0.286	2.96012430521761e-38	steroidogenic cells. T3. VSNL1	NUCB2
SPART	1.20246005439102e-42	0.250666505428566	0.534	0.32	3.06110256046323e-38	steroidogenic cells. T3. VSNL1	SPART
ESYT2	1.58654601258312e-42	0.40218761153402	0.311	0.148	4.03887018423285e-38	steroidogenic cells. T3. VSNL1	ESYT2
SERPINB1	3.03820139644197e-42	0.254065664139673	0.354	0.178	7.73434929492233e-38	steroidogenic cells. T3. VSNL1	SERPINB1
CDK8	3.54404333434133e-42	0.259121747805521	0.306	0.142	9.02207111623271e-38	steroidogenic cells. T3. VSNL1	CDK8
SRPRB	4.53121838452136e-42	0.362386364205779	0.483	0.285	1.1535122641476e-37	steroidogenic cells. T3. VSNL1	SRPRB
SDF2	6.4177378198099e-42	0.258005103801717	0.749	0.52	1.63376351678901e-37	steroidogenic cells. T3. VSNL1	SDF2
OGT	8.96929105107788e-42	0.340326097993947	0.427	0.232	2.2833124228729e-37	steroidogenic cells. T3. VSNL1	OGT
SDF4	9.67107247478698e-42	0.292242711129738	0.554	0.343	2.46196491990652e-37	steroidogenic cells. T3. VSNL1	SDF4
BAZ2B	1.02012890605201e-41	0.306032730792132	0.641	0.411	2.59694215613661e-37	steroidogenic cells. T3. VSNL1	BAZ2B
ELP5	1.30490108786186e-41	0.317181742449598	0.495	0.29	3.32188669936994e-37	steroidogenic cells. T3. VSNL1	ELP5
SSFA2	1.30685604771953e-41	0.386291344373484	0.271	0.123	3.32686344067961e-37	steroidogenic cells. T3. VSNL1	SSFA2
ID2	1.32432620488254e-41	0.306961677473209	0.802	0.598	3.37133721976948e-37	steroidogenic cells. T3. VSNL1	ID2
ZNRF3	1.56548679614928e-41	0.424948116560127	0.28	0.129	3.98525973695722e-37	steroidogenic cells. T3. VSNL1	ZNRF3
DIP2A	3.2628136681412e-41	0.419243142251649	0.298	0.142	8.30614475498706e-37	steroidogenic cells. T3. VSNL1	DIP2A
DAB2	3.35558433703104e-41	0.275181896022318	0.763	0.53	8.54231104677993e-37	steroidogenic cells. T3. VSNL1	DAB2
SNX5	3.6640422957256e-41	0.254522087981719	0.79	0.567	9.32755247222867e-37	steroidogenic cells. T3. VSNL1	SNX5
DNAJC3	4.69020057784834e-41	0.417923620378194	0.313	0.154	1.19398436110285e-36	steroidogenic cells. T3. VSNL1	DNAJC3
PEX7	4.91396465342267e-41	0.281814920784419	0.276	0.126	1.25094798182181e-36	steroidogenic cells. T3. VSNL1	PEX7
EFHD2	7.10463005618332e-41	0.251953561200689	0.569	0.344	1.80862567340259e-36	steroidogenic cells. T3. VSNL1	EFHD2
ATL2	9.34097191438592e-41	0.35226402944239	0.266	0.12	2.37793122024522e-36	steroidogenic cells. T3. VSNL1	ATL2
STAMBPL1	1.24561595360057e-40	0.479576343834784	0.32	0.162	3.17096453308097e-36	steroidogenic cells. T3. VSNL1	STAMBPL1
UBE2H	1.76742123983959e-40	0.283107288907455	0.719	0.501	4.49932425025966e-36	steroidogenic cells. T3. VSNL1	UBE2H
TSPAN12	1.90434280111171e-40	0.334677126685945	0.295	0.139	4.84788546879009e-36	steroidogenic cells. T3. VSNL1	TSPAN12
MACF1	2.28690169918879e-40	0.341231359263061	0.519	0.31	5.8217656556249e-36	steroidogenic cells. T3. VSNL1	MACF1
SMARCA2	3.02645065706076e-40	0.303020844528471	0.368	0.19	7.70443543767958e-36	steroidogenic cells. T3. VSNL1	SMARCA2
PRTFDC11	3.40785153051704e-40	0.302012023182825	0.418	0.231	8.67536764123723e-36	steroidogenic cells. T3. VSNL1	PRTFDC1
AL450384.2	3.81189429479451e-40	0.434418912823683	0.314	0.156	9.70393930625839e-36	steroidogenic cells. T3. VSNL1	AL450384.2
DENND5B	4.18446868559076e-40	0.430772651790639	0.318	0.158	1.06524019329084e-35	steroidogenic cells. T3. VSNL1	DENND5B
EPS15	5.61270816220402e-40	0.346017078486916	0.266	0.121	1.42882711685228e-35	steroidogenic cells. T3. VSNL1	EPS15
ALG13	5.89456437894756e-40	0.339292731020075	0.37	0.194	1.50057925394868e-35	steroidogenic cells. T3. VSNL1	ALG13
TMED7	9.02929231548213e-40	0.300600193704499	0.466	0.268	2.29858694475229e-35	steroidogenic cells. T3. VSNL1	TMED7
TMEM205	9.80920300163662e-40	0.281103434411307	0.649	0.425	2.49712880812663e-35	steroidogenic cells. T3. VSNL1	TMEM205
THSD7A	9.87223204207027e-40	0.387845962715993	0.266	0.12	2.51317411094983e-35	steroidogenic cells. T3. VSNL1	THSD7A
MIA3	1.52742373496353e-39	0.378208364293328	0.477	0.283	3.88836260209665e-35	steroidogenic cells. T3. VSNL1	MIA3
DDRGK1	1.59285529691064e-39	0.267503462928076	0.622	0.393	4.05493172934542e-35	steroidogenic cells. T3. VSNL1	DDRGK1
LMAN2	1.74207055524386e-39	0.252391683491101	0.771	0.539	4.43478901248429e-35	steroidogenic cells. T3. VSNL1	LMAN2
COL18A1	1.82170068318116e-39	0.31549495402607	0.353	0.182	4.63750342917427e-35	steroidogenic cells. T3. VSNL1	COL18A1
RAB20	2.1145138697677e-39	0.263736720037418	0.256	0.113	5.38291795826763e-35	steroidogenic cells. T3. VSNL1	RAB20
DMD	2.86067756227196e-39	0.401720371516514	0.287	0.136	7.28242687027572e-35	steroidogenic cells. T3. VSNL1	DMD
MTREX	2.86442210686322e-39	0.334704534638701	0.405	0.22	7.29195935744171e-35	steroidogenic cells. T3. VSNL1	MTREX
MAPKAPK3	3.0461705704649e-39	0.262471018163041	0.346	0.175	7.75463642123249e-35	steroidogenic cells. T3. VSNL1	MAPKAPK3
KAZN	3.2034494810423e-39	0.44988345893804	0.37	0.199	8.15502134388939e-35	steroidogenic cells. T3. VSNL1	KAZN
MTMR4	3.46423717023168e-39	0.402788923810542	0.359	0.186	8.81890856425878e-35	steroidogenic cells. T3. VSNL1	MTMR4
CREB3	4.36702953805034e-39	0.279104714019314	0.437	0.243	1.11171470950147e-34	steroidogenic cells. T3. VSNL1	CREB3
ETNK2	6.76253489568052e-39	0.292177122336382	0.338	0.171	1.72153850839339e-34	steroidogenic cells. T3. VSNL1	ETNK2
INSIG1	7.6560165644925e-39	0.361892395482522	0.319	0.16	1.94899213682286e-34	steroidogenic cells. T3. VSNL1	INSIG1
HSPA13	8.12775459647412e-39	0.355289595564131	0.386	0.212	2.06908248762442e-34	steroidogenic cells. T3. VSNL1	HSPA13
TRUB1	8.61077318033491e-39	0.287430685532344	0.415	0.228	2.19204452851786e-34	steroidogenic cells. T3. VSNL1	TRUB1
AC007388.1	1.06782383404548e-38	0.414103449600899	0.284	0.136	2.71835913432958e-34	steroidogenic cells. T3. VSNL1	AC007388.1
SLC20A2	1.73719642569887e-38	0.412994212363012	0.292	0.142	4.42238094090162e-34	steroidogenic cells. T3. VSNL1	SLC20A2
NORAD	1.83449072755111e-38	0.294993468258084	0.632	0.424	4.67006304512687e-34	steroidogenic cells. T3. VSNL1	NORAD
SELENOS	2.24273162440349e-38	0.265041747042692	0.731	0.517	5.70932189624396e-34	steroidogenic cells. T3. VSNL1	SELENOS
SORD	3.08668276008337e-38	0.366892128176173	0.315	0.158	7.85776830234424e-34	steroidogenic cells. T3. VSNL1	SORD
SLC39A7	4.22193490970514e-38	0.30125166503221	0.593	0.374	1.07477796996364e-33	steroidogenic cells. T3. VSNL1	SLC39A7
NIPA2	4.83736472018227e-38	0.280094570400623	0.513	0.308	1.2314479368168e-33	steroidogenic cells. T3. VSNL1	NIPA2
BST2	5.8240710852504e-38	0.294659244084615	0.832	0.649	1.48263377617219e-33	steroidogenic cells. T3. VSNL1	BST2
TGFBR31	7.26811417778534e-38	0.32144002195488	0.546	0.34	1.85024382623881e-33	steroidogenic cells. T3. VSNL1	TGFBR3
TM9SF2	8.67321805770312e-38	0.279089897358898	0.53	0.319	2.20794112094948e-33	steroidogenic cells. T3. VSNL1	TM9SF2
DNAJA3	1.38894455539682e-37	0.307130265331655	0.347	0.179	3.53583615467369e-33	steroidogenic cells. T3. VSNL1	DNAJA3
CAMSAP2	1.76080732082901e-37	0.393770514933543	0.29	0.141	4.48248719663441e-33	steroidogenic cells. T3. VSNL1	CAMSAP2
MBNL31	2.99531085740155e-37	0.345456391769006	0.383	0.209	7.62516284968714e-33	steroidogenic cells. T3. VSNL1	MBNL3
TMED10	3.55685667128496e-37	0.256567709651752	0.8	0.584	9.05469002809013e-33	steroidogenic cells. T3. VSNL1	TMED10
SPSB3	5.8224999398746e-37	0.265657402990404	0.492	0.29	1.48223380969388e-32	steroidogenic cells. T3. VSNL1	SPSB3
JAKMIP2	6.61124721833561e-37	0.311925932407163	0.401	0.224	1.6830252043717e-32	steroidogenic cells. T3. VSNL1	JAKMIP2
ANKRD12	8.01891814518045e-37	0.27046633255837	0.614	0.4	2.04137599221859e-32	steroidogenic cells. T3. VSNL1	ANKRD12
ABHD2	1.36452764631952e-36	0.359156804207357	0.35	0.187	3.47367802923559e-32	steroidogenic cells. T3. VSNL1	ABHD2
ATF7IP2	2.79125002660123e-36	0.335834978330386	0.287	0.141	7.10568519271875e-32	steroidogenic cells. T3. VSNL1	ATF7IP2
DUSP1	4.27993679999526e-36	0.391802681553531	0.649	0.45	1.08954351117479e-31	steroidogenic cells. T3. VSNL1	DUSP1
ENDOG	5.53129272087677e-36	0.258310577194513	0.332	0.171	1.4081011879536e-31	steroidogenic cells. T3. VSNL1	ENDOG
ICK	7.59833431052444e-36	0.333070751886295	0.379	0.208	1.93430796543021e-31	steroidogenic cells. T3. VSNL1	ICK
GNPTG	8.22609410951997e-36	0.269641425293137	0.319	0.163	2.0941167774605e-31	steroidogenic cells. T3. VSNL1	GNPTG
CBX6	9.02200394585284e-36	0.290345374806379	0.495	0.302	2.29673154449576e-31	steroidogenic cells. T3. VSNL1	CBX6
DHRS7	9.17679025625927e-36	0.281568659517033	0.537	0.34	2.33613549553592e-31	steroidogenic cells. T3. VSNL1	DHRS7
TBL2	9.57104695163159e-36	0.305515115846995	0.351	0.184	2.43650142247685e-31	steroidogenic cells. T3. VSNL1	TBL2
ASXL1	9.97624406297958e-36	0.302824978371646	0.523	0.318	2.53965245111271e-31	steroidogenic cells. T3. VSNL1	ASXL1
UNC50	1.18944419607957e-35	0.295865514509506	0.514	0.315	3.02796808995976e-31	steroidogenic cells. T3. VSNL1	UNC50
LAMP1	1.38286973161388e-35	0.26808846471928	0.566	0.358	3.52037147576945e-31	steroidogenic cells. T3. VSNL1	LAMP1
GBE1	1.62263815146627e-35	0.36238844599414	0.258	0.122	4.13074994218769e-31	steroidogenic cells. T3. VSNL1	GBE1
ZNF503	2.47254365814543e-35	0.304330739270912	0.561	0.368	6.29435439054083e-31	steroidogenic cells. T3. VSNL1	ZNF503
GPC6	2.62407692621926e-35	0.308741878133547	0.64	0.434	6.68011263107636e-31	steroidogenic cells. T3. VSNL1	GPC6
BEX1	3.71686125856528e-35	0.346505128131412	0.685	0.502	9.46201370592963e-31	steroidogenic cells. T3. VSNL1	BEX1
MBTPS1	9.97942168032431e-35	0.298712782909501	0.472	0.279	2.54046137716016e-30	steroidogenic cells. T3. VSNL1	MBTPS1
GOLGA4	1.2009495853891e-34	0.268325547880917	0.685	0.475	3.05725735952502e-30	steroidogenic cells. T3. VSNL1	GOLGA4
IL6ST	1.97002065144024e-34	0.31001021237873	0.349	0.189	5.01508157237142e-30	steroidogenic cells. T3. VSNL1	IL6ST
FAM174A	2.00491846561643e-34	0.25650494339288	0.314	0.16	5.10392093791973e-30	steroidogenic cells. T3. VSNL1	FAM174A
ZBTB20	2.26278705224583e-34	0.272751932291221	0.685	0.471	5.76037699890222e-30	steroidogenic cells. T3. VSNL1	ZBTB20
CCNL1	3.52483762788276e-34	0.285686741737432	0.683	0.467	8.97317914930115e-30	steroidogenic cells. T3. VSNL1	CCNL1
TMEM161A	5.28984577339653e-34	0.351171492659827	0.303	0.156	1.34663603853356e-29	steroidogenic cells. T3. VSNL1	TMEM161A
IDS	5.70576640812729e-34	0.33088814586963	0.263	0.127	1.45251695451697e-29	steroidogenic cells. T3. VSNL1	IDS
KIAA0100	6.40593434386698e-34	0.283512875283624	0.31	0.16	1.63075870591822e-29	steroidogenic cells. T3. VSNL1	KIAA0100
INSR1	7.11174723126813e-34	0.268644999879859	0.701	0.484	1.81043749266393e-29	steroidogenic cells. T3. VSNL1	INSR
LENG8	7.39348111256682e-34	0.344492636531861	0.358	0.197	1.88215848682614e-29	steroidogenic cells. T3. VSNL1	LENG8
CREB3L2	7.84199796555284e-34	0.343509685814896	0.324	0.171	1.99633742209079e-29	steroidogenic cells. T3. VSNL1	CREB3L2
PITRM1	1.10570556340459e-33	0.274462029948256	0.26	0.124	2.81479465275907e-29	steroidogenic cells. T3. VSNL1	PITRM1
ZDBF2	2.10752232101241e-33	0.377408413496391	0.318	0.167	5.36511957260128e-29	steroidogenic cells. T3. VSNL1	ZDBF2
ZG16B	2.17643713357491e-33	0.282655842187044	0.535	0.342	5.54055601094164e-29	steroidogenic cells. T3. VSNL1	ZG16B
SREBF1	2.44606964563879e-33	0.325544046657191	0.312	0.162	6.22695949690267e-29	steroidogenic cells. T3. VSNL1	SREBF1
DDX39B	2.58207339584288e-33	0.3233756031113	0.466	0.279	6.57318424379722e-29	steroidogenic cells. T3. VSNL1	DDX39B
STOM	4.44835939420574e-33	0.360083294585988	0.328	0.176	1.13241885098296e-28	steroidogenic cells. T3. VSNL1	STOM
H1F0	5.88566847384232e-33	0.304343341629607	0.343	0.188	1.49831462338604e-28	steroidogenic cells. T3. VSNL1	H1F0
CERS6	6.00077960798942e-33	0.400563263356142	0.315	0.169	1.52761846480587e-28	steroidogenic cells. T3. VSNL1	CERS6
NFAT5	7.24392641924539e-33	0.350111323716026	0.383	0.218	1.8440863485473e-28	steroidogenic cells. T3. VSNL1	NFAT5
ELOVL1	1.57727947645067e-32	0.251952439327877	0.356	0.195	4.01528036320048e-28	steroidogenic cells. T3. VSNL1	ELOVL1
SNX13	1.609624942816e-32	0.381886466956142	0.268	0.134	4.09762221692668e-28	steroidogenic cells. T3. VSNL1	SNX13
RHOBTB1	1.73377129372583e-32	0.338356052527275	0.329	0.177	4.41366158243786e-28	steroidogenic cells. T3. VSNL1	RHOBTB1
JMJD6	1.98525686989125e-32	0.25517196482115	0.365	0.203	5.05386841368216e-28	steroidogenic cells. T3. VSNL1	JMJD6
SMYD2	3.85754000912795e-32	0.299885278601931	0.343	0.187	9.82013960123702e-28	steroidogenic cells. T3. VSNL1	SMYD2
ETV1	9.97466582777992e-32	0.343608743452148	0.411	0.244	2.53925067977793e-27	steroidogenic cells. T3. VSNL1	ETV1
PRH11	1.02698793209274e-31	0.350121080666376	0.424	0.25	2.6144031787285e-27	steroidogenic cells. T3. VSNL1	PRH1
ALG2	1.07487189360111e-31	0.295444296402147	0.393	0.226	2.73630137954035e-27	steroidogenic cells. T3. VSNL1	ALG2
MINPP1	1.30787705731797e-31	0.311672974957041	0.337	0.182	3.32946262481436e-27	steroidogenic cells. T3. VSNL1	MINPP1
FRS2	3.02895900832209e-31	0.346775610616955	0.263	0.132	7.71082094748555e-27	steroidogenic cells. T3. VSNL1	FRS2
KCTD3	3.10327679515297e-31	0.304323483832977	0.308	0.164	7.90001173742092e-27	steroidogenic cells. T3. VSNL1	KCTD3
CYP51A1	4.15872390024321e-31	0.272314725339159	0.264	0.132	1.05868634328491e-26	steroidogenic cells. T3. VSNL1	CYP51A1
BRPF3	6.87805238091377e-31	0.357872780565472	0.312	0.168	1.75094579460922e-26	steroidogenic cells. T3. VSNL1	BRPF3
DEPP1	7.22624244694945e-31	0.429444135761781	0.324	0.181	1.83958453971992e-26	steroidogenic cells. T3. VSNL1	DEPP1
VAT1L1	1.15672497774487e-30	0.319655434389411	0.31	0.165	2.94467477584511e-26	steroidogenic cells. T3. VSNL1	VAT1L
AFF4	1.32969485672039e-30	0.259781907422374	0.548	0.354	3.3850041967531e-26	steroidogenic cells. T3. VSNL1	AFF4
CLSTN1	1.68727202236321e-30	0.258069746402106	0.483	0.296	4.29528838733002e-26	steroidogenic cells. T3. VSNL1	CLSTN1
C5orf15	1.73004222349072e-30	0.26121811264995	0.555	0.362	4.40416848834033e-26	steroidogenic cells. T3. VSNL1	C5orf15
ARID5B	2.931030405002e-30	0.33790460878024	0.425	0.261	7.46152410201359e-26	steroidogenic cells. T3. VSNL1	ARID5B
TM9SF3	3.00682684080908e-30	0.250801098123427	0.598	0.401	7.65447908864769e-26	steroidogenic cells. T3. VSNL1	TM9SF3
NECAP1	3.85398527426583e-30	0.286037860652283	0.304	0.161	9.81109031269852e-26	steroidogenic cells. T3. VSNL1	NECAP1
IFRD1	5.25166513329395e-30	0.302027386139761	0.43	0.263	1.33691639298264e-25	steroidogenic cells. T3. VSNL1	IFRD1
GFPT1	6.56333839486906e-30	0.258633718590706	0.336	0.185	1.67082905518182e-25	steroidogenic cells. T3. VSNL1	GFPT1
DLG1	1.14293253177904e-29	0.326649740319749	0.348	0.195	2.90956334614991e-25	steroidogenic cells. T3. VSNL1	DLG1
STT3B	1.2102522772657e-29	0.26993206327791	0.372	0.213	3.0809392222353e-25	steroidogenic cells. T3. VSNL1	STT3B
ZMYND8	1.26408541023943e-29	0.257474936101356	0.53	0.346	3.21798222884651e-25	steroidogenic cells. T3. VSNL1	ZMYND8
VMA21	1.64902959797612e-29	0.300819363401001	0.473	0.295	4.19793464756782e-25	steroidogenic cells. T3. VSNL1	VMA21
NCAM1	2.28784910748771e-29	0.252501518382795	0.515	0.328	5.82417747293145e-25	steroidogenic cells. T3. VSNL1	NCAM1
FNIP21	2.7292375766676e-29	0.361175554558648	0.297	0.162	6.9478200989227e-25	steroidogenic cells. T3. VSNL1	FNIP2
P4HA1	3.3565227774791e-29	0.27863317264076	0.533	0.348	8.54470003462853e-25	steroidogenic cells. T3. VSNL1	P4HA1
LTBP3	5.10253216431771e-29	0.254196679644813	0.357	0.202	1.29895161307036e-24	steroidogenic cells. T3. VSNL1	LTBP3
POMC	8.99579526729256e-29	0.360716282048934	0.564	0.403	2.29005960119467e-24	steroidogenic cells. T3. VSNL1	POMC
ETFDH	1.01270657383914e-28	0.276224525347638	0.296	0.158	2.57804712502231e-24	steroidogenic cells. T3. VSNL1	ETFDH
WDR3	1.74539389245014e-28	0.268218105503483	0.302	0.164	4.44324923201032e-24	steroidogenic cells. T3. VSNL1	WDR3
SLC12A2	1.92742833735523e-28	0.374270263629331	0.285	0.155	4.9066543184052e-24	steroidogenic cells. T3. VSNL1	SLC12A2
FOXK1	2.01871079871252e-28	0.297368885671421	0.28	0.148	5.13903208028247e-24	steroidogenic cells. T3. VSNL1	FOXK1
PPP1R15B	7.92307910715815e-28	0.32514542464039	0.266	0.14	2.01697824830925e-23	steroidogenic cells. T3. VSNL1	PPP1R15B
CEP164	8.36975851206886e-28	0.265801318434666	0.47	0.299	2.13068942441737e-23	steroidogenic cells. T3. VSNL1	CEP164
MIR22HG	1.03932409043515e-27	0.277163248291655	0.257	0.133	2.64580733702076e-23	steroidogenic cells. T3. VSNL1	MIR22HG
HEXIM1	1.05257808387676e-27	0.261011739832419	0.314	0.176	2.67954802812507e-23	steroidogenic cells. T3. VSNL1	HEXIM1
FADS2	1.61218962827992e-27	0.261893481936815	0.324	0.181	4.1041511367122e-23	steroidogenic cells. T3. VSNL1	FADS2
SLC30A1	1.68105004492434e-27	0.315970112366396	0.306	0.171	4.27944909936388e-23	steroidogenic cells. T3. VSNL1	SLC30A1
JARID2	1.77084540503139e-27	0.348011191259835	0.261	0.137	4.50804114758841e-23	steroidogenic cells. T3. VSNL1	JARID2
LTN1	3.40535735401915e-27	0.258277359136958	0.375	0.221	8.66901821612656e-23	steroidogenic cells. T3. VSNL1	LTN1
C6orf120	3.68142429822341e-27	0.263360698934031	0.33	0.187	9.37180183598734e-23	steroidogenic cells. T3. VSNL1	C6orf120
SRPRA	3.81765975901215e-27	0.251023763120444	0.389	0.233	9.71861644851722e-23	steroidogenic cells. T3. VSNL1	SRPRA
JUNB	4.1393939906181e-27	0.350196899555615	0.686	0.513	1.05376552819165e-22	steroidogenic cells. T3. VSNL1	JUNB
DHX36	4.31124582011078e-27	0.27567201552385	0.749	0.56	1.0975138484256e-22	steroidogenic cells. T3. VSNL1	DHX36
BAMBI1	4.78388828294669e-27	0.388597710054719	0.513	0.353	1.21783444018974e-22	steroidogenic cells. T3. VSNL1	BAMBI
DIRAS3	4.86258005290468e-27	0.269228153706501	0.309	0.172	1.23786700406794e-22	steroidogenic cells. T3. VSNL1	DIRAS3
FOS	9.71464079525663e-27	0.448508475278127	0.79	0.612	2.47305610724848e-22	steroidogenic cells. T3. VSNL1	FOS
TSC22D2	1.03007709635245e-26	0.362728732326858	0.325	0.19	2.62226726418444e-22	steroidogenic cells. T3. VSNL1	TSC22D2
MGAT2	1.06390924064311e-26	0.280949364212152	0.315	0.176	2.70839375390516e-22	steroidogenic cells. T3. VSNL1	MGAT2
AMFR	1.34296246191474e-26	0.278954582953554	0.295	0.165	3.41877953929634e-22	steroidogenic cells. T3. VSNL1	AMFR
ST8SIA5	1.37689046371699e-26	0.2722767606333	0.285	0.154	3.50515005348433e-22	steroidogenic cells. T3. VSNL1	ST8SIA5
ZDHHC17	1.54925724425185e-26	0.286498883020327	0.333	0.189	3.94394416669193e-22	steroidogenic cells. T3. VSNL1	ZDHHC17
SOD2	1.6304433864202e-26	0.270883483276914	0.334	0.194	4.1506197288099e-22	steroidogenic cells. T3. VSNL1	SOD2
LIN7C	2.16873643758351e-26	0.251547878431444	0.337	0.193	5.52095234915635e-22	steroidogenic cells. T3. VSNL1	LIN7C
KLHL5	7.57093570641382e-26	0.284404720677335	0.341	0.199	1.92733310278177e-21	steroidogenic cells. T3. VSNL1	KLHL5
TM9SF4	8.9476485996577e-26	0.251427875455561	0.333	0.192	2.27780290401486e-21	steroidogenic cells. T3. VSNL1	TM9SF4
SPTLC2	1.07586136686716e-25	0.297861997084115	0.329	0.191	2.73882028163374e-21	steroidogenic cells. T3. VSNL1	SPTLC2
XBP1	1.46105639723495e-25	0.263961946939915	0.556	0.378	3.71941127044101e-21	steroidogenic cells. T3. VSNL1	XBP1
TPP1	1.98014549080562e-25	0.29378293521574	0.281	0.154	5.04085637594385e-21	steroidogenic cells. T3. VSNL1	TPP1
SLC2A3	1.9957762953155e-25	0.329486701507794	0.252	0.135	5.08064771498467e-21	steroidogenic cells. T3. VSNL1	SLC2A3
NAT9	2.30756309557917e-25	0.293071988751863	0.301	0.168	5.87436337241588e-21	steroidogenic cells. T3. VSNL1	NAT9
ITGA9	8.92793396557492e-25	0.269300358285077	0.33	0.193	2.27278414961641e-20	steroidogenic cells. T3. VSNL1	ITGA9
LMBR1	9.09230027673173e-25	0.257864704616231	0.304	0.172	2.3146268814476e-20	steroidogenic cells. T3. VSNL1	LMBR1
SERINC5	2.13039543564677e-24	0.297132365716049	0.275	0.152	5.42334766052598e-20	steroidogenic cells. T3. VSNL1	SERINC5
GRK2	2.43440743644808e-24	0.260631000286642	0.263	0.143	6.19727101096588e-20	steroidogenic cells. T3. VSNL1	GRK2
PPP1R13B	2.72663742246603e-24	0.280653549966601	0.368	0.223	6.94120088637178e-20	steroidogenic cells. T3. VSNL1	PPP1R13B
HOOK2	3.28369082877491e-24	0.269339124929051	0.283	0.159	8.35929174281228e-20	steroidogenic cells. T3. VSNL1	HOOK2
GUSB	7.39971042400157e-24	0.267044671390292	0.337	0.2	1.88374428263808e-19	steroidogenic cells. T3. VSNL1	GUSB
EXTL31	1.21522623158026e-23	0.337019934857458	0.332	0.203	3.09360141773387e-19	steroidogenic cells. T3. VSNL1	EXTL3
EFNA4	1.88998161290546e-23	0.287481690902583	0.327	0.195	4.81132619197342e-19	steroidogenic cells. T3. VSNL1	EFNA4
VEZF1	4.54944722916978e-23	0.299269388227275	0.301	0.175	1.15815278112975e-18	steroidogenic cells. T3. VSNL1	VEZF1
TSPYL4	9.95673116223439e-23	0.288480692652362	0.326	0.196	2.53468505197001e-18	steroidogenic cells. T3. VSNL1	TSPYL4
FZD5	1.73650098839046e-21	0.307568707219923	0.32	0.197	4.42061056614559e-17	steroidogenic cells. T3. VSNL1	FZD5
EFNA5	2.12057088505641e-20	0.274824027203024	0.264	0.152	5.39833730208811e-16	steroidogenic cells. T3. VSNL1	EFNA5
KIAA1522	2.31776551038541e-20	0.264848026788224	0.251	0.143	5.90033565978815e-16	steroidogenic cells. T3. VSNL1	KIAA1522
CCDC74A1	6.68966803225545e-20	0.37317944271796	0.404	0.275	1.70298879097127e-15	steroidogenic cells. T3. VSNL1	CCDC74A
HSPA12A	6.91495127091912e-19	0.258669263900882	0.288	0.176	1.76033914503788e-14	steroidogenic cells. T3. VSNL1	HSPA12A
DDIT3	1.39362573165871e-18	0.297114575170289	0.393	0.266	3.54775302508358e-14	steroidogenic cells. T3. VSNL1	DDIT3
NFIL3	1.79690525519275e-17	0.307098853726735	0.305	0.198	4.57438170814418e-13	steroidogenic cells. T3. VSNL1	NFIL3
MSX1	7.7424262973619e-17	0.30894648843101	0.3	0.193	1.97098946251942e-12	steroidogenic cells. T3. VSNL1	MSX1
USP51	1.19334891867175e-16	0.2838636145762	0.28	0.177	3.03790834226267e-12	steroidogenic cells. T3. VSNL1	USP51
IER2	6.46399747528043e-15	0.261183453846941	0.593	0.46	1.64553983728214e-10	steroidogenic cells. T3. VSNL1	IER2
EGR1	5.75813634243411e-13	0.283612315099073	0.475	0.361	1.46584876869345e-08	steroidogenic cells. T3. VSNL1	EGR1
KLF6	2.10795163397021e-10	0.47738109062718	0.53	0.45	5.36621247459797e-06	steroidogenic cells. T3. VSNL1	KLF6
COL1A1	0	2.73920073387631	0.926	0.164	0	steroidogenic cells. T4. fib	COL1A1
RSPO3	0	2.28252672814637	0.473	0.017	0	steroidogenic cells. T4. fib	RSPO3
CXCL12	0	2.26650372768309	0.755	0.076	0	steroidogenic cells. T4. fib	CXCL12
PDGFRA	0	1.98499652853253	0.556	0.026	0	steroidogenic cells. T4. fib	PDGFRA
PLAC9	0	1.95193297590608	0.56	0.031	0	steroidogenic cells. T4. fib	PLAC9
CYR61	0	1.8932007746843	0.457	0.034	0	steroidogenic cells. T4. fib	CYR61
SFRP2	0	1.87077124725208	0.261	0.014	0	steroidogenic cells. T4. fib	SFRP2
FN1	0	1.86996934162657	0.75	0.143	0	steroidogenic cells. T4. fib	FN1
MMP2	0	1.80314301459773	0.466	0.023	0	steroidogenic cells. T4. fib	MMP2
IGFBP5	0	1.80096395069333	0.755	0.224	0	steroidogenic cells. T4. fib	IGFBP5
LGALS1	0	1.73146999225471	0.751	0.152	0	steroidogenic cells. T4. fib	LGALS1
COL5A2	0	1.72673646899133	0.474	0.044	0	steroidogenic cells. T4. fib	COL5A2
PTN	0	1.71807845517843	0.706	0.189	0	steroidogenic cells. T4. fib	PTN
COL3A1	0	1.6998595904973	0.965	0.529	0	steroidogenic cells. T4. fib	COL3A1
NFIA	0	1.69381711481724	0.604	0.076	0	steroidogenic cells. T4. fib	NFIA
EMILIN1	0	1.69314865114045	0.483	0.027	0	steroidogenic cells. T4. fib	EMILIN1
LRRC17	0	1.68893994813374	0.61	0.099	0	steroidogenic cells. T4. fib	LRRC17
GUCY1A1	0	1.6724478469928	0.358	0.011	0	steroidogenic cells. T4. fib	GUCY1A1
COL12A1	0	1.64180931310639	0.318	0.018	0	steroidogenic cells. T4. fib	COL12A1
FOXD1	0	1.63148857735706	0.319	0.013	0	steroidogenic cells. T4. fib	FOXD1
MFAP4	0	1.62976437489348	0.375	0.019	0	steroidogenic cells. T4. fib	MFAP4
FOXC2	0	1.6083395511305	0.351	0.01	0	steroidogenic cells. T4. fib	FOXC2
CDC42EP5	0	1.58709060313832	0.596	0.061	0	steroidogenic cells. T4. fib	CDC42EP5
PDGFRB	0	1.57574160136173	0.344	0.013	0	steroidogenic cells. T4. fib	PDGFRB
COL9A3	0	1.57166572751377	0.329	0.015	0	steroidogenic cells. T4. fib	COL9A3
COL1A2	0	1.57114320259606	0.989	0.614	0	steroidogenic cells. T4. fib	COL1A2
NRXN1	0	1.55423038528011	0.299	0.01	0	steroidogenic cells. T4. fib	NRXN1
CREB5	0	1.54679807663118	0.332	0.02	0	steroidogenic cells. T4. fib	CREB5
ID3	0	1.53815052201054	0.899	0.329	0	steroidogenic cells. T4. fib	ID3
AHNAK	0	1.53128485227247	0.315	0.021	0	steroidogenic cells. T4. fib	AHNAK
SVIL	0	1.51263860399693	0.391	0.042	0	steroidogenic cells. T4. fib	SVIL
CD248	0	1.50461750164661	0.353	0.013	0	steroidogenic cells. T4. fib	CD248
PCOLCE	0	1.50182779897614	0.65	0.146	0	steroidogenic cells. T4. fib	PCOLCE
IGFBP7	0	1.50125168211275	0.374	0.043	0	steroidogenic cells. T4. fib	IGFBP7
PRRX1	0	1.47491483818193	0.328	0.013	0	steroidogenic cells. T4. fib	PRRX1
COL5A1	0	1.47096369900609	0.356	0.036	0	steroidogenic cells. T4. fib	COL5A1
PCDH18	0	1.43502792085991	0.371	0.035	0	steroidogenic cells. T4. fib	PCDH18
EDNRA	0	1.43420044201205	0.289	0.01	0	steroidogenic cells. T4. fib	EDNRA
FZD1	0	1.42797520753654	0.317	0.014	0	steroidogenic cells. T4. fib	FZD1
THY1	0	1.4107624645328	0.28	0.016	0	steroidogenic cells. T4. fib	THY1
PRICKLE1	0	1.40736470009467	0.34	0.016	0	steroidogenic cells. T4. fib	PRICKLE1
LTBP4	0	1.40606743608017	0.398	0.048	0	steroidogenic cells. T4. fib	LTBP4
LHFPL6	0	1.37733099143064	0.387	0.042	0	steroidogenic cells. T4. fib	LHFPL6
COL6A2	0	1.34013846845796	0.685	0.179	0	steroidogenic cells. T4. fib	COL6A2
SEPT11	0	1.33621472279294	0.71	0.187	0	steroidogenic cells. T4. fib	SEPT11
MFAP2	0	1.32895587609131	0.634	0.158	0	steroidogenic cells. T4. fib	MFAP2
CALD1	0	1.32738608771005	0.957	0.562	0	steroidogenic cells. T4. fib	CALD1
VCAN1	0	1.31518146877099	0.816	0.282	0	steroidogenic cells. T4. fib	VCAN
SAMD11	0	1.27755781338528	0.311	0.027	0	steroidogenic cells. T4. fib	SAMD11
CD81	0	1.25169913262779	0.953	0.492	0	steroidogenic cells. T4. fib	CD81
HIC1	0	1.22919404359718	0.29	0.017	0	steroidogenic cells. T4. fib	HIC1
FHL1	0	1.22160926488684	0.29	0.022	0	steroidogenic cells. T4. fib	FHL1
RAMP2	0	1.16727378919021	0.466	0.056	0	steroidogenic cells. T4. fib	RAMP2
VIM	0	1.13051762231191	0.993	0.722	0	steroidogenic cells. T4. fib	VIM
ID4	3.16526085614506e-304	1.32738714332735	0.381	0.05	8.05780456148849e-300	steroidogenic cells. T4. fib	ID4
SOCS3	1.79050528183669e-299	1.4370417783665	0.413	0.063	4.55808929597167e-295	steroidogenic cells. T4. fib	SOCS3
COL6A3	1.9061695121086e-294	1.37045638995838	0.52	0.106	4.85253572697486e-290	steroidogenic cells. T4. fib	COL6A3
FOSB	2.3074575244634e-279	1.19319180914247	0.797	0.311	5.87409462002648e-275	steroidogenic cells. T4. fib	FOSB
ID1	2.41327841567782e-279	1.20285643236228	0.835	0.34	6.14348286279102e-275	steroidogenic cells. T4. fib	ID1
PCDH7	2.4108438722425e-273	1.21180613607368	0.288	0.029	6.13728524556773e-269	steroidogenic cells. T4. fib	PCDH7
COTL1	1.45090178506137e-272	1.14138123394506	0.521	0.115	3.69356067423074e-268	steroidogenic cells. T4. fib	COTL1
HES4	3.78217694483745e-262	1.16256702727765	0.29	0.031	9.62828784847269e-258	steroidogenic cells. T4. fib	HES4
FOS1	3.05558026148345e-255	1.19517509457517	0.933	0.598	7.77859067165841e-251	steroidogenic cells. T4. fib	FOS
IER21	5.76553421694531e-246	1.02639330538706	0.876	0.43	1.46773204560777e-241	steroidogenic cells. T4. fib	IER2
SOX4	2.25164577454772e-242	0.974356924992983	0.899	0.459	5.73201464826612e-238	steroidogenic cells. T4. fib	SOX4
PCDH9	2.32086182322547e-242	1.21641783391668	0.541	0.14	5.90821794338509e-238	steroidogenic cells. T4. fib	PCDH9
LINC02381	5.93081619708785e-240	1.15423824346148	0.534	0.135	1.50980787929265e-235	steroidogenic cells. T4. fib	LINC02381
MDFI	6.78219118869404e-237	1.00539175334896	0.657	0.207	1.72654241090584e-232	steroidogenic cells. T4. fib	MDFI
IRF1	2.13048407440261e-236	1.50471266412787	0.446	0.098	5.42357330820672e-232	steroidogenic cells. T4. fib	IRF1
GPC31	7.76375371176589e-236	0.893072922491682	0.969	0.641	1.97641878240424e-231	steroidogenic cells. T4. fib	GPC3
FGFR1	7.89947454822865e-236	1.17821196518519	0.376	0.066	2.01096923574257e-231	steroidogenic cells. T4. fib	FGFR1
IFITM2	2.59123150744437e-234	1.02675587682228	0.62	0.184	6.59649804850113e-230	steroidogenic cells. T4. fib	IFITM2
MARCKS	7.13648073299226e-234	0.712282675060682	0.993	0.81	1.81673390019784e-229	steroidogenic cells. T4. fib	MARCKS
MAP1B	3.32031208862421e-233	1.10602402268832	0.615	0.188	8.45251848401065e-229	steroidogenic cells. T4. fib	MAP1B
ANXA2	4.15516591112597e-233	0.766507204493385	0.495	0.112	1.05778058599534e-228	steroidogenic cells. T4. fib	ANXA2
CCL2	3.20284010368374e-230	1.90877334088694	0.252	0.027	8.15347005194769e-226	steroidogenic cells. T4. fib	CCL2
CNN2	1.83353311581769e-227	1.12607364462701	0.348	0.057	4.6676252529371e-223	steroidogenic cells. T4. fib	CNN2
CDH111	3.13349429682245e-222	1.02550866238	0.769	0.315	7.97693643142091e-218	steroidogenic cells. T4. fib	CDH11
JUN1	3.97978615588151e-221	0.859164704251612	0.931	0.546	1.01313416170276e-216	steroidogenic cells. T4. fib	JUN
POSTN	1.46111726815018e-218	1.56151289395573	0.736	0.304	3.71956622952991e-214	steroidogenic cells. T4. fib	POSTN
NFIB	1.459200160131e-213	0.992405372157047	0.812	0.387	3.7146858476455e-209	steroidogenic cells. T4. fib	NFIB
EFNB2	8.16965591177986e-210	1.03468797555868	0.292	0.042	2.0797493054618e-205	steroidogenic cells. T4. fib	EFNB2
BGN	2.76520381800158e-209	1.23102397533997	0.278	0.039	7.03937935948663e-205	steroidogenic cells. T4. fib	BGN
EGR11	1.56362618199852e-207	1.01271299538489	0.763	0.331	3.98052317151363e-203	steroidogenic cells. T4. fib	EGR1
PIEZO2	7.69115362248256e-207	1.06583927273742	0.283	0.04	1.95793697767539e-202	steroidogenic cells. T4. fib	PIEZO2
FXYD6	2.73707768126266e-206	0.943459629722551	0.414	0.088	6.96777865319037e-202	steroidogenic cells. T4. fib	FXYD6
DCN	4.35917009459244e-206	1.67981963553157	0.625	0.232	1.1097139309804e-201	steroidogenic cells. T4. fib	DCN
AKAP121	7.52854914334798e-191	0.800297325239878	0.863	0.419	1.9165427554221e-186	steroidogenic cells. T4. fib	AKAP12
CYBA	1.41941624508093e-188	0.912742689514705	0.456	0.117	3.61340793510253e-184	steroidogenic cells. T4. fib	CYBA
PTH1R	2.14173301011964e-188	0.985333845682934	0.255	0.035	5.45220972386157e-184	steroidogenic cells. T4. fib	PTH1R
OLFML3	3.44571993973995e-188	1.01170567364607	0.423	0.102	8.77176925059598e-184	steroidogenic cells. T4. fib	OLFML3
ZYX	1.11226729186279e-183	0.941633774802868	0.263	0.039	2.83149884489511e-179	steroidogenic cells. T4. fib	ZYX
IER5L	1.65530814973516e-183	0.978954566132902	0.492	0.141	4.2139179567808e-179	steroidogenic cells. T4. fib	IER5L
EGFR	1.25611368175234e-182	1.01226492073069	0.265	0.04	3.19768859963694e-178	steroidogenic cells. T4. fib	EGFR
FBLN11	3.70878544987266e-181	0.900388559229057	0.681	0.262	9.44145511974083e-177	steroidogenic cells. T4. fib	FBLN1
TUBB2B	7.91844054462548e-180	0.841964920039417	0.326	0.063	2.01579740944531e-175	steroidogenic cells. T4. fib	TUBB2B
ZFP361	1.27930772512294e-177	1.18299046294194	0.514	0.163	3.25673367584548e-173	steroidogenic cells. T4. fib	ZFP36
PKDCC	2.02785160162062e-177	0.935339989186562	0.689	0.286	5.16230182224561e-173	steroidogenic cells. T4. fib	PKDCC
JUNB1	2.51806724504545e-176	0.914696959649976	0.854	0.496	6.41024378571219e-172	steroidogenic cells. T4. fib	JUNB
PDE5A	2.014892130228e-174	1.01766004703797	0.412	0.101	5.12931089592143e-170	steroidogenic cells. T4. fib	PDE5A
DOK5	6.55570215994701e-172	1.00581799022046	0.274	0.046	1.66888509885771e-167	steroidogenic cells. T4. fib	DOK5
TAGLN	2.84807400559654e-170	0.797982765604501	0.255	0.04	7.25034199604711e-166	steroidogenic cells. T4. fib	TAGLN
CEBPD	3.38527037780323e-167	1.16920563579465	0.368	0.088	8.61788280077369e-163	steroidogenic cells. T4. fib	CEBPD
H3F3B	1.01099482179768e-164	0.399524176910884	0.999	0.935	2.57368951785034e-160	steroidogenic cells. T4. fib	H3F3B
SNAI2	3.11746409509309e-164	1.02393320642864	0.43	0.12	7.93612834687847e-160	steroidogenic cells. T4. fib	SNAI2
AC020916.1	1.18027284068076e-162	1.06889426281178	0.412	0.109	3.00462057052102e-158	steroidogenic cells. T4. fib	AC020916.1
FOXP1	2.45700946253748e-161	0.879057336193438	0.564	0.199	6.25480898878166e-157	steroidogenic cells. T4. fib	FOXP1
IFITM3	3.01401609659414e-158	0.780328286407802	0.863	0.506	7.67278077709969e-154	steroidogenic cells. T4. fib	IFITM3
TSPAN4	4.16551821091466e-158	0.843634084092749	0.369	0.09	1.06041597095255e-153	steroidogenic cells. T4. fib	TSPAN4
ACTG1	5.54908482693884e-157	0.400944344806504	1	0.967	1.41263052439382e-152	steroidogenic cells. T4. fib	ACTG1
NFKBIZ	1.11860466542898e-156	1.05967733574891	0.29	0.057	2.84763189678256e-152	steroidogenic cells. T4. fib	NFKBIZ
TMSB10	9.56822795009905e-156	0.429610766596408	0.999	0.946	2.43578378925672e-151	steroidogenic cells. T4. fib	TMSB10
GAS1	1.6640486427093e-154	1.07812713010703	0.27	0.05	4.23616862974506e-150	steroidogenic cells. T4. fib	GAS1
ADD3	8.65922954628967e-153	0.850021317609855	0.655	0.275	2.20438006559896e-148	steroidogenic cells. T4. fib	ADD3
EFEMP2	2.6216171930107e-152	0.802721481445025	0.5	0.163	6.67385088824733e-148	steroidogenic cells. T4. fib	EFEMP2
TSHZ2	2.64720920028045e-152	0.810154418507131	0.78	0.408	6.73900046115395e-148	steroidogenic cells. T4. fib	TSHZ2
CSRP1	7.86094171484547e-152	0.820444865004219	0.286	0.057	2.00115993234821e-147	steroidogenic cells. T4. fib	CSRP1
SERPINH1	1.33066569755489e-149	0.742386505683402	0.819	0.449	3.38747566626549e-145	steroidogenic cells. T4. fib	SERPINH1
LRP1	7.43834407697512e-146	0.972412114811515	0.328	0.077	1.89357925167556e-141	steroidogenic cells. T4. fib	LRP1
MALAT11	1.87235303363259e-145	0.399350933021041	1	0.95	4.76644911771847e-141	steroidogenic cells. T4. fib	MALAT1
CCDC80	4.57430387840186e-145	0.937280310989536	0.34	0.083	1.16448053832476e-140	steroidogenic cells. T4. fib	CCDC80
SERPINE2	2.30281016728501e-143	0.980582724530527	0.365	0.097	5.86226384285745e-139	steroidogenic cells. T4. fib	SERPINE2
KLF10	7.29319854449134e-142	0.892816123860016	0.262	0.051	1.85662955347116e-137	steroidogenic cells. T4. fib	KLF10
PPP1R15A	1.89241577889863e-141	0.877799231589182	0.701	0.337	4.81752284834225e-137	steroidogenic cells. T4. fib	PPP1R15A
MEIS3	1.09672862718013e-139	0.827835365791086	0.546	0.201	2.79194206621247e-135	steroidogenic cells. T4. fib	MEIS3
BMP4	3.30196665996132e-138	0.989501043754598	0.337	0.086	8.40581652626354e-134	steroidogenic cells. T4. fib	BMP4
PTCH1	8.37917478267345e-138	1.02352751477753	0.29	0.064	2.13308652442518e-133	steroidogenic cells. T4. fib	PTCH1
NR2F11	4.67515870086527e-136	0.602264558922966	0.949	0.675	1.19015515047927e-131	steroidogenic cells. T4. fib	NR2F1
FBN1	6.11867165218897e-136	1.13042485883133	0.385	0.112	1.55763024249774e-131	steroidogenic cells. T4. fib	FBN1
FLRT21	4.81833517185887e-135	1.01212260015981	0.376	0.108	1.22660358470011e-130	steroidogenic cells. T4. fib	FLRT2
IGDCC3	6.29005045668455e-134	0.894821431643865	0.289	0.064	1.60125814475819e-129	steroidogenic cells. T4. fib	IGDCC3
NR2F21	7.23592715398133e-134	0.549158713742935	0.988	0.756	1.84204997558903e-129	steroidogenic cells. T4. fib	NR2F2
LDB2	1.60597603377273e-132	0.862719045901221	0.294	0.067	4.08833318917524e-128	steroidogenic cells. T4. fib	LDB2
TEAD2	9.45677668880279e-131	0.800876693392771	0.335	0.086	2.40741164166853e-126	steroidogenic cells. T4. fib	TEAD2
RBMS1	1.24904252740533e-130	0.749189659400646	0.598	0.249	3.17968756201575e-126	steroidogenic cells. T4. fib	RBMS1
ZFP36L1	1.57062929268388e-130	0.585956026006666	0.921	0.613	3.99835099038536e-126	steroidogenic cells. T4. fib	ZFP36L1
ADAMTS1	2.63708969165422e-130	0.929212320935157	0.358	0.099	6.71323922804414e-126	steroidogenic cells. T4. fib	ADAMTS1
LOXL1	9.18490335583249e-130	0.778339189371208	0.263	0.054	2.33820084729428e-125	steroidogenic cells. T4. fib	LOXL1
ITM2C1	6.24751698707577e-129	0.704093608392691	0.79	0.425	1.59043039939988e-124	steroidogenic cells. T4. fib	ITM2C
LMO41	2.58986811857992e-128	0.775372203212292	0.581	0.241	6.5930272694689e-124	steroidogenic cells. T4. fib	LMO4
TPM1	3.32438604231779e-126	0.635457762547675	0.968	0.774	8.4628895479284e-122	steroidogenic cells. T4. fib	TPM1
EFEMP1	1.13505601043675e-125	0.910057787983619	0.263	0.057	2.88951208576884e-121	steroidogenic cells. T4. fib	EFEMP1
SLIT3	5.80038018925221e-123	0.870321491019985	0.39	0.12	1.47660278477793e-118	steroidogenic cells. T4. fib	SLIT3
NFIC	5.76962766015492e-120	0.747468585839665	0.374	0.113	1.46877411344564e-115	steroidogenic cells. T4. fib	NFIC
HES1	1.56164393052595e-118	0.854161390169812	0.37	0.112	3.9754769539399e-114	steroidogenic cells. T4. fib	HES1
FSTL1	2.69491818411421e-118	0.818831545366417	0.619	0.293	6.86045322129954e-114	steroidogenic cells. T4. fib	FSTL1
ROR1	2.24996498330344e-117	0.799385079902149	0.27	0.063	5.72773585799556e-113	steroidogenic cells. T4. fib	ROR1
LITAF	4.35877416209179e-116	0.664139748230009	0.333	0.093	1.10961313844371e-111	steroidogenic cells. T4. fib	LITAF
PXDN	4.67728376182216e-116	0.77539631690199	0.466	0.169	1.19069612724707e-111	steroidogenic cells. T4. fib	PXDN
FOXC1	5.32876943566707e-116	0.688500556326171	0.798	0.471	1.35654483523777e-111	steroidogenic cells. T4. fib	FOXC1
KANK2	3.32445088590642e-114	0.774268098755384	0.324	0.09	8.46305462025198e-110	steroidogenic cells. T4. fib	KANK2
MYADM	1.40126345567508e-112	0.77957571639749	0.569	0.25	3.56719637911204e-108	steroidogenic cells. T4. fib	MYADM
GADD45B	4.77451185797351e-112	0.779235104813019	0.308	0.084	1.21544748368432e-107	steroidogenic cells. T4. fib	GADD45B
TPM41	9.26980703603956e-110	0.602637915812316	0.81	0.482	2.35981477716459e-105	steroidogenic cells. T4. fib	TPM4
ISLR1	2.23911239072631e-109	0.813063920331012	0.469	0.179	5.70010841307196e-105	steroidogenic cells. T4. fib	ISLR
STAT3	2.85829274103091e-109	0.68115055158949	0.671	0.335	7.27635583084238e-105	steroidogenic cells. T4. fib	STAT3
KCNQ1OT11	8.31880175379102e-107	0.495595082000025	0.983	0.731	2.11771736246258e-102	steroidogenic cells. T4. fib	KCNQ1OT1
PTMS1	1.30618881035131e-106	0.454716813642196	0.94	0.641	3.32516485451134e-102	steroidogenic cells. T4. fib	PTMS
TCEAL7	2.41195449732092e-106	0.646603009304319	0.338	0.102	6.14011256382986e-102	steroidogenic cells. T4. fib	TCEAL7
FZD2	8.40041991911017e-105	0.750778903651499	0.312	0.089	2.13849489880788e-100	steroidogenic cells. T4. fib	FZD2
HLA-E	8.51710174703911e-105	0.750743695781917	0.271	0.07	2.16819859174375e-100	steroidogenic cells. T4. fib	HLA-E
DSE	2.02585480229148e-104	0.78051492022872	0.273	0.07	5.15721857019343e-100	steroidogenic cells. T4. fib	DSE
SFRP11	3.83536910980439e-104	0.735779019336549	0.883	0.63	9.76369914282903e-100	steroidogenic cells. T4. fib	SFRP1
MAF	6.70394034013245e-104	0.655566284949857	0.411	0.144	1.70662209238752e-99	steroidogenic cells. T4. fib	MAF
SLC9A3R2	7.26599343644192e-104	0.677031458310217	0.316	0.092	1.84970394911502e-99	steroidogenic cells. T4. fib	SLC9A3R2
LAMA4	7.06589406564018e-103	0.77033419365766	0.298	0.085	1.79876465229002e-98	steroidogenic cells. T4. fib	LAMA4
FLNA	4.15778524595698e-102	0.684813418472976	0.47	0.184	1.05844739006327e-97	steroidogenic cells. T4. fib	FLNA
DACT3	1.68313540579058e-100	0.749341756510024	0.322	0.097	4.28475780252108e-96	steroidogenic cells. T4. fib	DACT3
RUNX1T1	6.42245313730683e-100	0.726033499163662	0.529	0.23	1.6349638951642e-95	steroidogenic cells. T4. fib	RUNX1T1
TUBA1A	1.21603925085119e-99	0.433314791747176	0.963	0.766	3.09567112089187e-95	steroidogenic cells. T4. fib	TUBA1A
MATN2	1.61602970940934e-99	0.71412431305239	0.429	0.159	4.11392683124335e-95	steroidogenic cells. T4. fib	MATN2
NOTCH2	1.80987426059076e-99	0.751829013140241	0.365	0.122	4.60739690518589e-95	steroidogenic cells. T4. fib	NOTCH2
AES	1.0301784592536e-97	0.485394207297753	0.611	0.287	2.62252530372189e-93	steroidogenic cells. T4. fib	AES
NR2F2-AS1	1.43255595260719e-97	0.726902146731066	0.43	0.162	3.64685768855212e-93	steroidogenic cells. T4. fib	NR2F2-AS1
JUND	2.47842284851584e-97	0.388084881753563	0.989	0.86	6.30932104546678e-93	steroidogenic cells. T4. fib	JUND
DDAH2	3.94093342191407e-97	0.533499549473921	0.743	0.402	1.00324342121666e-92	steroidogenic cells. T4. fib	DDAH2
SEPT7	4.38174768778867e-97	0.385565194994744	0.963	0.761	1.11546150888036e-92	steroidogenic cells. T4. fib	SEPT7
MRC2	4.72915650592086e-97	0.718712291315809	0.263	0.069	1.20390137171227e-92	steroidogenic cells. T4. fib	MRC2
CTGF	1.34868676442153e-96	0.921842608699478	0.474	0.2	3.43335189618789e-92	steroidogenic cells. T4. fib	CTGF
MEST	2.13101687529438e-96	0.52651271212555	0.915	0.673	5.42492965943691e-92	steroidogenic cells. T4. fib	MEST
PPDPF	3.30533344376045e-96	0.462487712802075	0.867	0.556	8.41438734778098e-92	steroidogenic cells. T4. fib	PPDPF
TGFB1I1	1.16795799579065e-94	0.543392796344631	0.263	0.07	2.97327066988425e-90	steroidogenic cells. T4. fib	TGFB1I1
MYH10	2.46658773760513e-93	0.574908963193093	0.749	0.442	6.27919240362138e-89	steroidogenic cells. T4. fib	MYH10
MIR99AHG	4.24861523235929e-93	0.681997246546389	0.527	0.236	1.08156997970171e-88	steroidogenic cells. T4. fib	MIR99AHG
CPE	7.0781862308946e-92	0.549982951263367	0.8	0.489	1.80189386879884e-87	steroidogenic cells. T4. fib	CPE
ATP2B1	1.29557145970021e-89	0.705256697064103	0.449	0.185	3.29813626495882e-85	steroidogenic cells. T4. fib	ATP2B1
SERTAD1	2.73959748938158e-88	0.54055262856992	0.547	0.25	6.97419332871868e-84	steroidogenic cells. T4. fib	SERTAD1
SSBP2	6.81146229881444e-85	0.610212551136243	0.357	0.127	1.73399395740919e-80	steroidogenic cells. T4. fib	SSBP2
COL6A11	2.58208973046715e-84	0.624888047370045	0.597	0.295	6.57322582685023e-80	steroidogenic cells. T4. fib	COL6A1
WSB1	3.55479985945316e-84	0.412239255305386	0.909	0.651	9.0494540022099e-80	steroidogenic cells. T4. fib	WSB1
TMSB4X	4.63316823672325e-84	0.311110672024606	0.997	0.912	1.17946563802264e-79	steroidogenic cells. T4. fib	TMSB4X
BNC2	8.31671005180088e-83	0.640999139886679	0.338	0.117	2.11718487788695e-78	steroidogenic cells. T4. fib	BNC2
FOXP2	6.52893748571107e-82	0.726449050442028	0.295	0.096	1.66207161573747e-77	steroidogenic cells. T4. fib	FOXP2
ZMIZ1	9.50506011016959e-82	0.606388176030849	0.258	0.076	2.41970315224587e-77	steroidogenic cells. T4. fib	ZMIZ1
PDLIM7	1.01583553882147e-81	0.577054899839271	0.546	0.263	2.58601253117782e-77	steroidogenic cells. T4. fib	PDLIM7
MEIS1	1.54465714573899e-81	0.588178718537992	0.604	0.317	3.93223369590774e-77	steroidogenic cells. T4. fib	MEIS1
PLAT1	2.06617491573681e-80	0.446948593500934	0.636	0.312	5.25986148299119e-76	steroidogenic cells. T4. fib	PLAT
SLC38A21	4.4065557298951e-80	0.553051831574888	0.486	0.219	1.1217768921594e-75	steroidogenic cells. T4. fib	SLC38A2
IGFBP3	7.26455303374434e-80	0.797321015768223	0.467	0.211	1.8493372658003e-75	steroidogenic cells. T4. fib	IGFBP3
PLK2	9.03364922075158e-80	0.642946778486354	0.386	0.151	2.29969608212673e-75	steroidogenic cells. T4. fib	PLK2
EVL	3.85755848137794e-79	0.574699292042549	0.403	0.163	9.82018662604383e-75	steroidogenic cells. T4. fib	EVL
DDR2	2.68649280769284e-78	0.626725282573148	0.391	0.156	6.83900474054367e-74	steroidogenic cells. T4. fib	DDR2
EPHA4	2.70943120505578e-78	0.65933120030507	0.383	0.15	6.89739901871051e-74	steroidogenic cells. T4. fib	EPHA4
MEX3A1	6.39340790804224e-77	0.566745719853623	0.577	0.289	1.62756985115031e-72	steroidogenic cells. T4. fib	MEX3A
TLN2	3.35735151120468e-76	0.662194208363423	0.269	0.085	8.54680974207375e-72	steroidogenic cells. T4. fib	TLN2
DUSP11	3.81646849217661e-76	0.44831046746857	0.734	0.443	9.71558384053399e-72	steroidogenic cells. T4. fib	DUSP1
MAP1LC3A	5.86329368224101e-76	0.482570834976565	0.463	0.2	1.49261867268809e-71	steroidogenic cells. T4. fib	MAP1LC3A
PALLD	6.5696246711963e-76	0.555402464244996	0.353	0.132	1.67242935254644e-71	steroidogenic cells. T4. fib	PALLD
NFKBIA	1.42953916523368e-75	0.735070593540692	0.65	0.381	3.63917785293539e-71	steroidogenic cells. T4. fib	NFKBIA
MEIS2	2.0183886726866e-75	0.451673305859791	0.888	0.662	5.13821204405827e-71	steroidogenic cells. T4. fib	MEIS2
CCNL11	2.04286503904792e-75	0.50369742878536	0.75	0.463	5.20052152990428e-71	steroidogenic cells. T4. fib	CCNL1
NENF	5.66431533315887e-75	0.482527294893726	0.507	0.241	1.44196475436225e-70	steroidogenic cells. T4. fib	NENF
CALU	6.04264274555082e-75	0.403862071400959	0.882	0.61	1.53827556373487e-70	steroidogenic cells. T4. fib	CALU
SOX11	4.27649200960166e-74	0.669830825397236	0.326	0.12	1.08866657088429e-69	steroidogenic cells. T4. fib	SOX11
PLS3	2.70451887322548e-73	0.445492797364871	0.289	0.098	6.8848936955701e-69	steroidogenic cells. T4. fib	PLS3
MCL1	4.64264938389739e-73	0.499995351036389	0.672	0.393	1.18187925365876e-68	steroidogenic cells. T4. fib	MCL1
SH3PXD2A	2.79998593126464e-71	0.591565362961207	0.289	0.1	7.12792418522039e-67	steroidogenic cells. T4. fib	SH3PXD2A
RAI14	8.58027390242492e-71	0.634588689363601	0.331	0.127	2.18428032734031e-66	steroidogenic cells. T4. fib	RAI14
KHDRBS3	9.15970733744064e-71	0.537420192279982	0.527	0.262	2.33178669689226e-66	steroidogenic cells. T4. fib	KHDRBS3
TRIO	7.92505952804927e-70	0.621916947797213	0.276	0.094	2.0174824040555e-65	steroidogenic cells. T4. fib	TRIO
TMSB15A1	1.3605202142641e-69	0.464086138921732	0.434	0.191	3.46347630945212e-65	steroidogenic cells. T4. fib	TMSB15A
TUBB1	2.7898916688389e-69	0.267913292753798	0.997	0.872	7.10222722136319e-65	steroidogenic cells. T4. fib	TUBB
PCDH17	4.24814096709592e-69	0.673826946949398	0.413	0.181	1.08144924599361e-64	steroidogenic cells. T4. fib	PCDH17
TMEM981	1.49837194791664e-68	0.430795966956304	0.791	0.511	3.8144054678114e-64	steroidogenic cells. T4. fib	TMEM98
CLEC11A1	1.46009201142031e-67	0.432162630268013	0.618	0.339	3.71695623347267e-63	steroidogenic cells. T4. fib	CLEC11A
TSC22D1	2.21542479474959e-67	0.377056781219614	0.865	0.616	5.63980689999404e-63	steroidogenic cells. T4. fib	TSC22D1
FAM20C	4.98908627527175e-67	0.647190354008125	0.254	0.084	1.27007169309593e-62	steroidogenic cells. T4. fib	FAM20C
RBMS3	9.31200212868336e-67	0.564682914572832	0.316	0.12	2.37055638189892e-62	steroidogenic cells. T4. fib	RBMS3
CCND11	3.75464218045101e-66	0.365549503321857	0.632	0.339	9.55819259877414e-62	steroidogenic cells. T4. fib	CCND1
CPXM11	4.46418115700483e-66	0.560915422842873	0.395	0.17	1.13644659713872e-61	steroidogenic cells. T4. fib	CPXM1
C12orf57	3.16732646823548e-65	0.314143338647343	0.917	0.678	8.06306299018705e-61	steroidogenic cells. T4. fib	C12orf57
TRIP6	6.59053417356847e-64	0.534353467496286	0.335	0.134	1.67775228456532e-59	steroidogenic cells. T4. fib	TRIP6
RCN2	1.37890716738358e-63	0.367183555027645	0.888	0.633	3.51028397600838e-59	steroidogenic cells. T4. fib	RCN2
ZEB2	2.51183879525482e-63	0.461742095038436	0.75	0.487	6.39438802108019e-59	steroidogenic cells. T4. fib	ZEB2
RBFOX2	1.12642119784589e-62	0.437448359376996	0.627	0.358	2.86753044335629e-58	steroidogenic cells. T4. fib	RBFOX2
IDH22	1.23784258813134e-62	0.484012866544986	0.355	0.148	3.15117587660594e-58	steroidogenic cells. T4. fib	IDH2
GOLIM4	2.88479021873642e-62	0.539024341501995	0.427	0.198	7.34381045983731e-58	steroidogenic cells. T4. fib	GOLIM4
PLEKHO11	4.72695560438736e-62	0.500921413303455	0.412	0.19	1.20334108820889e-57	steroidogenic cells. T4. fib	PLEKHO1
NPW1	2.76228030571858e-61	0.494635256596787	0.638	0.359	7.03193697426779e-57	steroidogenic cells. T4. fib	NPW
MARCKSL11	1.35954366654309e-60	0.315500761304939	0.988	0.845	3.46099031191874e-56	steroidogenic cells. T4. fib	MARCKSL1
PTK7	2.66350220434715e-60	0.642113987815947	0.291	0.113	6.78047756160653e-56	steroidogenic cells. T4. fib	PTK7
JARID21	2.93664546845754e-60	0.548116127506459	0.325	0.132	7.47581836905235e-56	steroidogenic cells. T4. fib	JARID2
EMP3	6.57779635136486e-60	0.319135116337119	0.775	0.498	1.67450961716695e-55	steroidogenic cells. T4. fib	EMP3
PBX1	1.32735154377262e-59	0.388448266077729	0.794	0.535	3.37903882498197e-55	steroidogenic cells. T4. fib	PBX1
COL4A1	1.36939576721997e-59	0.740752103709813	0.418	0.204	3.48607080461187e-55	steroidogenic cells. T4. fib	COL4A1
CUX1	4.80865176261084e-59	0.509867881120905	0.518	0.271	1.22413847920784e-54	steroidogenic cells. T4. fib	CUX1
TWIST2	5.61182907154431e-59	0.549955070830105	0.289	0.11	1.42860332674304e-54	steroidogenic cells. T4. fib	TWIST2
CKAP4	9.24197204395064e-59	0.384840749314571	0.747	0.473	2.35272882322852e-54	steroidogenic cells. T4. fib	CKAP4
KDM5B	1.10125665494156e-58	0.408779830845926	0.658	0.391	2.80346906648473e-54	steroidogenic cells. T4. fib	KDM5B
VCL	2.94482412387402e-58	0.506736955127576	0.411	0.192	7.49663877214608e-54	steroidogenic cells. T4. fib	VCL
IGFBP4	3.33455423681683e-58	0.404592899768499	0.523	0.27	8.48877472066459e-54	steroidogenic cells. T4. fib	IGFBP4
FNDC3B1	7.46394580316833e-58	0.57061188605105	0.323	0.136	1.90009668311256e-53	steroidogenic cells. T4. fib	FNDC3B
BNIP3L	1.16064830255992e-57	0.383429196841123	0.633	0.377	2.9546623838268e-53	steroidogenic cells. T4. fib	BNIP3L
FBN2	5.45402451378827e-57	0.614202403115794	0.376	0.172	1.38843102047508e-52	steroidogenic cells. T4. fib	FBN2
DBN12	6.64558324597251e-57	0.417534440905116	0.596	0.327	1.69176612692722e-52	steroidogenic cells. T4. fib	DBN1
SH3BGRL3	4.33146413574427e-56	0.270673044467857	0.729	0.454	1.10266082503642e-51	steroidogenic cells. T4. fib	SH3BGRL3
TNRC6B	4.96977531391752e-56	0.415471466192904	0.618	0.366	1.26515570166398e-51	steroidogenic cells. T4. fib	TNRC6B
EFNB1	1.63235748854016e-55	0.46283573035175	0.46	0.227	4.15549245857668e-51	steroidogenic cells. T4. fib	EFNB1
FILIP1L1	2.89772139323314e-55	0.463653461958707	0.395	0.181	7.3767293507536e-51	steroidogenic cells. T4. fib	FILIP1L
MAFB1	3.37004361931652e-55	0.43772801204922	0.454	0.227	8.57912004169408e-51	steroidogenic cells. T4. fib	MAFB
DACH1	3.44449649892232e-55	0.507814106400246	0.408	0.192	8.76865473730655e-51	steroidogenic cells. T4. fib	DACH1
PPP1R12A	5.036329772393e-55	0.411952133184042	0.632	0.377	1.28209847015809e-50	steroidogenic cells. T4. fib	PPP1R12A
CRABP21	5.05014623816161e-55	0.464097932401174	0.667	0.407	1.2856157278488e-50	steroidogenic cells. T4. fib	CRABP2
FNBP1L	8.3225362129036e-55	0.445420944348836	0.321	0.135	2.11866804371887e-50	steroidogenic cells. T4. fib	FNBP1L
ZNF292	1.15113336522295e-53	0.375040173132979	0.715	0.465	2.93044020784808e-49	steroidogenic cells. T4. fib	ZNF292
FAM53C	2.76018718264586e-53	0.500698926458909	0.477	0.248	7.02660851086156e-49	steroidogenic cells. T4. fib	FAM53C
LTBP1	3.01876365181722e-53	0.63309730819807	0.335	0.152	7.68486662843109e-49	steroidogenic cells. T4. fib	LTBP1
DOCK1	3.9436886470232e-53	0.511161093883824	0.265	0.102	1.0039448188727e-48	steroidogenic cells. T4. fib	DOCK1
CHD3	4.72743842486912e-53	0.416102313413575	0.5	0.262	1.20346399981893e-48	steroidogenic cells. T4. fib	CHD3
PAPSS1	7.49875073906727e-53	0.454515137442114	0.368	0.169	1.90895697564435e-48	steroidogenic cells. T4. fib	PAPSS1
FKBP7	4.52121143912246e-52	0.472149916257771	0.439	0.22	1.15096479605741e-47	steroidogenic cells. T4. fib	FKBP7
[truncated: 2,554 more rows]
