# Supplementary material for: A spatiotemporal steroidogenic regulatory network in human fetal adrenal glands and gonads
Source: Front Endocrinol (Lausanne). 2022 Nov 17;13:1036517. doi: 10.3389/fendo.2022.1036517 (PMC9713933; doi:10.3389/fendo.2022.1036517)
Supplement: Supplementary file 11 [file Table_4.csv]

	p_val	avg_logFC	pct.1	pct.2	p_val_adj	cluster	gene
STMN2	0	0.667282754575296	0.999	0.747	0	chromaffin cells. T1	STMN2
RTN1	4.75622814305244e-290	0.807558028621221	0.866	0.44	1.21079299837686e-285	chromaffin cells. T1	RTN1
CCND1	2.02687536738196e-287	0.823954595963966	0.942	0.776	5.15981662274425e-283	chromaffin cells. T1	CCND1
STMN4	1.37053434921262e-285	0.910863042728557	0.818	0.457	3.48896929279058e-281	chromaffin cells. T1	STMN4
ELAVL4	2.89666128718903e-271	0.787038173256505	0.89	0.588	7.37403063879711e-267	chromaffin cells. T1	ELAVL4
PTMA	8.72609744051449e-262	0.358419628464526	1	0.994	2.22140262543177e-257	chromaffin cells. T1	PTMA
TUBB2B	7.51069219566333e-229	0.502912575870581	0.983	0.851	1.91199691225001e-224	chromaffin cells. T1	TUBB2B
MAP1B	3.37410544650702e-223	0.539813489795237	0.979	0.79	8.58946023517292e-219	chromaffin cells. T1	MAP1B
BASP1	7.69049843055214e-220	0.570051271611867	0.958	0.763	1.95777018546566e-215	chromaffin cells. T1	BASP1
GAP43	1.37732021118669e-205	0.625721767976259	0.877	0.539	3.50624406161796e-201	chromaffin cells. T1	GAP43
ZFHX3	1.21995460543161e-191	0.775839947931589	0.778	0.56	3.10563843904725e-187	chromaffin cells. T1	ZFHX3
RGS5	9.03883384643798e-172	0.486271736262063	0.97	0.702	2.30101593228772e-167	chromaffin cells. T1	RGS5
UCHL1	9.16258661488681e-169	0.570033322000922	0.869	0.707	2.33251967455174e-164	chromaffin cells. T1	UCHL1
PHOX2A	1.15149662237762e-168	0.559279983302092	0.888	0.669	2.93136495158671e-164	chromaffin cells. T1	PHOX2A
CD24	3.30651327432296e-168	0.606097283290934	0.857	0.697	8.41739084244395e-164	chromaffin cells. T1	CD24
MLLT11	2.08116921370024e-163	0.549515061691964	0.879	0.717	5.29803246731671e-159	chromaffin cells. T1	MLLT11
CALM1	2.68732054640442e-148	0.38968959783402	0.98	0.905	6.84111191498173e-144	chromaffin cells. T1	CALM1
GNAS	1.98906972064107e-140	0.251874897331898	0.999	0.995	5.06357478783598e-136	chromaffin cells. T1	GNAS
GAL	6.40823792921851e-138	0.477135686261311	0.822	0.573	1.63134512964116e-133	chromaffin cells. T1	GAL
KRT19	1.18147570912167e-137	0.836731863174049	0.626	0.443	3.00768271271104e-133	chromaffin cells. T1	KRT19
ISL1	7.75222487889432e-135	0.651900266905428	0.736	0.527	1.97348388742013e-130	chromaffin cells. T1	ISL1
SOX4	1.0506322857741e-133	0.45330211507844	0.957	0.864	2.67459460989513e-129	chromaffin cells. T1	SOX4
TUBA1A	1.669190432778e-123	0.326933197357742	0.993	0.982	4.24925808472296e-119	chromaffin cells. T1	TUBA1A
MAOA	3.07573786241323e-123	0.864843427183938	0.52	0.307	7.82990587634536e-119	chromaffin cells. T1	MAOA
TMSB4X	3.64386236765182e-123	0.4783113392304	0.986	0.952	9.27618042933125e-119	chromaffin cells. T1	TMSB4X
HMX1	1.5070248275823e-121	1.37678775020019	0.317	0.127	3.83643310357626e-117	chromaffin cells. T1	HMX1
TMOD1	2.95567673935104e-119	0.893516204270147	0.522	0.338	7.52426627536594e-115	chromaffin cells. T1	TMOD1
SEPT6	4.39188785016171e-115	0.677404231245413	0.65	0.494	1.11804289001567e-110	chromaffin cells. T1	SEPT6
RBFOX1	3.3090882780086e-109	0.865716238221201	0.511	0.331	8.42394602932649e-105	chromaffin cells. T1	RBFOX1
EEF1A2	1.31792928506821e-104	0.464191097887652	0.805	0.631	3.35505258099815e-100	chromaffin cells. T1	EEF1A2
NRP2	3.83409752572213e-104	0.8412122769497	0.562	0.405	9.76046207123083e-100	chromaffin cells. T1	NRP2
BEX1	1.10010764519182e-103	0.412739545513561	0.883	0.725	2.80054403236482e-99	chromaffin cells. T1	BEX1
SORBS2	2.6243927308815e-103	1.11340238491352	0.459	0.287	6.68091657500503e-99	chromaffin cells. T1	SORBS2
LUC7L3	6.80331024913764e-103	0.498227263391317	0.834	0.822	1.73191869012297e-98	chromaffin cells. T1	LUC7L3
CRMP1	3.3268719928944e-102	0.567663759932879	0.71	0.587	8.46921803231128e-98	chromaffin cells. T1	CRMP1
SPOCK1	8.32523441384985e-102	0.827693957717398	0.545	0.395	2.11935492473376e-97	chromaffin cells. T1	SPOCK1
DBH	2.42017165851402e-101	0.406696848901385	0.817	0.631	6.16103099107914e-97	chromaffin cells. T1	DBH
PRPH	3.22620419526535e-98	0.558840984411634	0.575	0.345	8.21294801988701e-94	chromaffin cells. T1	PRPH
PHOX2B	3.48907742436381e-98	0.411246187049916	0.884	0.819	8.88214439920296e-94	chromaffin cells. T1	PHOX2B
ZBTB20	2.82088564555187e-91	0.753056230411632	0.607	0.49	7.1811285878814e-87	chromaffin cells. T1	ZBTB20
CADM1	2.55824061393322e-88	0.453695407583704	0.852	0.835	6.51251313088979e-84	chromaffin cells. T1	CADM1
GATA3	4.85090021502374e-87	0.482648370871021	0.756	0.602	1.23489366773859e-82	chromaffin cells. T1	GATA3
NSG1	2.42258607654666e-86	0.651515466673708	0.585	0.44	6.16717737506482e-82	chromaffin cells. T1	NSG1
TTC9B	6.29707311614631e-84	0.711184436582924	0.507	0.361	1.60304590317737e-79	chromaffin cells. T1	TTC9B
KIF5C	3.2288710621365e-81	0.5456529786571	0.627	0.498	8.21973706288089e-77	chromaffin cells. T1	KIF5C
TMSB15A	7.109646868706e-78	0.493793721662914	0.72	0.607	1.80990280336649e-73	chromaffin cells. T1	TMSB15A
KIF21A	1.56473727253427e-75	0.497936166869135	0.674	0.517	3.98335167469048e-71	chromaffin cells. T1	KIF21A
VSTM2L	2.11271755337411e-75	0.677250890303196	0.552	0.424	5.37834507562446e-71	chromaffin cells. T1	VSTM2L
INA	4.37385929465595e-75	0.648713607162474	0.543	0.406	1.11345336064056e-70	chromaffin cells. T1	INA
HAND2-AS1	9.13337806953934e-75	0.34481852314153	0.842	0.698	2.32508405516263e-70	chromaffin cells. T1	HAND2-AS1
NNAT	1.790754446781e-71	0.396217671789212	0.841	0.795	4.55872359517039e-67	chromaffin cells. T1	NNAT
DLC1	3.16621105903087e-70	0.590544582206455	0.634	0.562	8.06022349297488e-66	chromaffin cells. T1	DLC1
GATA2	2.09172047045133e-69	0.521328998098619	0.64	0.522	5.32489280162795e-65	chromaffin cells. T1	GATA2
NCAM1	4.26595672463295e-69	0.511558511670342	0.689	0.616	1.08598460338981e-64	chromaffin cells. T1	NCAM1
FABP5	1.39555031572265e-68	0.415101098928682	0.82	0.783	3.55265243873516e-64	chromaffin cells. T1	FABP5
JPT1	2.20343471043098e-66	0.305671699348497	0.852	0.779	5.60928374234414e-62	chromaffin cells. T1	JPT1
MAB21L1	1.40823025153902e-65	0.635701633445196	0.58	0.492	3.58493175134289e-61	chromaffin cells. T1	MAB21L1
TTC3	2.04355905932555e-65	0.362511253551733	0.839	0.81	5.20228829732506e-61	chromaffin cells. T1	TTC3
ALCAM	1.75177315842778e-64	0.446348459697617	0.689	0.579	4.45948892940959e-60	chromaffin cells. T1	ALCAM
SCN9A	6.97733964165323e-64	0.67542018153513	0.525	0.425	1.77622135257566e-59	chromaffin cells. T1	SCN9A
CNTFR	3.48108900383858e-61	0.852223481419424	0.403	0.291	8.86180827707188e-57	chromaffin cells. T1	CNTFR
MAPT	1.80685579625251e-60	0.708753049119073	0.431	0.301	4.59971280052001e-56	chromaffin cells. T1	MAPT
HAND1	2.35139722467646e-59	0.85946212468577	0.379	0.261	5.98595191485887e-55	chromaffin cells. T1	HAND1
PIK3R1	1.94650834275675e-58	0.623988790723784	0.553	0.452	4.95522628815586e-54	chromaffin cells. T1	PIK3R1
TUBB2A	5.7852221552637e-58	0.316562756370391	0.747	0.635	1.47274400406548e-53	chromaffin cells. T1	TUBB2A
ELAVL2	6.53798754982656e-58	0.605650243438692	0.481	0.34	1.66437549055935e-53	chromaffin cells. T1	ELAVL2
TFAP2B	5.55950374661845e-57	0.561041977998743	0.576	0.491	1.41528286877666e-52	chromaffin cells. T1	TFAP2B
SLC38A1	5.57574799268198e-56	0.719418406281092	0.426	0.313	1.41941816649705e-51	chromaffin cells. T1	SLC38A1
CCNI	1.16921258675641e-55	0.289557858082078	0.894	0.883	2.97646448210579e-51	chromaffin cells. T1	CCNI
POU2F2	1.72345232249855e-55	0.682729858251975	0.5	0.403	4.38739257738457e-51	chromaffin cells. T1	POU2F2
RTN3	1.61585424409068e-54	0.399600177181384	0.699	0.648	4.11348014918164e-50	chromaffin cells. T1	RTN3
NSG2	3.60207344669978e-52	0.621568471404663	0.476	0.37	9.16979837326363e-48	chromaffin cells. T1	NSG2
EIF1B	3.28421064024798e-51	0.348230770736816	0.778	0.788	8.36061502687928e-47	chromaffin cells. T1	EIF1B
TLN2	5.96940082687584e-47	0.75239541528887	0.427	0.344	1.51963036849778e-42	chromaffin cells. T1	TLN2
HAND2	1.4175420344797e-45	0.282047384189065	0.813	0.723	3.60863675717497e-41	chromaffin cells. T1	HAND2
CNTNAP2	1.92750997782408e-44	1.06426512440087	0.289	0.185	4.90686215054676e-40	chromaffin cells. T1	CNTNAP2
EGLN3	9.34038318992892e-44	0.838314450008403	0.331	0.232	2.37778134866021e-39	chromaffin cells. T1	EGLN3
RND3	1.46297085125812e-41	0.684564310199343	0.448	0.365	3.72428489604779e-37	chromaffin cells. T1	RND3
SYTL4	2.29422720472947e-41	0.8729548754296	0.331	0.24	5.8404141950798e-37	chromaffin cells. T1	SYTL4
EBF1	2.52238753683999e-41	0.898207461349286	0.277	0.177	6.42124195253357e-37	chromaffin cells. T1	EBF1
SARAF	1.65372765899724e-40	0.305183975352707	0.768	0.77	4.20989450150926e-36	chromaffin cells. T1	SARAF
BMPR1B	2.13784653055509e-40	0.879713355545999	0.328	0.238	5.4423159128341e-36	chromaffin cells. T1	BMPR1B
RGS4	1.66291865099117e-36	0.334500168315785	0.674	0.576	4.23329200982821e-32	chromaffin cells. T1	RGS4
SCG3	5.03864506378691e-36	0.511808781629517	0.504	0.457	1.28268787388823e-31	chromaffin cells. T1	SCG3
MAB21L2	5.77161911728552e-36	0.757414512408028	0.331	0.248	1.46928107868737e-31	chromaffin cells. T1	MAB21L2
SCG5	5.92583137093467e-36	0.378658382161655	0.62	0.568	1.50853889209884e-31	chromaffin cells. T1	SCG5
NCOA7	1.43579036631229e-35	0.601485949768705	0.454	0.391	3.65509153552119e-31	chromaffin cells. T1	NCOA7
MEIS2	1.89694127024275e-35	0.683398851417293	0.391	0.312	4.82904339165697e-31	chromaffin cells. T1	MEIS2
MIF	1.38363879803392e-34	0.296692747281855	0.76	0.764	3.52232928815494e-30	chromaffin cells. T1	MIF
SCN3B	1.91642188753254e-34	0.520664609773007	0.474	0.402	4.87863519909159e-30	chromaffin cells. T1	SCN3B
GTF2I	1.79223264240304e-33	0.304582372738572	0.762	0.784	4.56248663776542e-29	chromaffin cells. T1	GTF2I
VSTM2A	4.00948329870201e-32	0.693172327217643	0.347	0.273	1.02069416335057e-27	chromaffin cells. T1	VSTM2A
KIDINS220	1.17969497564933e-31	0.491771665065436	0.541	0.532	3.00314949951051e-27	chromaffin cells. T1	KIDINS220
NOP56	2.04353169141729e-31	0.410077239344534	0.609	0.621	5.202218626841e-27	chromaffin cells. T1	NOP56
MTUS1	2.5668545302593e-31	0.556047327835396	0.406	0.329	6.53444157768111e-27	chromaffin cells. T1	MTUS1
TBCB	3.04378144554223e-31	0.307772147135524	0.688	0.714	7.74855442591686e-27	chromaffin cells. T1	TBCB
RBFOX2	1.28852702367913e-30	0.408825641322925	0.58	0.581	3.28020324417997e-26	chromaffin cells. T1	RBFOX2
BEX2	8.31582052063496e-30	0.333121129772235	0.621	0.597	2.11695842993804e-25	chromaffin cells. T1	BEX2
RTN4	3.61899298690444e-29	0.286203814807417	0.74	0.751	9.21287044676263e-25	chromaffin cells. T1	RTN4
CD44	4.28852074820326e-29	0.596328525839319	0.406	0.339	1.0917287268701e-24	chromaffin cells. T1	CD44
GNAO1	6.3539098735013e-29	0.486003129651727	0.425	0.356	1.61751483649723e-24	chromaffin cells. T1	GNAO1
H1F0	9.16882508642843e-29	0.550120697965976	0.531	0.528	2.33410780225209e-24	chromaffin cells. T1	H1F0
SYNPO2	2.95999565591995e-28	0.713397167085834	0.326	0.254	7.53526094127541e-24	chromaffin cells. T1	SYNPO2
GRK3	5.03811212096112e-28	0.610860076451091	0.402	0.35	1.28255220263307e-23	chromaffin cells. T1	GRK3
TSPAN7	8.14846937567711e-28	0.674512958085014	0.369	0.317	2.07435584896612e-23	chromaffin cells. T1	TSPAN7
DPYSL2	1.21286612196391e-27	0.397227413013119	0.549	0.524	3.08759328668353e-23	chromaffin cells. T1	DPYSL2
RUFY3	3.82566248297888e-27	0.42070403885939	0.528	0.508	9.73898898291934e-23	chromaffin cells. T1	RUFY3
RBMS3	7.75179128411927e-27	0.409785441647962	0.583	0.591	1.97337350719824e-22	chromaffin cells. T1	RBMS3
MIAT	1.50939114711879e-26	0.516663136094984	0.418	0.366	3.84245704322032e-22	chromaffin cells. T1	MIAT
GDAP1L1	4.36325870263107e-26	0.538807807528599	0.397	0.346	1.11075476792879e-21	chromaffin cells. T1	GDAP1L1
PROX1	8.46889263114488e-26	0.62362177845214	0.392	0.341	2.15592599711055e-21	chromaffin cells. T1	PROX1
SEZ6L	8.95442039711955e-26	0.6424232192358	0.335	0.277	2.27952680049472e-21	chromaffin cells. T1	SEZ6L
SLCO3A1	1.17083606698761e-25	0.764741093760417	0.317	0.258	2.98059737573035e-21	chromaffin cells. T1	SLCO3A1
SYT1	9.52377608453847e-25	0.3464138927908	0.58	0.533	2.42446767784096e-20	chromaffin cells. T1	SYT1
FGF13	1.4168403136075e-24	0.735545863829891	0.273	0.207	3.6068503863506e-20	chromaffin cells. T1	FGF13
PODXL2	1.48233555087021e-24	0.513065360562981	0.442	0.416	3.77358161185031e-20	chromaffin cells. T1	PODXL2
EVL	1.07811092853702e-23	0.384272789793313	0.548	0.56	2.74454699077669e-19	chromaffin cells. T1	EVL
FOXP1	9.06798970493223e-23	0.54035101356249	0.414	0.38	2.3084381391846e-18	chromaffin cells. T1	FOXP1
OCIAD2	1.82275202004675e-22	0.461766307948012	0.489	0.495	4.640179817433e-18	chromaffin cells. T1	OCIAD2
GFRA3	3.05111484867668e-22	0.625764457109456	0.348	0.299	7.76722307027622e-18	chromaffin cells. T1	GFRA3
TMEM59L	3.18198937837444e-21	0.564957935646045	0.35	0.3	8.1003903605278e-17	chromaffin cells. T1	TMEM59L
CNTN1	4.88287066812971e-21	0.361525364624809	0.518	0.479	1.24303238598578e-16	chromaffin cells. T1	CNTN1
CENPV	2.11712722122263e-20	0.350733201089898	0.559	0.562	5.38957076706644e-16	chromaffin cells. T1	CENPV
CDK6	2.14323559566282e-20	0.397523327812152	0.543	0.559	5.45603485587883e-16	chromaffin cells. T1	CDK6
CLU	3.13742444849046e-20	0.60530663499249	0.348	0.304	7.98694141852216e-16	chromaffin cells. T1	CLU
DCX	5.26630311512276e-20	0.415949517548929	0.485	0.454	1.3406427840168e-15	chromaffin cells. T1	DCX
TMEM35A	9.36423377850086e-20	0.714642191491424	0.281	0.231	2.38385299299296e-15	chromaffin cells. T1	TMEM35A
PNN	1.7175152960911e-19	0.27757564475402	0.697	0.753	4.37227868925912e-15	chromaffin cells. T1	PNN
GNG3	1.95558920695754e-19	0.34224105016982	0.496	0.467	4.97834344415181e-15	chromaffin cells. T1	GNG3
SYT11	4.99202750360855e-19	0.463184879746538	0.47	0.474	1.27082044159363e-14	chromaffin cells. T1	SYT11
MAP6	5.48394785394364e-19	0.545323240911668	0.379	0.349	1.39604860517843e-14	chromaffin cells. T1	MAP6
ZFP36L2	7.51208774246608e-19	0.488495073211755	0.491	0.491	1.91235217659959e-14	chromaffin cells. T1	ZFP36L2
SLC6A2	1.27706466166012e-18	0.591858234365862	0.318	0.265	3.25102350918817e-14	chromaffin cells. T1	SLC6A2
TMX4	1.53157066745598e-18	0.341214569451123	0.51	0.494	3.89891944814268e-14	chromaffin cells. T1	TMX4
ARGLU1	2.44325386010044e-18	0.301922132159941	0.654	0.713	6.21979135165769e-14	chromaffin cells. T1	ARGLU1
LRRN3	4.97676893753656e-18	0.400879732433024	0.488	0.47	1.26693606842868e-13	chromaffin cells. T1	LRRN3
PLPPR3	7.37330579191661e-18	0.475289190036232	0.409	0.385	1.87702245544821e-13	chromaffin cells. T1	PLPPR3
ELAVL3	1.24365920305671e-17	0.367209946063762	0.485	0.456	3.16598323322146e-13	chromaffin cells. T1	ELAVL3
SNAP25	1.84319250137076e-17	0.416474737214783	0.453	0.438	4.69221515073955e-13	chromaffin cells. T1	SNAP25
TAGLN3	5.88154642138198e-17	0.321451293856159	0.546	0.542	1.49726527249121e-12	chromaffin cells. T1	TAGLN3
HDAC2	6.75115967196008e-17	0.26569004817459	0.653	0.696	1.71864271769088e-12	chromaffin cells. T1	HDAC2
PCLO	1.12651041365981e-16	0.591786518098356	0.365	0.342	2.86775756005378e-12	chromaffin cells. T1	PCLO
GLCCI1	1.23908145429553e-16	0.422140177658325	0.485	0.482	3.15432965820012e-12	chromaffin cells. T1	GLCCI1
PLXNA4	5.63289213653577e-16	0.680544904259174	0.279	0.235	1.43396535119791e-11	chromaffin cells. T1	PLXNA4
SMS	6.46380867950752e-16	0.28404554129671	0.591	0.627	1.64549177554223e-11	chromaffin cells. T1	SMS
PGM2L1	9.41708687744447e-16	0.425268309304324	0.431	0.405	2.39730780639104e-11	chromaffin cells. T1	PGM2L1
EXOC4	1.11796251257156e-15	0.683049922344446	0.323	0.295	2.84599716825342e-11	chromaffin cells. T1	EXOC4
DICER1	1.65997070798941e-15	0.38680161403787	0.5	0.526	4.22578743132864e-11	chromaffin cells. T1	DICER1
CCDC112	6.4449753698975e-15	0.500116336668563	0.398	0.388	1.64069737991481e-10	chromaffin cells. T1	CCDC112
DPP6	1.48343600812926e-14	0.553196403136285	0.343	0.323	3.77638304589467e-10	chromaffin cells. T1	DPP6
DPYSL3	1.81917058810904e-14	0.388629012698231	0.441	0.432	4.63106256614918e-10	chromaffin cells. T1	DPYSL3
UBE2B	2.15597540662848e-14	0.303844218068984	0.573	0.63	5.48846659265412e-10	chromaffin cells. T1	UBE2B
APLP1	3.47219563765075e-14	0.375872434774217	0.466	0.463	8.83916843476752e-10	chromaffin cells. T1	APLP1
ANK2	5.14396959719187e-14	0.404527727582311	0.414	0.391	1.30950034035713e-09	chromaffin cells. T1	ANK2
DTD1	5.53957180170205e-14	0.379509131103114	0.476	0.511	1.41020879355929e-09	chromaffin cells. T1	DTD1
DDC	6.85112219977424e-14	0.401053336016457	0.429	0.415	1.74409017839653e-09	chromaffin cells. T1	DDC
CPE	7.3596612169169e-14	0.332738034824979	0.498	0.502	1.87354895599054e-09	chromaffin cells. T1	CPE
BOD1L1	8.17065746103168e-14	0.366389743985257	0.532	0.592	2.08000426985483e-09	chromaffin cells. T1	BOD1L1
EML5	1.31802073121471e-13	0.420537700785738	0.392	0.374	3.35528537545329e-09	chromaffin cells. T1	EML5
SRGAP3	3.46114000265034e-13	0.574800611467739	0.331	0.311	8.81102410474697e-09	chromaffin cells. T1	SRGAP3
PHF14	8.97284048478574e-13	0.305451018233748	0.561	0.631	2.28421600221191e-08	chromaffin cells. T1	PHF14
CADPS	9.02959827302006e-13	0.569242225443105	0.3	0.27	2.29866483236272e-08	chromaffin cells. T1	CADPS
C14orf132	9.15579261406698e-13	0.44138887783024	0.416	0.425	2.33079012576303e-08	chromaffin cells. T1	C14orf132
PPA1	3.3205613637227e-12	0.319362245234657	0.552	0.623	8.45315306362888e-08	chromaffin cells. T1	PPA1
RUFY2	3.69893674887203e-12	0.591781368968096	0.302	0.282	9.41638328160353e-08	chromaffin cells. T1	RUFY2
LONRF2	4.97074113490001e-12	0.651251028173213	0.264	0.234	1.2654015707115e-07	chromaffin cells. T1	LONRF2
FYN	8.09451049582963e-12	0.408414112389317	0.47	0.515	2.06061953692335e-07	chromaffin cells. T1	FYN
MXI1	1.10141630251161e-11	0.657265098205976	0.262	0.233	2.80387548130382e-07	chromaffin cells. T1	MXI1
ATP1A3	1.34209023869171e-11	0.595698273827511	0.264	0.235	3.41655912063749e-07	chromaffin cells. T1	ATP1A3
RNF165	2.27167496035533e-11	0.58143845445297	0.332	0.322	5.78300294657656e-07	chromaffin cells. T1	RNF165
KMT2E	2.56692964859541e-11	0.340330257207924	0.533	0.607	6.53463280642933e-07	chromaffin cells. T1	KMT2E
GABPB1-AS1	3.01700324276941e-11	0.384492923512031	0.476	0.508	7.68038515511808e-07	chromaffin cells. T1	GABPB1-AS1
PMP22	9.398973215697e-11	0.294151177332717	0.417	0.405	2.39269661151998e-06	chromaffin cells. T1	PMP22
MXRA7	1.81231640252846e-10	0.437306256093923	0.375	0.379	4.61361386591669e-06	chromaffin cells. T1	MXRA7
GRIA2	2.93126902649984e-10	0.564562029266134	0.293	0.273	7.46213156076065e-06	chromaffin cells. T1	GRIA2
SSBP2	4.56368448205078e-10	0.462489605655153	0.403	0.424	1.16177715859567e-05	chromaffin cells. T1	SSBP2
NPY	5.15150208971671e-10	0.341029087714454	0.441	0.4	1.31141788697918e-05	chromaffin cells. T1	NPY
CEP170	7.49450691456227e-10	0.349095477013182	0.482	0.528	1.90787662524012e-05	chromaffin cells. T1	CEP170
CD47	1.05936125627025e-09	0.538883323511132	0.335	0.336	2.69681595008717e-05	chromaffin cells. T1	CD47
GNG4	1.71431509301307e-09	0.379537387751847	0.412	0.417	4.36413193228338e-05	chromaffin cells. T1	GNG4
PAK3	2.47136983201305e-09	0.553802508647324	0.265	0.242	6.29136618135562e-05	chromaffin cells. T1	PAK3
PTBP2	4.2835202593097e-09	0.537299298355682	0.306	0.299	0.000109045575241247	chromaffin cells. T1	PTBP2
ZNF738	4.91753386941427e-09	0.498100757483118	0.343	0.349	0.000125185659713679	chromaffin cells. T1	ZNF738
NBEA	1.0108702573779e-08	0.453693958787627	0.363	0.369	0.000257337241420692	chromaffin cells. T1	NBEA
PCBP4	1.07945416136614e-08	0.284754172220235	0.495	0.539	0.000274796645858978	chromaffin cells. T1	PCBP4
GATA3-AS1	1.20696250254702e-08	0.554836058228957	0.271	0.254	0.000307256444273395	chromaffin cells. T1	GATA3-AS1
ZNF704	1.30834133135985e-08	0.306070859398015	0.479	0.513	0.000333064452724276	chromaffin cells. T1	ZNF704
ZEB1	6.70701228580252e-08	0.46011310935372	0.353	0.361	0.00170740411759675	chromaffin cells. T1	ZEB1
FOXO3	7.95999847880533e-08	0.489649967229543	0.37	0.39	0.00202637681274947	chromaffin cells. T1	FOXO3
TLE4	1.29416130936842e-07	0.342556662010928	0.447	0.483	0.00329454644525918	chromaffin cells. T1	TLE4
ICA1	1.53126036565636e-07	0.306573447073962	0.425	0.432	0.0038981295128514	chromaffin cells. T1	ICA1
ACVR2B	2.74214783389309e-07	0.460078845294023	0.355	0.373	0.00698068574074163	chromaffin cells. T1	ACVR2B
TMOD2	3.14600293510714e-07	0.513746076002776	0.298	0.293	0.00800877967190224	chromaffin cells. T1	TMOD2
ARL4C	3.17198183930975e-07	0.40553581978784	0.348	0.353	0.00807491416833084	chromaffin cells. T1	ARL4C
RAB6A	3.50845887135718e-07	0.380932767695221	0.393	0.427	0.00893148374881397	chromaffin cells. T1	RAB6A
ENO2	6.74746761016118e-07	0.407543098176131	0.319	0.314	0.0171770282951873	chromaffin cells. T1	ENO2
CELF4	6.98113548386734e-07	0.445658394951913	0.332	0.336	0.0177718766012811	chromaffin cells. T1	CELF4
NSD3	8.509153388571e-07	0.262090566555448	0.544	0.63	0.0216617517812852	chromaffin cells. T1	NSD3
TANC2	9.82860105141489e-07	0.52958328125137	0.278	0.274	0.0250206696965869	chromaffin cells. T1	TANC2
RSRC1	1.06301540921175e-06	0.493807921578818	0.32	0.329	0.0270611832723036	chromaffin cells. T1	RSRC1
MYCBP2	1.17039218936016e-06	0.356019050185978	0.441	0.488	0.0297946739645416	chromaffin cells. T1	MYCBP2
GDI1	1.68912277575049e-06	0.32514476227729	0.439	0.486	0.0429999985022803	chromaffin cells. T1	GDI1
AGTPBP1	1.91775133822151e-06	0.474739649487914	0.283	0.279	0.0488201958171049	chromaffin cells. T1	AGTPBP1
AL391807.1	2.10733085430025e-06	0.467152494086771	0.323	0.328	0.0536463215579215	chromaffin cells. T1	AL391807.1
MARCH6	2.91438426463949e-06	0.323537008961864	0.459	0.527	0.0741914802249276	chromaffin cells. T1	MARCH6
MEIS1	3.22085698848974e-06	0.49124430485232	0.274	0.269	0.0819933563559833	chromaffin cells. T1	MEIS1
ZNF33A	3.50785062593432e-06	0.561579960263172	0.289	0.296	0.08929935338441	chromaffin cells. T1	ZNF33A
PKIA	1.65120583580168e-05	0.367020254308137	0.38	0.414	0.420347469620035	chromaffin cells. T1	PKIA
CYB561	1.99069650486762e-05	0.281030006172937	0.38	0.391	0.506771609244151	chromaffin cells. T1	CYB561
KMT2A	2.0462686237226e-05	0.307141120848687	0.482	0.56	0.520918603541063	chromaffin cells. T1	KMT2A
PARVA	2.26668887120364e-05	0.532369173791826	0.281	0.29	0.57703098594231	chromaffin cells. T1	PARVA
PRKAR2B	2.94364132592061e-05	0.382418831315706	0.335	0.348	0.749362772339611	chromaffin cells. T1	PRKAR2B
TRIM2	5.71096123147445e-05	0.423052140265789	0.327	0.351	1	chromaffin cells. T1	TRIM2
TULP4	5.75461905312279e-05	0.4912440887678	0.298	0.313	1	chromaffin cells. T1	TULP4
CLASP2	6.18825166712839e-05	0.421242591021195	0.315	0.333	1	chromaffin cells. T1	CLASP2
PHYHIPL	0.000135550434638549	0.458251537088526	0.256	0.258	1	chromaffin cells. T1	PHYHIPL
SHC2	0.00015367344791268	0.507139309001069	0.272	0.282	1	chromaffin cells. T1	SHC2
KLF7	0.000228236821684696	0.485080393202795	0.29	0.305	1	chromaffin cells. T1	KLF7
OPTN	0.000243493341567517	0.456358480391989	0.276	0.286	1	chromaffin cells. T1	OPTN
HDGFL3	0.000271596014930178	0.29356973395752	0.444	0.513	1	chromaffin cells. T1	HDGFL3
ATCAY	0.000272859057595029	0.386298454846352	0.296	0.304	1	chromaffin cells. T1	ATCAY
THSD7A	0.000313303014195534	0.433105716254775	0.359	0.397	1	chromaffin cells. T1	THSD7A
SPEN	0.000342716844871192	0.250927235262788	0.24	0.335	1	chromaffin cells. T1	SPEN
DLG1	0.000368361675076097	0.503669955737139	0.287	0.305	1	chromaffin cells. T1	DLG1
AKAP9	0.000452044295595153	0.288969058919065	0.494	0.576	1	chromaffin cells. T1	AKAP9
CPNE2	0.000612522078240961	0.456443049440058	0.265	0.276	1	chromaffin cells. T1	CPNE2
KAT6B	0.00062261441144339	0.262069265384015	0.223	0.307	1	chromaffin cells. T1	KAT6B
SGCB	0.000658449673693506	0.359846701231804	0.366	0.412	1	chromaffin cells. T1	SGCB
ARID1B	0.000725490439812843	0.270383263700796	0.474	0.565	1	chromaffin cells. T1	ARID1B
OLFM1	0.000883762117778672	0.377199688310456	0.278	0.284	1	chromaffin cells. T1	OLFM1
FOXN3	0.00114499009753794	0.434727348567108	0.311	0.34	1	chromaffin cells. T1	FOXN3
XPA	0.00114597947850216	0.250348837635243	0.186	0.253	1	chromaffin cells. T1	XPA
ORC4	0.00118044248664649	0.267648622831218	0.194	0.265	1	chromaffin cells. T1	ORC4
MAML3	0.00128323373139533	0.508903346697663	0.251	0.262	1	chromaffin cells. T1	MAML3
TSHZ2	0.00130036381922602	0.40430162999333	0.323	0.351	1	chromaffin cells. T1	TSHZ2
GPR22	0.00153875113058702	0.370182320355906	0.334	0.355	1	chromaffin cells. T1	GPR22
NRCAM	0.00225775825522493	0.511637085741118	0.254	0.266	1	chromaffin cells. T1	NRCAM
UBXN7	0.00236057229510262	0.29080775557006	0.206	0.279	1	chromaffin cells. T1	UBXN7
CXXC4	0.00269787641849712	0.261248060545946	0.193	0.257	1	chromaffin cells. T1	CXXC4
AGAP1	0.00276491363725633	0.275675062288538	0.201	0.269	1	chromaffin cells. T1	AGAP1
DYNC1LI2	0.00308281910536167	0.250442373135138	0.445	0.529	1	chromaffin cells. T1	DYNC1LI2
FBXO22	0.00308672930183708	0.273105042032557	0.207	0.28	1	chromaffin cells. T1	FBXO22
NDUFAF2	0.00313200590799932	0.266765846670381	0.223	0.3	1	chromaffin cells. T1	NDUFAF2
PREPL	0.00370080971738912	0.252309379772384	0.201	0.27	1	chromaffin cells. T1	PREPL
BMPR2	0.0038799658589638	0.259603200299421	0.224	0.3	1	chromaffin cells. T1	BMPR2
RIOK3	0.00393409983540535	0.267190922730804	0.221	0.299	1	chromaffin cells. T1	RIOK3
MAP1LC3A	0.00425903210278669	0.318620681768504	0.382	0.435	1	chromaffin cells. T1	MAP1LC3A
PITPNB	0.00429716357017997	0.338311810412454	0.362	0.414	1	chromaffin cells. T1	PITPNB
FHL1	0.00429833385428939	0.392479085590641	0.297	0.327	1	chromaffin cells. T1	FHL1
ARL8A	0.00550045328759837	0.347649745019925	0.319	0.356	1	chromaffin cells. T1	ARL8A
MACO1	0.00562276833696909	0.291573299178317	0.217	0.291	1	chromaffin cells. T1	MACO1
DPYSL4	0.00734369910258194	0.427972976288112	0.26	0.277	1	chromaffin cells. T1	DPYSL4
MYO1B	0.00744418326228919	0.425545938099011	0.281	0.308	1	chromaffin cells. T1	MYO1B
UBE3A	0.00798398340247794	0.272698921145109	0.428	0.511	1	chromaffin cells. T1	UBE3A
CREBZF	0.00882372304198338	0.253395175125992	0.212	0.282	1	chromaffin cells. T1	CREBZF
PRPH1	0	1.69038197626882	0.91	0.292	0	chromaffin cells. T2. backdoor	PRPH
NPY1	0	1.49619161609	0.806	0.332	0	chromaffin cells. T2. backdoor	NPY
NEFL	0	1.48786501571556	0.61	0.188	0	chromaffin cells. T2. backdoor	NEFL
ARHGDIG	0	1.24878406525806	0.548	0.115	0	chromaffin cells. T2. backdoor	ARHGDIG
ELAVL21	0	1.18073008944298	0.827	0.281	0	chromaffin cells. T2. backdoor	ELAVL2
LY6H	0	1.1783360404428	0.498	0.116	0	chromaffin cells. T2. backdoor	LY6H
MAOA1	0	1.15028287535591	0.826	0.259	0	chromaffin cells. T2. backdoor	MAOA
GAP431	0	1.13433642531797	0.983	0.535	0	chromaffin cells. T2. backdoor	GAP43
TUBB2A1	0	1.10874678389177	0.965	0.598	0	chromaffin cells. T2. backdoor	TUBB2A
MAPT1	0	1.10670221296461	0.786	0.239	0	chromaffin cells. T2. backdoor	MAPT
RTN11	0	1.07079775369079	0.978	0.439	0	chromaffin cells. T2. backdoor	RTN1
GNAO11	0	0.997729470563719	0.799	0.288	0	chromaffin cells. T2. backdoor	GNAO1
INA1	0	0.943420580084743	0.86	0.352	0	chromaffin cells. T2. backdoor	INA
TUBB2B1	0	0.912992614798178	0.999	0.854	0	chromaffin cells. T2. backdoor	TUBB2B
SCN3B1	0	0.891542463430615	0.82	0.339	0	chromaffin cells. T2. backdoor	SCN3B
STMN41	0	0.87704885881561	0.961	0.447	0	chromaffin cells. T2. backdoor	STMN4
UCHL11	0	0.870643489542628	0.985	0.693	0	chromaffin cells. T2. backdoor	UCHL1
STMN21	0	0.858866986953632	0.996	0.759	0	chromaffin cells. T2. backdoor	STMN2
ALCAM1	0	0.826438705489407	0.933	0.537	0	chromaffin cells. T2. backdoor	ALCAM
MAP1B1	0	0.825481006537865	0.999	0.795	0	chromaffin cells. T2. backdoor	MAP1B
MLLT111	0	0.771632085450678	0.989	0.704	0	chromaffin cells. T2. backdoor	MLLT11
TUBA1A1	0	0.75189517895697	1	0.981	0	chromaffin cells. T2. backdoor	TUBA1A
BASP11	0	0.694954305081617	0.994	0.766	0	chromaffin cells. T2. backdoor	BASP1
TMSB10	5.0552366854478e-303	0.550349080584116	1	0.986	1.28691160301445e-298	chromaffin cells. T2. backdoor	TMSB10
NSG11	8.13659843536981e-301	0.820110429269786	0.87	0.392	2.07133386369209e-296	chromaffin cells. T2. backdoor	NSG1
CALM11	8.03717793871456e-300	0.56425977127899	0.998	0.905	2.04602438785857e-295	chromaffin cells. T2. backdoor	CALM1
CADPS1	9.57475898873581e-296	0.95333849567748	0.649	0.205	2.43744639576248e-291	chromaffin cells. T2. backdoor	CADPS
NSG21	1.64994858261223e-293	0.83296362499848	0.797	0.314	4.20027410675596e-289	chromaffin cells. T2. backdoor	NSG2
MARCH11	8.47275849491951e-285	0.927472525365444	0.543	0.14	2.15691013005166e-280	chromaffin cells. T2. backdoor	MARCH11
RAB6B	2.02444447730408e-284	0.909997882770059	0.539	0.143	5.15362830587299e-280	chromaffin cells. T2. backdoor	RAB6B
LXN	1.03901696181547e-275	1.50298854804717	0.403	0.087	2.64502547969364e-271	chromaffin cells. T2. backdoor	LXN
SLC6A21	2.56081674672708e-271	0.883677025244436	0.637	0.206	6.51907119214313e-267	chromaffin cells. T2. backdoor	SLC6A2
ISL11	2.39351979768507e-268	0.702437631391594	0.931	0.5	6.09318334896689e-264	chromaffin cells. T2. backdoor	ISL1
TMEM59L1	7.69330415478241e-267	0.850204319615874	0.679	0.24	1.95848443868296e-262	chromaffin cells. T2. backdoor	TMEM59L
TTC9B1	1.93666989240864e-264	0.731138517520869	0.792	0.314	4.93018054510467e-260	chromaffin cells. T2. backdoor	TTC9B
CRMP11	2.8516653450004e-255	0.684307164872893	0.94	0.549	7.25948446876752e-251	chromaffin cells. T2. backdoor	CRMP1
ENO21	3.25882948281387e-255	0.826962297245136	0.683	0.244	8.29600221439926e-251	chromaffin cells. T2. backdoor	ENO2
DPYSL31	4.03751967821712e-255	0.844304656762624	0.793	0.365	1.02783138448373e-250	chromaffin cells. T2. backdoor	DPYSL3
GAL1	5.9701075526627e-254	0.622179981397882	0.951	0.56	1.51981027968134e-249	chromaffin cells. T2. backdoor	GAL
ANK21	1.11765747869091e-252	0.762789844143894	0.779	0.323	2.84522064350346e-248	chromaffin cells. T2. backdoor	ANK2
PGM2L11	5.18810820315279e-252	0.784927627176763	0.78	0.34	1.32073670527661e-247	chromaffin cells. T2. backdoor	PGM2L1
ECEL1	8.00736071956766e-252	1.01599858964104	0.434	0.104	2.03843381838034e-247	chromaffin cells. T2. backdoor	ECEL1
CNTN11	2.95250044393595e-248	0.793116862498895	0.852	0.418	7.51618038012775e-244	chromaffin cells. T2. backdoor	CNTN1
SYNPO21	4.74482341875377e-248	0.814310306843851	0.617	0.202	1.20788969771215e-243	chromaffin cells. T2. backdoor	SYNPO2
NCOA71	5.22844860419144e-242	0.761540490812417	0.769	0.334	1.33100616116902e-237	chromaffin cells. T2. backdoor	NCOA7
ELAVL41	9.16668953736801e-241	0.605275987393632	0.98	0.585	2.33356415552777e-236	chromaffin cells. T2. backdoor	ELAVL4
KIF21A1	4.40394215198319e-237	0.639503128493714	0.924	0.477	1.12111155363036e-232	chromaffin cells. T2. backdoor	KIF21A
EEF1A21	1.11350691170618e-235	0.6688990566147	0.968	0.608	2.83465454513043e-231	chromaffin cells. T2. backdoor	EEF1A2
NCS1	4.34781748522779e-233	0.807818540266878	0.681	0.27	1.10682389721444e-228	chromaffin cells. T2. backdoor	NCS1
CD441	5.561668177215e-232	0.817950672694246	0.704	0.285	1.41583386787362e-227	chromaffin cells. T2. backdoor	CD44
REEP1	1.39210258969e-230	0.926962049612506	0.435	0.112	3.54387556257383e-226	chromaffin cells. T2. backdoor	REEP1
RBFOX11	1.6611090109708e-229	0.647980779927375	0.751	0.293	4.22868520922836e-225	chromaffin cells. T2. backdoor	RBFOX1
C4orf48	2.1647122500715e-226	0.730228035464346	0.881	0.536	5.51070797500701e-222	chromaffin cells. T2. backdoor	C4orf48
RGS51	3.41237353464003e-225	0.555677878992591	0.976	0.713	8.68687930713311e-221	chromaffin cells. T2. backdoor	RGS5
PPP1R1A	8.23894052124158e-224	0.793377271710923	0.548	0.172	2.09738708849247e-219	chromaffin cells. T2. backdoor	PPP1R1A
KIF5A	9.89165727293679e-223	0.780705853165905	0.525	0.16	2.51811919197152e-218	chromaffin cells. T2. backdoor	KIF5A
RUFY31	1.63910309651004e-222	0.671277711771815	0.857	0.446	4.17266475278561e-218	chromaffin cells. T2. backdoor	RUFY3
IL7	4.87251837447659e-222	0.807189572511716	0.473	0.13	1.24039700259051e-217	chromaffin cells. T2. backdoor	IL7
TMOD11	7.46802508020453e-221	0.644376126191402	0.753	0.302	1.90113514466767e-216	chromaffin cells. T2. backdoor	TMOD1
DNER	1.16144659644007e-220	0.992216437255578	0.288	0.049	2.9566946005575e-216	chromaffin cells. T2. backdoor	DNER
TUBB4A	3.59824116934633e-220	0.87361007971298	0.426	0.111	9.16004254480496e-216	chromaffin cells. T2. backdoor	TUBB4A
DPYSL21	5.51430684847894e-220	0.67221543193298	0.868	0.465	1.40377709441728e-215	chromaffin cells. T2. backdoor	DPYSL2
RND31	1.00778112506477e-219	0.765292611156297	0.732	0.315	2.56550841007738e-215	chromaffin cells. T2. backdoor	RND3
DCX1	1.17517743792594e-219	0.659991534465294	0.827	0.39	2.99164920372807e-215	chromaffin cells. T2. backdoor	DCX
PCP4	7.49834820947022e-217	1.50315560734732	0.389	0.101	1.90885450368483e-212	chromaffin cells. T2. backdoor	PCP4
CALM2	2.3112952119168e-216	0.382329037901487	1	0.963	5.88386422097659e-212	chromaffin cells. T2. backdoor	CALM2
PIK3R11	4.49446343955896e-216	0.742492517477591	0.817	0.407	1.14415555780852e-211	chromaffin cells. T2. backdoor	PIK3R1
SHOX2	9.9242113710278e-215	1.15615227287863	0.322	0.066	2.52640648872255e-210	chromaffin cells. T2. backdoor	SHOX2
SCG51	1.65998260608692e-212	0.632900518539574	0.911	0.515	4.22581772031546e-208	chromaffin cells. T2. backdoor	SCG5
MTUS11	6.98808498783881e-212	0.611807047749171	0.712	0.275	1.77895679535412e-207	chromaffin cells. T2. backdoor	MTUS1
RFK	5.97917389179968e-211	0.807720355572975	0.673	0.28	1.52211829763545e-206	chromaffin cells. T2. backdoor	RFK
KIF5C1	3.96905162966819e-210	0.593821674037967	0.887	0.455	1.01040147336463e-205	chromaffin cells. T2. backdoor	KIF5C
NTRK1	4.01034092705835e-209	1.00713281627868	0.298	0.055	1.02091248980124e-204	chromaffin cells. T2. backdoor	NTRK1
RTN41	5.28507817487288e-209	0.567495109910085	0.962	0.708	1.34542235097739e-204	chromaffin cells. T2. backdoor	RTN4
PLXNA41	3.427333538067e-206	0.670442003565007	0.557	0.184	8.72496298785717e-202	chromaffin cells. T2. backdoor	PLXNA4
ST8SIA4	1.04194039483664e-204	0.774447201365562	0.496	0.154	2.65246766313563e-200	chromaffin cells. T2. backdoor	ST8SIA4
KRT191	1.20701308154953e-203	0.601671154219637	0.84	0.411	3.07269320170064e-199	chromaffin cells. T2. backdoor	KRT19
PLPPR31	2.03677513168942e-203	0.684646127148389	0.74	0.323	5.18501845274176e-199	chromaffin cells. T2. backdoor	PLPPR3
SCN9A1	8.08922562520369e-203	0.63837065461351	0.799	0.378	2.0592741674081e-198	chromaffin cells. T2. backdoor	SCN9A
NRP21	1.0928518167321e-202	0.653562649755858	0.786	0.37	2.78207286985491e-198	chromaffin cells. T2. backdoor	NRP2
SLC38A11	6.08987610478412e-202	0.648871258820312	0.685	0.269	1.55029975999489e-197	chromaffin cells. T2. backdoor	SLC38A1
BTBD3	3.2255205151055e-201	0.811140992798674	0.619	0.244	8.21120757530407e-197	chromaffin cells. T2. backdoor	BTBD3
MAP61	1.03044170428152e-200	0.653442217805375	0.702	0.288	2.62319544658946e-196	chromaffin cells. T2. backdoor	MAP6
CALY	4.21660195882975e-200	0.865272001636664	0.515	0.172	1.07342036065929e-195	chromaffin cells. T2. backdoor	CALY
PRSS3	3.17436780775593e-199	0.797391615286657	0.486	0.153	8.08098812820427e-195	chromaffin cells. T2. backdoor	PRSS3
CD241	1.99963464431615e-197	0.502233199111137	0.975	0.683	5.09046991403563e-193	chromaffin cells. T2. backdoor	CD24
FABP51	2.34904022266689e-197	0.587944547042578	0.971	0.756	5.97995169484309e-193	chromaffin cells. T2. backdoor	FABP5
RAC3	1.61369893369457e-195	0.710912266886075	0.666	0.274	4.10799337550626e-191	chromaffin cells. T2. backdoor	RAC3
GRK31	1.72736949896157e-195	0.65095293551348	0.707	0.295	4.39736453350648e-191	chromaffin cells. T2. backdoor	GRK3
TTC31	8.23699636014245e-193	0.452919812444155	0.986	0.783	2.09689216340146e-188	chromaffin cells. T2. backdoor	TTC3
TAGLN31	6.65828438467471e-192	0.620924183004017	0.872	0.48	1.69499945580664e-187	chromaffin cells. T2. backdoor	TAGLN3
ANK3	3.24032899237031e-191	0.760394260419125	0.504	0.166	8.24890551587711e-187	chromaffin cells. T2. backdoor	ANK3
ATP6V1G2	4.60562227344941e-187	0.720911048951365	0.497	0.162	1.17245326215202e-182	chromaffin cells. T2. backdoor	ATP6V1G2
ELAVL31	1.82002208332717e-186	0.593642295443268	0.819	0.393	4.63323021752598e-182	chromaffin cells. T2. backdoor	ELAVL3
CLU1	3.02199069243479e-186	0.688637147487187	0.631	0.252	7.69308170573124e-182	chromaffin cells. T2. backdoor	CLU
OPTN1	6.56726086395717e-184	0.697093465221684	0.59	0.226	1.67182759813758e-179	chromaffin cells. T2. backdoor	OPTN
SV2C	3.66198055008489e-183	0.975109734176638	0.306	0.069	9.32230388635111e-179	chromaffin cells. T2. backdoor	SV2C
SNAP251	1.55798274830282e-182	0.601374985636161	0.784	0.376	3.96615668235449e-178	chromaffin cells. T2. backdoor	SNAP25
GNAS1	1.95697450975864e-182	0.281389662628974	1	0.995	4.98187000949258e-178	chromaffin cells. T2. backdoor	GNAS
AKR1C1	7.07791178528775e-182	0.779035703053509	0.362	0.093	1.8018240031807e-177	chromaffin cells. T2. backdoor	AKR1C1
RUNDC3B	1.41558891012511e-181	0.78128720152461	0.396	0.112	3.60366468850548e-177	chromaffin cells. T2. backdoor	RUNDC3B
ZFHX31	3.89998039899576e-181	0.52264745680099	0.915	0.545	9.92818010172351e-177	chromaffin cells. T2. backdoor	ZFHX3
CCDC1121	1.99335662220218e-180	0.634790596020694	0.72	0.327	5.07448795314009e-176	chromaffin cells. T2. backdoor	CCDC112
CELF5	3.17794845081311e-180	0.77952900996436	0.341	0.085	8.09010337123493e-176	chromaffin cells. T2. backdoor	CELF5
PODXL21	1.00526397443826e-178	0.617914190822294	0.75	0.359	2.55910049972749e-174	chromaffin cells. T2. backdoor	PODXL2
PCSK1N	4.58712848576814e-177	0.512387434107363	0.984	0.708	1.16774529862199e-172	chromaffin cells. T2. backdoor	PCSK1N
PPP2R2B	1.13949279810285e-176	0.952177746761044	0.295	0.066	2.90080681613042e-172	chromaffin cells. T2. backdoor	PPP2R2B
CAMK2B	4.25257641481465e-176	0.6831844613695	0.484	0.162	1.08257837791937e-171	chromaffin cells. T2. backdoor	CAMK2B
AKR1C2	8.38720242672931e-175	0.894809333569029	0.26	0.051	2.13513012177248e-170	chromaffin cells. T2. backdoor	AKR1C2
PAK31	1.24337203113338e-174	0.658250446299622	0.534	0.192	3.16525217965626e-170	chromaffin cells. T2. backdoor	PAK3
MAP1LC3A1	2.8203950746845e-174	0.633777182066221	0.742	0.364	7.17987974162434e-170	chromaffin cells. T2. backdoor	MAP1LC3A
RTN31	1.92982282693276e-173	0.520942916341135	0.928	0.607	4.91274997052272e-169	chromaffin cells. T2. backdoor	RTN3
TSPAN71	1.08573589418763e-171	0.594332641970319	0.642	0.267	2.76395786583346e-167	chromaffin cells. T2. backdoor	TSPAN7
KIDINS2201	1.1074157723273e-171	0.549133742081587	0.853	0.473	2.81914833161362e-167	chromaffin cells. T2. backdoor	KIDINS220
TMOD21	3.81579825633336e-171	0.633115902652707	0.594	0.237	9.71387762114785e-167	chromaffin cells. T2. backdoor	TMOD2
CELF41	4.87391563439375e-171	0.574711112467047	0.655	0.274	1.24075270304762e-166	chromaffin cells. T2. backdoor	CELF4
CNTFR1	1.8639967287313e-170	0.558180730729823	0.634	0.252	4.74517647233127e-166	chromaffin cells. T2. backdoor	CNTFR
GDAP1L11	2.87961530964197e-170	0.56768199556484	0.685	0.294	7.33063669375557e-166	chromaffin cells. T2. backdoor	GDAP1L1
YWHAH	2.38891508278404e-169	0.534090569308695	0.938	0.682	6.08146112624333e-165	chromaffin cells. T2. backdoor	YWHAH
SEPT61	3.13963636653785e-169	0.516060224043907	0.864	0.461	7.9925722982954e-165	chromaffin cells. T2. backdoor	SEPT6
CCNI1	1.84682456823594e-168	0.417218838656346	0.988	0.866	4.70146130335824e-164	chromaffin cells. T2. backdoor	CCNI
FKBP1B	5.35231411386455e-168	0.733504785766794	0.515	0.191	1.3625386039665e-163	chromaffin cells. T2. backdoor	FKBP1B
NCAM11	1.30493782939739e-167	0.485178343868867	0.93	0.573	3.32198023229694e-163	chromaffin cells. T2. backdoor	NCAM1
JPH4	9.03307086163969e-167	0.6630799861512	0.49	0.17	2.29954884924762e-162	chromaffin cells. T2. backdoor	JPH4
GATA21	1.56062831205296e-166	0.5096551797572	0.871	0.483	3.97289149399323e-162	chromaffin cells. T2. backdoor	GATA2
SULT4A1	9.87085532509283e-166	0.721088182897259	0.373	0.106	2.51282364010888e-161	chromaffin cells. T2. backdoor	SULT4A1
SYTL41	1.37206706620051e-165	0.643053552942342	0.543	0.204	3.49287113042664e-161	chromaffin cells. T2. backdoor	SYTL4
TUBB	4.13904960168588e-164	0.380454114125862	0.998	0.946	1.05367785710117e-159	chromaffin cells. T2. backdoor	TUBB
HMX11	1.40750088569317e-163	0.813393616602165	0.397	0.121	3.5830750047091e-159	chromaffin cells. T2. backdoor	HMX1
PRKAR2B1	1.74814994944219e-163	0.613199928127167	0.65	0.288	4.45026532629499e-159	chromaffin cells. T2. backdoor	PRKAR2B
PDE4DIP	2.64604810961572e-163	0.796894821717484	0.382	0.115	6.73604467264873e-159	chromaffin cells. T2. backdoor	PDE4DIP
FGF131	2.49977936851174e-162	0.65053617197661	0.487	0.169	6.36368833842033e-158	chromaffin cells. T2. backdoor	FGF13
NEFM	3.04852652195278e-161	0.678056803929254	0.826	0.501	7.7606339669352e-157	chromaffin cells. T2. backdoor	NEFM
CHST1	1.08962722915988e-160	0.687575817784229	0.437	0.144	2.7738640372723e-156	chromaffin cells. T2. backdoor	CHST1
GNG31	3.68840123308552e-160	0.528008532104453	0.805	0.409	9.3895630190658e-156	chromaffin cells. T2. backdoor	GNG3
BCL2	1.0306094621973e-158	0.691479780717747	0.516	0.194	2.62362250791566e-154	chromaffin cells. T2. backdoor	BCL2
YWHAG	3.41763485730388e-158	0.590467933939312	0.767	0.409	8.70027305623848e-154	chromaffin cells. T2. backdoor	YWHAG
ARHGEF28	4.05095113353543e-158	0.788185259646202	0.367	0.109	1.03125063006411e-153	chromaffin cells. T2. backdoor	ARHGEF28
SPOCK11	5.39445250554097e-157	0.536798900636134	0.749	0.363	1.37326577433556e-152	chromaffin cells. T2. backdoor	SPOCK1
TMEM35A1	9.60556617633464e-157	0.60631771192262	0.515	0.189	2.44528898150951e-152	chromaffin cells. T2. backdoor	TMEM35A
KIFAP3	1.18057352827305e-156	0.653166212217221	0.634	0.285	3.00538603092471e-152	chromaffin cells. T2. backdoor	KIFAP3
FBRSL1	5.89142098164222e-156	0.689483981532438	0.511	0.194	1.49977903929666e-151	chromaffin cells. T2. backdoor	FBRSL1
JPT11	2.19602590589442e-155	0.406465767730698	0.976	0.758	5.59042314863543e-151	chromaffin cells. T2. backdoor	JPT1
SCN2A	6.68022364887703e-155	0.705359347842615	0.417	0.137	1.70058453429463e-150	chromaffin cells. T2. backdoor	SCN2A
POU2F21	1.36781783105221e-154	0.525459753997227	0.749	0.36	3.48205385250961e-150	chromaffin cells. T2. backdoor	POU2F2
APLP11	9.20706353592915e-154	0.547218535668367	0.782	0.403	2.34384216434148e-149	chromaffin cells. T2. backdoor	APLP1
RGS7	4.89634478888049e-153	0.745207173264206	0.275	0.064	1.24646249290531e-148	chromaffin cells. T2. backdoor	RGS7
PRUNE2	7.76022260950015e-153	0.791263425284335	0.309	0.081	1.97551986970045e-148	chromaffin cells. T2. backdoor	PRUNE2
PAFAH1B3	6.11238627207419e-152	0.491135811712645	0.915	0.609	1.55603017328193e-147	chromaffin cells. T2. backdoor	PAFAH1B3
ZEB11	5.52205009193371e-151	0.567416792110289	0.666	0.301	1.40574829190356e-146	chromaffin cells. T2. backdoor	ZEB1
PTCHD1	8.64471929544427e-151	0.619756680428523	0.395	0.123	2.20068619104125e-146	chromaffin cells. T2. backdoor	PTCHD1
KIF26B	2.95620321573422e-150	0.749709418314631	0.28	0.067	7.52560652629461e-146	chromaffin cells. T2. backdoor	KIF26B
TMEM14A	4.01589334164983e-150	0.602399508898991	0.678	0.325	1.0223259679838e-145	chromaffin cells. T2. backdoor	TMEM14A
SRGAP31	6.26733867126694e-150	0.611689850558675	0.603	0.26	1.59547640554442e-145	chromaffin cells. T2. backdoor	SRGAP3
ACAT2	2.4603308828074e-149	0.757974001334551	0.676	0.343	6.26326432836279e-145	chromaffin cells. T2. backdoor	ACAT2
PWAR6	6.90522385640729e-149	0.65572688830645	0.476	0.175	1.7578628371256e-144	chromaffin cells. T2. backdoor	PWAR6
MYT1L	1.99139760238862e-148	0.608588494555835	0.4	0.129	5.0695008764007e-144	chromaffin cells. T2. backdoor	MYT1L
SYT17	4.09477990330688e-147	0.648512867044271	0.415	0.139	1.04240811998483e-142	chromaffin cells. T2. backdoor	SYT17
LONRF21	8.25234482628941e-147	0.601245521046299	0.503	0.19	2.1007994224285e-142	chromaffin cells. T2. backdoor	LONRF2
OLFM11	1.4981951218659e-146	0.642462997877599	0.556	0.231	3.81395532173403e-142	chromaffin cells. T2. backdoor	OLFM1
TLN21	1.4435499830177e-145	0.544402872235631	0.659	0.303	3.67484519176816e-141	chromaffin cells. T2. backdoor	TLN2
CCND11	2.30515930167018e-144	0.467266532962456	0.971	0.778	5.86824403426177e-140	chromaffin cells. T2. backdoor	CCND1
PRKACB	4.07211260556542e-144	0.657220996410241	0.524	0.213	1.03663770599879e-139	chromaffin cells. T2. backdoor	PRKACB
PHOX2A1	4.40411261822376e-144	0.389693391140522	0.984	0.661	1.12115494922122e-139	chromaffin cells. T2. backdoor	PHOX2A
C14orf1321	1.0827877466056e-142	0.50568635494233	0.738	0.363	2.75645276653388e-138	chromaffin cells. T2. backdoor	C14orf132
VSTM2L1	1.46741664088409e-142	0.467808264525004	0.778	0.387	3.73560254269864e-138	chromaffin cells. T2. backdoor	VSTM2L
GDI11	2.14939759656911e-142	0.518331165209929	0.772	0.421	5.47172146158598e-138	chromaffin cells. T2. backdoor	GDI1
MAB21L11	2.74594371021835e-142	0.464154350300649	0.83	0.448	6.99034890310286e-138	chromaffin cells. T2. backdoor	MAB21L1
PHYHIPL1	1.59840661546067e-141	0.588272822981503	0.521	0.207	4.06906372097823e-137	chromaffin cells. T2. backdoor	PHYHIPL
DPYSL5	1.9997337727123e-141	0.614222388871991	0.44	0.156	5.0907222651937e-137	chromaffin cells. T2. backdoor	DPYSL5
PRKAG2-AS1	6.81863106077248e-141	0.729150854994016	0.258	0.061	1.73581890914085e-136	chromaffin cells. T2. backdoor	PRKAG2-AS1
MXRA71	3.0432049244095e-140	0.565368629256679	0.672	0.322	7.74708677606926e-136	chromaffin cells. T2. backdoor	MXRA7
AGTPBP11	1.05579816725069e-139	0.589063006244373	0.551	0.228	2.68774539437007e-135	chromaffin cells. T2. backdoor	AGTPBP1
SERP2	5.41966862784192e-139	0.567990895847886	0.523	0.211	1.37968504258972e-134	chromaffin cells. T2. backdoor	SERP2
KLF71	6.29561698306201e-138	0.561489661981875	0.576	0.25	1.60267521537809e-133	chromaffin cells. T2. backdoor	KLF7
EXOC41	7.95500416941453e-138	0.611224070902103	0.571	0.249	2.02510541140786e-133	chromaffin cells. T2. backdoor	EXOC4
PCLO1	8.20157124304482e-137	0.50568632195143	0.638	0.291	2.08787399134192e-132	chromaffin cells. T2. backdoor	PCLO
AKAP6	1.98278919045498e-136	0.586030855636044	0.462	0.173	5.04758644214125e-132	chromaffin cells. T2. backdoor	AKAP6
SCN3A	2.20917430294594e-136	0.603312496090495	0.378	0.123	5.62389502300949e-132	chromaffin cells. T2. backdoor	SCN3A
PCBP3	2.83270762460523e-135	0.705377867236097	0.324	0.096	7.21122379995753e-131	chromaffin cells. T2. backdoor	PCBP3
FAM57B	3.22449435278332e-135	0.565446456178808	0.583	0.256	8.20859527388049e-131	chromaffin cells. T2. backdoor	FAM57B
HAND11	2.46543737832743e-134	0.432779375197324	0.566	0.231	6.27626393400815e-130	chromaffin cells. T2. backdoor	HAND1
CCDC68	3.79811686826171e-134	0.60727715114746	0.471	0.183	9.66886611153385e-130	chromaffin cells. T2. backdoor	CCDC68
SCG2	4.50220741560377e-134	0.290310935408602	0.892	0.495	1.14612694179025e-129	chromaffin cells. T2. backdoor	SCG2
DNM3	4.91434796574853e-134	0.68389522822062	0.359	0.116	1.2510455616406e-129	chromaffin cells. T2. backdoor	DNM3
BEX11	7.43235722859089e-134	0.386960813176464	0.983	0.713	1.89205517968238e-129	chromaffin cells. T2. backdoor	BEX1
KIAA1549L	1.28228479699589e-133	0.588676256520556	0.334	0.101	3.26431240771243e-129	chromaffin cells. T2. backdoor	KIAA1549L
ARL8A1	1.41395013050866e-133	0.552917942231167	0.632	0.295	3.5994928472359e-129	chromaffin cells. T2. backdoor	ARL8A
RCAN3	5.12419308597621e-133	0.737339795121647	0.285	0.078	1.30446583389696e-128	chromaffin cells. T2. backdoor	RCAN3
MAB21L21	7.30588183797554e-133	0.522884622736078	0.531	0.214	1.85985833949343e-128	chromaffin cells. T2. backdoor	MAB21L2
RBMS31	1.01192469441931e-132	0.487493484658581	0.859	0.538	2.57605669458325e-128	chromaffin cells. T2. backdoor	RBMS3
YWHAZ	1.63971271985245e-132	0.423693636571931	0.956	0.754	4.17421667092838e-128	chromaffin cells. T2. backdoor	YWHAZ
ATCAY1	2.3024699207938e-132	0.453028103201571	0.59	0.247	5.86139767736477e-128	chromaffin cells. T2. backdoor	ATCAY
BEX21	1.52929682090197e-131	0.407549110339257	0.901	0.545	3.89313091697014e-127	chromaffin cells. T2. backdoor	BEX2
REEP2	2.38436083746997e-131	0.605201141712667	0.406	0.143	6.0698673839473e-127	chromaffin cells. T2. backdoor	REEP2
CHGB	2.63290079286629e-131	0.257117558743702	0.99	0.703	6.70257554839973e-127	chromaffin cells. T2. backdoor	CHGB
MAP4	1.06992202236555e-130	0.513460349079938	0.709	0.367	2.72370049233599e-126	chromaffin cells. T2. backdoor	MAP4
CACNA2D3	1.13983298920662e-130	0.591060050878145	0.385	0.13	2.90167284062329e-126	chromaffin cells. T2. backdoor	CACNA2D3
TG	1.45070171567798e-130	0.764402245922674	0.293	0.085	3.69305135760144e-126	chromaffin cells. T2. backdoor	TG
DOC2B	3.4332053940495e-130	0.569167434690617	0.392	0.135	8.7399109716318e-126	chromaffin cells. T2. backdoor	DOC2B
AMER2	3.49817184866302e-130	0.596806754986738	0.356	0.115	8.90529607514146e-126	chromaffin cells. T2. backdoor	AMER2
FSD1	9.07013739238441e-130	0.558797446878247	0.531	0.222	2.3089848759793e-125	chromaffin cells. T2. backdoor	FSD1
APC	9.58925812653928e-130	0.537556749419328	0.588	0.267	2.4411374412731e-125	chromaffin cells. T2. backdoor	APC
SEPT3	3.88600013799283e-129	0.618071582206309	0.326	0.099	9.89259055128836e-125	chromaffin cells. T2. backdoor	SEPT3
SEZ6L1	1.51083020938387e-128	0.506258539315488	0.557	0.238	3.84612046402852e-124	chromaffin cells. T2. backdoor	SEZ6L
ATP7A	3.70719066027071e-128	0.664128190782425	0.416	0.154	9.43739526385114e-124	chromaffin cells. T2. backdoor	ATP7A
SYT12	6.38359902061421e-128	0.44724807058101	0.85	0.484	1.62507280267776e-123	chromaffin cells. T2. backdoor	SYT1
TMX41	7.62597870555176e-128	0.455942338954461	0.8	0.439	1.94134539907231e-123	chromaffin cells. T2. backdoor	TMX4
SLCO3A11	9.12288075142685e-128	0.559389177243272	0.527	0.221	2.32241175289073e-123	chromaffin cells. T2. backdoor	SLCO3A1
NRCAM1	1.21557256245181e-127	0.631903391093819	0.508	0.217	3.09448307223356e-123	chromaffin cells. T2. backdoor	NRCAM
SHTN1	1.55064860426793e-127	0.668903006562481	0.35	0.114	3.94748615188486e-123	chromaffin cells. T2. backdoor	SHTN1
CLASP21	2.80073149368579e-127	0.522399908461468	0.607	0.276	7.12982216347592e-123	chromaffin cells. T2. backdoor	CLASP2
MAPK8IP2	6.25403406323474e-127	0.488722727951354	0.506	0.203	1.59208945147767e-122	chromaffin cells. T2. backdoor	MAPK8IP2
DYNC1H1	1.38609014005302e-126	0.464366357505171	0.877	0.575	3.52856966953298e-122	chromaffin cells. T2. backdoor	DYNC1H1
TCEAL2	1.92553315058981e-126	0.553291122054416	0.458	0.177	4.90182974145648e-122	chromaffin cells. T2. backdoor	TCEAL2
MAP2	2.37247705783915e-126	0.530312483422163	0.639	0.31	6.03961484614113e-122	chromaffin cells. T2. backdoor	MAP2
ATP9A	1.92970866700146e-125	0.614277537581243	0.4	0.144	4.91245935358561e-121	chromaffin cells. T2. backdoor	ATP9A
KLC1	2.82796609968735e-125	0.517586508842142	0.683	0.353	7.19915329997409e-121	chromaffin cells. T2. backdoor	KLC1
TMEFF2	6.57678196504446e-125	0.603967874161635	0.319	0.097	1.67425138484137e-120	chromaffin cells. T2. backdoor	TMEFF2
SYT111	9.66137526666771e-125	0.453866656330892	0.767	0.417	2.4594963016356e-120	chromaffin cells. T2. backdoor	SYT11
CNKSR2	1.0759661375129e-124	0.521328388249843	0.409	0.147	2.73908699626659e-120	chromaffin cells. T2. backdoor	CNKSR2
EML51	3.74475099007255e-124	0.441626588042009	0.676	0.321	9.53301259542768e-120	chromaffin cells. T2. backdoor	EML5
ATP1A31	1.03943788253066e-123	0.536628226108373	0.485	0.194	2.6460970175583e-119	chromaffin cells. T2. backdoor	ATP1A3
GPR27	1.2509305396773e-123	0.643826786134398	0.321	0.1	3.1844938748565e-119	chromaffin cells. T2. backdoor	GPR27
SARAF1	3.40276748580649e-123	0.399683582797162	0.949	0.736	8.66242518861759e-119	chromaffin cells. T2. backdoor	SARAF
ADCY1	3.51788257571995e-123	0.605119643470764	0.28	0.078	8.95547367301028e-119	chromaffin cells. T2. backdoor	ADCY1
PLPP4	7.28479324388563e-123	0.701362220858614	0.251	0.065	1.85448981609596e-118	chromaffin cells. T2. backdoor	PLPP4
EPB41L1	8.17481152229885e-123	0.537011694111654	0.436	0.167	2.08106176923162e-118	chromaffin cells. T2. backdoor	EPB41L1
SCG31	2.75455753989986e-122	0.428438407234008	0.776	0.407	7.01227712932308e-118	chromaffin cells. T2. backdoor	SCG3
TMSB4X1	9.7012675675481e-122	0.326777588969462	1	0.951	2.46965168467072e-117	chromaffin cells. T2. backdoor	TMSB4X
NPDC1	1.9556502994031e-121	0.488746793523938	0.693	0.354	4.97849896719047e-117	chromaffin cells. T2. backdoor	NPDC1
FAM241B	2.2513071649362e-121	0.559175922473868	0.363	0.123	5.73115264977808e-117	chromaffin cells. T2. backdoor	FAM241B
GNG2	1.23555544132614e-120	0.505701009126159	0.697	0.368	3.14535348698395e-116	chromaffin cells. T2. backdoor	GNG2
NLN	1.24273910267381e-120	0.603917715058405	0.345	0.115	3.16364093367672e-116	chromaffin cells. T2. backdoor	NLN
SNAP91	2.88111499034103e-120	0.6082391879503	0.356	0.121	7.33445443091116e-116	chromaffin cells. T2. backdoor	SNAP91
SPTAN1	3.36074809678839e-120	0.499700258512918	0.676	0.349	8.55545642999419e-116	chromaffin cells. T2. backdoor	SPTAN1
TRIM36	9.21393510587143e-120	0.608595874859966	0.306	0.093	2.34559145990169e-115	chromaffin cells. T2. backdoor	TRIM36
ACOT7	1.32753301742203e-119	0.598142458368364	0.518	0.229	3.37950080245126e-115	chromaffin cells. T2. backdoor	ACOT7
SRRM4	1.80002940010576e-119	0.466089570237068	0.544	0.235	4.58233484384923e-115	chromaffin cells. T2. backdoor	SRRM4
EGLN31	5.06383735256155e-119	0.470994799419501	0.503	0.204	1.28910107484159e-114	chromaffin cells. T2. backdoor	EGLN3
FDFT1	2.00907993224403e-118	0.622378608613724	0.57	0.272	5.11451478351362e-114	chromaffin cells. T2. backdoor	FDFT1
TRIM21	5.17288006608387e-118	0.494804862000118	0.613	0.295	1.31686007842297e-113	chromaffin cells. T2. backdoor	TRIM2
PMP221	5.2992820482215e-118	0.335957270193544	0.696	0.352	1.34903823101575e-113	chromaffin cells. T2. backdoor	PMP22
KIF3A	9.67546051907391e-118	0.47523189880495	0.682	0.351	2.46308198434065e-113	chromaffin cells. T2. backdoor	KIF3A
CDKN2D	1.87868978696209e-117	0.293933069674274	0.665	0.312	4.78258059066938e-113	chromaffin cells. T2. backdoor	CDKN2D
TUBB3	2.47559003673028e-117	0.650859115809518	0.29	0.087	6.30210955650428e-113	chromaffin cells. T2. backdoor	TUBB3
KLHL13	6.6605344951327e-117	0.493495654457125	0.485	0.199	1.69557226642593e-112	chromaffin cells. T2. backdoor	KLHL13
HMGCS1	9.79758888653831e-117	0.7061316813769	0.491	0.223	2.49417220284606e-112	chromaffin cells. T2. backdoor	HMGCS1
SHC21	1.00038040495064e-116	0.489166087269301	0.53	0.233	2.54666839688283e-112	chromaffin cells. T2. backdoor	SHC2
ASPHD1	2.08862055188587e-116	0.527736181763893	0.375	0.133	5.31700133893586e-112	chromaffin cells. T2. backdoor	ASPHD1
DCLK1	2.42226635235172e-116	0.506983056350811	0.406	0.15	6.16636345318177e-112	chromaffin cells. T2. backdoor	DCLK1
SYT14	3.44450873733113e-116	0.534068642511325	0.394	0.145	8.76868589262385e-112	chromaffin cells. T2. backdoor	SYT14
EPB41L3	3.39152457207848e-115	0.532541752938864	0.557	0.258	8.6338041031402e-111	chromaffin cells. T2. backdoor	EPB41L3
GPR221	9.5856261840762e-115	0.421815489552384	0.631	0.297	2.44021285768028e-110	chromaffin cells. T2. backdoor	GPR22
FAIM2	1.48246610120574e-114	0.417627814236147	0.57	0.255	3.77391395383946e-110	chromaffin cells. T2. backdoor	FAIM2
CHST15	1.1870750884773e-113	0.616940020264014	0.297	0.094	3.02193705273666e-109	chromaffin cells. T2. backdoor	CHST15
FAXC	2.65572018462496e-113	0.560918885405186	0.386	0.142	6.76066687399976e-109	chromaffin cells. T2. backdoor	FAXC
RBFOX21	3.55987865641529e-113	0.422545754625916	0.845	0.53	9.0623830956364e-109	chromaffin cells. T2. backdoor	RBFOX2
CPNE21	9.43245677614283e-113	0.486599547560736	0.518	0.228	2.40122052150268e-108	chromaffin cells. T2. backdoor	CPNE2
RAB3A	1.83763705972065e-112	0.676630021840578	0.271	0.08	4.67807266293085e-108	chromaffin cells. T2. backdoor	RAB3A
NBEA1	1.89468787379282e-112	0.459629828391776	0.638	0.316	4.82330692031438e-108	chromaffin cells. T2. backdoor	NBEA
L1CAM	2.57520266454299e-112	0.454748359212645	0.596	0.282	6.55569342312708e-108	chromaffin cells. T2. backdoor	L1CAM
RAPGEF6	2.94834178225882e-112	0.574262373828676	0.329	0.111	7.50559367509627e-108	chromaffin cells. T2. backdoor	RAPGEF6
SGCB1	3.40329563095542e-112	0.476679798932835	0.679	0.35	8.66376968772322e-108	chromaffin cells. T2. backdoor	SGCB
KLHL23	3.11961452886576e-111	0.449521577783906	0.588	0.274	7.94160270613357e-107	chromaffin cells. T2. backdoor	KLHL23
GNG41	1.09155379492712e-110	0.410557971563491	0.707	0.361	2.77876849574596e-106	chromaffin cells. T2. backdoor	GNG4
TBCB1	1.34394086269527e-110	0.392730082941662	0.916	0.67	3.42127025416336e-106	chromaffin cells. T2. backdoor	TBCB
ZBTB201	2.95444490788742e-110	0.377373012169018	0.796	0.46	7.52113040200901e-106	chromaffin cells. T2. backdoor	ZBTB20
RGS9	8.63382203240803e-110	0.615974543036524	0.326	0.112	2.19791207479011e-105	chromaffin cells. T2. backdoor	RGS9
RUFY21	1.28218109278435e-109	0.48146346143045	0.533	0.239	3.26404840790112e-105	chromaffin cells. T2. backdoor	RUFY2
TULP41	1.64516862941131e-109	0.444423611513001	0.565	0.262	4.18810577989237e-105	chromaffin cells. T2. backdoor	TULP4
SLC8A1	4.46369778115846e-109	0.50129606674507	0.4	0.155	1.13632354414951e-104	chromaffin cells. T2. backdoor	SLC8A1
ATL1	8.82614883610311e-109	0.494947455848939	0.514	0.228	2.24687270920677e-104	chromaffin cells. T2. backdoor	ATL1
NAP1L3	1.85119865374695e-108	0.500317334590207	0.439	0.179	4.71259641284362e-104	chromaffin cells. T2. backdoor	NAP1L3
PJA2	1.35308576255751e-107	0.465772112379673	0.769	0.454	3.44455042574266e-103	chromaffin cells. T2. backdoor	PJA2
KIAA0930	1.93102544860318e-107	0.496514618409847	0.316	0.105	4.91581148450911e-103	chromaffin cells. T2. backdoor	KIAA0930
MYCBP21	1.97904181267739e-107	0.442860640381587	0.747	0.428	5.03804674253283e-103	chromaffin cells. T2. backdoor	MYCBP2
GABBR1	4.32191260994318e-107	0.559670160772154	0.378	0.144	1.10022929311324e-102	chromaffin cells. T2. backdoor	GABBR1
TFAP2B1	1.18102048083664e-106	0.407568893814702	0.787	0.455	3.00652383806582e-102	chromaffin cells. T2. backdoor	TFAP2B
MSMO1	1.39178763321177e-106	0.615122096649781	0.521	0.249	3.5430737778672e-102	chromaffin cells. T2. backdoor	MSMO1
SGIP1	1.8849473504688e-106	0.528676085637062	0.334	0.116	4.79851047008843e-102	chromaffin cells. T2. backdoor	SGIP1
EVL1	1.98805081545598e-106	0.377437006637749	0.835	0.505	5.06098096090629e-102	chromaffin cells. T2. backdoor	EVL
DPP61	3.67446292946751e-106	0.391863155546039	0.591	0.276	9.35408027954544e-102	chromaffin cells. T2. backdoor	DPP6
RETREG1	6.74892121130711e-106	0.54408474784828	0.418	0.168	1.71807287276245e-101	chromaffin cells. T2. backdoor	RETREG1
ARPC2	1.97923129429514e-105	0.412794184486221	0.924	0.715	5.03852910588715e-101	chromaffin cells. T2. backdoor	ARPC2
ADAM22	9.88323058087747e-105	0.564162861725711	0.319	0.11	2.51597400897398e-100	chromaffin cells. T2. backdoor	ADAM22
CTNNA2	1.84620599827242e-104	0.574087339525605	0.287	0.092	4.69988660980211e-100	chromaffin cells. T2. backdoor	CTNNA2
BOK	3.87121519762826e-104	0.529689144805567	0.336	0.118	9.85495252860226e-100	chromaffin cells. T2. backdoor	BOK
TMSB15A1	2.18177927936236e-103	0.330967067997041	0.912	0.576	5.55415551147277e-99	chromaffin cells. T2. backdoor	TMSB15A
CCSER2	2.50496250388238e-103	0.441003822937974	0.557	0.262	6.37688304613337e-99	chromaffin cells. T2. backdoor	CCSER2
CLIP3	2.72563378543695e-102	0.455834947807324	0.525	0.24	6.93864592758683e-98	chromaffin cells. T2. backdoor	CLIP3
FSD1L	2.94150332926815e-102	0.536263959827487	0.344	0.125	7.48818502531792e-98	chromaffin cells. T2. backdoor	FSD1L
WDR47	4.11483687805429e-102	0.608251318772104	0.27	0.084	1.04751402404628e-97	chromaffin cells. T2. backdoor	WDR47
RUSC1	6.07582852324061e-102	0.502698659246473	0.389	0.153	1.54672366716136e-97	chromaffin cells. T2. backdoor	RUSC1
ERC1	7.32880979186009e-102	0.541090263137455	0.434	0.185	1.86569510871382e-97	chromaffin cells. T2. backdoor	ERC1
TUB	1.67188040174837e-101	0.518696481467238	0.385	0.152	4.25610593873083e-97	chromaffin cells. T2. backdoor	TUB
CORO2A	1.93784378700434e-101	0.544398640930873	0.304	0.103	4.93316892857694e-97	chromaffin cells. T2. backdoor	CORO2A
NUDT3	8.19570923274538e-101	0.459115824393657	0.592	0.292	2.08638169937999e-96	chromaffin cells. T2. backdoor	NUDT3
FRRS1L	8.90594907674307e-101	0.584882022178099	0.272	0.087	2.26718745646648e-96	chromaffin cells. T2. backdoor	FRRS1L
NOP561	1.37289935635881e-100	0.379487136671217	0.869	0.571	3.49498989148262e-96	chromaffin cells. T2. backdoor	NOP56
RSRC11	3.42371555890574e-100	0.41214827661603	0.577	0.28	8.71575269830634e-96	chromaffin cells. T2. backdoor	RSRC1
VAT1	3.71736524979167e-100	0.438643844311658	0.58	0.285	9.46329671639464e-96	chromaffin cells. T2. backdoor	VAT1
SNRK	3.92424452457996e-100	0.480560153966954	0.432	0.182	9.9899492862232e-96	chromaffin cells. T2. backdoor	SNRK
PNMA2	5.85465289171693e-100	0.546787383009744	0.349	0.131	1.49041898664438e-95	chromaffin cells. T2. backdoor	PNMA2
KIF3C	6.28291452797063e-100	0.527568559907657	0.329	0.118	1.59944155138548e-95	chromaffin cells. T2. backdoor	KIF3C
TMCC1	6.87666759048933e-100	0.577073470206784	0.317	0.113	1.75059326851087e-95	chromaffin cells. T2. backdoor	TMCC1
SLC10A4	6.96851228662152e-100	0.4937407788396	0.347	0.128	1.77397417280524e-95	chromaffin cells. T2. backdoor	SLC10A4
CAMK2N2	7.53419697243072e-100	0.52305218849546	0.308	0.106	1.91798052327169e-95	chromaffin cells. T2. backdoor	CAMK2N2
ATP6V1A	1.08605858337235e-99	0.514260486581392	0.441	0.191	2.764779335691e-95	chromaffin cells. T2. backdoor	ATP6V1A
PLXNC1	1.31671652717478e-99	0.547115669853012	0.297	0.101	3.35196526322884e-95	chromaffin cells. T2. backdoor	PLXNC1
MTURN	1.34659505612553e-99	0.481694255920009	0.488	0.218	3.42802703437876e-95	chromaffin cells. T2. backdoor	MTURN
KIF1B	1.36241463483276e-99	0.404265110896394	0.724	0.403	3.46829893589375e-95	chromaffin cells. T2. backdoor	KIF1B
TMEM246	1.56378953419566e-99	0.511987437600519	0.425	0.179	3.98093901720189e-95	chromaffin cells. T2. backdoor	TMEM246
PIP4P2	2.10648419382356e-99	0.475498470942594	0.539	0.258	5.36247681221663e-95	chromaffin cells. T2. backdoor	PIP4P2
CPNE3	3.99959306362939e-99	0.454999819903019	0.67	0.367	1.01817640620813e-94	chromaffin cells. T2. backdoor	CPNE3
PPP3CA	4.42745546275592e-99	0.470226945919322	0.545	0.263	1.12709733715377e-94	chromaffin cells. T2. backdoor	PPP3CA
FBXO30	6.76214731341803e-99	0.514523776922368	0.367	0.142	1.72143984157683e-94	chromaffin cells. T2. backdoor	FBXO30
CTNND2	8.14575818907987e-99	0.529541992915748	0.336	0.123	2.07366566219406e-94	chromaffin cells. T2. backdoor	CTNND2
TTC39C	2.70273740005091e-98	0.448208562075829	0.415	0.171	6.8803585993096e-94	chromaffin cells. T2. backdoor	TTC39C
MICU3	3.64657254910534e-98	0.503000101054814	0.388	0.157	9.28307973825748e-94	chromaffin cells. T2. backdoor	MICU3
FAM219A	4.31979561641288e-98	0.552930964771178	0.278	0.092	1.09969037007023e-93	chromaffin cells. T2. backdoor	FAM219A
RGS41	7.74490487806611e-98	0.290038331788744	0.897	0.539	1.97162043480929e-93	chromaffin cells. T2. backdoor	RGS4
ACLY	1.72627346484255e-97	0.495351757588015	0.463	0.207	4.39457435944967e-93	chromaffin cells. T2. backdoor	ACLY
CADM3	1.99350260081121e-97	0.532125754532568	0.252	0.077	5.07485957088508e-93	chromaffin cells. T2. backdoor	CADM3
MGST3	3.79618527624459e-97	0.354997091675941	0.95	0.739	9.66394885773585e-93	chromaffin cells. T2. backdoor	MGST3
ARL4C1	3.84017875868219e-97	0.351749486735638	0.617	0.302	9.77594306597726e-93	chromaffin cells. T2. backdoor	ARL4C
ALDH2	7.63679231490244e-97	0.490500347648345	0.48	0.218	1.94409821960471e-92	chromaffin cells. T2. backdoor	ALDH2
MPP3	2.71707158805934e-96	0.536648626060529	0.254	0.078	6.91684914172265e-92	chromaffin cells. T2. backdoor	MPP3
FBXW7	4.10008998287451e-96	0.498911473535001	0.492	0.231	1.04375990694036e-91	chromaffin cells. T2. backdoor	FBXW7
CAPN1	4.33911594783238e-96	0.478656819616681	0.396	0.162	1.10460874683969e-91	chromaffin cells. T2. backdoor	CAPN1
GDAP1	1.51596350771311e-95	0.43901587082786	0.552	0.272	3.85918830158526e-91	chromaffin cells. T2. backdoor	GDAP1
PIANP	2.90194462047532e-95	0.502842598956742	0.276	0.091	7.38748042034401e-91	chromaffin cells. T2. backdoor	PIANP
CXADR	3.28756866267308e-95	0.428439324653779	0.444	0.189	8.36916354456686e-91	chromaffin cells. T2. backdoor	CXADR
ZNF33B	5.00916267509432e-95	0.465753853788259	0.433	0.187	1.27518254219876e-90	chromaffin cells. T2. backdoor	ZNF33B
OCIAD21	7.19434523553539e-95	0.393521218234473	0.765	0.442	1.83146446661025e-90	chromaffin cells. T2. backdoor	OCIAD2
ATP8A1	8.26282747813414e-95	0.502273811618653	0.346	0.131	2.10346799110861e-90	chromaffin cells. T2. backdoor	ATP8A1
RAB33A	9.82768183246077e-95	0.526926832771617	0.388	0.159	2.50183296408954e-90	chromaffin cells. T2. backdoor	RAB33A
PPP3CB	1.47490838448595e-94	0.448967419131336	0.573	0.291	3.75467427438588e-90	chromaffin cells. T2. backdoor	PPP3CB
COX20	2.00906216286986e-94	0.403766767407281	0.739	0.422	5.1144695480178e-90	chromaffin cells. T2. backdoor	COX20
ENHO	2.25034646258288e-94	0.455916087651404	0.362	0.141	5.72870698979724e-90	chromaffin cells. T2. backdoor	ENHO
CPNE8	4.68010546832598e-94	0.443888413516017	0.418	0.175	1.19141444907174e-89	chromaffin cells. T2. backdoor	CPNE8
IDS	5.78615283454086e-94	0.392990036759676	0.65	0.343	1.47298092708907e-89	chromaffin cells. T2. backdoor	IDS
HCFC1R1	7.01516731439939e-94	0.49054342158413	0.449	0.202	1.78585114322665e-89	chromaffin cells. T2. backdoor	HCFC1R1
STMN3	7.02549163386766e-94	0.40346253835429	0.601	0.307	1.78847940523369e-89	chromaffin cells. T2. backdoor	STMN3
GNB5	8.66899381157171e-94	0.451310180747249	0.367	0.143	2.20686575461181e-89	chromaffin cells. T2. backdoor	GNB5
TANC21	8.86580532435202e-94	0.409707401625796	0.5	0.232	2.25696806142029e-89	chromaffin cells. T2. backdoor	TANC2
HES4	9.54244741730007e-94	0.424086843184883	0.415	0.174	2.42922083902208e-89	chromaffin cells. T2. backdoor	HES4
CEP1701	1.1547936988065e-93	0.384256623539238	0.782	0.469	2.9397583190517e-89	chromaffin cells. T2. backdoor	CEP170
STXBP1	1.49487101459227e-93	0.43901410475247	0.491	0.226	3.80549314184754e-89	chromaffin cells. T2. backdoor	STXBP1
NACAD	1.79065477379765e-93	0.510933522223271	0.34	0.129	4.55846985765669e-89	chromaffin cells. T2. backdoor	NACAD
PLXNA2	2.36953170389005e-93	0.563311272308533	0.307	0.111	6.0321168585929e-89	chromaffin cells. T2. backdoor	PLXNA2
SLC18A2	5.91659321099836e-93	0.470291000560647	0.393	0.163	1.50618713372385e-88	chromaffin cells. T2. backdoor	SLC18A2
AC010478.1	7.69601496131483e-93	0.494468070490537	0.293	0.102	1.95917452870192e-88	chromaffin cells. T2. backdoor	AC010478.1
ZFHX2	8.58351520363725e-93	0.522592292314866	0.3	0.106	2.18510546538994e-88	chromaffin cells. T2. backdoor	ZFHX2
ONECUT2	1.05541488968981e-92	0.417237258684883	0.369	0.144	2.68676968468334e-88	chromaffin cells. T2. backdoor	ONECUT2
FJX1	2.05583915558413e-92	0.482886752811078	0.34	0.129	5.23354973837053e-88	chromaffin cells. T2. backdoor	FJX1
PTBP21	2.23820781865982e-92	0.35737982614956	0.542	0.254	5.6978056439623e-88	chromaffin cells. T2. backdoor	PTBP2
SRGAP1	2.51665337477853e-92	0.398788173171613	0.633	0.332	6.4066444961737e-88	chromaffin cells. T2. backdoor	SRGAP1
LBH	3.2364677111716e-92	0.529535100298575	0.293	0.103	8.23907585232954e-88	chromaffin cells. T2. backdoor	LBH
GRB2	5.39400516487378e-92	0.416020055637964	0.66	0.362	1.37315189482192e-87	chromaffin cells. T2. backdoor	GRB2
ACTL6B	5.52977097996723e-92	0.51091459491758	0.325	0.121	1.40771379837026e-87	chromaffin cells. T2. backdoor	ACTL6B
RIMBP2	6.59395079492893e-92	0.439618520053813	0.398	0.166	1.67862205386506e-87	chromaffin cells. T2. backdoor	RIMBP2
SYNM	6.81831786713875e-92	0.555901873296402	0.256	0.083	1.73573917943751e-87	chromaffin cells. T2. backdoor	SYNM
SQLE	1.06714652984709e-91	0.575636658253747	0.618	0.356	2.71663492103173e-87	chromaffin cells. T2. backdoor	SQLE
PRDX5	1.071945930823e-91	0.345108063228099	0.947	0.76	2.7288527560961e-87	chromaffin cells. T2. backdoor	PRDX5
FHL11	2.0045207161783e-91	0.391940861924181	0.562	0.275	5.10290838717509e-87	chromaffin cells. T2. backdoor	FHL1
MYO5A	2.85077456358801e-91	0.526674382068439	0.324	0.123	7.257216806526e-87	chromaffin cells. T2. backdoor	MYO5A
CCDC184	2.87607914710624e-91	0.601087022625331	0.288	0.103	7.32163468478835e-87	chromaffin cells. T2. backdoor	CCDC184
MAP7	3.31364649987101e-91	0.458158045444585	0.312	0.114	8.43554989472164e-87	chromaffin cells. T2. backdoor	MAP7
CAMK1D	8.41038169616961e-91	0.454081329390399	0.321	0.119	2.1410308683939e-86	chromaffin cells. T2. backdoor	CAMK1D
EBF11	1.0820714009995e-90	0.464755798261746	0.389	0.161	2.75462916552443e-86	chromaffin cells. T2. backdoor	EBF1
PALM	2.78650871284078e-90	0.396727501333246	0.518	0.246	7.09361523027878e-86	chromaffin cells. T2. backdoor	PALM
ARG2	1.47782038954491e-89	0.529709125853279	0.285	0.1	3.76208736566449e-85	chromaffin cells. T2. backdoor	ARG2
TPGS2	1.92277935230836e-89	0.406745033894143	0.676	0.373	4.89481939717138e-85	chromaffin cells. T2. backdoor	TPGS2
GARNL3	7.5819268092065e-89	0.487256510250167	0.281	0.098	1.9301311078197e-84	chromaffin cells. T2. backdoor	GARNL3
RAMP2	1.30835004356567e-88	0.308785654591249	0.419	0.177	3.33066670590513e-84	chromaffin cells. T2. backdoor	RAMP2
RAB3B	1.33067255432117e-88	0.501889882458668	0.26	0.086	3.3874931215354e-84	chromaffin cells. T2. backdoor	RAB3B
ATAT1	1.38912209213198e-88	0.427795537330332	0.417	0.18	3.53628810994037e-84	chromaffin cells. T2. backdoor	ATAT1
SERINC1	1.61771389569618e-88	0.395671684032319	0.746	0.447	4.11821426427377e-84	chromaffin cells. T2. backdoor	SERINC1
DYNLT1	2.3554645160981e-88	0.341418879875915	0.915	0.683	5.99630601863094e-84	chromaffin cells. T2. backdoor	DYNLT1
ATP6V0A1	2.8503942081553e-88	0.379163807265878	0.534	0.258	7.25624853570094e-84	chromaffin cells. T2. backdoor	ATP6V0A1
ATP6V0E2	3.01134541446013e-88	0.405661997905515	0.549	0.273	7.66598202159116e-84	chromaffin cells. T2. backdoor	ATP6V0E2
SESTD1	3.5281438238959e-88	0.3721825198408	0.582	0.293	8.98159573249179e-84	chromaffin cells. T2. backdoor	SESTD1
GLS	4.90678612393949e-88	0.408535468495719	0.563	0.284	1.24912054357127e-83	chromaffin cells. T2. backdoor	GLS
CYFIP2	5.12511598682043e-88	0.460035877448916	0.363	0.148	1.30470077676488e-83	chromaffin cells. T2. backdoor	CYFIP2
ARHGAP26	2.59942810885426e-87	0.496199930758953	0.335	0.132	6.61736413671028e-83	chromaffin cells. T2. backdoor	ARHGAP26
RNF1651	5.30037678270771e-87	0.397698939278488	0.554	0.28	1.3493169175739e-82	chromaffin cells. T2. backdoor	RNF165
RAB6A1	7.62776386276918e-87	0.380246147046825	0.668	0.373	1.94179984654515e-82	chromaffin cells. T2. backdoor	RAB6A
AASDHPPT	1.01212424005542e-86	0.381580021377517	0.75	0.448	2.57656467790909e-82	chromaffin cells. T2. backdoor	AASDHPPT
VAT1L	1.04615805636584e-86	0.496566329654968	0.376	0.16	2.66320456409052e-82	chromaffin cells. T2. backdoor	VAT1L
TERF2IP	1.37365024941528e-86	0.325189836378202	0.908	0.643	3.49690143993647e-82	chromaffin cells. T2. backdoor	TERF2IP
PTBP3	1.49074757810788e-86	0.461841488846769	0.436	0.197	3.79499610958922e-82	chromaffin cells. T2. backdoor	PTBP3
YWHAQ	1.84915933749798e-86	0.279054256247978	0.98	0.826	4.70740492546862e-82	chromaffin cells. T2. backdoor	YWHAQ
SEZ6L2	1.9802122118358e-86	0.384333357078584	0.561	0.278	5.0410262276704e-82	chromaffin cells. T2. backdoor	SEZ6L2
PPA11	7.61678353209191e-86	0.345324216169878	0.844	0.564	1.93900458376464e-81	chromaffin cells. T2. backdoor	PPA1
ANO6	8.87038941651615e-86	0.419385845677595	0.419	0.185	2.25813503376252e-81	chromaffin cells. T2. backdoor	ANO6
FAM174A	9.31639975462309e-86	0.471135465614226	0.414	0.185	2.3716758855344e-81	chromaffin cells. T2. backdoor	FAM174A
MIF1	1.24500337172787e-85	0.361719100417676	0.939	0.729	3.16940508340763e-81	chromaffin cells. T2. backdoor	MIF
SMIM29	1.55574044407401e-85	0.511096646329117	0.281	0.1	3.9604484484792e-81	chromaffin cells. T2. backdoor	SMIM29
RGMB	1.66198700057247e-85	0.40830252463324	0.405	0.176	4.23092030735734e-81	chromaffin cells. T2. backdoor	RGMB
RAB3C	1.83360439994167e-85	0.3556331770131	0.473	0.216	4.66780672093151e-81	chromaffin cells. T2. backdoor	RAB3C
AGPS	2.06489232484921e-85	0.46175052444861	0.413	0.183	5.25659639136864e-81	chromaffin cells. T2. backdoor	AGPS
MCC	3.72575976541372e-85	0.487738028056594	0.398	0.173	9.4846666348137e-81	chromaffin cells. T2. backdoor	MCC
RALGDS	4.72127110704723e-85	0.36105283045746	0.502	0.24	1.20189398572101e-80	chromaffin cells. T2. backdoor	RALGDS
FNBP1L	5.50935197700977e-85	0.364592217947601	0.642	0.354	1.40251573278738e-80	chromaffin cells. T2. backdoor	FNBP1L
AKAP12	1.05668774006974e-84	0.319295651980221	0.89	0.605	2.69000997989553e-80	chromaffin cells. T2. backdoor	AKAP12
NIPSNAP3A	1.26269687753586e-84	0.431812814922083	0.453	0.21	3.21444744114303e-80	chromaffin cells. T2. backdoor	NIPSNAP3A
SLC4A8	1.55976399142973e-84	0.380049881641449	0.494	0.231	3.97069119298267e-80	chromaffin cells. T2. backdoor	SLC4A8
GPI	1.58826030851859e-84	0.393578152902741	0.526	0.263	4.04323426739577e-80	chromaffin cells. T2. backdoor	GPI
ARHGAP21	1.66838445484521e-84	0.404489542228815	0.538	0.272	4.24720630669945e-80	chromaffin cells. T2. backdoor	ARHGAP21
TNR	2.01867309989606e-84	0.497013486601112	0.272	0.096	5.13893611040541e-80	chromaffin cells. T2. backdoor	TNR
HMGCR	2.20813387525068e-84	0.558819960728298	0.441	0.211	5.62124640622567e-80	chromaffin cells. T2. backdoor	HMGCR
SYP	1.05980964916685e-83	0.332471767934358	0.595	0.302	2.69795742388404e-79	chromaffin cells. T2. backdoor	SYP
MEIS3	1.30977990406351e-83	0.318805765687947	0.568	0.282	3.33430670177447e-79	chromaffin cells. T2. backdoor	MEIS3
AKT3	1.3502660353966e-83	0.413336227778025	0.501	0.244	3.43737224630914e-79	chromaffin cells. T2. backdoor	AKT3
MIR137HG	3.20550713600413e-83	0.478398423224547	0.262	0.09	8.16025951612572e-79	chromaffin cells. T2. backdoor	MIR137HG
ST8SIA2	3.84840286318938e-83	0.509322707745727	0.287	0.106	9.79687916882121e-79	chromaffin cells. T2. backdoor	ST8SIA2
VSTM2A1	6.28869806063726e-83	0.345587179869199	0.51	0.245	1.60091386529643e-78	chromaffin cells. T2. backdoor	VSTM2A
MAPRE3	8.04742174458745e-83	0.430979636720549	0.373	0.157	2.04863215351963e-78	chromaffin cells. T2. backdoor	MAPRE3
SPINT2	1.62813991122016e-82	0.351140351606601	0.608	0.315	4.14475577199315e-78	chromaffin cells. T2. backdoor	SPINT2
CASC15	2.33022048823382e-82	0.39592545931429	0.367	0.152	5.93204229689682e-78	chromaffin cells. T2. backdoor	CASC15
NEXMIF	3.04533255069029e-82	0.492538996056157	0.262	0.092	7.75250307429227e-78	chromaffin cells. T2. backdoor	NEXMIF
MAPK10	6.45488998617722e-82	0.41122464061445	0.4	0.175	1.64322134378113e-77	chromaffin cells. T2. backdoor	MAPK10
GATA31	1.14795390430765e-81	0.261000076739812	0.913	0.579	2.92234625419597e-77	chromaffin cells. T2. backdoor	GATA3
MIAT1	1.19944658460996e-81	0.25333190447769	0.635	0.327	3.05343117044157e-77	chromaffin cells. T2. backdoor	MIAT
DNM1	2.25741293307222e-81	0.431476781924592	0.375	0.161	5.74669610372195e-77	chromaffin cells. T2. backdoor	DNM1
DLC11	3.54402885827692e-81	0.33316986980158	0.826	0.528	9.02203426451556e-77	chromaffin cells. T2. backdoor	DLC1
DSEL	6.01079835552266e-81	0.587444311203374	0.251	0.088	1.5301689373654e-76	chromaffin cells. T2. backdoor	DSEL
RIMS3	7.04111500622636e-81	0.411942106353174	0.352	0.146	1.79245664713504e-76	chromaffin cells. T2. backdoor	RIMS3
BMPR1B1	1.2475100534183e-80	0.343118002243133	0.462	0.217	3.17578634298698e-76	chromaffin cells. T2. backdoor	BMPR1B
PKIB	3.11399520440945e-80	0.605078624607761	0.315	0.128	7.92729759186514e-76	chromaffin cells. T2. backdoor	PKIB
DTD11	3.35675048076133e-80	0.346232142113248	0.753	0.456	8.54527969887411e-76	chromaffin cells. T2. backdoor	DTD1
CNTNAP21	6.57279844288576e-80	0.527061381320989	0.384	0.172	1.67323729960543e-75	chromaffin cells. T2. backdoor	CNTNAP2
PKIA1	4.31004584413747e-79	0.343191141924989	0.652	0.36	1.09720837054207e-74	chromaffin cells. T2. backdoor	PKIA
PREPL1	4.76533202301215e-79	0.389032495998222	0.456	0.218	1.2131105730982e-74	chromaffin cells. T2. backdoor	PREPL
NAP1L5	6.53306813898628e-79	0.391949619989419	0.453	0.215	1.66312315614174e-74	chromaffin cells. T2. backdoor	NAP1L5
DYNC1LI1	1.12584025537716e-78	0.402656542818142	0.593	0.32	2.86605153811363e-74	chromaffin cells. T2. backdoor	DYNC1LI1
CHRNA7	1.57186226934873e-78	0.346995727461434	0.33	0.133	4.00148977908107e-74	chromaffin cells. T2. backdoor	CHRNA7
IRS2	1.67000951131115e-78	0.439450967214924	0.478	0.237	4.25134321294479e-74	chromaffin cells. T2. backdoor	IRS2
GABRB3	5.08379669278275e-78	0.366331766342138	0.448	0.212	1.2941821240817e-73	chromaffin cells. T2. backdoor	GABRB3
GFRA2	1.51797881995332e-77	0.460460183204321	0.384	0.171	3.86431868195516e-73	chromaffin cells. T2. backdoor	GFRA2
FASN	1.82633807084231e-77	0.506246593938619	0.304	0.122	4.64930882694327e-73	chromaffin cells. T2. backdoor	FASN
RIOK31	1.99055163952526e-77	0.346027638972477	0.495	0.244	5.06734730873945e-73	chromaffin cells. T2. backdoor	RIOK3
ZNF7381	2.12253989890958e-77	0.356280181681202	0.579	0.303	5.40334982065412e-73	chromaffin cells. T2. backdoor	ZNF738
CTXN1	8.27255753016696e-77	0.376682907320292	0.536	0.278	2.1059449704546e-72	chromaffin cells. T2. backdoor	CTXN1
CNST	1.6890480448148e-76	0.476491909367053	0.287	0.111	4.29980960768503e-72	chromaffin cells. T2. backdoor	CNST
NDRG4	2.1792139610149e-76	0.326929706569121	0.475	0.228	5.54762498055564e-72	chromaffin cells. T2. backdoor	NDRG4
ZC2HC1A	7.43577919956663e-76	0.362343427959958	0.578	0.309	1.89292631083368e-71	chromaffin cells. T2. backdoor	ZC2HC1A
NDFIP1	2.48784424604428e-75	0.341370275668865	0.797	0.521	6.33330509715492e-71	chromaffin cells. T2. backdoor	NDFIP1
ZNF33A1	2.68324846205991e-75	0.345502323963047	0.505	0.255	6.83074560986592e-71	chromaffin cells. T2. backdoor	ZNF33A
LPAR1	4.65958955582564e-75	0.418325301555452	0.318	0.13	1.18619171322653e-70	chromaffin cells. T2. backdoor	LPAR1
CROT	6.63347609397948e-75	0.505878600223238	0.252	0.091	1.68868400924436e-70	chromaffin cells. T2. backdoor	CROT
ALDH3A2	7.16888447843931e-75	0.369367298459586	0.444	0.214	1.8249829216763e-70	chromaffin cells. T2. backdoor	ALDH3A2
HRAS	1.66803533525462e-74	0.36420306692508	0.636	0.361	4.24631755295768e-70	chromaffin cells. T2. backdoor	HRAS
SRRM3	1.82219361578649e-74	0.329579449511812	0.384	0.169	4.63875828770766e-70	chromaffin cells. T2. backdoor	SRRM3
DYNC1LI21	3.40221557403772e-74	0.333142130524766	0.754	0.466	8.66102018682783e-70	chromaffin cells. T2. backdoor	DYNC1LI2
GNAI1	8.49992301415299e-74	0.370165623544223	0.427	0.201	2.16382540171293e-69	chromaffin cells. T2. backdoor	GNAI1
TTL	2.24989956381806e-73	0.362759421964143	0.537	0.284	5.72756931961164e-69	chromaffin cells. T2. backdoor	TTL
KIF1A	3.77611084414127e-73	0.312454070461722	0.602	0.327	9.61284537593044e-69	chromaffin cells. T2. backdoor	KIF1A
ACSL4	6.15987857399878e-73	0.441872612698733	0.285	0.113	1.56812028858287e-68	chromaffin cells. T2. backdoor	ACSL4
LMO1	7.37944398197768e-73	0.35450427662401	0.464	0.227	1.87858505449206e-68	chromaffin cells. T2. backdoor	LMO1
THSD7A1	1.17042055947206e-72	0.338877456725383	0.617	0.346	2.97953961824802e-68	chromaffin cells. T2. backdoor	THSD7A
SNRPN	1.3453644689062e-72	0.338309949264369	0.823	0.557	3.42489432849451e-68	chromaffin cells. T2. backdoor	SNRPN
TCEAL7	1.79277451526203e-72	0.319447699962649	0.779	0.495	4.56386608350256e-68	chromaffin cells. T2. backdoor	TCEAL7
AL391807.11	2.04907632733012e-72	0.28608399474584	0.548	0.285	5.2163336064843e-68	chromaffin cells. T2. backdoor	AL391807.1
MYO1B1	2.70656824155512e-72	0.357700430102855	0.511	0.263	6.89011077252687e-68	chromaffin cells. T2. backdoor	MYO1B
TXN	2.71040043370653e-72	0.281535082764788	0.956	0.781	6.89986638408671e-68	chromaffin cells. T2. backdoor	TXN
CLIP1	3.35945490800635e-72	0.370004746515939	0.468	0.233	8.55216435931177e-68	chromaffin cells. T2. backdoor	CLIP1
TCAF1	3.76024028043475e-72	0.32063779835996	0.774	0.488	9.57244368190274e-68	chromaffin cells. T2. backdoor	TCAF1
CDK5R1	3.79782780555846e-72	0.394688846121769	0.349	0.152	9.66813024461017e-68	chromaffin cells. T2. backdoor	CDK5R1
RPH3A	1.06914185470137e-71	0.389741523359526	0.3	0.12	2.72171441951327e-67	chromaffin cells. T2. backdoor	RPH3A
MOAP1	1.12623993861168e-71	0.338873665178549	0.537	0.282	2.86706901172377e-67	chromaffin cells. T2. backdoor	MOAP1
OLA1	1.15326298030567e-71	0.32554283038836	0.751	0.473	2.93586156896415e-67	chromaffin cells. T2. backdoor	OLA1
WSB2	1.17818834412429e-71	0.364176887117646	0.47	0.236	2.99931406763719e-67	chromaffin cells. T2. backdoor	WSB2
DUSP26	1.17970612642441e-71	0.344236189044273	0.417	0.195	3.00317788603862e-67	chromaffin cells. T2. backdoor	DUSP26
ATP6V0B	1.76996206069509e-71	0.309662506955073	0.896	0.645	4.5057924179115e-67	chromaffin cells. T2. backdoor	ATP6V0B
PLCB1	3.11468822201183e-71	0.420834202560615	0.348	0.153	7.92906180677551e-67	chromaffin cells. T2. backdoor	PLCB1
FOXO31	3.62542773469034e-71	0.319655616058626	0.615	0.342	9.22925138420119e-67	chromaffin cells. T2. backdoor	FOXO3
NNAT1	9.01886809458516e-71	0.250254332047775	0.959	0.775	2.29593325083854e-66	chromaffin cells. T2. backdoor	NNAT
IDH1	1.08834081505956e-70	0.367365972296537	0.427	0.205	2.77058921289712e-66	chromaffin cells. T2. backdoor	IDH1
HACD1	1.14438312353251e-70	0.472088528996742	0.26	0.099	2.91325611757671e-66	chromaffin cells. T2. backdoor	HACD1
HK1	1.18795330291375e-70	0.404535431030561	0.34	0.149	3.02417272322754e-66	chromaffin cells. T2. backdoor	HK1
UBE3A1	1.27452403442735e-70	0.315511893705854	0.739	0.448	3.24455583444171e-66	chromaffin cells. T2. backdoor	UBE3A
FBLL1	1.35902462598634e-70	0.363961256420497	0.347	0.151	3.45966899037344e-66	chromaffin cells. T2. backdoor	FBLL1
CIB2	1.85496610823241e-70	0.360020695090244	0.411	0.194	4.72218722172725e-66	chromaffin cells. T2. backdoor	CIB2
AKAP91	2.64603280239642e-70	0.298719515296594	0.805	0.513	6.73600570506058e-66	chromaffin cells. T2. backdoor	AKAP9
SLIT3	3.50313845091726e-70	0.329168268813673	0.584	0.32	8.91793955450008e-66	chromaffin cells. T2. backdoor	SLIT3
PARVA1	5.53246345787537e-70	0.327908261354966	0.493	0.249	1.40839922247133e-65	chromaffin cells. T2. backdoor	PARVA
MAP1A	1.02734126862813e-69	0.435769253385544	0.361	0.164	2.61530266754664e-65	chromaffin cells. T2. backdoor	MAP1A
MAGI2	1.14888291432504e-69	0.360691192010426	0.389	0.182	2.92471123499726e-65	chromaffin cells. T2. backdoor	MAGI2
CDH8	1.62470874511636e-69	0.463232881829572	0.272	0.107	4.13602105244271e-65	chromaffin cells. T2. backdoor	CDH8
DOCK4	1.66271378740906e-69	0.392876809914623	0.285	0.114	4.23277048860724e-65	chromaffin cells. T2. backdoor	DOCK4
CLCN3	2.24737082425664e-69	0.374664959322986	0.533	0.285	5.72113190731014e-65	chromaffin cells. T2. backdoor	CLCN3
MRAS	2.28018614187225e-69	0.339879131626392	0.298	0.121	5.80466986136418e-65	chromaffin cells. T2. backdoor	MRAS
COX7B	2.29056219913955e-69	0.283628116133904	0.931	0.708	5.83108419034954e-65	chromaffin cells. T2. backdoor	COX7B
MANEAL	2.79767797121802e-69	0.325800754470845	0.342	0.147	7.12204881132972e-65	chromaffin cells. T2. backdoor	MANEAL
MXI11	3.78445701027771e-69	0.329726588642607	0.426	0.203	9.63409221106396e-65	chromaffin cells. T2. backdoor	MXI1
GNAQ	6.0457508840718e-69	0.319676374628988	0.64	0.369	1.53906680255816e-64	chromaffin cells. T2. backdoor	GNAQ
DDC1	8.36995451626282e-69	0.257333918383488	0.666	0.37	2.13073932120503e-64	chromaffin cells. T2. backdoor	DDC
MGAT5	8.62227616426326e-69	0.354990965699391	0.33	0.142	2.1949728431365e-64	chromaffin cells. T2. backdoor	MGAT5
DSTN	1.14911621758816e-68	0.288655396320658	0.909	0.671	2.92530515511417e-64	chromaffin cells. T2. backdoor	DSTN
CYTH1	1.77495104130214e-68	0.390708125381001	0.292	0.12	4.51849286584285e-64	chromaffin cells. T2. backdoor	CYTH1
JAZF1	1.88871788307343e-68	0.45560880232973	0.284	0.115	4.80810911494002e-64	chromaffin cells. T2. backdoor	JAZF1
RND2	3.48563810246906e-68	0.319592658259562	0.403	0.187	8.87338891745549e-64	chromaffin cells. T2. backdoor	RND2
BRSK2	3.62315226402521e-68	0.372698942869487	0.28	0.112	9.22345871852897e-64	chromaffin cells. T2. backdoor	BRSK2
DUSP8	8.01744851617912e-68	0.31144568907175	0.434	0.213	2.04100186876372e-63	chromaffin cells. T2. backdoor	DUSP8
RABGAP1L	8.15892031747216e-68	0.481537391385289	0.259	0.101	2.07701634521889e-63	chromaffin cells. T2. backdoor	RABGAP1L
DCTN1	1.1287398173483e-67	0.361295394246272	0.451	0.227	2.87343295302356e-63	chromaffin cells. T2. backdoor	DCTN1
ZYG11B	1.28695517945836e-67	0.341695909083897	0.448	0.222	3.27620180034715e-63	chromaffin cells. T2. backdoor	ZYG11B
MVD	1.52044275028367e-67	0.583711555075192	0.289	0.124	3.87059110939713e-63	chromaffin cells. T2. backdoor	MVD
C3orf14	2.03424070452924e-67	0.299363169613449	0.653	0.372	5.17856656152008e-63	chromaffin cells. T2. backdoor	C3orf14
ANKRD46	2.07025878966446e-67	0.345892128511238	0.404	0.193	5.27025780084882e-63	chromaffin cells. T2. backdoor	ANKRD46
MAP1LC3B	2.10837767295373e-67	0.314257767691904	0.716	0.446	5.36729704203831e-63	chromaffin cells. T2. backdoor	MAP1LC3B
OLFM2	2.20902738207353e-67	0.401009416478734	0.331	0.144	5.62352100654458e-63	chromaffin cells. T2. backdoor	OLFM2
PPIP5K2	2.85871811402892e-67	0.313193384519103	0.478	0.242	7.27743870288343e-63	chromaffin cells. T2. backdoor	PPIP5K2
SCD	4.65545385655912e-67	0.473210086334929	0.272	0.11	1.18513888826426e-62	chromaffin cells. T2. backdoor	SCD
SLC31A1	7.00381713707289e-67	0.365651746614309	0.458	0.233	1.78296172858465e-62	chromaffin cells. T2. backdoor	SLC31A1
ADD2	7.88297801955823e-67	0.403660459971333	0.288	0.117	2.00676971443894e-62	chromaffin cells. T2. backdoor	ADD2
BEX4	1.07986789717614e-66	0.276939881124901	0.915	0.682	2.7490197058413e-62	chromaffin cells. T2. backdoor	BEX4
EPB41L4A	1.09260386810876e-66	0.42181219917456	0.272	0.108	2.78144166704446e-62	chromaffin cells. T2. backdoor	EPB41L4A
SMS1	1.09830494013366e-66	0.284194403524731	0.853	0.576	2.79595488609826e-62	chromaffin cells. T2. backdoor	SMS
ZMIZ1	1.33904064723337e-66	0.33027445223648	0.555	0.303	3.408795775662e-62	chromaffin cells. T2. backdoor	ZMIZ1
ATP11C	1.44457714921865e-66	0.393994338711437	0.291	0.12	3.67746004876591e-62	chromaffin cells. T2. backdoor	ATP11C
TRIL	2.39928380033903e-66	0.368948977767303	0.321	0.139	6.10785677052307e-62	chromaffin cells. T2. backdoor	TRIL
SCRN1	2.51552022851145e-66	0.390490263476469	0.366	0.17	6.40375984572161e-62	chromaffin cells. T2. backdoor	SCRN1
FOXN31	3.1507797406444e-66	0.340084517614492	0.541	0.294	8.02093998575846e-62	chromaffin cells. T2. backdoor	FOXN3
BAG1	4.50917272069189e-66	0.298179533761682	0.722	0.444	1.14790009950654e-61	chromaffin cells. T2. backdoor	BAG1
KCNQ5	6.68326777653671e-66	0.365815042803757	0.26	0.102	1.70135947787295e-61	chromaffin cells. T2. backdoor	KCNQ5
SPIN1	7.91854623082783e-66	0.317410011916669	0.572	0.315	2.01582431398184e-61	chromaffin cells. T2. backdoor	SPIN1
KALRN	8.85619730385699e-66	0.348225392445691	0.305	0.128	2.25452214764288e-61	chromaffin cells. T2. backdoor	KALRN
ARMCX1	1.16764124312902e-65	0.318287486944804	0.559	0.303	2.97246431263354e-61	chromaffin cells. T2. backdoor	ARMCX1
ACVR1B	1.28636537178482e-65	0.340615798157898	0.295	0.123	3.27470032695261e-61	chromaffin cells. T2. backdoor	ACVR1B
MTSS1	1.38360311459098e-65	0.295330370626098	0.445	0.221	3.52223844881425e-61	chromaffin cells. T2. backdoor	MTSS1
SMAD9	1.43170450163825e-65	0.329774895243605	0.459	0.232	3.64469014982049e-61	chromaffin cells. T2. backdoor	SMAD9
GNPTAB	1.51448449918225e-65	0.413655776594002	0.28	0.114	3.85542318956826e-61	chromaffin cells. T2. backdoor	GNPTAB
PAFAH1B1	1.93519872765929e-65	0.322447507034099	0.69	0.424	4.92643540100225e-61	chromaffin cells. T2. backdoor	PAFAH1B1
NSD31	1.93759436439345e-65	0.286793363926376	0.834	0.571	4.93253397343641e-61	chromaffin cells. T2. backdoor	NSD3
DNAJC12	1.99115263093832e-65	0.356658708620395	0.35	0.158	5.06887725257969e-61	chromaffin cells. T2. backdoor	DNAJC12
CSDE1	2.17242660141962e-65	0.28327865902361	0.9	0.661	5.53034639923392e-61	chromaffin cells. T2. backdoor	CSDE1
TIMP2	2.79403274464352e-65	0.340014983433622	0.509	0.271	7.112769158039e-61	chromaffin cells. T2. backdoor	TIMP2
FAM177A1	3.96307606644245e-65	0.334795065707343	0.635	0.378	1.00888027423426e-60	chromaffin cells. T2. backdoor	FAM177A1
VEZT	4.42087321320084e-65	0.302523519886872	0.601	0.337	1.12542169388454e-60	chromaffin cells. T2. backdoor	VEZT
STK39	4.42099530987439e-65	0.38243516121007	0.328	0.145	1.12545277603472e-60	chromaffin cells. T2. backdoor	STK39
NECTIN1	4.60761122210851e-65	0.365178252204813	0.272	0.11	1.17295958881216e-60	chromaffin cells. T2. backdoor	NECTIN1
IFI27L2	4.7418647137897e-65	0.31027771638235	0.676	0.408	1.20713650018944e-60	chromaffin cells. T2. backdoor	IFI27L2
DAAM1	6.40374733536403e-65	0.276710516018993	0.595	0.33	1.63020195916362e-60	chromaffin cells. T2. backdoor	DAAM1
GATA3-AS11	1.41593136700253e-64	0.257592091263959	0.449	0.221	3.60453648097835e-60	chromaffin cells. T2. backdoor	GATA3-AS1
BLOC1S2	1.44562906629184e-64	0.32374505320606	0.512	0.277	3.68013791405914e-60	chromaffin cells. T2. backdoor	BLOC1S2
CYGB	1.83460716158156e-64	0.339784878211325	0.331	0.147	4.67035945123819e-60	chromaffin cells. T2. backdoor	CYGB
SRD5A1	4.3995592299426e-64	0.420674367751845	0.261	0.104	1.11999579316649e-59	chromaffin cells. T2. backdoor	SRD5A1
PLP2	4.58113311671174e-64	0.375962235318625	0.348	0.16	1.16621905752131e-59	chromaffin cells. T2. backdoor	PLP2
RNF19A	5.37797065854242e-64	0.35958437366057	0.437	0.223	1.36906999054514e-59	chromaffin cells. T2. backdoor	RNF19A
NAPB	6.45223917968228e-64	0.372404133372427	0.292	0.123	1.64254652797172e-59	chromaffin cells. T2. backdoor	NAPB
ACVR2B1	7.15541447975709e-64	0.279591535588522	0.587	0.328	1.82155386411176e-59	chromaffin cells. T2. backdoor	ACVR2B
SORBS21	8.25814688897443e-64	0.300426654224741	0.516	0.284	2.10227645352622e-59	chromaffin cells. T2. backdoor	SORBS2
STAC	9.34224170665167e-64	0.344937207689073	0.274	0.111	2.37825447126232e-59	chromaffin cells. T2. backdoor	STAC
UBE2B1	1.02342066390521e-63	0.277961931212531	0.834	0.577	2.60532198410348e-59	chromaffin cells. T2. backdoor	UBE2B
DHCR24	1.83309995904074e-63	0.353853313128707	0.337	0.154	4.66652256573002e-59	chromaffin cells. T2. backdoor	DHCR24
RTN2	2.00504671026486e-63	0.338721431429258	0.34	0.152	5.10424741032126e-59	chromaffin cells. T2. backdoor	RTN2
DGKB	2.1178028127122e-63	0.462508059357398	0.252	0.101	5.39129062032145e-59	chromaffin cells. T2. backdoor	DGKB
DYNLRB1	2.6581183122437e-63	0.28110762686564	0.895	0.685	6.76677178747879e-59	chromaffin cells. T2. backdoor	DYNLRB1
SCAPER	2.80623960472011e-63	0.355458405683794	0.429	0.217	7.14384416173598e-59	chromaffin cells. T2. backdoor	SCAPER
AP2B1	3.26557946905237e-63	0.364451208483956	0.44	0.226	8.31318565436662e-59	chromaffin cells. T2. backdoor	AP2B1
LCOR	4.21698132395079e-63	0.298468833314207	0.577	0.321	1.07351693563815e-58	chromaffin cells. T2. backdoor	LCOR
DLG11	4.67595162778707e-63	0.299637555373779	0.499	0.264	1.19035700588575e-58	chromaffin cells. T2. backdoor	DLG1
SMAP1	5.20222840200091e-63	0.304864035724269	0.543	0.299	1.32433128429737e-58	chromaffin cells. T2. backdoor	SMAP1
HPRT1	8.06658447889875e-63	0.328917560275175	0.478	0.252	2.05351041079326e-58	chromaffin cells. T2. backdoor	HPRT1
MYC	9.01069378642853e-63	0.404617098363191	0.335	0.154	2.29385231721111e-58	chromaffin cells. T2. backdoor	MYC
RIC3	9.36694982385127e-63	0.256502034210434	0.402	0.192	2.38454441665782e-58	chromaffin cells. T2. backdoor	RIC3
MAPK8	1.16379620565408e-62	0.316180365939191	0.421	0.209	2.9626760007336e-58	chromaffin cells. T2. backdoor	MAPK8
GALR1	3.18258625625813e-62	0.436237777459811	0.258	0.105	8.10190983255632e-58	chromaffin cells. T2. backdoor	GALR1
C12orf75	3.22855159570016e-62	0.402126122857819	0.352	0.165	8.21892379717389e-58	chromaffin cells. T2. backdoor	C12orf75
MACO11	4.34694888785772e-62	0.287239624110614	0.466	0.24	1.10660277838194e-57	chromaffin cells. T2. backdoor	MACO1
ZNF608	4.7141724543518e-62	0.336442920509605	0.35	0.161	1.20008688170434e-57	chromaffin cells. T2. backdoor	ZNF608
DPYSL41	4.94661792776661e-62	0.297810572637771	0.466	0.237	1.25926052587155e-57	chromaffin cells. T2. backdoor	DPYSL4
BLVRA	5.00035616606372e-62	0.403501734998032	0.328	0.15	1.27294066919484e-57	chromaffin cells. T2. backdoor	BLVRA
MAML31	8.81985028283185e-62	0.315266865877817	0.442	0.225	2.2452692865005e-57	chromaffin cells. T2. backdoor	MAML3
WRB	8.99777887043611e-62	0.305016053029386	0.571	0.323	2.29056456704692e-57	chromaffin cells. T2. backdoor	WRB
PDLIM5	9.10702748762732e-62	0.451206303339608	0.418	0.219	2.31837598752529e-57	chromaffin cells. T2. backdoor	PDLIM5
PARP6	1.16237172367653e-61	0.329223711632997	0.3	0.13	2.95904969696335e-57	chromaffin cells. T2. backdoor	PARP6
PINK1	1.33601424074109e-61	0.322310808370848	0.378	0.182	3.4010914526546e-57	chromaffin cells. T2. backdoor	PINK1
NRSN1	1.39349693169653e-61	0.379417232861175	0.254	0.101	3.54742513901986e-57	chromaffin cells. T2. backdoor	NRSN1
CAMK2N1	1.44153051818473e-61	0.295333577181557	0.619	0.36	3.66970424014286e-57	chromaffin cells. T2. backdoor	CAMK2N1
PRRT2	1.47928139646899e-61	0.334486538173131	0.299	0.129	3.7658066509911e-57	chromaffin cells. T2. backdoor	PRRT2
FIBP	2.11880808655582e-61	0.304236633451901	0.713	0.445	5.39384974594515e-57	chromaffin cells. T2. backdoor	FIBP
TUSC1	2.57622130391107e-61	0.354180371988612	0.417	0.208	6.5582865733664e-57	chromaffin cells. T2. backdoor	TUSC1
ZFP90	2.9778028813392e-61	0.349082209865737	0.374	0.181	7.58059279502519e-57	chromaffin cells. T2. backdoor	ZFP90
DYNC1I2	3.05691479616644e-61	0.294712057776493	0.76	0.493	7.7819879966009e-57	chromaffin cells. T2. backdoor	DYNC1I2
TAGLN2	4.57121610474397e-61	0.322082130683274	0.618	0.369	1.16369448378467e-56	chromaffin cells. T2. backdoor	TAGLN2
CAMK4	4.62930841931775e-61	0.261372956961546	0.533	0.287	1.17848304430572e-56	chromaffin cells. T2. backdoor	CAMK4
CCT2	5.49106234031754e-61	0.264813820810509	0.906	0.675	1.39785973997464e-56	chromaffin cells. T2. backdoor	CCT2
MARCH61	6.90695856207844e-61	0.260970245428472	0.743	0.47	1.75830444114831e-56	chromaffin cells. T2. backdoor	MARCH6
C9orf72	7.45111837250653e-61	0.422409490234566	0.272	0.114	1.89683120408899e-56	chromaffin cells. T2. backdoor	C9orf72
CAMK2G	7.82007605732459e-61	0.335412332567975	0.305	0.134	1.99075676191312e-56	chromaffin cells. T2. backdoor	CAMK2G
VAMP2	9.2018882197947e-61	0.266174269988341	0.883	0.648	2.34252468411314e-56	chromaffin cells. T2. backdoor	VAMP2
DCTN6	1.00649177032389e-60	0.309015746693818	0.653	0.398	2.56222609971352e-56	chromaffin cells. T2. backdoor	DCTN6
OSBPL8	1.07046809528439e-60	0.30852484881333	0.546	0.305	2.72509063016547e-56	chromaffin cells. T2. backdoor	OSBPL8
CHCHD10	1.43759104387135e-60	0.285624904629681	0.552	0.305	3.6596755203833e-56	chromaffin cells. T2. backdoor	CHCHD10
RAB10	1.59818944466961e-60	0.293114529992053	0.582	0.33	4.06851086929542e-56	chromaffin cells. T2. backdoor	RAB10
ANKRD36C	2.04568814727051e-60	0.30299750098314	0.433	0.222	5.20770831650655e-56	chromaffin cells. T2. backdoor	ANKRD36C
RPS6KC1	2.56089822077652e-60	0.370983886034168	0.251	0.101	6.5192786006308e-56	chromaffin cells. T2. backdoor	RPS6KC1
CHD3	2.84146581442507e-60	0.324691891835454	0.505	0.277	7.2335195237819e-56	chromaffin cells. T2. backdoor	CHD3
DOK4	3.71085225386878e-60	0.337075441528399	0.325	0.148	9.44671658267376e-56	chromaffin cells. T2. backdoor	DOK4
BTBD8	4.19919986649914e-60	0.408091625193219	0.322	0.148	1.06899031001469e-55	chromaffin cells. T2. backdoor	BTBD8
ZDHHC21	4.47462761283543e-60	0.328299073984137	0.373	0.18	1.13910595139952e-55	chromaffin cells. T2. backdoor	ZDHHC21
DPF1	4.7518456150494e-60	0.390647164845927	0.266	0.111	1.20967733822313e-55	chromaffin cells. T2. backdoor	DPF1
ACSL3	5.02092324239965e-60	0.393147229386106	0.419	0.217	1.27817642981768e-55	chromaffin cells. T2. backdoor	ACSL3
RIMS2	8.6351417865634e-60	0.375768874191001	0.298	0.131	2.19824804460545e-55	chromaffin cells. T2. backdoor	RIMS2
SST	1.26810149116107e-59	0.368955674216002	0.598	0.36	3.22820596604874e-55	chromaffin cells. T2. backdoor	SST
WASF1	1.45228345872913e-59	0.301581891936126	0.374	0.18	3.69707800088675e-55	chromaffin cells. T2. backdoor	WASF1
BOD1L11	1.6291061256593e-59	0.260101271364225	0.813	0.536	4.14721546409088e-55	chromaffin cells. T2. backdoor	BOD1L1
PITPNB1	2.28176021358566e-59	0.276242861570842	0.616	0.363	5.80867697572502e-55	chromaffin cells. T2. backdoor	PITPNB
CELF3	3.29066674226134e-59	0.260490318271293	0.354	0.164	8.37705032577469e-55	chromaffin cells. T2. backdoor	CELF3
PCMT1	3.35460868883952e-59	0.296479583735012	0.758	0.487	8.53982733917877e-55	chromaffin cells. T2. backdoor	PCMT1
SREBF2	4.4358080042601e-59	0.366254916695158	0.288	0.125	1.12922364364449e-54	chromaffin cells. T2. backdoor	SREBF2
PANK3	6.6004870263343e-59	0.314503306815929	0.497	0.274	1.68028598229392e-54	chromaffin cells. T2. backdoor	PANK3
NKAIN1	6.79927937665563e-59	0.408328764375201	0.261	0.109	1.73089255091522e-54	chromaffin cells. T2. backdoor	NKAIN1
LRRC24	3.4635428813594e-58	0.410335438222673	0.253	0.105	8.81714111307663e-54	chromaffin cells. T2. backdoor	LRRC24
NME1	5.01089232682649e-58	0.300895710824249	0.817	0.563	1.27562285964022e-53	chromaffin cells. T2. backdoor	NME1
PRKCZ	7.8237185228224e-58	0.33845341575407	0.274	0.118	1.9916840243549e-53	chromaffin cells. T2. backdoor	PRKCZ
DCTN2	1.11324935049385e-57	0.269399905025665	0.798	0.545	2.83399887155219e-53	chromaffin cells. T2. backdoor	DCTN2
FEZ1	1.27418781603206e-57	0.411400821756984	0.327	0.153	3.24369992327281e-53	chromaffin cells. T2. backdoor	FEZ1
KCNK3	1.55615491584281e-57	0.298488768100724	0.323	0.149	3.96150356926103e-53	chromaffin cells. T2. backdoor	KCNK3
PCBP41	1.69354351778502e-57	0.252027129255048	0.758	0.487	4.31125373322533e-53	chromaffin cells. T2. backdoor	PCBP4
SLC25A4	2.32151795588228e-57	0.27730650889209	0.636	0.375	5.90988826028953e-53	chromaffin cells. T2. backdoor	SLC25A4
FAM213A	2.96490430648064e-57	0.310278498192492	0.626	0.372	7.54775689300777e-53	chromaffin cells. T2. backdoor	FAM213A
VEGFB	4.69089423038923e-57	0.263578589713624	0.598	0.343	1.19416094423019e-52	chromaffin cells. T2. backdoor	VEGFB
TMOD3	8.0617781977034e-57	0.315886051716727	0.401	0.205	2.05228687578935e-52	chromaffin cells. T2. backdoor	TMOD3
CCSAP	1.46929997416834e-56	0.350611498699739	0.266	0.113	3.74039694424033e-52	chromaffin cells. T2. backdoor	CCSAP
APC2	2.51391386649618e-56	0.268591365956587	0.265	0.111	6.39967052993931e-52	chromaffin cells. T2. backdoor	APC2
HINT3	3.46448378973655e-56	0.395315307029174	0.268	0.116	8.81953638353233e-52	chromaffin cells. T2. backdoor	HINT3
PEG3	5.50387706620854e-56	0.327177555303271	0.491	0.272	1.40112198474471e-51	chromaffin cells. T2. backdoor	PEG3
ABHD14A	7.81549059184002e-56	0.263674771913178	0.501	0.273	1.98958943996471e-51	chromaffin cells. T2. backdoor	ABHD14A
C16orf45	8.11473036076118e-56	0.2556086736761	0.475	0.253	2.06576690793897e-51	chromaffin cells. T2. backdoor	C16orf45
DICER11	9.41046501249915e-56	0.256802235715522	0.746	0.477	2.39562207823191e-51	chromaffin cells. T2. backdoor	DICER1
OAT	1.67280529142696e-55	0.292327196685988	0.467	0.251	4.2584604303856e-51	chromaffin cells. T2. backdoor	OAT
ATP5MD	1.78280644857973e-55	0.252284855284205	0.879	0.639	4.53849037614943e-51	chromaffin cells. T2. backdoor	ATP5MD
CASK	1.941872704637e-55	0.279756470247615	0.346	0.166	4.94342534419441e-51	chromaffin cells. T2. backdoor	CASK
BACE1	2.05001936778489e-55	0.314592610595904	0.319	0.149	5.21873430457e-51	chromaffin cells. T2. backdoor	BACE1
MYO9A	3.13226465552328e-55	0.310520357408582	0.365	0.182	7.97380613356562e-51	chromaffin cells. T2. backdoor	MYO9A
CPEB4	3.64648780083969e-55	0.320026205089915	0.411	0.214	9.2828639945976e-51	chromaffin cells. T2. backdoor	CPEB4
EPRS	3.7139295108039e-55	0.261107282344391	0.624	0.374	9.45455035565349e-51	chromaffin cells. T2. backdoor	EPRS
CASD1	3.74644485256564e-55	0.358062810964849	0.396	0.205	9.53732466117634e-51	chromaffin cells. T2. backdoor	CASD1
HEBP2	5.15960771609526e-55	0.285239695558083	0.597	0.349	1.31348133628637e-50	chromaffin cells. T2. backdoor	HEBP2
AIG1	5.67557999582704e-55	0.329318213181305	0.419	0.221	1.44483239953769e-50	chromaffin cells. T2. backdoor	AIG1
SMIM14	5.69339904921272e-55	0.271350776359536	0.464	0.25	1.44936859595808e-50	chromaffin cells. T2. backdoor	SMIM14
GAB2	9.5651276198333e-55	0.328827907221856	0.314	0.146	2.43499453818096e-50	chromaffin cells. T2. backdoor	GAB2
PTS	1.08938502630331e-54	0.255627198205938	0.67	0.405	2.77324746146034e-50	chromaffin cells. T2. backdoor	PTS
CRIP2	1.72405187811687e-54	0.273730189753846	0.549	0.315	4.38891886612212e-50	chromaffin cells. T2. backdoor	CRIP2
APBA2	1.80923880786757e-54	0.308144351129645	0.365	0.179	4.60577923318847e-50	chromaffin cells. T2. backdoor	APBA2
CAB39	1.86456229448829e-54	0.337262937898544	0.325	0.154	4.74661623307884e-50	chromaffin cells. T2. backdoor	CAB39
ZNF711	1.98771130168428e-54	0.277687263272375	0.422	0.221	5.06011666069768e-50	chromaffin cells. T2. backdoor	ZNF711
CLTB	2.17993068550366e-54	0.268032889779492	0.662	0.419	5.54944954608667e-50	chromaffin cells. T2. backdoor	CLTB
AGAP11	2.51268862847798e-54	0.277120557014788	0.427	0.223	6.3965514415164e-50	chromaffin cells. T2. backdoor	AGAP1
RNF11	2.60319639649948e-54	0.271821001660963	0.428	0.226	6.62695706656873e-50	chromaffin cells. T2. backdoor	RNF11
COX7A1	2.62568157738786e-54	0.397958429370814	0.312	0.148	6.68419759155627e-50	chromaffin cells. T2. backdoor	COX7A1
MACROD1	3.29591275911828e-54	0.366620018203991	0.257	0.11	8.39040511088741e-50	chromaffin cells. T2. backdoor	MACROD1
KCNMA1	4.07197810484105e-54	0.352349397180187	0.265	0.116	1.03660346614939e-49	chromaffin cells. T2. backdoor	KCNMA1
CAMSAP2	4.17346184074566e-54	0.291560328434908	0.375	0.188	1.06243818079862e-49	chromaffin cells. T2. backdoor	CAMSAP2
PTPRN	4.42771010272721e-54	0.296862346259654	0.311	0.145	1.12716216085127e-49	chromaffin cells. T2. backdoor	PTPRN
PPME1	5.5083200046848e-54	0.318410961261202	0.385	0.196	1.40225302359261e-49	chromaffin cells. T2. backdoor	PPME1
MAPK6	6.96938135940473e-54	0.313459694740929	0.391	0.201	1.77419541266366e-49	chromaffin cells. T2. backdoor	MAPK6
NT5C3B	7.23839170012409e-54	0.252989416475145	0.697	0.432	1.84267737510059e-49	chromaffin cells. T2. backdoor	NT5C3B
RALGAPA1	1.36719029154421e-53	0.265877476913541	0.47	0.254	3.4804563251841e-49	chromaffin cells. T2. backdoor	RALGAPA1
STX12	1.53917675249363e-53	0.282548022336938	0.44	0.237	3.91828225882302e-49	chromaffin cells. T2. backdoor	STX12
APBB1	1.8633051228043e-53	0.310470903713148	0.351	0.172	4.74341585112291e-49	chromaffin cells. T2. backdoor	APBB1
LNPK	2.01735181247815e-53	0.286386856766478	0.47	0.258	5.13557250902563e-49	chromaffin cells. T2. backdoor	LNPK
PTPRF	2.33956723572651e-53	0.254367519249633	0.448	0.239	5.95583631198899e-49	chromaffin cells. T2. backdoor	PTPRF
TOX3	2.3748561233603e-53	0.329578754765164	0.32	0.152	6.04567123323833e-49	chromaffin cells. T2. backdoor	TOX3
SV2A	2.83440119257113e-53	0.378082959341821	0.258	0.112	7.21553511592832e-49	chromaffin cells. T2. backdoor	SV2A
CDO1	4.53388010851011e-53	0.327330166887898	0.306	0.143	1.15418985922342e-48	chromaffin cells. T2. backdoor	CDO1
ZBTB38	5.25116210964058e-53	0.269873598178557	0.437	0.234	1.3367883382512e-48	chromaffin cells. T2. backdoor	ZBTB38
TACC2	7.7430221609985e-53	0.344099761392659	0.31	0.147	1.97114115152539e-48	chromaffin cells. T2. backdoor	TACC2
IRGQ	8.20352032618901e-53	0.323452854170755	0.291	0.133	2.08837016943794e-48	chromaffin cells. T2. backdoor	IRGQ
IGLON5	1.0285338718712e-52	0.282288278865813	0.266	0.115	2.61833867762251e-48	chromaffin cells. T2. backdoor	IGLON5
SACS	1.12066549078556e-52	0.295732762000536	0.368	0.185	2.8528781398928e-48	chromaffin cells. T2. backdoor	SACS
SBK1	1.62140817151299e-52	0.293721675012836	0.331	0.159	4.12761878222062e-48	chromaffin cells. T2. backdoor	SBK1
TSPYL4	1.67323954644735e-52	0.262278348801197	0.486	0.269	4.25956591339103e-48	chromaffin cells. T2. backdoor	TSPYL4
LRRFIP2	1.70140144923819e-52	0.319033360556924	0.385	0.198	4.33125766932565e-48	chromaffin cells. T2. backdoor	LRRFIP2
STX7	2.12436665966281e-52	0.315153186855172	0.345	0.17	5.40800020550362e-48	chromaffin cells. T2. backdoor	STX7
SBF2	3.25534283324187e-52	0.256409519929752	0.474	0.262	8.28712625058384e-48	chromaffin cells. T2. backdoor	SBF2
PCDH7	4.67501052839088e-52	0.299566897443245	0.453	0.249	1.19011743021247e-47	chromaffin cells. T2. backdoor	PCDH7
NRXN2	4.70175087267439e-52	0.26247040189882	0.405	0.21	1.19692471965672e-47	chromaffin cells. T2. backdoor	NRXN2
REV3L	4.96370935158352e-52	0.315209960268835	0.43	0.234	1.26361148963262e-47	chromaffin cells. T2. backdoor	REV3L
FEM1B	5.29825733218564e-52	0.319818090365951	0.359	0.18	1.3487773690545e-47	chromaffin cells. T2. backdoor	FEM1B
VBP1	6.06882544761328e-52	0.255610256701641	0.708	0.451	1.54494089419891e-47	chromaffin cells. T2. backdoor	VBP1
CNRIP1	7.56122163383012e-52	0.254255827823482	0.48	0.264	1.92486019132413e-47	chromaffin cells. T2. backdoor	CNRIP1
GPRASP2	8.00760742630652e-52	0.2666859028884	0.31	0.146	2.03849662251485e-47	chromaffin cells. T2. backdoor	GPRASP2
TRIO	8.68810733032037e-52	0.322809847089064	0.323	0.156	2.21173148307966e-47	chromaffin cells. T2. backdoor	TRIO
VPS36	9.65309594641249e-52	0.300135012538624	0.462	0.257	2.45738863507823e-47	chromaffin cells. T2. backdoor	VPS36
GSK3B	1.38549173703836e-51	0.260664224099139	0.505	0.281	3.52704631497856e-47	chromaffin cells. T2. backdoor	GSK3B
FNIP2	1.43065719932379e-51	0.335604991941763	0.406	0.216	3.64202403231857e-47	chromaffin cells. T2. backdoor	FNIP2
UBE2D4	1.73816902579736e-51	0.348078726477713	0.255	0.111	4.42485688897235e-47	chromaffin cells. T2. backdoor	UBE2D4
THRA	2.05122806328135e-51	0.297734851087303	0.319	0.153	5.22181128069533e-47	chromaffin cells. T2. backdoor	THRA
HMOX2	2.34683066121504e-51	0.319165002146777	0.35	0.174	5.97432681425512e-47	chromaffin cells. T2. backdoor	HMOX2
ATAD1	2.45630463291174e-51	0.271888856498276	0.421	0.223	6.25301470400341e-47	chromaffin cells. T2. backdoor	ATAD1
TCEAL5	2.66547657667181e-51	0.255413684882149	0.407	0.212	6.78550372123343e-47	chromaffin cells. T2. backdoor	TCEAL5
LANCL1	8.30116180012637e-51	0.28449379285094	0.285	0.131	2.11322675945817e-46	chromaffin cells. T2. backdoor	LANCL1
ACTR10	9.84235947868398e-51	0.257114418415888	0.681	0.433	2.50556945248858e-46	chromaffin cells. T2. backdoor	ACTR10
DENND5B	1.22393121638791e-50	0.312184715461431	0.296	0.139	3.11576169755871e-46	chromaffin cells. T2. backdoor	DENND5B
DYNLT3	1.95178844493964e-50	0.318871781561133	0.311	0.15	4.96866784428283e-46	chromaffin cells. T2. backdoor	DYNLT3
LRRC40	2.78864710403982e-50	0.302600340802005	0.323	0.156	7.09905893275417e-46	chromaffin cells. T2. backdoor	LRRC40
CHML	5.65132761644165e-50	0.3334671480047	0.27	0.123	1.43865847131755e-45	chromaffin cells. T2. backdoor	CHML
IDI1	6.32994447716624e-50	0.333073383583035	0.565	0.354	1.61141396555221e-45	chromaffin cells. T2. backdoor	IDI1
CHCHD6	8.924078033755e-50	0.281309400537671	0.356	0.179	2.27180254505301e-45	chromaffin cells. T2. backdoor	CHCHD6
RHOQ	9.52718558108998e-50	0.254784393769275	0.398	0.205	2.42533563337808e-45	chromaffin cells. T2. backdoor	RHOQ
TRIB2	1.1065380574841e-49	0.301249262907024	0.37	0.19	2.81691393293726e-45	chromaffin cells. T2. backdoor	TRIB2
SVBP	1.17564363946055e-49	0.271069155055311	0.685	0.448	2.99283601297472e-45	chromaffin cells. T2. backdoor	SVBP
PBX1	1.87288728197611e-49	0.270442962187882	0.523	0.304	4.7678091537266e-45	chromaffin cells. T2. backdoor	PBX1
PI4KA	2.33806591233727e-49	0.291109335854108	0.267	0.121	5.95201439303699e-45	chromaffin cells. T2. backdoor	PI4KA
RHOU	3.64663256808885e-49	0.26070541051458	0.266	0.12	9.28323252858378e-45	chromaffin cells. T2. backdoor	RHOU
SCAMP1	4.46703227052741e-49	0.265211394588641	0.388	0.203	1.13717240510816e-44	chromaffin cells. T2. backdoor	SCAMP1
MINDY3	7.50704705851847e-49	0.317441589358918	0.278	0.129	1.91106896968705e-44	chromaffin cells. T2. backdoor	MINDY3
UBE2L6	7.54362904031664e-49	0.253934079220663	0.395	0.206	1.92038164479341e-44	chromaffin cells. T2. backdoor	UBE2L6
EHBP1	9.36539665391946e-49	0.285823890173335	0.318	0.155	2.38414902618828e-44	chromaffin cells. T2. backdoor	EHBP1
EPN2	1.38945035672778e-48	0.262288061791363	0.415	0.222	3.53712377312191e-44	chromaffin cells. T2. backdoor	EPN2
CCDC186	1.50412820710671e-48	0.280694565509367	0.374	0.195	3.82905917683154e-44	chromaffin cells. T2. backdoor	CCDC186
AC008124.1	1.7798207005142e-48	0.292758677085492	0.347	0.176	4.530889557299e-44	chromaffin cells. T2. backdoor	AC008124.1
SOBP	2.2818007719223e-48	0.293811245444268	0.333	0.167	5.8087802250826e-44	chromaffin cells. T2. backdoor	SOBP
MYCN	2.40759765048478e-48	0.301879483866137	0.33	0.165	6.12902133883911e-44	chromaffin cells. T2. backdoor	MYCN
SLC25A1	3.01773014790115e-48	0.278665831820439	0.377	0.198	7.68223563751196e-44	chromaffin cells. T2. backdoor	SLC25A1
CERS6	4.90136607280652e-48	0.29037374022135	0.408	0.222	1.24774076115436e-43	chromaffin cells. T2. backdoor	CERS6
CAMSAP1	4.97302455783664e-48	0.295894220700809	0.286	0.135	1.26598286168847e-43	chromaffin cells. T2. backdoor	CAMSAP1
RNF157	5.67425346639685e-48	0.25516809051604	0.33	0.163	1.44449470494065e-43	chromaffin cells. T2. backdoor	RNF157
ARHGEF7	1.26635570408682e-47	0.262547343584759	0.359	0.184	3.22376171589383e-43	chromaffin cells. T2. backdoor	ARHGEF7
FAM216A	1.79470615140995e-47	0.316944401961672	0.318	0.157	4.5687834496443e-43	chromaffin cells. T2. backdoor	FAM216A
SHF	2.29610620405252e-47	0.252649111553012	0.367	0.189	5.84519756365651e-43	chromaffin cells. T2. backdoor	SHF
STX2	2.36585488476288e-47	0.274915872310303	0.412	0.223	6.02275678014086e-43	chromaffin cells. T2. backdoor	STX2
CHN1	2.40522133344618e-47	0.278750384579137	0.317	0.154	6.12297194855394e-43	chromaffin cells. T2. backdoor	CHN1
MAPK8IP1	4.33803604592742e-47	0.285165209106202	0.308	0.151	1.10433383621174e-42	chromaffin cells. T2. backdoor	MAPK8IP1
ARL6IP5	5.35368705542532e-47	0.253791471154325	0.78	0.533	1.36288811369962e-42	chromaffin cells. T2. backdoor	ARL6IP5
RANBP6	8.74319366334947e-47	0.306895463354233	0.265	0.122	2.22575481087887e-42	chromaffin cells. T2. backdoor	RANBP6
ARF3	1.59418700359069e-46	0.280022110596968	0.438	0.246	4.05832185504083e-42	chromaffin cells. T2. backdoor	ARF3
FARP1	2.00127109148904e-46	0.27912356529919	0.411	0.226	5.09463581760364e-42	chromaffin cells. T2. backdoor	FARP1
BID	3.34644701473637e-46	0.281909006063192	0.344	0.175	8.51905016541438e-42	chromaffin cells. T2. backdoor	BID
AAK1	3.47515164202394e-46	0.260738436494205	0.386	0.205	8.84669353510035e-42	chromaffin cells. T2. backdoor	AAK1
MAGI1	4.41873837779346e-46	0.300225711275604	0.269	0.126	1.12487822883488e-41	chromaffin cells. T2. backdoor	MAGI1
DPP7	6.63696004197993e-46	0.26415909106335	0.347	0.177	1.68957091788683e-41	chromaffin cells. T2. backdoor	DPP7
DEAF1	1.05538763934457e-45	0.281874141807583	0.378	0.202	2.68670031347947e-41	chromaffin cells. T2. backdoor	DEAF1
DMXL2	1.51795201193085e-45	0.298194234080015	0.269	0.127	3.86425043677236e-41	chromaffin cells. T2. backdoor	DMXL2
NMD3	1.5428394628116e-45	0.304564374293034	0.303	0.15	3.92760642047948e-41	chromaffin cells. T2. backdoor	NMD3
NOS1AP	1.90747789739681e-45	0.272395050540296	0.277	0.131	4.85586648340306e-41	chromaffin cells. T2. backdoor	NOS1AP
COG5	2.73162900297276e-45	0.350994805485707	0.274	0.131	6.95390795286775e-41	chromaffin cells. T2. backdoor	COG5
CYLD	3.37782851626957e-45	0.290657991662068	0.278	0.133	8.59893805386744e-41	chromaffin cells. T2. backdoor	CYLD
NFIC	3.5072795527628e-45	0.309678016195988	0.296	0.147	8.92848155746826e-41	chromaffin cells. T2. backdoor	NFIC
PPM1A	4.14145960235426e-45	0.254694650414669	0.38	0.203	1.05429137097132e-40	chromaffin cells. T2. backdoor	PPM1A
STRBP	4.99607354047799e-45	0.300617454281071	0.339	0.176	1.27185044119948e-40	chromaffin cells. T2. backdoor	STRBP
AKAP11	5.45893561955155e-45	0.279779010154079	0.324	0.166	1.38968124066924e-40	chromaffin cells. T2. backdoor	AKAP11
ABHD5	8.24687528648666e-45	0.255228770487258	0.38	0.204	2.09940704168091e-40	chromaffin cells. T2. backdoor	ABHD5
RAP1GDS1	2.16214729921632e-44	0.305590295619687	0.363	0.195	5.50417837961497e-40	chromaffin cells. T2. backdoor	RAP1GDS1
WNK3	2.30561120087221e-44	0.259453325050684	0.276	0.132	5.86939443406039e-40	chromaffin cells. T2. backdoor	WNK3
BCAT1	3.57712152778865e-44	0.299315938405393	0.338	0.178	9.10627827329157e-40	chromaffin cells. T2. backdoor	BCAT1
ZNF821	4.27726407770021e-44	0.285047900520919	0.267	0.126	1.08886311626014e-39	chromaffin cells. T2. backdoor	ZNF821
SHISA5	4.73493773257553e-44	0.2615309766812	0.398	0.22	1.20537309858175e-39	chromaffin cells. T2. backdoor	SHISA5
ZCCHC14	5.60517119467908e-44	0.287878875617809	0.299	0.148	1.42690843102945e-39	chromaffin cells. T2. backdoor	ZCCHC14
KIF1BP	5.83764320596508e-44	0.295560772043695	0.324	0.167	1.48608883094253e-39	chromaffin cells. T2. backdoor	KIF1BP
CSRNP3	6.04197333509271e-44	0.261580704317492	0.33	0.17	1.53810515191455e-39	chromaffin cells. T2. backdoor	CSRNP3
HECTD4	2.53035734519758e-43	0.290189523243081	0.301	0.152	6.44153069366947e-39	chromaffin cells. T2. backdoor	HECTD4
PFKM	2.77915957671384e-43	0.270547431758451	0.295	0.146	7.07490653444041e-39	chromaffin cells. T2. backdoor	PFKM
TGFBR1	4.10093307563933e-43	0.264984059781116	0.381	0.206	1.0439745330655e-38	chromaffin cells. T2. backdoor	TGFBR1
CBWD1	5.03848331560428e-43	0.275634616248223	0.33	0.171	1.28264669765338e-38	chromaffin cells. T2. backdoor	CBWD1
BTBD10	6.34496148083144e-43	0.264541878059988	0.324	0.167	1.61523684417526e-38	chromaffin cells. T2. backdoor	BTBD10
PYGB	7.91200177488283e-43	0.28486446701694	0.266	0.128	2.01415829183192e-38	chromaffin cells. T2. backdoor	PYGB
PUS7L	2.32592610621521e-42	0.258090232953594	0.305	0.156	5.92111008859206e-38	chromaffin cells. T2. backdoor	PUS7L
BPHL	2.3695112854284e-42	0.257429060730473	0.388	0.212	6.03206487931507e-38	chromaffin cells. T2. backdoor	BPHL
TMEM181	2.96085216049795e-42	0.282037246801553	0.305	0.157	7.53744134497963e-38	chromaffin cells. T2. backdoor	TMEM181
INPP1	3.34680353001409e-42	0.276329805341597	0.254	0.121	8.51995774635686e-38	chromaffin cells. T2. backdoor	INPP1
FAM171A2	3.99713425626809e-42	0.258343546311085	0.326	0.168	1.01755046761817e-37	chromaffin cells. T2. backdoor	FAM171A2
SLAIN2	1.07784652082499e-41	0.266178880298553	0.339	0.181	2.74387388806418e-37	chromaffin cells. T2. backdoor	SLAIN2
BOP1	1.41402252472688e-41	0.28983526348324	0.287	0.143	3.59967714119721e-37	chromaffin cells. T2. backdoor	BOP1
JUP	1.58921024171222e-41	0.275343866392334	0.272	0.132	4.0456525123268e-37	chromaffin cells. T2. backdoor	JUP
SYT4	2.7639869386576e-41	0.269233408813595	0.369	0.202	7.03628154974065e-37	chromaffin cells. T2. backdoor	SYT4
GLRX	3.47426834827247e-41	0.308819556435225	0.275	0.137	8.84444493419722e-37	chromaffin cells. T2. backdoor	GLRX
TRAPPC6B	3.85842585098405e-41	0.277431366110157	0.298	0.151	9.8223946888501e-37	chromaffin cells. T2. backdoor	TRAPPC6B
SORD	1.83501701743756e-40	0.253159582007523	0.3	0.154	4.6714028212908e-36	chromaffin cells. T2. backdoor	SORD
ZDHHC3	2.24765624806e-40	0.253132848455998	0.328	0.174	5.72185851068634e-36	chromaffin cells. T2. backdoor	ZDHHC3
MSANTD4	6.99860015906975e-40	0.260675001258468	0.274	0.137	1.78163364249439e-35	chromaffin cells. T2. backdoor	MSANTD4
B4GALT5	1.50220528778621e-39	0.316945277923606	0.285	0.147	3.82416400111736e-35	chromaffin cells. T2. backdoor	B4GALT5
LIFR	4.46427004639724e-39	0.285934348529484	0.262	0.129	1.13646922571135e-34	chromaffin cells. T2. backdoor	LIFR
PFKP	6.59145862809313e-39	0.262733645339482	0.266	0.132	1.67798762295367e-34	chromaffin cells. T2. backdoor	PFKP
SELENOM	7.30370728476792e-39	0.255052253549467	0.251	0.122	1.85930476348337e-34	chromaffin cells. T2. backdoor	SELENOM
MAFB	7.47320251433563e-39	0.263172512110553	0.314	0.166	1.90245316407442e-34	chromaffin cells. T2. backdoor	MAFB
SEC24D	1.12501714400297e-38	0.3062305790577	0.276	0.142	2.86395614348836e-34	chromaffin cells. T2. backdoor	SEC24D
DCK	4.37330182239149e-38	0.255793754240375	0.347	0.191	1.1133114449262e-33	chromaffin cells. T2. backdoor	DCK
CCDC92	1.3139620730675e-37	0.261699289192141	0.266	0.135	3.34495324940793e-33	chromaffin cells. T2. backdoor	CCDC92
ATP2C1	2.18414275165647e-37	0.283403513713878	0.276	0.143	5.56017220289187e-33	chromaffin cells. T2. backdoor	ATP2C1
FAM8A1	3.65787835073825e-36	0.260193659925351	0.257	0.129	9.31186091747436e-32	chromaffin cells. T2. backdoor	FAM8A1
ZNF622	2.67073016128308e-34	0.264195571569953	0.267	0.141	6.79887777157834e-30	chromaffin cells. T2. backdoor	ZNF622
MKI67	0	2.22738303329478	0.907	0.163	0	chromaffin cells. T3. pro	MKI67
NUF2	0	2.223743792358	0.811	0.13	0	chromaffin cells. T3. pro	NUF2
TOP2A	0	2.18228371824521	0.942	0.205	0	chromaffin cells. T3. pro	TOP2A
ASPM	0	2.16705077949291	0.76	0.133	0	chromaffin cells. T3. pro	ASPM
CENPF	0	2.15366370007954	0.947	0.259	0	chromaffin cells. T3. pro	CENPF
NUSAP1	0	2.14252308974726	0.903	0.172	0	chromaffin cells. T3. pro	NUSAP1
UBE2C	0	2.13885122321461	0.904	0.246	0	chromaffin cells. T3. pro	UBE2C
CCNA2	0	2.03843937164298	0.687	0.098	0	chromaffin cells. T3. pro	CCNA2
GTSE1	0	2.00099411439555	0.735	0.113	0	chromaffin cells. T3. pro	GTSE1
TPX2	0	1.99282822508403	0.799	0.135	0	chromaffin cells. T3. pro	TPX2
CCNB1	0	1.98897886909936	0.668	0.134	0	chromaffin cells. T3. pro	CCNB1
CDKN2C	0	1.96133564687499	0.483	0.04	0	chromaffin cells. T3. pro	CDKN2C
ECT2	0	1.93125889209677	0.579	0.081	0	chromaffin cells. T3. pro	ECT2
NDC80	0	1.92636260785075	0.697	0.096	0	chromaffin cells. T3. pro	NDC80
PBK	0	1.92174999356065	0.774	0.117	0	chromaffin cells. T3. pro	PBK
CKAP2L	0	1.91881341114991	0.632	0.08	0	chromaffin cells. T3. pro	CKAP2L
CENPE	0	1.85613444503408	0.598	0.107	0	chromaffin cells. T3. pro	CENPE
CDCA8	0	1.85280224757475	0.505	0.067	0	chromaffin cells. T3. pro	CDCA8
KIF2C	0	1.84393493730951	0.554	0.072	0	chromaffin cells. T3. pro	KIF2C
CCNB2	0	1.83412183715591	0.716	0.164	0	chromaffin cells. T3. pro	CCNB2
KIF11	0	1.83193473409013	0.613	0.094	0	chromaffin cells. T3. pro	KIF11
ENDOG	0	1.83029729489247	0.85	0.219	0	chromaffin cells. T3. pro	ENDOG
PTTG1	0	1.8197663059739	0.85	0.265	0	chromaffin cells. T3. pro	PTTG1
CDKN3	0	1.81965009405083	0.666	0.114	0	chromaffin cells. T3. pro	CDKN3
SGO2	0	1.80727736464982	0.608	0.11	0	chromaffin cells. T3. pro	SGO2
NEK2	0	1.80434506133051	0.383	0.046	0	chromaffin cells. T3. pro	NEK2
DLGAP5	0	1.79864213575223	0.576	0.083	0	chromaffin cells. T3. pro	DLGAP5
NCAPG	0	1.79213800325522	0.684	0.108	0	chromaffin cells. T3. pro	NCAPG
KIF23	0	1.79009461954728	0.533	0.067	0	chromaffin cells. T3. pro	KIF23
MAD2L1	0	1.78214024158901	0.934	0.264	0	chromaffin cells. T3. pro	MAD2L1
CDK1	0	1.7796080114831	0.811	0.169	0	chromaffin cells. T3. pro	CDK1
PRC1	0	1.77137486134474	0.674	0.124	0	chromaffin cells. T3. pro	PRC1
KNL1	0	1.76705783277173	0.659	0.112	0	chromaffin cells. T3. pro	KNL1
ARHGAP11A	0	1.75843937597269	0.542	0.08	0	chromaffin cells. T3. pro	ARHGAP11A
DEPDC1	0	1.75593650413912	0.492	0.072	0	chromaffin cells. T3. pro	DEPDC1
RRM2	0	1.7547327863788	0.645	0.109	0	chromaffin cells. T3. pro	RRM2
KIF14	0	1.74939662912501	0.383	0.045	0	chromaffin cells. T3. pro	KIF14
KIFC1	0	1.74629805979521	0.593	0.082	0	chromaffin cells. T3. pro	KIFC1
TTK	0	1.74190672607592	0.493	0.068	0	chromaffin cells. T3. pro	TTK
PLK1	0	1.73800988510976	0.418	0.055	0	chromaffin cells. T3. pro	PLK1
CCNA1	0	1.73590256018269	0.274	0.019	0	chromaffin cells. T3. pro	CCNA1
HMGB2	0	1.73036073133766	0.995	0.579	0	chromaffin cells. T3. pro	HMGB2
SMC4	0	1.72501266826655	0.94	0.328	0	chromaffin cells. T3. pro	SMC4
SPC25	0	1.71047354175566	0.598	0.087	0	chromaffin cells. T3. pro	SPC25
HIST1H1A	0	1.70979108284087	0.499	0.097	0	chromaffin cells. T3. pro	HIST1H1A
PIMREG	0	1.69808878617919	0.52	0.075	0	chromaffin cells. T3. pro	PIMREG
RACGAP1	0	1.69115812856519	0.522	0.08	0	chromaffin cells. T3. pro	RACGAP1
ESCO2	0	1.68694657059355	0.508	0.07	0	chromaffin cells. T3. pro	ESCO2
CDKN2D1	0	1.68429974426644	0.878	0.306	0	chromaffin cells. T3. pro	CDKN2D
BIRC5	0	1.67347328553231	0.749	0.143	0	chromaffin cells. T3. pro	BIRC5
BUB1B	0	1.66983738464526	0.469	0.062	0	chromaffin cells. T3. pro	BUB1B
CDCA2	0	1.65157349642571	0.407	0.046	0	chromaffin cells. T3. pro	CDCA2
FOXM1	0	1.63152565501055	0.503	0.073	0	chromaffin cells. T3. pro	FOXM1
CKAP2	0	1.62304873047276	0.727	0.185	0	chromaffin cells. T3. pro	CKAP2
CENPA	0	1.60785936935134	0.427	0.064	0	chromaffin cells. T3. pro	CENPA
CDC20	0	1.59930402149876	0.492	0.09	0	chromaffin cells. T3. pro	CDC20
HMMR	0	1.5965674689171	0.502	0.09	0	chromaffin cells. T3. pro	HMMR
KIF4A	0	1.5918332736779	0.474	0.07	0	chromaffin cells. T3. pro	KIF4A
AURKB	0	1.58856614131768	0.575	0.091	0	chromaffin cells. T3. pro	AURKB
TACC3	0	1.58496095184695	0.518	0.087	0	chromaffin cells. T3. pro	TACC3
KIF20B	0	1.58285226071139	0.72	0.194	0	chromaffin cells. T3. pro	KIF20B
CEP55	0	1.57639780853025	0.386	0.052	0	chromaffin cells. T3. pro	CEP55
FBXO5	0	1.57106762540961	0.604	0.136	0	chromaffin cells. T3. pro	FBXO5
SGO1	0	1.54263475949767	0.528	0.089	0	chromaffin cells. T3. pro	SGO1
RTKN2	0	1.53892453734696	0.484	0.081	0	chromaffin cells. T3. pro	RTKN2
KPNA2	0	1.53701692071706	0.87	0.388	0	chromaffin cells. T3. pro	KPNA2
MXD3	0	1.52828932072721	0.515	0.084	0	chromaffin cells. T3. pro	MXD3
TROAP	0	1.52818489841805	0.392	0.055	0	chromaffin cells. T3. pro	TROAP
UBE2T	0	1.51430478793486	0.91	0.314	0	chromaffin cells. T3. pro	UBE2T
PKMYT1	0	1.50905860327506	0.439	0.068	0	chromaffin cells. T3. pro	PKMYT1
ATAD2	0	1.48276422997572	0.607	0.153	0	chromaffin cells. T3. pro	ATAD2
TYMS	0	1.46621052468283	0.911	0.298	0	chromaffin cells. T3. pro	TYMS
CKS2	0	1.44326496949049	0.82	0.315	0	chromaffin cells. T3. pro	CKS2
ANP32E	0	1.44308370416781	0.822	0.283	0	chromaffin cells. T3. pro	ANP32E
CIP2A	0	1.44301260916752	0.5	0.096	0	chromaffin cells. T3. pro	CIP2A
MYBL2	0	1.44142431425771	0.553	0.109	0	chromaffin cells. T3. pro	MYBL2
SPC24	0	1.43272002237314	0.432	0.064	0	chromaffin cells. T3. pro	SPC24
CKS1B	0	1.36181423726205	0.955	0.467	0	chromaffin cells. T3. pro	CKS1B
MND1	0	1.35543554807871	0.474	0.088	0	chromaffin cells. T3. pro	MND1
KIF22	0	1.34222697154128	0.737	0.215	0	chromaffin cells. T3. pro	KIF22
RAD51AP1	0	1.34182163619619	0.58	0.134	0	chromaffin cells. T3. pro	RAD51AP1
SMC2	0	1.29932056417824	0.91	0.356	0	chromaffin cells. T3. pro	SMC2
SYNE2	0	1.27047557856744	0.88	0.376	0	chromaffin cells. T3. pro	SYNE2
TUBB4B	0	1.25665674363836	0.945	0.578	0	chromaffin cells. T3. pro	TUBB4B
ZWINT	0	1.24188513138884	0.656	0.174	0	chromaffin cells. T3. pro	ZWINT
TMPO	0	1.22588770946994	0.885	0.379	0	chromaffin cells. T3. pro	TMPO
H2AFX	0	1.18568965057564	0.817	0.29	0	chromaffin cells. T3. pro	H2AFX
TUBA1B	0	1.14297766307245	0.999	0.901	0	chromaffin cells. T3. pro	TUBA1B
HMGN2	0	1.13838287625459	1	0.875	0	chromaffin cells. T3. pro	HMGN2
HMGB1	0	1.03207994870545	1	0.96	0	chromaffin cells. T3. pro	HMGB1
H2AFZ	0	1.00783049949297	1	0.882	0	chromaffin cells. T3. pro	H2AFZ
DEK	0	1.00531509961985	0.981	0.634	0	chromaffin cells. T3. pro	DEK
NUCKS1	0	0.987246825966277	0.994	0.816	0	chromaffin cells. T3. pro	NUCKS1
STMN1	0	0.767570521271791	1	0.981	0	chromaffin cells. T3. pro	STMN1
TUBB1	0	0.711852500346235	0.999	0.949	0	chromaffin cells. T3. pro	TUBB
DUT	1.04670469799622e-305	1.07144122797201	0.967	0.634	2.66459614968899e-301	chromaffin cells. T3. pro	DUT
UBE2S	1.12425240209612e-305	1.17162714104562	0.957	0.633	2.86200934001609e-301	chromaffin cells. T3. pro	UBE2S
PCLAF	2.70907012543163e-304	1.17731636721181	0.743	0.236	6.89647981831131e-300	chromaffin cells. T3. pro	PCLAF
NCAPH	3.67865701466436e-296	1.43705190668821	0.391	0.06	9.36475716223106e-292	chromaffin cells. T3. pro	NCAPH
CDCA5	1.7066680667482e-294	1.40592836981041	0.427	0.074	4.3446648975209e-290	chromaffin cells. T3. pro	CDCA5
CDCA3	2.45900443190912e-292	1.45439525457572	0.415	0.07	6.25988758231105e-288	chromaffin cells. T3. pro	CDCA3
MIS18BP1	1.57923170127223e-290	1.1607719566198	0.728	0.234	4.02025014192871e-286	chromaffin cells. T3. pro	MIS18BP1
BUB1	9.44944265956073e-290	1.55294698376287	0.357	0.05	2.40554461784437e-285	chromaffin cells. T3. pro	BUB1
LMNB1	2.51831749043483e-289	1.19805491075285	0.745	0.255	6.41088083539995e-285	chromaffin cells. T3. pro	LMNB1
PRR11	2.27629735194633e-288	1.42679410364222	0.392	0.063	5.79477016884977e-284	chromaffin cells. T3. pro	PRR11
CENPW	4.94759455484621e-284	1.24209206464971	0.657	0.197	1.2595091458272e-279	chromaffin cells. T3. pro	CENPW
DBF4	9.75968839494936e-284	1.33997832526512	0.571	0.147	2.48452387470226e-279	chromaffin cells. T3. pro	DBF4
KNSTRN	1.85957956339193e-283	1.48599602025198	0.521	0.123	4.73393169452684e-279	chromaffin cells. T3. pro	KNSTRN
HIST1H4C	1.79283023845448e-281	1.85379322368505	0.844	0.496	4.56400793803358e-277	chromaffin cells. T3. pro	HIST1H4C
SPAG5	5.25024648088797e-281	1.46078181414403	0.356	0.051	1.33655524663965e-276	chromaffin cells. T3. pro	SPAG5
HIST1H1B	1.46136047730616e-280	1.5623715087553	0.357	0.052	3.7201853670783e-276	chromaffin cells. T3. pro	HIST1H1B
KIF20A	2.24508871786345e-280	1.4753768554047	0.347	0.048	5.71532234906499e-276	chromaffin cells. T3. pro	KIF20A
CDC25C	4.06323486295356e-280	1.44413758378922	0.292	0.031	1.03437769906209e-275	chromaffin cells. T3. pro	CDC25C
CLSPN	6.90810495723322e-280	1.34112543855362	0.573	0.147	1.75859627896286e-275	chromaffin cells. T3. pro	CLSPN
KIF21A2	1.96337622629962e-278	0.93772226132704	0.942	0.5	4.99816685929093e-274	chromaffin cells. T3. pro	KIF21A
KIF18A	3.34353462706046e-275	1.47290681062884	0.347	0.049	8.5116361001078e-271	chromaffin cells. T3. pro	KIF18A
CENPH	5.59527026658486e-274	1.24863663486677	0.642	0.194	1.42438795176451e-269	chromaffin cells. T3. pro	CENPH
KIF15	8.13321137597829e-273	1.30737555902806	0.429	0.079	2.07047161998279e-268	chromaffin cells. T3. pro	KIF15
CENPU	1.23040414091596e-272	1.1991669908459	0.563	0.14	3.13223982152976e-268	chromaffin cells. T3. pro	CENPU
HJURP	2.50074383383453e-271	1.40359413558835	0.344	0.049	6.36614357779257e-267	chromaffin cells. T3. pro	HJURP
PCNA	1.37492362693135e-261	1.20683013513721	0.773	0.314	3.50014307707913e-257	chromaffin cells. T3. pro	PCNA
DIAPH3	2.22438960708623e-261	1.45288696299217	0.388	0.068	5.66262862275941e-257	chromaffin cells. T3. pro	DIAPH3
HNRNPA2B1	1.52667963074855e-260	0.576018552193601	1	0.942	3.88646833599659e-256	chromaffin cells. T3. pro	HNRNPA2B1
TMSB15A2	4.8468964622722e-260	0.844449065429668	0.963	0.589	1.23387443240063e-255	chromaffin cells. T3. pro	TMSB15A
FAM83D	5.10274278489118e-258	1.47293347892789	0.287	0.034	1.29900523074975e-253	chromaffin cells. T3. pro	FAM83D
ORC6	2.24665641838553e-254	1.05708697057922	0.664	0.207	5.71931324428405e-250	chromaffin cells. T3. pro	ORC6
TK1	3.14552344630832e-246	1.25530165724881	0.465	0.105	8.0075590372671e-242	chromaffin cells. T3. pro	TK1
CIT	2.64859474990168e-245	1.36771760043502	0.361	0.062	6.74252765482469e-241	chromaffin cells. T3. pro	CIT
MZT1	1.51003251142899e-244	1.1374513108374	0.778	0.344	3.84408976434478e-240	chromaffin cells. T3. pro	MZT1
GPSM2	3.86886527077636e-244	1.2549667309322	0.516	0.134	9.84897031981537e-240	chromaffin cells. T3. pro	GPSM2
CENPM	4.83495405601315e-243	1.18453661866871	0.493	0.119	1.23083425403927e-238	chromaffin cells. T3. pro	CENPM
PARPBP	1.7670580737196e-242	1.28959169491397	0.374	0.067	4.49839973826799e-238	chromaffin cells. T3. pro	PARPBP
CCDC34	1.34169121980395e-241	1.17130637442929	0.609	0.19	3.41554333825492e-237	chromaffin cells. T3. pro	CCDC34
ARL6IP1	1.43593726987956e-241	1.33600739965645	0.844	0.459	3.6554655079324e-237	chromaffin cells. T3. pro	ARL6IP1
C21orf58	5.93994612566176e-239	1.24669092364796	0.43	0.092	1.51213208520971e-234	chromaffin cells. T3. pro	C21orf58
AURKA	1.78687287045406e-238	1.50405008610645	0.375	0.071	4.5488422663149e-234	chromaffin cells. T3. pro	AURKA
DTYMK	4.17881701922652e-238	1.03729588209395	0.735	0.283	1.0638014485845e-233	chromaffin cells. T3. pro	DTYMK
RHEB	3.482858814107e-236	0.900992522523032	0.907	0.565	8.86631368307218e-232	chromaffin cells. T3. pro	RHEB
DHFR	1.43507903800115e-233	1.14370347446482	0.636	0.211	3.65328070703952e-229	chromaffin cells. T3. pro	DHFR
CENPN	1.23103383314906e-232	1.18187215081847	0.451	0.103	3.13384282904756e-228	chromaffin cells. T3. pro	CENPN
PTMA1	3.97823444501793e-232	0.402417516497695	1	0.995	1.01273914266821e-227	chromaffin cells. T3. pro	PTMA
SMC3	5.37105037411054e-227	0.808664245056515	0.949	0.623	1.36730829373732e-222	chromaffin cells. T3. pro	SMC3
RAD21	4.98849590852386e-225	1.06530325150937	0.857	0.485	1.26992140343292e-220	chromaffin cells. T3. pro	RAD21
HMGB3	3.15418962258651e-223	1.04937240574685	0.794	0.366	8.02962052221848e-219	chromaffin cells. T3. pro	HMGB3
WEE1	3.62155485974897e-223	1.08014580401968	0.528	0.145	9.21939220646296e-219	chromaffin cells. T3. pro	WEE1
PIF1	4.01771035724195e-223	1.51542814531008	0.274	0.037	1.02278852564308e-218	chromaffin cells. T3. pro	PIF1
USP1	7.57792740841691e-221	1.07457458028516	0.692	0.27	1.92911298036069e-216	chromaffin cells. T3. pro	USP1
PHF19	1.96409159034955e-220	1.14192770483206	0.547	0.162	4.99998796155285e-216	chromaffin cells. T3. pro	PHF19
CALM21	2.06155639448456e-219	0.528452847307235	0.999	0.965	5.24810411343934e-215	chromaffin cells. T3. pro	CALM2
CMC2	4.17411535997946e-212	0.990985198757148	0.692	0.269	1.06260454718997e-207	chromaffin cells. T3. pro	CMC2
GAS2L3	6.36633636686142e-212	1.31113469122823	0.338	0.062	1.62067824891191e-207	chromaffin cells. T3. pro	GAS2L3
GMNN	6.62122903085289e-212	1.05222268965979	0.641	0.227	1.68556627438422e-207	chromaffin cells. T3. pro	GMNN
CCNF	1.20811122833309e-211	1.28347475257239	0.309	0.051	3.07548875396755e-207	chromaffin cells. T3. pro	CCNF
CKAP5	2.08339003734728e-209	1.15369906118721	0.584	0.199	5.30368601807497e-205	chromaffin cells. T3. pro	CKAP5
BUB3	2.99148600881757e-209	0.9109038634017	0.84	0.434	7.61542593264689e-205	chromaffin cells. T3. pro	BUB3
NCAPG2	4.28747940624378e-208	1.21254406735023	0.351	0.069	1.09146363244748e-203	chromaffin cells. T3. pro	NCAPG2
DDX39A	3.78348286881356e-207	1.03339037020438	0.674	0.267	9.63161233913868e-203	chromaffin cells. T3. pro	DDX39A
CENPK	1.50292707753078e-206	1.05146491777185	0.527	0.153	3.82600146127012e-202	chromaffin cells. T3. pro	CENPK
HIST1H1D	2.12141292145039e-206	1.46748454127941	0.445	0.116	5.40048087413627e-202	chromaffin cells. T3. pro	HIST1H1D
ANLN	1.14414947890878e-203	1.22171140178344	0.348	0.069	2.91266132845807e-199	chromaffin cells. T3. pro	ANLN
BASP12	1.35814977107059e-203	0.643890180088909	0.997	0.778	3.4574418722144e-199	chromaffin cells. T3. pro	BASP1
SKA3	2.09171628047791e-201	1.20651193367997	0.3	0.051	5.32488213521262e-197	chromaffin cells. T3. pro	SKA3
ASF1B	2.25455812495825e-200	1.20697473338608	0.328	0.061	5.73942861870623e-196	chromaffin cells. T3. pro	ASF1B
FAM111B	3.75325907027768e-200	1.3022753968495	0.344	0.068	9.5546716152059e-196	chromaffin cells. T3. pro	FAM111B
PSIP1	3.05019165393745e-198	0.669748457867521	0.974	0.726	7.76487289342858e-194	chromaffin cells. T3. pro	PSIP1
H2AFV	1.4609513063343e-197	0.756118728962455	0.928	0.591	3.71914374053523e-193	chromaffin cells. T3. pro	H2AFV
NCAPD2	4.9268605380371e-197	1.13855859572887	0.416	0.102	1.2542308871681e-192	chromaffin cells. T3. pro	NCAPD2
H1FX	4.10056225680486e-195	0.641561558617709	0.98	0.815	1.04388013371481e-190	chromaffin cells. T3. pro	H1FX
HINT1	7.03037352567916e-195	0.481555175432844	0.997	0.916	1.78972218843214e-190	chromaffin cells. T3. pro	HINT1
TRIM59	1.1721773428896e-192	1.17958015329645	0.303	0.054	2.98401186179405e-188	chromaffin cells. T3. pro	TRIM59
MELK	7.5511358363844e-191	1.1992574000073	0.315	0.06	1.92229264986838e-186	chromaffin cells. T3. pro	MELK
EZH2	3.84581257549102e-190	0.98443835247268	0.569	0.188	9.79028507342748e-186	chromaffin cells. T3. pro	EZH2
NSD2	8.86922734958823e-188	0.939173036234407	0.665	0.264	2.25783920638468e-183	chromaffin cells. T3. pro	NSD2
RNASEH2B	5.4824024560722e-187	0.918935300956297	0.713	0.304	1.3956551932423e-182	chromaffin cells. T3. pro	RNASEH2B
CCP110	5.76004745550219e-184	1.12219601954296	0.511	0.164	1.46633528074719e-179	chromaffin cells. T3. pro	CCP110
JPT12	1.05973292115828e-183	0.689548968304952	0.985	0.77	2.69776209739264e-179	chromaffin cells. T3. pro	JPT1
C12orf751	5.999254444151e-181	1.03746027430347	0.5	0.157	1.52723020384752e-176	chromaffin cells. T3. pro	C12orf75
POC1A	1.03181617527967e-180	1.10702073215147	0.306	0.059	2.62669443740945e-176	chromaffin cells. T3. pro	POC1A
NCAPD3	7.49970781602044e-180	1.10681323457878	0.415	0.11	1.90920061872432e-175	chromaffin cells. T3. pro	NCAPD3
SAC3D1	7.58967835825728e-178	1.0717920332826	0.558	0.199	1.93210441966156e-173	chromaffin cells. T3. pro	SAC3D1
CDKN1B	1.9685512435309e-177	0.968104810006254	0.648	0.265	5.01134090065661e-173	chromaffin cells. T3. pro	CDKN1B
DEPDC1B	8.33034561337413e-176	1.14992416158366	0.271	0.047	2.12065608279665e-171	chromaffin cells. T3. pro	DEPDC1B
DLEU2	4.88576599469535e-175	0.950134763033649	0.446	0.125	1.2437694492696e-170	chromaffin cells. T3. pro	DLEU2
MASTL	1.0254551388005e-174	1.15576837633421	0.29	0.055	2.61050114684444e-170	chromaffin cells. T3. pro	MASTL
RFC3	1.96702229837499e-174	1.00811332057489	0.51	0.165	5.00744866497322e-170	chromaffin cells. T3. pro	RFC3
BRCA1	5.23532099077276e-174	1.09542397958298	0.398	0.103	1.33275566462102e-169	chromaffin cells. T3. pro	BRCA1
H2AFY	5.40694324882014e-171	0.681638038320001	0.915	0.606	1.37644554285214e-166	chromaffin cells. T3. pro	H2AFY
GINS2	3.49931608457195e-169	0.918699742780067	0.61	0.235	8.90820895649482e-165	chromaffin cells. T3. pro	GINS2
CBX5	5.68277551427636e-169	0.679328195707549	0.904	0.578	1.44666416266933e-164	chromaffin cells. T3. pro	CBX5
CDT1	1.32765844077389e-168	1.10211730372153	0.422	0.119	3.3798200926781e-164	chromaffin cells. T3. pro	CDT1
GNG42	5.01510405672583e-168	0.73109331297658	0.786	0.371	1.27669503972069e-163	chromaffin cells. T3. pro	GNG4
BRCA2	2.12384061939264e-166	1.1311777514948	0.329	0.074	5.40666106478785e-162	chromaffin cells. T3. pro	BRCA2
CDC25B	6.18450190316571e-164	1.05633858966062	0.387	0.102	1.57438864948889e-159	chromaffin cells. T3. pro	CDC25B
PSRC1	7.6174535376249e-162	1.10967898514818	0.303	0.064	1.93917514707317e-157	chromaffin cells. T3. pro	PSRC1
UHRF1	2.56228986486495e-161	1.04671057103807	0.363	0.091	6.52282130898671e-157	chromaffin cells. T3. pro	UHRF1
TMX42	6.84290459067434e-161	0.755516520456603	0.833	0.456	1.74199822164797e-156	chromaffin cells. T3. pro	TMX4
HP1BP3	1.7146869120585e-155	0.768116433043684	0.853	0.533	4.36507847202732e-151	chromaffin cells. T3. pro	HP1BP3
MTUS12	5.76257436424365e-155	0.866636595091503	0.68	0.304	1.4669785559055e-150	chromaffin cells. T3. pro	MTUS1
MCM10	8.42088471168349e-155	1.10034484555409	0.33	0.079	2.14370462105326e-150	chromaffin cells. T3. pro	MCM10
SKA2	8.87633581202258e-155	0.833747099515185	0.741	0.371	2.25964880766659e-150	chromaffin cells. T3. pro	SKA2
EMC9	3.6080157992462e-154	0.941897600169228	0.511	0.179	9.18492582014106e-150	chromaffin cells. T3. pro	EMC9
JADE1	4.3219244197027e-154	1.02756748598552	0.434	0.134	1.10023229952372e-149	chromaffin cells. T3. pro	JADE1
RRM1	5.11995254936575e-154	0.886022964220498	0.628	0.268	1.30338632049204e-149	chromaffin cells. T3. pro	RRM1
PXMP2	9.9197951832331e-154	0.910929409498018	0.594	0.243	2.52528225979565e-149	chromaffin cells. T3. pro	PXMP2
GGH	1.44492691469458e-153	0.853190794058209	0.571	0.217	3.678350446738e-149	chromaffin cells. T3. pro	GGH
ELAVL42	2.08809076118058e-153	0.572163510228802	0.953	0.611	5.3156526507374e-149	chromaffin cells. T3. pro	ELAVL4
MMS22L	6.86166961219954e-152	0.999770848777151	0.412	0.121	1.74677523317764e-147	chromaffin cells. T3. pro	MMS22L
ADD21	1.01552532315693e-151	0.947625799201246	0.398	0.114	2.5852228151606e-147	chromaffin cells. T3. pro	ADD2
PCM1	1.42175511479073e-151	0.679839578282557	0.887	0.568	3.61936199572277e-147	chromaffin cells. T3. pro	PCM1
INSM2	4.34518907176002e-151	0.872044251688571	0.485	0.158	1.10615478199795e-146	chromaffin cells. T3. pro	INSM2
NASP	6.30797769588238e-151	0.622972911267551	0.944	0.677	1.60582188204078e-146	chromaffin cells. T3. pro	NASP
CEP128	1.95535203045069e-150	1.0234786774966	0.298	0.065	4.97773966391833e-146	chromaffin cells. T3. pro	CEP128
ANP32B	2.70153333764036e-150	0.530434328109551	0.971	0.78	6.87729341763107e-146	chromaffin cells. T3. pro	ANP32B
TRIP13	3.53588322175312e-149	0.992191304242995	0.322	0.078	9.00129791761691e-145	chromaffin cells. T3. pro	TRIP13
TUBA1A2	4.26759737071531e-149	0.375939157550103	1	0.982	1.086402262663e-144	chromaffin cells. T3. pro	TUBA1A
FANCI	4.83943238172861e-149	1.03924140144148	0.347	0.09	1.23197430141665e-144	chromaffin cells. T3. pro	FANCI
HIST1H2BH	1.21998900929542e-148	1.06075559045564	0.308	0.071	3.10572602096335e-144	chromaffin cells. T3. pro	HIST1H2BH
SFPQ	1.28372466348865e-148	0.620633618057286	0.963	0.789	3.26797787584307e-144	chromaffin cells. T3. pro	SFPQ
CEP152	4.22479211419938e-147	1.08559958331036	0.259	0.051	1.07550532851174e-142	chromaffin cells. T3. pro	CEP152
HIRIP3	4.63020939041908e-147	0.883710681385561	0.527	0.195	1.17871240451898e-142	chromaffin cells. T3. pro	HIRIP3
ATAD5	9.48711645542972e-147	0.953195443169168	0.414	0.126	2.41513523605874e-142	chromaffin cells. T3. pro	ATAD5
SERTAD4	3.19917711613685e-146	0.938622871209385	0.293	0.064	8.14414518454958e-142	chromaffin cells. T3. pro	SERTAD4
CENPV1	8.46460137891927e-146	0.646493971878083	0.869	0.524	2.15483357303148e-141	chromaffin cells. T3. pro	CENPV
ASRGL1	2.21701336481183e-143	0.835337282725645	0.579	0.236	5.64385092280146e-139	chromaffin cells. T3. pro	ASRGL1
PTGES3	7.46911141790637e-143	0.501352407830074	0.974	0.776	1.90141169365643e-138	chromaffin cells. T3. pro	PTGES3
CEP70	1.01351680989203e-142	1.09872710272514	0.353	0.097	2.58010974294213e-138	chromaffin cells. T3. pro	CEP70
SLC4A81	2.49432681871833e-142	0.782605712994973	0.586	0.235	6.34980778241125e-138	chromaffin cells. T3. pro	SLC4A8
MYEF2	3.14971088370369e-142	0.778187922211071	0.73	0.378	8.01821899664447e-138	chromaffin cells. T3. pro	MYEF2
CXCR4	8.57171924698023e-142	0.983450497930607	0.279	0.06	2.18210256870376e-137	chromaffin cells. T3. pro	CXCR4
SESTD11	5.71642724065395e-140	0.738426634794294	0.662	0.3	1.45523088265328e-135	chromaffin cells. T3. pro	SESTD1
LMNB2	7.98998331549694e-140	0.924430426008897	0.429	0.139	2.03401005262606e-135	chromaffin cells. T3. pro	LMNB2
RAN	1.61104898726021e-139	0.454553796252344	0.979	0.868	4.10124740686832e-135	chromaffin cells. T3. pro	RAN
MCM7	2.51381670140347e-139	0.776952823206536	0.685	0.319	6.3994231767628e-135	chromaffin cells. T3. pro	MCM7
HELLS	6.71124381648606e-139	0.876106229599749	0.598	0.257	1.70848133836286e-134	chromaffin cells. T3. pro	HELLS
VRK1	7.00937468958941e-139	0.921275001660526	0.462	0.16	1.78437651472878e-134	chromaffin cells. T3. pro	VRK1
PBX3	3.95633171726554e-138	0.827120050267071	0.538	0.209	1.00716336526429e-133	chromaffin cells. T3. pro	PBX3
FEN1	4.84392238340048e-138	0.958721946397191	0.447	0.152	1.23311732114226e-133	chromaffin cells. T3. pro	FEN1
CENPL	5.66318370831699e-138	1.04172059841729	0.279	0.063	1.44167667662626e-133	chromaffin cells. T3. pro	CENPL
CNTLN	2.85918890444327e-137	0.85123016719316	0.495	0.179	7.27863719404123e-133	chromaffin cells. T3. pro	CNTLN
EYA1	6.50215391909737e-137	0.821655387286566	0.414	0.128	1.65525332318462e-132	chromaffin cells. T3. pro	EYA1
G2E3	6.69908884981905e-137	1.03643600240232	0.422	0.14	1.70538704849844e-132	chromaffin cells. T3. pro	G2E3
LIG1	1.98632491036343e-136	0.990909418372355	0.374	0.11	5.05658732431218e-132	chromaffin cells. T3. pro	LIG1
FOXP11	7.42241105275291e-136	0.664990479902769	0.719	0.346	1.88952318169931e-131	chromaffin cells. T3. pro	FOXP1
ELAVL32	3.02974421737243e-135	0.650317504610743	0.805	0.419	7.71281985416499e-131	chromaffin cells. T3. pro	ELAVL3
SMC1A	1.28984410142341e-133	0.809378880619469	0.68	0.334	3.28355612899357e-129	chromaffin cells. T3. pro	SMC1A
NUDT15	6.14163163050691e-133	0.881302518010327	0.444	0.151	1.56347516417814e-128	chromaffin cells. T3. pro	NUDT15
MEIS21	1.26553674541675e-132	0.715423510029677	0.648	0.289	3.22167689280742e-128	chromaffin cells. T3. pro	MEIS2
HDGF	1.33278525987692e-132	0.780276570508775	0.691	0.353	3.39287143606867e-128	chromaffin cells. T3. pro	HDGF
PAFAH1B31	2.93569703770692e-132	0.579176448629754	0.915	0.627	7.4734039488905e-128	chromaffin cells. T3. pro	PAFAH1B3
CENPJ	9.57481865676774e-132	0.857255844360262	0.421	0.137	2.43746158545336e-127	chromaffin cells. T3. pro	CENPJ
HIST1H1E	5.82009485639315e-131	1.14406716574027	0.26	0.058	1.481621547592e-126	chromaffin cells. T3. pro	HIST1H1E
E2F1	5.94115444940574e-131	0.995467354742479	0.378	0.116	1.51243968818522e-126	chromaffin cells. T3. pro	E2F1
ACOT71	6.41670539662183e-131	0.841991249199656	0.565	0.24	1.63350069281802e-126	chromaffin cells. T3. pro	ACOT7
SMS2	9.61946697635666e-131	0.586427762535235	0.888	0.587	2.44882770817112e-126	chromaffin cells. T3. pro	SMS
SST1	1.23516155217328e-130	0.587544544369323	0.733	0.357	3.14435076336751e-126	chromaffin cells. T3. pro	SST
HSP90AA1	2.32424503700835e-130	0.357623170904169	1	0.974	5.91683059071216e-126	chromaffin cells. T3. pro	HSP90AA1
CHEK1	2.88267960733698e-130	0.896249118222334	0.402	0.128	7.33843747639776e-126	chromaffin cells. T3. pro	CHEK1
DSCC1	7.45759048100426e-130	1.02591440460269	0.285	0.069	1.89847880874926e-125	chromaffin cells. T3. pro	DSCC1
RBBP8	1.60655342288699e-129	0.952967151372006	0.355	0.105	4.0898030486434e-125	chromaffin cells. T3. pro	RBBP8
PIM1	2.67229251144189e-129	0.936083845447789	0.336	0.094	6.80285504637763e-125	chromaffin cells. T3. pro	PIM1
UBALD2	2.70252747755651e-129	0.912620103427749	0.589	0.264	6.8798241996156e-125	chromaffin cells. T3. pro	UBALD2
RANBP1	7.2635295655945e-129	0.577106296729514	0.948	0.711	1.84907672151339e-124	chromaffin cells. T3. pro	RANBP1
CDK5RAP2	2.456679081397e-128	0.853563814447442	0.501	0.192	6.25396793751234e-124	chromaffin cells. T3. pro	CDK5RAP2
GAP432	2.99980212395577e-127	0.483973237380884	0.957	0.563	7.6365962669542e-123	chromaffin cells. T3. pro	GAP43
CCT5	5.24842895310675e-127	0.561994328734913	0.915	0.652	1.33609255859239e-122	chromaffin cells. T3. pro	CCT5
CSRP2	1.92802906949113e-126	0.90835572173189	0.343	0.098	4.90818360220358e-122	chromaffin cells. T3. pro	CSRP2
LDHA	3.61097297752847e-126	0.592076893031096	0.893	0.566	9.19245390889423e-122	chromaffin cells. T3. pro	LDHA
UCP2	2.74992963320151e-125	0.880731427839432	0.371	0.116	7.00049586724108e-121	chromaffin cells. T3. pro	UCP2
WDR76	5.89945801212852e-125	0.967776011347213	0.305	0.08	1.50182502614756e-120	chromaffin cells. T3. pro	WDR76
NDE1	1.29808702107261e-124	1.03939900793473	0.292	0.075	3.30454012954455e-120	chromaffin cells. T3. pro	NDE1
FBLN1	1.75219162734053e-123	0.613248129019286	0.758	0.382	4.46055422572078e-119	chromaffin cells. T3. pro	FBLN1
MAP1B2	5.94718392937595e-123	0.453738182790145	0.997	0.807	1.51397461290124e-118	chromaffin cells. T3. pro	MAP1B
ANK22	1.06505198962455e-122	0.630861167916008	0.724	0.355	2.71130284998723e-118	chromaffin cells. T3. pro	ANK2
SAE1	1.11978668062903e-122	0.768342896099894	0.545	0.228	2.85064095287731e-118	chromaffin cells. T3. pro	SAE1
SAMD1	1.64211590444209e-121	0.739037276517337	0.713	0.391	4.18033445793822e-117	chromaffin cells. T3. pro	SAMD1
CPNE81	1.93508293518509e-120	0.776124902980117	0.481	0.181	4.92614062810068e-116	chromaffin cells. T3. pro	CPNE8
CDC45	1.59980017683729e-119	0.965025461543641	0.268	0.065	4.07261131017469e-115	chromaffin cells. T3. pro	CDC45
CENPC	9.2847568157557e-119	0.842577271657262	0.463	0.177	2.36362054258693e-114	chromaffin cells. T3. pro	CENPC
SOX11	1.91628733840808e-118	0.636956424531982	0.798	0.471	4.87829267738545e-114	chromaffin cells. T3. pro	SOX11
MZT2B	2.28520693849477e-118	0.401854204810913	0.99	0.87	5.81745130332613e-114	chromaffin cells. T3. pro	MZT2B
CYCS	1.08219884314484e-117	0.540555249133635	0.9	0.636	2.75495359499383e-113	chromaffin cells. T3. pro	CYCS
LRR1	2.5293529978945e-117	0.955608522905501	0.276	0.071	6.43897392674004e-113	chromaffin cells. T3. pro	LRR1
GKAP1	4.40142779627789e-117	0.705153012243158	0.517	0.208	1.12047147409846e-112	chromaffin cells. T3. pro	GKAP1
SLC38A12	6.0969141263012e-117	0.578901450366508	0.657	0.296	1.5520914291325e-112	chromaffin cells. T3. pro	SLC38A1
KIF5B	7.47104915929226e-117	0.603643359538308	0.887	0.606	1.90190498448103e-112	chromaffin cells. T3. pro	KIF5B
DTL	9.16363542640995e-117	0.967669353519829	0.281	0.073	2.33278667050118e-112	chromaffin cells. T3. pro	DTL
LBR	1.83737795113503e-115	0.751721953419289	0.585	0.266	4.67741305020445e-111	chromaffin cells. T3. pro	LBR
HYLS1	5.25461304456746e-115	1.00829010406108	0.254	0.061	1.33766684275554e-110	chromaffin cells. T3. pro	HYLS1
ZNF7382	9.40166590363114e-115	0.628396678622587	0.653	0.31	2.39338208908738e-110	chromaffin cells. T3. pro	ZNF738
TTF2	2.96517053377256e-114	0.928480683095146	0.272	0.07	7.5484346278248e-110	chromaffin cells. T3. pro	TTF2
DNAJC9	3.74106971476602e-114	0.803555614980702	0.534	0.23	9.52364117287985e-110	chromaffin cells. T3. pro	DNAJC9
PROX11	7.99928523741983e-114	0.633824697649013	0.661	0.313	2.03637804288997e-109	chromaffin cells. T3. pro	PROX1
RPA3	1.02926361594771e-113	0.699243981283999	0.646	0.32	2.62019638711808e-109	chromaffin cells. T3. pro	RPA3
HNRNPR	6.60585493982395e-112	0.485284211624346	0.948	0.75	1.68165249203098e-107	chromaffin cells. T3. pro	HNRNPR
HIST1H1C	7.23039145360647e-112	0.948342846043025	0.46	0.183	1.8406407523446e-107	chromaffin cells. T3. pro	HIST1H1C
ENO22	2.04084071323353e-111	0.661446631722467	0.611	0.278	5.1953682036786e-107	chromaffin cells. T3. pro	ENO2
ZFHX32	3.41348391746041e-111	0.522196371205794	0.883	0.57	8.68970600867897e-107	chromaffin cells. T3. pro	ZFHX3
LSM4	4.31928806253493e-111	0.536214581169962	0.894	0.608	1.09956116207952e-106	chromaffin cells. T3. pro	LSM4
DCTN3	4.54655784601359e-111	0.521673011707135	0.911	0.675	1.15741723085968e-106	chromaffin cells. T3. pro	DCTN3
CCDC18	1.13474735384907e-110	0.943924576623689	0.253	0.063	2.88872633869358e-106	chromaffin cells. T3. pro	CCDC18
RTN12	3.51784556812905e-110	0.442655534938693	0.918	0.477	8.95537946278613e-106	chromaffin cells. T3. pro	RTN1
PRKAR2B2	6.17333364112297e-110	0.651086064246726	0.646	0.309	1.57154554502067e-105	chromaffin cells. T3. pro	PRKAR2B
TUBB2A2	2.03603228960971e-109	0.386240119454148	0.949	0.621	5.18312739965943e-105	chromaffin cells. T3. pro	TUBB2A
CHAF1A	2.13558350793625e-109	0.920291548179751	0.336	0.106	5.43655493615332e-105	chromaffin cells. T3. pro	CHAF1A
CNTRL	3.70140572565074e-109	0.866935611314126	0.39	0.137	9.42266855578909e-105	chromaffin cells. T3. pro	CNTRL
HNRNPAB	5.00161481234829e-109	0.544627202459674	0.899	0.626	1.2732610827795e-104	chromaffin cells. T3. pro	HNRNPAB
CDCA7	7.13911053583743e-109	0.868318610044387	0.353	0.114	1.81740336910813e-104	chromaffin cells. T3. pro	CDCA7
CACYBP	9.13807099829321e-109	0.594763254591927	0.8	0.482	2.3262787340355e-104	chromaffin cells. T3. pro	CACYBP
RMI2	1.10060578846823e-108	0.885061281474221	0.339	0.108	2.80181215570358e-104	chromaffin cells. T3. pro	RMI2
HDAC21	3.21295041558572e-108	0.491060768636401	0.921	0.659	8.17920787295656e-104	chromaffin cells. T3. pro	HDAC2
RFC4	8.11277934921652e-108	0.805670759671862	0.418	0.154	2.06527023893005e-103	chromaffin cells. T3. pro	RFC4
FANCA	1.40037773769709e-107	0.852499992917467	0.285	0.079	3.56494160685549e-103	chromaffin cells. T3. pro	FANCA
TMEM237	3.52110268097774e-107	0.784058183894776	0.483	0.2	8.96367109496504e-103	chromaffin cells. T3. pro	TMEM237
SPDL1	4.09079707444299e-107	0.897980276416311	0.331	0.105	1.04139421124095e-102	chromaffin cells. T3. pro	SPDL1
SCLT1	4.49558780899169e-107	0.879118990667729	0.463	0.191	1.14444178853501e-102	chromaffin cells. T3. pro	SCLT1
NUDT1	8.24890819728919e-107	0.647771953173926	0.616	0.292	2.09992455978391e-102	chromaffin cells. T3. pro	NUDT1
PPIA	1.02829403469062e-106	0.292347408837156	0.997	0.968	2.61772812411191e-102	chromaffin cells. T3. pro	PPIA
CEP78	3.46966947808933e-106	0.776714412307013	0.469	0.191	8.83273759037201e-102	chromaffin cells. T3. pro	CEP78
TUBB6	8.71795903198382e-106	0.834253921982965	0.376	0.131	2.21933083077212e-101	chromaffin cells. T3. pro	TUBB6
SUZ12	5.22253454094027e-105	0.710296262877222	0.587	0.28	1.32950061808717e-100	chromaffin cells. T3. pro	SUZ12
CDCA4	6.57476357097856e-105	0.876762603774372	0.327	0.104	1.67373756226401e-100	chromaffin cells. T3. pro	CDCA4
UBB	1.77400148333376e-104	0.341433857545043	0.996	0.956	4.51607557612275e-100	chromaffin cells. T3. pro	UBB
RASSF1	3.08830619822866e-104	0.807333024164223	0.396	0.144	7.86190108883069e-100	chromaffin cells. T3. pro	RASSF1
ZNF7041	5.67656380001368e-104	0.538715471575185	0.803	0.47	1.44508284656948e-99	chromaffin cells. T3. pro	ZNF704
HIST2H2AC	1.9404482857726e-103	0.990773012467432	0.259	0.069	4.9397992010913e-99	chromaffin cells. T3. pro	HIST2H2AC
DCK1	7.01624094749644e-103	0.736246325556425	0.462	0.186	1.78612445800417e-98	chromaffin cells. T3. pro	DCK
COX8A	8.83011010440464e-103	0.442697427736329	0.954	0.757	2.24788112927829e-98	chromaffin cells. T3. pro	COX8A
MAZ	9.13503084768685e-103	0.554625349264504	0.819	0.524	2.32550480289564e-98	chromaffin cells. T3. pro	MAZ
MAGI11	9.19470501508592e-103	0.748179142291982	0.363	0.123	2.34069605569042e-98	chromaffin cells. T3. pro	MAGI1
YBX1	1.55194838810547e-102	0.3160420066545	0.999	0.941	3.95079501160011e-98	chromaffin cells. T3. pro	YBX1
NFIB	7.4383373121487e-102	0.669535152805142	0.511	0.219	1.89357752955369e-97	chromaffin cells. T3. pro	NFIB
ACAT21	9.14755461164604e-102	0.586196911660619	0.683	0.361	2.32869297748673e-97	chromaffin cells. T3. pro	ACAT2
DICER12	1.7074956706433e-101	0.557305381062801	0.794	0.487	4.34677172875665e-97	chromaffin cells. T3. pro	DICER1
SYNPO22	6.23862847997184e-101	0.580496687101615	0.547	0.234	1.58816765214643e-96	chromaffin cells. T3. pro	SYNPO2
TOX31	2.322343991412e-100	0.724724204046098	0.407	0.151	5.91199109893754e-96	chromaffin cells. T3. pro	TOX3
BANF1	5.67431089042824e-100	0.49788357050216	0.904	0.65	1.44450932337632e-95	chromaffin cells. T3. pro	BANF1
NCAPH2	8.71011088747226e-100	0.79592911282559	0.349	0.119	2.21733292862381e-95	chromaffin cells. T3. pro	NCAPH2
CBX3	2.17499107317248e-99	0.485886993214464	0.895	0.654	5.53687477497519e-95	chromaffin cells. T3. pro	CBX3
DPYSL22	1.4607619550817e-98	0.5124085365805	0.812	0.494	3.71866170905148e-94	chromaffin cells. T3. pro	DPYSL2
ONECUT21	1.62065454542686e-98	0.663311232399504	0.412	0.152	4.12570027629317e-94	chromaffin cells. T3. pro	ONECUT2
NNAT2	2.76801707679018e-98	0.399160030007832	0.973	0.784	7.04654107238475e-94	chromaffin cells. T3. pro	NNAT
TEX30	4.00366132166337e-98	0.778462552305961	0.354	0.123	1.01921206265584e-93	chromaffin cells. T3. pro	TEX30
HLTF	8.8013696503094e-98	0.628996365640588	0.616	0.31	2.24056467187926e-93	chromaffin cells. T3. pro	HLTF
TFAP2B2	9.02618909107324e-98	0.486354594905724	0.811	0.471	2.29779695691451e-93	chromaffin cells. T3. pro	TFAP2B
CEP135	2.2925785275604e-97	0.824196096867553	0.351	0.123	5.83621715761051e-93	chromaffin cells. T3. pro	CEP135
ATCAY2	4.93957016386916e-97	0.705813218444002	0.562	0.27	1.25746637661617e-92	chromaffin cells. T3. pro	ATCAY
SEPT11	9.57124288130991e-97	0.595423013630289	0.735	0.421	2.43655130029506e-92	chromaffin cells. T3. pro	SEPT11
TLX3	1.13636850209356e-96	0.570973854210429	0.422	0.156	2.89285329577957e-92	chromaffin cells. T3. pro	TLX3
HNRNPA3	9.7007593123235e-96	0.382419866027817	0.978	0.836	2.46952229813819e-91	chromaffin cells. T3. pro	HNRNPA3
RUNX1T1	2.97039455377973e-95	0.650211134428239	0.501	0.219	7.56173341555707e-91	chromaffin cells. T3. pro	RUNX1T1
NSMCE4A	3.88156169691296e-95	0.680663164929553	0.486	0.21	9.88129161183133e-91	chromaffin cells. T3. pro	NSMCE4A
ACYP1	1.30973638278604e-94	0.731189711499521	0.484	0.215	3.33419590965842e-90	chromaffin cells. T3. pro	ACYP1
CHCHD2	1.49572868644848e-94	0.315219855193696	0.993	0.933	3.8076765170919e-90	chromaffin cells. T3. pro	CHCHD2
DNMT1	3.80035649366698e-94	0.683955670541183	0.621	0.326	9.67456752592803e-90	chromaffin cells. T3. pro	DNMT1
KHDRBS1	6.05580232025679e-94	0.414696586811452	0.937	0.738	1.54162559666777e-89	chromaffin cells. T3. pro	KHDRBS1
PBRM1	7.56462573962979e-94	0.569607073438427	0.773	0.465	1.92572677453756e-89	chromaffin cells. T3. pro	PBRM1
CBX1	1.25020373501475e-93	0.540147687285248	0.797	0.504	3.18264364822705e-89	chromaffin cells. T3. pro	CBX1
DHPS	1.89112758899842e-93	0.566987747375921	0.711	0.405	4.81424350331328e-89	chromaffin cells. T3. pro	DHPS
ATP5F1B	1.95934456615562e-93	0.412578541448251	0.973	0.827	4.98790346206236e-89	chromaffin cells. T3. pro	ATP5F1B
ARHGAP29	3.23630869795255e-93	0.768691794616366	0.307	0.098	8.23867105237781e-89	chromaffin cells. T3. pro	ARHGAP29
SET	5.69991203783835e-93	0.351196116998105	0.98	0.886	1.45102660747251e-88	chromaffin cells. T3. pro	SET
POU2F22	6.80155126078671e-93	0.471017779176742	0.724	0.385	1.73147090445847e-88	chromaffin cells. T3. pro	POU2F2
CHN11	7.25118960156612e-93	0.699091893440995	0.4	0.153	1.84593533687069e-88	chromaffin cells. T3. pro	CHN1
RHNO1	7.98703522216601e-93	0.771611610622579	0.339	0.118	2.0332595565068e-88	chromaffin cells. T3. pro	RHNO1
RAC31	7.45836423689212e-92	0.567414277977568	0.614	0.303	1.89867578378563e-87	chromaffin cells. T3. pro	RAC3
HNRNPD	8.21528202367893e-92	0.414570428269093	0.939	0.725	2.09136434476795e-87	chromaffin cells. T3. pro	HNRNPD
GRK32	1.01024593084804e-91	0.533712401958844	0.648	0.325	2.57178306615986e-87	chromaffin cells. T3. pro	GRK3
AGTPBP12	1.69079977611824e-91	0.625855143669936	0.536	0.248	4.3042689900642e-87	chromaffin cells. T3. pro	AGTPBP1
FABP52	2.63136435997088e-91	0.355408777175875	0.969	0.768	6.69866425117788e-87	chromaffin cells. T3. pro	FABP5
PSMC3	2.73620921558701e-91	0.531287847663823	0.788	0.497	6.96556780011985e-87	chromaffin cells. T3. pro	PSMC3
SMIM18	3.9000835193561e-91	0.793127925694294	0.268	0.079	9.92844261522482e-87	chromaffin cells. T3. pro	SMIM18
SSBP21	2.00751151614054e-90	0.543190335381289	0.699	0.385	5.11052206663897e-86	chromaffin cells. T3. pro	SSBP2
YWHAQ1	2.21652735492026e-90	0.362421861820677	0.973	0.836	5.64261368742049e-86	chromaffin cells. T3. pro	YWHAQ
MCM6	2.51325962832888e-90	0.789626520613822	0.38	0.148	6.39800503583682e-86	chromaffin cells. T3. pro	MCM6
RTN32	8.87049032574296e-90	0.428720173695846	0.905	0.628	2.25816072222438e-85	chromaffin cells. T3. pro	RTN3
TUBA1C	1.255257144121e-89	0.988980258475841	0.402	0.171	3.19550811178884e-85	chromaffin cells. T3. pro	TUBA1C
APLP12	3.0490259854903e-89	0.474768686401045	0.765	0.427	7.76190545126265e-85	chromaffin cells. T3. pro	APLP1
MAPRE1	4.28341347612306e-89	0.568372183367902	0.702	0.406	1.09042856861665e-84	chromaffin cells. T3. pro	MAPRE1
AGAP12	1.21502928834379e-88	0.642597119995955	0.496	0.226	3.09310005933678e-84	chromaffin cells. T3. pro	AGAP1
RPL39L	2.07819011234429e-88	0.669190947327667	0.503	0.235	5.29044856899487e-84	chromaffin cells. T3. pro	RPL39L
NET1	5.09003380044849e-88	0.780952687733458	0.321	0.112	1.29576990458017e-83	chromaffin cells. T3. pro	NET1
KIF5C2	5.14246192667357e-88	0.431678259279102	0.815	0.488	1.30911653267329e-83	chromaffin cells. T3. pro	KIF5C
TPGS21	1.25985583064484e-87	0.540696515383057	0.691	0.388	3.20721498807256e-83	chromaffin cells. T3. pro	TPGS2
MLLT112	3.74498232577009e-87	0.360678785681456	0.969	0.722	9.53360150671291e-83	chromaffin cells. T3. pro	MLLT11
TLNRD1	5.64940455656805e-87	0.763636161608082	0.376	0.149	1.43816891796553e-82	chromaffin cells. T3. pro	TLNRD1
MCM4	6.45706987728697e-87	0.683997345446983	0.421	0.173	1.64377627866094e-82	chromaffin cells. T3. pro	MCM4
MPHOSPH9	1.69672626716766e-86	0.757323931145144	0.361	0.138	4.31935605832872e-82	chromaffin cells. T3. pro	MPHOSPH9
PRIM1	6.42737699827261e-86	0.793927189737871	0.313	0.109	1.63621736245026e-81	chromaffin cells. T3. pro	PRIM1
ILF2	1.14009851184117e-85	0.464121778525381	0.911	0.688	2.90234878159406e-81	chromaffin cells. T3. pro	ILF2
TOPBP1	1.38186854089579e-85	0.671350253022434	0.428	0.181	3.51782274455841e-81	chromaffin cells. T3. pro	TOPBP1
WDR34	1.78047550230759e-85	0.77285401431912	0.395	0.163	4.53255648622444e-81	chromaffin cells. T3. pro	WDR34
KATNAL1	5.74557517999242e-85	0.648888643621296	0.393	0.158	1.46265107357067e-80	chromaffin cells. T3. pro	KATNAL1
KMT5A	7.59590947194383e-85	0.757692275529952	0.358	0.138	1.93369067427274e-80	chromaffin cells. T3. pro	KMT5A
CDK19	9.73393153972442e-85	0.683818217121837	0.363	0.137	2.47796695206765e-80	chromaffin cells. T3. pro	CDK19
CCDC681	1.29456276144273e-84	0.596529757562993	0.46	0.201	3.29556842180477e-80	chromaffin cells. T3. pro	CCDC68
DCLRE1C	1.31978715822828e-84	0.690081599655168	0.321	0.113	3.35978216870174e-80	chromaffin cells. T3. pro	DCLRE1C
ZNF519	2.40834121300658e-84	0.66267656939851	0.312	0.107	6.13091422595086e-80	chromaffin cells. T3. pro	ZNF519
XRCC2	2.89377271211686e-84	0.788703250147296	0.255	0.077	7.36667719323589e-80	chromaffin cells. T3. pro	XRCC2
ICA11	3.06111646847571e-83	0.4716117108328	0.708	0.397	7.79268419379861e-79	chromaffin cells. T3. pro	ICA1
N4BP2	3.4624740798496e-83	0.590886219621063	0.61	0.325	8.81442026507312e-79	chromaffin cells. T3. pro	N4BP2
SNAP252	6.24679533797583e-83	0.483678940232742	0.723	0.407	1.59024668918851e-78	chromaffin cells. T3. pro	SNAP25
GRK6	7.92569217561481e-83	0.749025238887828	0.323	0.117	2.01764345714626e-78	chromaffin cells. T3. pro	GRK6
ISL12	1.02969184735229e-82	0.397869961624297	0.883	0.531	2.62128653580472e-78	chromaffin cells. T3. pro	ISL1
CEP57	1.03723018659613e-82	0.591566358790368	0.648	0.367	2.64047688601777e-78	chromaffin cells. T3. pro	CEP57
RNF1571	2.12313545880165e-82	0.717727966730395	0.397	0.164	5.40486593747137e-78	chromaffin cells. T3. pro	RNF157
CCSAP1	2.9155022366974e-82	0.743492305925615	0.32	0.115	7.42199404396058e-78	chromaffin cells. T3. pro	CCSAP
LRRN31	3.26042664213639e-82	0.418830161290396	0.766	0.437	8.30006810288661e-78	chromaffin cells. T3. pro	LRRN3
EZR	3.37709612084583e-82	0.758090813704607	0.378	0.153	8.59707359483723e-78	chromaffin cells. T3. pro	EZR
C3orf141	2.21381661742911e-81	0.505926805791928	0.688	0.384	5.63571296298928e-77	chromaffin cells. T3. pro	C3orf14
SRSF10	2.89377387788205e-81	0.497269242808451	0.813	0.557	7.36668016092434e-77	chromaffin cells. T3. pro	SRSF10
EGLN32	3.25448298213657e-81	0.598709961898873	0.488	0.223	8.28493732762507e-77	chromaffin cells. T3. pro	EGLN3
NCAM12	7.07211404170207e-81	0.386902353185407	0.888	0.599	1.8003480715961e-76	chromaffin cells. T3. pro	NCAM1
EBF12	1.51909985033252e-80	0.579824756185988	0.416	0.17	3.86717248899149e-76	chromaffin cells. T3. pro	EBF1
IDH2	1.75130088757052e-80	0.509371764428721	0.682	0.38	4.45828666948827e-76	chromaffin cells. T3. pro	IDH2
MAD2L2	2.11809443394235e-80	0.577733609809409	0.535	0.259	5.39203300048703e-76	chromaffin cells. T3. pro	MAD2L2
TMEM106C	3.6013705642092e-80	0.604497029429736	0.511	0.244	9.16800904530736e-76	chromaffin cells. T3. pro	TMEM106C
CSE1L	4.11968816419127e-80	0.633874114842174	0.481	0.227	1.04874901595817e-75	chromaffin cells. T3. pro	CSE1L
GREM1	5.95599885683712e-80	0.649913664503868	0.298	0.101	1.51621862898502e-75	chromaffin cells. T3. pro	GREM1
ANAPC15	1.20373064234949e-79	0.593513071709147	0.513	0.248	3.0643370962291e-75	chromaffin cells. T3. pro	ANAPC15
TTLL7	2.04826585756404e-79	0.556614967728577	0.577	0.298	5.21427039360079e-75	chromaffin cells. T3. pro	TTLL7
TSPAN5	2.05854322790043e-79	0.550601145714218	0.442	0.191	5.24043349526612e-75	chromaffin cells. T3. pro	TSPAN5
SEPHS1	3.78196240844887e-79	0.628521308410275	0.526	0.265	9.62774170318828e-75	chromaffin cells. T3. pro	SEPHS1
VDAC3	7.40473753849529e-79	0.521035033433721	0.769	0.512	1.88502403517475e-74	chromaffin cells. T3. pro	VDAC3
MAB21L22	9.78638713430266e-79	0.535878087894473	0.507	0.235	2.49132057277943e-74	chromaffin cells. T3. pro	MAB21L2
KPNB1	1.10605351297952e-78	0.455344096976681	0.816	0.532	2.81568042799196e-74	chromaffin cells. T3. pro	KPNB1
MAP21	1.29595042317745e-78	0.491559494872494	0.63	0.33	3.29910099228284e-74	chromaffin cells. T3. pro	MAP2
DAZAP1	2.74911574640613e-78	0.611232498782626	0.495	0.238	6.99842395562609e-74	chromaffin cells. T3. pro	DAZAP1
SEPT62	5.60043065913788e-78	0.401529315080033	0.817	0.489	1.42570163289673e-73	chromaffin cells. T3. pro	SEPT6
PSMC3IP	7.15813707195761e-78	0.724904071887791	0.262	0.085	1.82224695440825e-73	chromaffin cells. T3. pro	PSMC3IP
GABRB31	8.54840751653137e-78	0.543725948948522	0.48	0.221	2.17616810148339e-73	chromaffin cells. T3. pro	GABRB3
KIF2A	8.70786649616928e-78	0.498202583352237	0.681	0.39	2.21676157392981e-73	chromaffin cells. T3. pro	KIF2A
HDGFL31	1.00454013936317e-77	0.454700536452953	0.762	0.467	2.55725783277681e-73	chromaffin cells. T3. pro	HDGFL3
ADD3	1.10972349717782e-77	0.490866208079541	0.691	0.397	2.82502310676557e-73	chromaffin cells. T3. pro	ADD3
ATL11	1.18764440522122e-77	0.602585483867525	0.508	0.245	3.02338636237165e-73	chromaffin cells. T3. pro	ATL1
CCDC88A	2.57892502361323e-77	0.485534985196307	0.817	0.548	6.56516943261221e-73	chromaffin cells. T3. pro	CCDC88A
GPR222	2.58922643146893e-77	0.5197301076182	0.606	0.32	6.59139372659046e-73	chromaffin cells. T3. pro	GPR22
TSPAN13	5.55503323058622e-77	0.562842266863619	0.522	0.257	1.41414480951033e-72	chromaffin cells. T3. pro	TSPAN13
RFC2	1.09263658150435e-76	0.728533798281997	0.402	0.175	2.78152494553563e-72	chromaffin cells. T3. pro	RFC2
LSM5	2.68735282632958e-76	0.50490389825595	0.801	0.538	6.84119408998721e-72	chromaffin cells. T3. pro	LSM5
FAM102B	3.46071661190754e-76	0.793376525423236	0.26	0.086	8.80994627893302e-72	chromaffin cells. T3. pro	FAM102B
TMOD12	4.77452153424531e-76	0.376813691125175	0.661	0.339	1.21544994697283e-71	chromaffin cells. T3. pro	TMOD1
PRKRA	6.86371371733648e-76	0.5278221019393	0.578	0.305	1.74729560102235e-71	chromaffin cells. T3. pro	PRKRA
HMGXB4	1.00450700235548e-75	0.60688001225124	0.475	0.225	2.55717347589635e-71	chromaffin cells. T3. pro	HMGXB4
RFC5	1.76303633958849e-75	0.799040232321252	0.274	0.094	4.48816160969041e-71	chromaffin cells. T3. pro	RFC5
DAAM11	3.03060911132192e-75	0.520520604620541	0.619	0.342	7.71502161469221e-71	chromaffin cells. T3. pro	DAAM1
TCEAL21	4.24953624596982e-75	0.605934290542192	0.438	0.195	1.08180444213654e-70	chromaffin cells. T3. pro	TCEAL2
FRMD4B	1.33044232590449e-74	0.606148581289162	0.335	0.129	3.38690702905505e-70	chromaffin cells. T3. pro	FRMD4B
EBP	1.34716393136548e-74	0.537222601822087	0.565	0.297	3.42947522007711e-70	chromaffin cells. T3. pro	EBP
SLBP	1.40778265444189e-74	0.673650550206044	0.526	0.277	3.58379230341272e-70	chromaffin cells. T3. pro	SLBP
KLHL231	1.49889084965517e-74	0.52926903707847	0.566	0.295	3.81572643596718e-70	chromaffin cells. T3. pro	KLHL23
RBFOX12	3.683768573142e-74	0.371754638278774	0.651	0.332	9.37776965664759e-70	chromaffin cells. T3. pro	RBFOX1
GATA2-AS1	3.88695744007438e-74	0.573377078197521	0.336	0.129	9.89502755519736e-70	chromaffin cells. T3. pro	GATA2-AS1
CKB	5.45968726579169e-74	0.329942426017039	0.964	0.751	1.38987258725259e-69	chromaffin cells. T3. pro	CKB
LSM3	1.49074002776482e-73	0.425262695014216	0.855	0.604	3.79497688868089e-69	chromaffin cells. T3. pro	LSM3
DCP2	2.98061585288101e-73	0.614312378435996	0.451	0.213	7.58775377667918e-69	chromaffin cells. T3. pro	DCP2
PPP2R5E	6.540163072336e-73	0.504469189530082	0.642	0.37	1.66492931332458e-68	chromaffin cells. T3. pro	PPP2R5E
AMER21	8.08054896964326e-73	0.577335151109086	0.336	0.131	2.05706535120209e-68	chromaffin cells. T3. pro	AMER2
ICA1L	1.26181523780235e-72	0.671926033892775	0.352	0.143	3.21220305087344e-68	chromaffin cells. T3. pro	ICA1L
PIK3R12	1.54259819417941e-72	0.437435638836424	0.737	0.44	3.92699222292251e-68	chromaffin cells. T3. pro	PIK3R1
CELF42	1.62915032056726e-72	0.48638766759218	0.58	0.305	4.14732797106807e-68	chromaffin cells. T3. pro	CELF4
ZWILCH	3.72567467450809e-72	0.676903741900346	0.314	0.12	9.48445001889526e-68	chromaffin cells. T3. pro	ZWILCH
MTHFD2	6.3721536098539e-72	0.652109334975985	0.37	0.158	1.62215914446051e-67	chromaffin cells. T3. pro	MTHFD2
MCM3	6.63580438101894e-72	0.711258437556533	0.441	0.211	1.68927672127599e-67	chromaffin cells. T3. pro	MCM3
TAGLN32	4.05548277902137e-71	0.389762574342299	0.821	0.508	1.03240425105547e-66	chromaffin cells. T3. pro	TAGLN3
SNAP911	4.20276838372831e-71	0.600979591269311	0.341	0.136	1.06989874744571e-66	chromaffin cells. T3. pro	SNAP91
KLHL131	6.86343253848217e-71	0.541565420646436	0.464	0.218	1.7472240213214e-66	chromaffin cells. T3. pro	KLHL13
DPF11	8.02987534413862e-71	0.743192370042756	0.301	0.115	2.04416536635737e-66	chromaffin cells. T3. pro	DPF1
NUCB2	1.10172062246958e-70	0.539736828368531	0.59	0.322	2.80465018862082e-66	chromaffin cells. T3. pro	NUCB2
SUN2	1.34645187744475e-70	0.696974724650866	0.256	0.087	3.42766254441111e-66	chromaffin cells. T3. pro	SUN2
RHOBTB3	2.47178755939635e-70	0.471134368572181	0.697	0.415	6.29242958995529e-66	chromaffin cells. T3. pro	RHOBTB3
VBP11	3.46552596842625e-70	0.46695878326932	0.729	0.463	8.8221894578227e-66	chromaffin cells. T3. pro	VBP1
ARL4C2	3.97006255853829e-70	0.445429293340734	0.607	0.321	1.01065882552709e-65	chromaffin cells. T3. pro	ARL4C
ARHGAP33	4.39449117925102e-70	0.667985364339676	0.287	0.105	1.11870561950193e-65	chromaffin cells. T3. pro	ARHGAP33
SPOCK12	4.70460514411813e-70	0.397629541989871	0.697	0.391	1.19765133153815e-65	chromaffin cells. T3. pro	SPOCK1
EXOSC8	8.01337142542618e-70	0.585295137159696	0.537	0.283	2.03996396377074e-65	chromaffin cells. T3. pro	EXOSC8
BTG3	8.9919715494026e-70	0.573090491167017	0.52	0.269	2.28908619733142e-65	chromaffin cells. T3. pro	BTG3
STMN42	2.59215383019436e-69	0.278652270060553	0.863	0.488	6.59884600552577e-65	chromaffin cells. T3. pro	STMN4
SCG32	3.38569774704331e-69	0.412857657230028	0.736	0.433	8.61897075464816e-65	chromaffin cells. T3. pro	SCG3
TRIM69	4.02632142570683e-69	0.704070409335056	0.273	0.099	1.02498064534219e-64	chromaffin cells. T3. pro	TRIM69
MSH2	5.05410968285689e-69	0.565463370321442	0.475	0.233	1.28662470196488e-64	chromaffin cells. T3. pro	MSH2
EPB41L31	6.59272764063738e-69	0.518606615449474	0.539	0.277	1.67831067547706e-64	chromaffin cells. T3. pro	EPB41L3
SLC6A22	8.62123897677576e-69	0.393853197722383	0.518	0.246	2.19470880631781e-64	chromaffin cells. T3. pro	SLC6A2
GLCCI11	1.23457950194651e-68	0.371288778108723	0.743	0.45	3.14286903810522e-64	chromaffin cells. T3. pro	GLCCI1
TRIM361	1.63699207965645e-68	0.613127627189462	0.29	0.107	4.16729073718141e-64	chromaffin cells. T3. pro	TRIM36
NUP35	3.04687750085939e-68	0.725658028662687	0.292	0.111	7.75643605393775e-64	chromaffin cells. T3. pro	NUP35
HAND12	3.91340340501606e-68	0.462454381069481	0.516	0.256	9.96235104814937e-64	chromaffin cells. T3. pro	HAND1
CERS61	5.83639519990612e-68	0.58750564501692	0.46	0.226	1.4857711260401e-63	chromaffin cells. T3. pro	CERS6
TOX	9.77945663136633e-68	0.537846207656886	0.448	0.21	2.48955627464693e-63	chromaffin cells. T3. pro	TOX
SMAD91	1.67143727072192e-67	0.524538224846141	0.488	0.241	4.25497786007679e-63	chromaffin cells. T3. pro	SMAD9
ADAM221	2.24865607122496e-67	0.603953232109417	0.314	0.123	5.72440376051739e-63	chromaffin cells. T3. pro	ADAM22
RMI1	5.42975376669106e-67	0.668160430980324	0.321	0.13	1.38225241638654e-62	chromaffin cells. T3. pro	RMI1
SNRPB	8.20562955710714e-67	0.417742882396188	0.868	0.642	2.08890711635277e-62	chromaffin cells. T3. pro	SNRPB
PIN1	8.41496875039406e-67	0.414062025367395	0.834	0.581	2.14219859478782e-62	chromaffin cells. T3. pro	PIN1
PRRT21	1.02259581095394e-66	0.580547968407531	0.332	0.135	2.60322215594544e-62	chromaffin cells. T3. pro	PRRT2
C2orf69	1.82117912012588e-66	0.694244784092425	0.317	0.128	4.63617568610446e-62	chromaffin cells. T3. pro	C2orf69
ACSL31	1.95808854845677e-66	0.572953183158269	0.457	0.223	4.9847060178064e-62	chromaffin cells. T3. pro	ACSL3
CEP192	2.67246244072145e-66	0.695048897585077	0.27	0.099	6.8032876353446e-62	chromaffin cells. T3. pro	CEP192
XRCC5	3.80286065112006e-66	0.361309958860212	0.932	0.739	9.68094235955633e-62	chromaffin cells. T3. pro	XRCC5
DCAF7	4.14479100846054e-66	0.518128036155743	0.659	0.406	1.0551394470238e-61	chromaffin cells. T3. pro	DCAF7
PIK3R3	5.90788754883417e-66	0.571406641868931	0.365	0.158	1.50397093330672e-61	chromaffin cells. T3. pro	PIK3R3
POLD3	6.74693529725165e-66	0.752460620337453	0.283	0.109	1.71756731862135e-61	chromaffin cells. T3. pro	POLD3
PA2G4	1.50898086793203e-65	0.448661707326577	0.806	0.564	3.84141259549457e-61	chromaffin cells. T3. pro	PA2G4
PLCB11	1.53687270399194e-65	0.666419107451293	0.366	0.162	3.91241684255229e-61	chromaffin cells. T3. pro	PLCB1
EYA4	2.18205343729829e-65	0.652369840649285	0.251	0.087	5.55485343533027e-61	chromaffin cells. T3. pro	EYA4
XPO1	2.25458189404908e-65	0.469795743630729	0.648	0.378	5.73948912768075e-61	chromaffin cells. T3. pro	XPO1
NSG22	4.98965188157587e-65	0.360384341290223	0.659	0.358	1.27021567949277e-60	chromaffin cells. T3. pro	NSG2
ACTL6A	5.82511272235307e-65	0.47965020213723	0.512	0.26	1.48289894572942e-60	chromaffin cells. T3. pro	ACTL6A
HMGN1	9.25186912690474e-65	0.281038971853425	0.978	0.867	2.35524832363614e-60	chromaffin cells. T3. pro	HMGN1
ST8SIA41	1.44401579398164e-64	0.477680938177083	0.409	0.184	3.67603100673907e-60	chromaffin cells. T3. pro	ST8SIA4
RNF168	1.63653779961092e-64	0.63083962269262	0.36	0.16	4.16613427646951e-60	chromaffin cells. T3. pro	RNF168
FRZB	2.28223372153537e-64	0.509769976062488	0.378	0.165	5.8098823849126e-60	chromaffin cells. T3. pro	FRZB
GOT1	3.08954846069368e-64	0.654764181875908	0.356	0.157	7.8650635163879e-60	chromaffin cells. T3. pro	GOT1
ARPP19	3.54923043292437e-64	0.41910489914328	0.74	0.474	9.03527591309556e-60	chromaffin cells. T3. pro	ARPP19
CCAR1	4.42283319844677e-64	0.475671644338178	0.702	0.446	1.12592064732859e-59	chromaffin cells. T3. pro	CCAR1
CARHSP1	4.52218929396517e-64	0.442269502891441	0.734	0.463	1.15121372856471e-59	chromaffin cells. T3. pro	CARHSP1
SSRP1	9.72168231412752e-64	0.498532917241129	0.62	0.364	2.47484866670744e-59	chromaffin cells. T3. pro	SSRP1
PHYHIPL2	1.12663497737246e-63	0.457884841693968	0.473	0.231	2.86807466189707e-59	chromaffin cells. T3. pro	PHYHIPL
MYO1B2	1.14035285769304e-63	0.467805777949607	0.527	0.275	2.90299626982917e-59	chromaffin cells. T3. pro	MYO1B
KLF72	1.40622725152391e-63	0.435723544232526	0.53	0.274	3.57983271420442e-59	chromaffin cells. T3. pro	KLF7
FUS	2.97525393370719e-63	0.312524682069963	0.973	0.803	7.57410393903839e-59	chromaffin cells. T3. pro	FUS
VSTM2L2	5.82323457188779e-63	0.327593602972994	0.717	0.417	1.48242082496547e-58	chromaffin cells. T3. pro	VSTM2L
MGME1	1.86538560953666e-62	0.582772101212112	0.351	0.152	4.74871214619749e-58	chromaffin cells. T3. pro	MGME1
PPM1B	2.89890749364133e-62	0.597926240509922	0.364	0.164	7.37974880656274e-58	chromaffin cells. T3. pro	PPM1B
CRMP12	3.35583149685405e-62	0.318275995953683	0.87	0.58	8.54294024154136e-58	chromaffin cells. T3. pro	CRMP1
AKAP61	3.72487216352469e-62	0.49397756098021	0.417	0.195	9.4824070666848e-58	chromaffin cells. T3. pro	AKAP6
USP13	7.91256154480576e-62	0.692827411300832	0.293	0.118	2.0143007924612e-57	chromaffin cells. T3. pro	USP13
RAD51C	9.56748229214255e-62	0.574856530539544	0.405	0.192	2.43559396711073e-57	chromaffin cells. T3. pro	RAD51C
ENAH	1.00332224871932e-61	0.438294809614067	0.645	0.38	2.55415744856476e-57	chromaffin cells. T3. pro	ENAH
MDH1	1.06824746695483e-61	0.382876506956863	0.837	0.591	2.7194375766269e-57	chromaffin cells. T3. pro	MDH1
PGAP1	1.66068545592357e-61	0.561932878461769	0.396	0.185	4.22760696514464e-57	chromaffin cells. T3. pro	PGAP1
TCERG1	1.82674690704281e-61	0.475066723398153	0.555	0.31	4.65034960125888e-57	chromaffin cells. T3. pro	TCERG1
CSTF3	2.21928636189303e-61	0.545733362414307	0.474	0.244	5.64963729147109e-57	chromaffin cells. T3. pro	CSTF3
SLC36A4	3.31743781543548e-61	0.547596609847132	0.418	0.2	8.44520144675411e-57	chromaffin cells. T3. pro	SLC36A4
CTCF	5.1928932926781e-61	0.499694740947506	0.556	0.305	1.32195484551706e-56	chromaffin cells. T3. pro	CTCF
CALM12	5.44727302321208e-61	0.252057162160846	0.997	0.91	1.3867122935191e-56	chromaffin cells. T3. pro	CALM1
DPYSL51	9.72974411808977e-61	0.508570044517681	0.39	0.178	2.47690096014211e-56	chromaffin cells. T3. pro	DPYSL5
PTBP22	1.18262031501489e-60	0.477279381984628	0.513	0.274	3.01059653593341e-56	chromaffin cells. T3. pro	PTBP2
AHI1	1.92498293327981e-60	0.434873889410599	0.544	0.293	4.90042905325041e-56	chromaffin cells. T3. pro	AHI1
ZEB12	2.39725303393368e-60	0.432404372993962	0.592	0.331	6.10268704848498e-56	chromaffin cells. T3. pro	ZEB1
ELAVL22	2.45273416299626e-60	0.277528858846906	0.642	0.335	6.24392535873957e-56	chromaffin cells. T3. pro	ELAVL2
FADS1	2.95322313037549e-60	0.424689133173406	0.636	0.372	7.51802012299688e-56	chromaffin cells. T3. pro	FADS1
SUGP2	9.31143132146054e-60	0.496226865171984	0.513	0.277	2.37041107150421e-55	chromaffin cells. T3. pro	SUGP2
SLC20A1	1.04649845499166e-59	0.671538827565598	0.297	0.123	2.66407111687227e-55	chromaffin cells. T3. pro	SLC20A1
GATA32	1.68617248277051e-59	0.274358155566341	0.906	0.599	4.29248928938888e-55	chromaffin cells. T3. pro	GATA3
HNRNPUL1	2.49246995322444e-59	0.437209158383431	0.642	0.387	6.34508075992346e-55	chromaffin cells. T3. pro	HNRNPUL1
MARCH111	2.81067805891452e-59	0.479980156641103	0.396	0.181	7.15514313457869e-55	chromaffin cells. T3. pro	MARCH11
CXADR1	2.97617831165688e-59	0.469751557848352	0.428	0.206	7.57645712798493e-55	chromaffin cells. T3. pro	CXADR
PTP4A2	4.92582470105218e-59	0.387153574783341	0.776	0.529	1.25396719414685e-54	chromaffin cells. T3. pro	PTP4A2
PDS5B	5.21259146184795e-59	0.473185125001982	0.595	0.349	1.32696940844263e-54	chromaffin cells. T3. pro	PDS5B
NBEA2	5.9193374572208e-59	0.399430033772331	0.602	0.339	1.5068857364847e-54	chromaffin cells. T3. pro	NBEA
JPT2	1.13712309085484e-58	0.514021438062546	0.357	0.16	2.89477425238917e-54	chromaffin cells. T3. pro	JPT2
SAP30	1.24996903544732e-58	0.429819115828236	0.622	0.366	3.18204617353825e-54	chromaffin cells. T3. pro	SAP30
CDK16	1.99736688047138e-58	0.531525535582075	0.396	0.189	5.08469686761599e-54	chromaffin cells. T3. pro	CDK16
HNRNPUL2	2.37945212593754e-58	0.583940264865063	0.326	0.14	6.0573712769992e-54	chromaffin cells. T3. pro	HNRNPUL2
YWHAH1	4.10677130602332e-58	0.322614278944723	0.911	0.699	1.04546077137436e-53	chromaffin cells. T3. pro	YWHAH
PFKP1	1.33041149385585e-57	0.569174457629661	0.314	0.134	3.38682853990883e-53	chromaffin cells. T3. pro	PFKP
STAG1	1.38916336400076e-57	0.518290533472742	0.416	0.205	3.53639317573674e-53	chromaffin cells. T3. pro	STAG1
KIAA0586	1.40030329704721e-57	0.582026419943464	0.283	0.114	3.56475210329307e-53	chromaffin cells. T3. pro	KIAA0586
NUP62	1.59012370981926e-57	0.497463801344129	0.424	0.21	4.04797792808688e-53	chromaffin cells. T3. pro	NUP62
HAND21	1.74471502680672e-57	0.275379577714795	0.959	0.714	4.44152104374187e-53	chromaffin cells. T3. pro	HAND2
SNRPG	1.87560778597155e-57	0.362018993745154	0.823	0.566	4.77473474074776e-53	chromaffin cells. T3. pro	SNRPG
DZIP3	2.1683627753806e-57	0.522049091934088	0.444	0.226	5.5200011172864e-53	chromaffin cells. T3. pro	DZIP3
BMPR1B2	3.04689511729449e-57	0.384662844470145	0.466	0.23	7.75648090009658e-53	chromaffin cells. T3. pro	BMPR1B
FAXC1	4.52985749931126e-57	0.530438395621505	0.356	0.159	1.15316582359967e-52	chromaffin cells. T3. pro	FAXC
RANGAP1	4.6390662497504e-57	0.656627102857504	0.273	0.11	1.18096709519896e-52	chromaffin cells. T3. pro	RANGAP1
INPP5F	9.53510480524515e-57	0.543918074621898	0.43	0.219	2.42735163027126e-52	chromaffin cells. T3. pro	INPP5F
LINC00682	1.94548286886102e-56	0.2895293167921	0.894	0.657	4.95261573925951e-52	chromaffin cells. T3. pro	LINC00682
MCM5	2.56596497887272e-56	0.594680374292538	0.35	0.16	6.53217704671628e-52	chromaffin cells. T3. pro	MCM5
SLC8A11	2.59765468684323e-56	0.416380562911731	0.376	0.172	6.6128495362968e-52	chromaffin cells. T3. pro	SLC8A1
NRSN11	2.82445180249043e-56	0.493344251657702	0.275	0.107	7.19020695359989e-52	chromaffin cells. T3. pro	NRSN1
EVL2	5.26305327516133e-56	0.325894977214142	0.792	0.529	1.33981547225782e-51	chromaffin cells. T3. pro	EVL
MED30	6.15954141825781e-56	0.44453626029318	0.544	0.304	1.56803445884589e-51	chromaffin cells. T3. pro	MED30
ZCCHC141	1.16843150874858e-55	0.561762637484794	0.338	0.152	2.97447609182127e-51	chromaffin cells. T3. pro	ZCCHC14
CASP8AP2	2.39802403796717e-55	0.542309967184206	0.402	0.197	6.10464979345302e-51	chromaffin cells. T3. pro	CASP8AP2
TRIM22	2.44538227688496e-55	0.399858177439102	0.567	0.319	6.22520966226605e-51	chromaffin cells. T3. pro	TRIM2
SMARCA4	4.33807915669956e-55	0.403702311685363	0.716	0.474	1.10434481092101e-50	chromaffin cells. T3. pro	SMARCA4
CCDC14	5.52190619535593e-55	0.44963066862589	0.53	0.295	1.40571166015176e-50	chromaffin cells. T3. pro	CCDC14
PGM2L12	1.13376637684803e-54	0.347994006104247	0.655	0.38	2.88622906554202e-50	chromaffin cells. T3. pro	PGM2L1
CEP97	1.53038692645798e-54	0.537285019644589	0.363	0.17	3.89590599868407e-50	chromaffin cells. T3. pro	CEP97
STK391	1.73500359200682e-54	0.53282363458578	0.341	0.154	4.41679864417176e-50	chromaffin cells. T3. pro	STK39
GDI12	1.77694250887268e-54	0.355694608565456	0.718	0.447	4.52356254483718e-50	chromaffin cells. T3. pro	GDI1
ANO61	1.79665628708643e-54	0.444728832592258	0.409	0.199	4.57374791003593e-50	chromaffin cells. T3. pro	ANO6
GNAQ1	1.98760140206116e-54	0.394386428539296	0.64	0.384	5.0598368892271e-50	chromaffin cells. T3. pro	GNAQ
PPP2R5C	2.06017679754573e-54	0.47994973929202	0.52	0.293	5.24459207351217e-50	chromaffin cells. T3. pro	PPP2R5C
MCC1	4.55348326115958e-54	0.443908431033998	0.392	0.187	1.15918023379339e-49	chromaffin cells. T3. pro	MCC
ST8SIA21	4.716200858827e-54	0.531220286486129	0.284	0.116	1.20060325263159e-49	chromaffin cells. T3. pro	ST8SIA2
SOGA1	5.12537883377417e-54	0.548631735489205	0.309	0.134	1.30476768971389e-49	chromaffin cells. T3. pro	SOGA1
HMGA1	6.18853933366692e-54	0.386682126993949	0.752	0.511	1.57541645817159e-49	chromaffin cells. T3. pro	HMGA1
PGP	7.07270447826703e-54	0.420231923917661	0.598	0.358	1.80049837903244e-49	chromaffin cells. T3. pro	PGP
AKAP121	1.0345342305626e-53	0.320137215826658	0.865	0.624	2.6336137907432e-49	chromaffin cells. T3. pro	AKAP12
HNRNPH3	1.25079668141493e-53	0.344083037101718	0.874	0.661	3.184153111878e-49	chromaffin cells. T3. pro	HNRNPH3
FAF1	2.95870873396167e-53	0.524874622916011	0.346	0.16	7.53198482404622e-49	chromaffin cells. T3. pro	FAF1
THSD7A2	3.03171385772048e-53	0.381262093779858	0.61	0.363	7.71783396759902e-49	chromaffin cells. T3. pro	THSD7A
CUL3	3.24677325971122e-53	0.447980271283895	0.583	0.351	8.26531068724685e-49	chromaffin cells. T3. pro	CUL3
EIF4G2	4.10613133521768e-53	0.275846700444914	0.935	0.786	1.04529785400637e-48	chromaffin cells. T3. pro	EIF4G2
SLC10A41	1.21731299426138e-52	0.491277107615859	0.324	0.143	3.0989136894912e-48	chromaffin cells. T3. pro	SLC10A4
UFD1	1.32440054546873e-52	0.422930904240336	0.612	0.374	3.37152646859974e-48	chromaffin cells. T3. pro	UFD1
SIPA1L2	2.4708500442168e-52	0.543910019044706	0.272	0.111	6.2900429575627e-48	chromaffin cells. T3. pro	SIPA1L2
RPA2	3.31229823987652e-52	0.439332016787252	0.467	0.246	8.43211762925366e-48	chromaffin cells. T3. pro	RPA2
CTPS1	4.23040483273994e-52	0.566838045097195	0.348	0.165	1.07693415827061e-47	chromaffin cells. T3. pro	CTPS1
RIF1	9.14546823187067e-52	0.439965191491038	0.579	0.347	2.32816184778732e-47	chromaffin cells. T3. pro	RIF1
ASXL1	1.5378070016667e-51	0.517880298440704	0.385	0.191	3.91479528414292e-47	chromaffin cells. T3. pro	ASXL1
HPRT11	1.75033487454526e-51	0.454785235561306	0.483	0.264	4.45582749012986e-47	chromaffin cells. T3. pro	HPRT1
PARP2	2.36357805308078e-51	0.562423499299324	0.309	0.138	6.01696064972774e-47	chromaffin cells. T3. pro	PARP2
SACS1	2.40501993368546e-51	0.522030728141074	0.386	0.193	6.12245924518308e-47	chromaffin cells. T3. pro	SACS
MIS18A	2.71254964383072e-51	0.54037991723314	0.343	0.16	6.90533762829988e-47	chromaffin cells. T3. pro	MIS18A
MAP62	2.95385494758434e-51	0.363722167346678	0.577	0.327	7.51962854006545e-47	chromaffin cells. T3. pro	MAP6
FNIP21	6.47876891395321e-51	0.490811059123471	0.428	0.224	1.64930020242507e-46	chromaffin cells. T3. pro	FNIP2
CD471	7.0612322430867e-51	0.410965873837353	0.542	0.31	1.79757789212258e-46	chromaffin cells. T3. pro	CD47
ILF3	7.19593326404441e-51	0.379375220420011	0.741	0.502	1.83186873102779e-46	chromaffin cells. T3. pro	ILF3
CCNG2	9.59617457045626e-51	0.572240713200585	0.426	0.229	2.44289816040105e-46	chromaffin cells. T3. pro	CCNG2
MAB21L12	1.08258983105474e-50	0.317864547490307	0.751	0.48	2.75594893291604e-46	chromaffin cells. T3. pro	MAB21L1
HOXC8	1.39362860489631e-50	0.569578794443236	0.342	0.163	3.54776033948452e-46	chromaffin cells. T3. pro	HOXC8
RNF5	1.58182656297647e-50	0.407063229693567	0.64	0.4	4.02685588136921e-46	chromaffin cells. T3. pro	RNF5
HOXD8	2.79034231670663e-50	0.510946539896183	0.31	0.139	7.10337443564008e-46	chromaffin cells. T3. pro	HOXD8
SGCB2	3.10626761287635e-50	0.391371780035367	0.617	0.376	7.90762546209931e-46	chromaffin cells. T3. pro	SGCB
PCNT	4.78715633023562e-50	0.585351267588646	0.284	0.124	1.21866638698808e-45	chromaffin cells. T3. pro	PCNT
RSRC12	5.34505805132129e-50	0.426915183017509	0.526	0.303	1.36069142812486e-45	chromaffin cells. T3. pro	RSRC1
HSPB11	7.60893127024451e-50	0.448526502722853	0.558	0.334	1.93700563346615e-45	chromaffin cells. T3. pro	HSPB11
SMCHD1	8.14518041060759e-50	0.434915467369683	0.498	0.278	2.07351857712837e-45	chromaffin cells. T3. pro	SMCHD1
CD59	9.40023437670615e-50	0.44174040164314	0.533	0.31	2.39301766527809e-45	chromaffin cells. T3. pro	CD59
CEP41	9.80310913553751e-50	0.528016195293321	0.299	0.134	2.49557749263378e-45	chromaffin cells. T3. pro	CEP41
SORT1	1.50546482201292e-49	0.539747003505414	0.259	0.107	3.8324617973983e-45	chromaffin cells. T3. pro	SORT1
HACD2	2.22742029048466e-49	0.515376969891773	0.266	0.112	5.6703438334868e-45	chromaffin cells. T3. pro	HACD2
GNAO12	2.28681571666309e-49	0.321073400038846	0.604	0.341	5.82154676990924e-45	chromaffin cells. T3. pro	GNAO1
CDC42BPA	2.62714967447299e-49	0.458766615441177	0.405	0.206	6.6879349263059e-45	chromaffin cells. T3. pro	CDC42BPA
STMN22	2.97740944547637e-49	0.268161588173657	0.999	0.772	7.5795912253492e-45	chromaffin cells. T3. pro	STMN2
LNPK1	3.14390286313182e-49	0.38278270741046	0.489	0.268	8.00343351867468e-45	chromaffin cells. T3. pro	LNPK
CDK5R11	1.15108771963641e-48	0.417471697314813	0.347	0.163	2.93032400787841e-44	chromaffin cells. T3. pro	CDK5R1
IPO9	1.23113269542149e-48	0.422398605394411	0.475	0.263	3.13409450273449e-44	chromaffin cells. T3. pro	IPO9
ALYREF	1.55140723977524e-48	0.419316884755952	0.53	0.305	3.94941741029582e-44	chromaffin cells. T3. pro	ALYREF
SMIM141	2.22043937645625e-48	0.465332205329505	0.469	0.262	5.65257252064467e-44	chromaffin cells. T3. pro	SMIM14
TXNRD1	2.27494220116183e-48	0.442616441129794	0.445	0.238	5.79132036149768e-44	chromaffin cells. T3. pro	TXNRD1
ZNF6081	2.49315841304545e-48	0.460976105989537	0.354	0.171	6.3468333720898e-44	chromaffin cells. T3. pro	ZNF608
CREB5	2.75229892916404e-48	0.474800282412905	0.445	0.24	7.00652738397291e-44	chromaffin cells. T3. pro	CREB5
KCNQ51	2.785476402816e-48	0.452133902526914	0.265	0.11	7.09098727864868e-44	chromaffin cells. T3. pro	KCNQ5
ITGB3BP	3.62047225866693e-48	0.495155943159025	0.365	0.18	9.21663622888842e-44	chromaffin cells. T3. pro	ITGB3BP
FANCL	5.63999175289619e-48	0.499554485209227	0.388	0.2	1.43577270053478e-43	chromaffin cells. T3. pro	FANCL
HNRNPA0	5.73976280562684e-48	0.307993474686731	0.91	0.736	1.46117141742842e-43	chromaffin cells. T3. pro	HNRNPA0
NAP1L4	7.26891636836192e-48	0.3986413895377	0.671	0.438	1.85044803989389e-43	chromaffin cells. T3. pro	NAP1L4
NFYB	1.06200047200381e-47	0.423901331968038	0.439	0.232	2.7035346015801e-43	chromaffin cells. T3. pro	NFYB
RBMX	1.31809067013364e-47	0.319979210487545	0.86	0.646	3.3554634189592e-43	chromaffin cells. T3. pro	RBMX
AC097534.2	1.35581135486478e-47	0.559446678876576	0.277	0.122	3.45148896607926e-43	chromaffin cells. T3. pro	AC097534.2
SRSF2	1.37547060387526e-47	0.337022465451781	0.882	0.676	3.50153551628525e-43	chromaffin cells. T3. pro	SRSF2
YEATS4	1.37981057657822e-47	0.480631821087902	0.324	0.152	3.51258378479518e-43	chromaffin cells. T3. pro	YEATS4
GLRX1	1.76113539338929e-47	0.491718790360248	0.308	0.141	4.48332237095112e-43	chromaffin cells. T3. pro	GLRX
CNTFR2	1.87993964965858e-47	0.304139144370893	0.527	0.287	4.78576236613584e-43	chromaffin cells. T3. pro	CNTFR
BCL21	2.00401860950586e-47	0.34321803843964	0.434	0.223	5.10163017421907e-43	chromaffin cells. T3. pro	BCL2
PLXNA42	2.16223213698085e-47	0.376502291308672	0.429	0.221	5.50439435111214e-43	chromaffin cells. T3. pro	PLXNA4
GGCT	2.49005811900846e-47	0.473241892463672	0.516	0.303	6.33894095355985e-43	chromaffin cells. T3. pro	GGCT
CAMK2N21	2.92855238021023e-47	0.507358318482473	0.278	0.121	7.45521579430118e-43	chromaffin cells. T3. pro	CAMK2N2
CNKSR21	3.9902970643871e-47	0.349165766584973	0.356	0.168	1.01580992368102e-42	chromaffin cells. T3. pro	CNKSR2
DDAH2	4.30326701377657e-47	0.339335810134699	0.781	0.555	1.0954826836971e-42	chromaffin cells. T3. pro	DDAH2
SYT112	4.30568712105451e-47	0.339565623121233	0.684	0.447	1.09609877040685e-42	chromaffin cells. T3. pro	SYT11
CDC27	6.19338099147005e-47	0.480792012257602	0.33	0.158	1.57664899899853e-42	chromaffin cells. T3. pro	CDC27
MAPK81	6.61108929305425e-47	0.395230877163723	0.424	0.22	1.68298500133282e-42	chromaffin cells. T3. pro	MAPK8
TRA2B	7.11317595489576e-47	0.351134983580192	0.764	0.538	1.81080120283781e-42	chromaffin cells. T3. pro	TRA2B
SUPT16H	7.20383728350671e-47	0.383545103580499	0.7	0.47	1.8338808572623e-42	chromaffin cells. T3. pro	SUPT16H
MEX3B	9.5132430299817e-47	0.452194873464727	0.327	0.152	2.42178627814244e-42	chromaffin cells. T3. pro	MEX3B
NFATC2IP	1.03118235449653e-46	0.473315221743766	0.374	0.19	2.62508091984182e-42	chromaffin cells. T3. pro	NFATC2IP
FGF132	1.44915414211789e-46	0.360261878987622	0.399	0.198	3.68911169958952e-42	chromaffin cells. T3. pro	FGF13
CEP295	1.75348891611437e-46	0.57714190905418	0.257	0.11	4.46385673375236e-42	chromaffin cells. T3. pro	CEP295
HAGH	2.44127001271766e-46	0.368007775831514	0.621	0.384	6.21474107137535e-42	chromaffin cells. T3. pro	HAGH
BCAT11	3.06482214948431e-46	0.452472236402689	0.368	0.184	7.80211774594222e-42	chromaffin cells. T3. pro	BCAT1
ZBTB202	3.3648431665797e-46	0.297409152549472	0.729	0.487	8.56588124916194e-42	chromaffin cells. T3. pro	ZBTB20
REV3L1	5.01952826657873e-46	0.430826243707085	0.446	0.243	1.27782131082295e-41	chromaffin cells. T3. pro	REV3L
OSBPL81	5.29276421073738e-46	0.386586733301433	0.545	0.319	1.34737898512741e-41	chromaffin cells. T3. pro	OSBPL8
SRPK1	5.48648605049788e-46	0.395910815663947	0.509	0.294	1.39669475387525e-41	chromaffin cells. T3. pro	SRPK1
PAK2	5.86875540754489e-46	0.331232105554846	0.707	0.471	1.4940090640987e-41	chromaffin cells. T3. pro	PAK2
C9orf40	1.32650736731027e-45	0.572269527249861	0.258	0.112	3.37688980496175e-41	chromaffin cells. T3. pro	C9orf40
LCORL	3.27542153524768e-45	0.413178734277266	0.442	0.24	8.33824060228003e-41	chromaffin cells. T3. pro	LCORL
SNRPD1	4.47398060453529e-45	0.303455167384347	0.863	0.655	1.13894124249655e-40	chromaffin cells. T3. pro	SNRPD1
STX21	5.31195527752273e-45	0.423249428764345	0.431	0.232	1.35226445499896e-40	chromaffin cells. T3. pro	STX2
NSG12	5.97969404240187e-45	0.257384355688976	0.727	0.437	1.52225071237424e-40	chromaffin cells. T3. pro	NSG1
PSMD14	7.39915074259981e-45	0.433578988084756	0.511	0.3	1.88360180454363e-40	chromaffin cells. T3. pro	PSMD14
CPE1	7.73717814441987e-45	0.287631944088563	0.738	0.472	1.96965344022497e-40	chromaffin cells. T3. pro	CPE
GTF2A1	7.94078747104288e-45	0.480060918440049	0.311	0.147	2.02148626650339e-40	chromaffin cells. T3. pro	GTF2A1
PPP3CA1	8.99814783352985e-45	0.359394990380264	0.5	0.285	2.29065849398169e-40	chromaffin cells. T3. pro	PPP3CA
SEC24D1	9.3868409708438e-45	0.472102143110937	0.309	0.145	2.38960810594771e-40	chromaffin cells. T3. pro	SEC24D
PDLIM51	1.02720224647288e-44	0.510465268555926	0.419	0.23	2.61494875884601e-40	chromaffin cells. T3. pro	PDLIM5
FAM107B	1.37208958919905e-44	0.34189639048772	0.58	0.344	3.49292846722401e-40	chromaffin cells. T3. pro	FAM107B
MRE11	1.73885659777715e-44	0.506781737901685	0.295	0.137	4.42660724096129e-40	chromaffin cells. T3. pro	MRE11
PTCHD11	1.85716069382644e-44	0.442101037383544	0.316	0.149	4.72777397827398e-40	chromaffin cells. T3. pro	PTCHD1
REEP11	2.13551873141061e-44	0.430057879397351	0.314	0.145	5.436390034552e-40	chromaffin cells. T3. pro	REEP1
DESI2	2.98267581097088e-44	0.442297496884243	0.374	0.193	7.59299781198857e-40	chromaffin cells. T3. pro	DESI2
UBE2E3	3.50303366758377e-44	0.299414935211086	0.848	0.636	8.91767280756801e-40	chromaffin cells. T3. pro	UBE2E3
TMEM97	3.58319721277917e-44	0.409124671452437	0.471	0.267	9.12174514457194e-40	chromaffin cells. T3. pro	TMEM97
TUBG1	3.59207698094695e-44	0.517119330298364	0.348	0.176	9.14435037039665e-40	chromaffin cells. T3. pro	TUBG1
ACTL6B1	6.4860147807569e-44	0.454206798623225	0.296	0.136	1.65114478273728e-39	chromaffin cells. T3. pro	ACTL6B
STRBP1	6.79711639436173e-44	0.467888795177495	0.36	0.183	1.73034192051267e-39	chromaffin cells. T3. pro	STRBP
FAM76B	7.19400999883361e-44	0.43517057548834	0.35	0.173	1.83137912540307e-39	chromaffin cells. T3. pro	FAM76B
SPTBN1	7.99123954431462e-44	0.346970624701858	0.676	0.437	2.03432985079617e-39	chromaffin cells. T3. pro	SPTBN1
RBBP7	9.46972922826609e-44	0.385258517016709	0.599	0.373	2.4107089696397e-39	chromaffin cells. T3. pro	RBBP7
FOXO32	1.11428452337573e-43	0.338940674273105	0.587	0.361	2.83663411115761e-39	chromaffin cells. T3. pro	FOXO3
CEP1702	1.71192525391091e-43	0.324173972434433	0.73	0.493	4.35804811888101e-39	chromaffin cells. T3. pro	CEP170
MIB1	1.82397675861631e-43	0.378697873501805	0.533	0.316	4.64329763440954e-39	chromaffin cells. T3. pro	MIB1
C12orf65	2.08761420523418e-43	0.455880957730752	0.382	0.199	5.31443948226466e-39	chromaffin cells. T3. pro	C12orf65
EXOC5	2.25930632616872e-43	0.400437259077744	0.43	0.235	5.75151611452771e-39	chromaffin cells. T3. pro	EXOC5
PUM2	2.60131582420486e-43	0.395779464697134	0.378	0.195	6.62216969367831e-39	chromaffin cells. T3. pro	PUM2
CEP44	2.82224895042727e-43	0.44158280505934	0.317	0.152	7.18459915310269e-39	chromaffin cells. T3. pro	CEP44
CDC42EP3	3.34908111839716e-43	0.439911775216085	0.352	0.177	8.52575580310365e-39	chromaffin cells. T3. pro	CDC42EP3
HOXC9	4.35386241724474e-43	0.368001635385069	0.535	0.319	1.10836275555799e-38	chromaffin cells. T3. pro	HOXC9
CLGN	4.58587122837894e-43	0.433653112461309	0.342	0.169	1.16742523860843e-38	chromaffin cells. T3. pro	CLGN
EPB41	5.08383417825062e-43	0.380632603713408	0.425	0.23	1.29419166675726e-38	chromaffin cells. T3. pro	EPB41
YPEL1	5.2727822472564e-43	0.400640133852747	0.398	0.21	1.34229217668406e-38	chromaffin cells. T3. pro	YPEL1
COPS3	6.04645999006299e-43	0.372982105336396	0.616	0.39	1.53924731967034e-38	chromaffin cells. T3. pro	COPS3
EIF1AX	6.37662181109492e-43	0.327172767138304	0.843	0.639	1.62329661445043e-38	chromaffin cells. T3. pro	EIF1AX
DYNLT11	9.88566380536943e-43	0.268005081094553	0.894	0.698	2.51659343493289e-38	chromaffin cells. T3. pro	DYNLT1
CTDSPL2	1.12132621091012e-42	0.477485751378026	0.315	0.154	2.8545601351139e-38	chromaffin cells. T3. pro	CTDSPL2
CNRIP11	1.25823584748193e-42	0.361332181425783	0.483	0.276	3.20309099693475e-38	chromaffin cells. T3. pro	CNRIP1
TPI1	1.35023614188448e-42	0.263252500005195	0.927	0.775	3.43729614639533e-38	chromaffin cells. T3. pro	TPI1
AGPAT5	1.77390440274687e-42	0.496236263217641	0.317	0.156	4.51582843807271e-38	chromaffin cells. T3. pro	AGPAT5
CMSS1	2.02738463313181e-42	0.420086957640191	0.437	0.242	5.16111306056366e-38	chromaffin cells. T3. pro	CMSS1
FBXO45	4.02084597253544e-42	0.466234999924602	0.293	0.138	1.02358675922835e-37	chromaffin cells. T3. pro	FBXO45
COX5A	4.8545826620923e-42	0.288713588330901	0.885	0.706	1.23583110828884e-37	chromaffin cells. T3. pro	COX5A
MACF1	4.95762296702726e-42	0.326793904968122	0.631	0.406	1.26206207871613e-37	chromaffin cells. T3. pro	MACF1
PHIP	5.45507092591276e-42	0.306839364765135	0.724	0.487	1.38869740560961e-37	chromaffin cells. T3. pro	PHIP
RUFY32	5.55897015557178e-42	0.256692298461154	0.747	0.483	1.41514703250391e-37	chromaffin cells. T3. pro	RUFY3
SPAG9	5.65168690882515e-42	0.373989179232493	0.563	0.346	1.43874993637962e-37	chromaffin cells. T3. pro	SPAG9
NUP50	6.39231561136172e-42	0.486917335091883	0.306	0.147	1.62729178518435e-37	chromaffin cells. T3. pro	NUP50
PPP1CC	7.12247380160581e-42	0.329717677814243	0.721	0.502	1.81316815567479e-37	chromaffin cells. T3. pro	PPP1CC
ANK31	7.47221173553042e-42	0.441625736330539	0.38	0.2	1.90220094151398e-37	chromaffin cells. T3. pro	ANK3
INIP	1.08542177353994e-41	0.415850806630021	0.363	0.188	2.76315820890063e-37	chromaffin cells. T3. pro	INIP
FLOT1	1.8966241333794e-41	0.342162478741198	0.57	0.349	4.82823605634394e-37	chromaffin cells. T3. pro	FLOT1
TFDP1	2.4434509394736e-41	0.460138604193061	0.392	0.214	6.22029305661794e-37	chromaffin cells. T3. pro	TFDP1
AKR1B1	2.47617266794383e-41	0.353743165852535	0.591	0.37	6.30359276078461e-37	chromaffin cells. T3. pro	AKR1B1
GTF2A2	4.0015818974921e-41	0.30283208785878	0.803	0.583	1.01868270364456e-36	chromaffin cells. T3. pro	GTF2A2
PLXNA21	4.65619059356656e-41	0.48290993115285	0.273	0.126	1.18532643940424e-36	chromaffin cells. T3. pro	PLXNA2
FDPS	5.43344126289536e-41	0.327444096479466	0.723	0.5	1.38319114229527e-36	chromaffin cells. T3. pro	FDPS
NOS1AP1	7.81584878678786e-41	0.394021514972058	0.294	0.137	1.98968062565259e-36	chromaffin cells. T3. pro	NOS1AP
MTHFD1	8.32416041382663e-41	0.485461183979793	0.27	0.123	2.11908151654784e-36	chromaffin cells. T3. pro	MTHFD1
CLASP22	8.72077154692877e-41	0.320525317814659	0.52	0.306	2.22004681270166e-36	chromaffin cells. T3. pro	CLASP2
TMEFF21	1.13519202148094e-40	0.479746838083896	0.26	0.117	2.88985832908402e-36	chromaffin cells. T3. pro	TMEFF2
SYT41	1.43931154198426e-40	0.412298472824313	0.392	0.208	3.66405539242933e-36	chromaffin cells. T3. pro	SYT4
PKIA2	2.11636011071973e-40	0.321163111374361	0.604	0.383	5.38761793385922e-36	chromaffin cells. T3. pro	PKIA
HAUS1	2.25269841929255e-40	0.43577005748263	0.402	0.221	5.73469436599306e-36	chromaffin cells. T3. pro	HAUS1
RBBP4	2.49906643333084e-40	0.344364460918603	0.665	0.448	6.36187341933033e-36	chromaffin cells. T3. pro	RBBP4
DCLK11	3.21408345582165e-40	0.352499819108767	0.342	0.172	8.18209225348518e-36	chromaffin cells. T3. pro	DCLK1
RUNDC3B1	3.27008789969503e-40	0.41831720368109	0.294	0.14	8.32466276625364e-36	chromaffin cells. T3. pro	RUNDC3B
HYI	4.07355988283837e-40	0.378740343291796	0.42	0.232	1.03700613937416e-35	chromaffin cells. T3. pro	HYI
VKORC1L1	4.71500848951704e-40	0.438854804658969	0.377	0.202	1.20029971117635e-35	chromaffin cells. T3. pro	VKORC1L1
FSD1L1	4.79147609855266e-40	0.416607336334764	0.3	0.143	1.21976607040855e-35	chromaffin cells. T3. pro	FSD1L
IKBIP	4.82502369004347e-40	0.468160105162631	0.328	0.167	1.22830628077437e-35	chromaffin cells. T3. pro	IKBIP
HPF1	5.08386287085142e-40	0.365191758799408	0.568	0.359	1.29419897103265e-35	chromaffin cells. T3. pro	HPF1
PANK31	5.28437917129466e-40	0.335538520992328	0.492	0.287	1.34524440563648e-35	chromaffin cells. T3. pro	PANK3
RGMB1	7.00010148549212e-40	0.352536655217896	0.372	0.193	1.78201583516173e-35	chromaffin cells. T3. pro	RGMB
POU2F1	9.11628468743257e-40	0.431620560513714	0.361	0.189	2.32073259287971e-35	chromaffin cells. T3. pro	POU2F1
VEGFB1	9.20033869601034e-40	0.371013175508581	0.568	0.361	2.34213022184335e-35	chromaffin cells. T3. pro	VEGFB
BRMS1L	9.45953108352058e-40	0.48994246964316	0.26	0.119	2.40811282793183e-35	chromaffin cells. T3. pro	BRMS1L
ANP32A	9.55880870507683e-40	0.300827178214751	0.773	0.558	2.43338593205141e-35	chromaffin cells. T3. pro	ANP32A
CISD2	9.86097016756248e-40	0.367384630383776	0.558	0.349	2.51030717555638e-35	chromaffin cells. T3. pro	CISD2
NUDCD2	1.01556308566976e-39	0.431820563997826	0.473	0.284	2.58531894718951e-35	chromaffin cells. T3. pro	NUDCD2
VPS29	1.05041164536411e-39	0.321944329984574	0.733	0.509	2.6740329256034e-35	chromaffin cells. T3. pro	VPS29
PCDH71	1.37245352259236e-39	0.374243998302565	0.456	0.26	3.49385493246337e-35	chromaffin cells. T3. pro	PCDH7
NUP107	1.69672245650084e-39	0.400646863576311	0.336	0.17	4.31934635751418e-35	chromaffin cells. T3. pro	NUP107
TGFBR11	1.91537997938286e-39	0.375415275388907	0.396	0.215	4.87598281351494e-35	chromaffin cells. T3. pro	TGFBR1
LUC7L2	2.03845450117027e-39	0.341224490867654	0.478	0.278	5.18929362362916e-35	chromaffin cells. T3. pro	LUC7L2
DR1	2.15481174986659e-39	0.365070046982038	0.385	0.205	5.48550427163537e-35	chromaffin cells. T3. pro	DR1
TANC22	2.61280853869534e-39	0.389211285107101	0.447	0.254	6.65142669695674e-35	chromaffin cells. T3. pro	TANC2
CEP57L1	2.62249781023879e-39	0.511733292527918	0.251	0.114	6.67609267552489e-35	chromaffin cells. T3. pro	CEP57L1
TPRKB	2.70802932290418e-39	0.325816642247531	0.648	0.424	6.89383024731717e-35	chromaffin cells. T3. pro	TPRKB
C1orf21	2.71381488204135e-39	0.411226279030549	0.292	0.139	6.90855854521265e-35	chromaffin cells. T3. pro	C1orf21
CDO11	3.19085668522734e-39	0.436457796394938	0.309	0.152	8.12296386358325e-35	chromaffin cells. T3. pro	CDO1
LONRF22	4.47157463908094e-39	0.306763029059909	0.409	0.219	1.13832875587084e-34	chromaffin cells. T3. pro	LONRF2
DYNC1LI11	4.47784012741691e-39	0.350503718568829	0.549	0.341	1.13992376123652e-34	chromaffin cells. T3. pro	DYNC1LI1
PKNOX1	4.50583404296482e-39	0.449434750028413	0.308	0.152	1.14705017231756e-34	chromaffin cells. T3. pro	PKNOX1
OLFM12	4.79578290119491e-39	0.282421764735071	0.467	0.26	1.22086245315719e-34	chromaffin cells. T3. pro	OLFM1
HECTD2	6.33798731548461e-39	0.447400441010067	0.267	0.124	1.61346143090292e-34	chromaffin cells. T3. pro	HECTD2
SEPT31	6.40206704987732e-39	0.479168426956073	0.26	0.12	1.62977420888727e-34	chromaffin cells. T3. pro	SEPT3
SLF1	6.78482753723344e-39	0.472181926749574	0.284	0.136	1.72721354615352e-34	chromaffin cells. T3. pro	SLF1
MPPED2	7.36820453387287e-39	0.368136475495666	0.34	0.174	1.87572382818802e-34	chromaffin cells. T3. pro	MPPED2
HRAS1	1.15388205493411e-38	0.358152699305417	0.593	0.382	2.93743754724576e-34	chromaffin cells. T3. pro	HRAS
TOP2B	1.20513081292261e-38	0.306089792183879	0.641	0.414	3.06790151045709e-34	chromaffin cells. T3. pro	TOP2B
SPIN11	1.53246101587781e-38	0.315744347554012	0.541	0.333	3.90118600812014e-34	chromaffin cells. T3. pro	SPIN1
SMAD1	1.90957786179563e-38	0.453069429848922	0.27	0.126	4.86121236277314e-34	chromaffin cells. T3. pro	SMAD1
VSTM2A2	2.95907156262274e-38	0.267562406221491	0.471	0.265	7.53290847696871e-34	chromaffin cells. T3. pro	VSTM2A
CCDC1122	3.06054602580088e-38	0.266847483088152	0.594	0.365	7.7912320178813e-34	chromaffin cells. T3. pro	CCDC112
TRIO1	3.22062557110296e-38	0.364213478548615	0.326	0.166	8.19874651635682e-34	chromaffin cells. T3. pro	TRIO
CDH81	4.2302957481783e-38	0.427832191818947	0.258	0.118	1.07690638861375e-33	chromaffin cells. T3. pro	CDH8
TBL1XR1	4.75364027464399e-38	0.30751737410613	0.571	0.356	1.21013420471612e-33	chromaffin cells. T3. pro	TBL1XR1
DUSP81	6.84380844363345e-38	0.335806038648833	0.414	0.228	1.74222831549577e-33	chromaffin cells. T3. pro	DUSP8
COX201	7.02412740576481e-38	0.333704247111916	0.664	0.45	1.78813211368555e-33	chromaffin cells. T3. pro	COX20
PNMA21	8.98640596009855e-38	0.470479809040629	0.299	0.149	2.28766936526229e-33	chromaffin cells. T3. pro	PNMA2
AUTS2	9.94937594869186e-38	0.349001612818784	0.505	0.305	2.53281263525849e-33	chromaffin cells. T3. pro	AUTS2
SLC38A2	1.05418918225482e-37	0.337649687876284	0.462	0.268	2.68364940126611e-33	chromaffin cells. T3. pro	SLC38A2
KLC11	1.07478527486546e-37	0.322584547512633	0.598	0.382	2.736080874225e-33	chromaffin cells. T3. pro	KLC1
HADH	1.1090204670371e-37	0.424648780682241	0.342	0.178	2.82323340293636e-33	chromaffin cells. T3. pro	HADH
IGF2BP1	1.4174652030089e-37	0.364556120285974	0.438	0.25	3.60844116729976e-33	chromaffin cells. T3. pro	IGF2BP1
EIF4EBP1	1.59258833055678e-37	0.297515998372293	0.668	0.445	4.05425211309838e-33	chromaffin cells. T3. pro	EIF4EBP1
TIPRL	1.6879972340921e-37	0.355448369991284	0.549	0.347	4.29713455882826e-33	chromaffin cells. T3. pro	TIPRL
PPM1G	1.89483073320323e-37	0.31028789306573	0.746	0.532	4.82367059751547e-33	chromaffin cells. T3. pro	PPM1G
MORF4L2	2.0754019998044e-37	0.287771280919851	0.836	0.633	5.28335087090206e-33	chromaffin cells. T3. pro	MORF4L2
SNRPA1	2.18873043608959e-37	0.348784525869605	0.533	0.329	5.57185107115326e-33	chromaffin cells. T3. pro	SNRPA1
ARHGAP211	2.40742309233641e-37	0.314032175043227	0.495	0.293	6.12857696616079e-33	chromaffin cells. T3. pro	ARHGAP21
YAF2	2.49062744836812e-37	0.391182241930208	0.347	0.182	6.34039029531071e-33	chromaffin cells. T3. pro	YAF2
NUDT21	3.20012133361472e-37	0.368533516508974	0.454	0.266	8.146548878983e-33	chromaffin cells. T3. pro	NUDT21
FAM50A	3.38004878645507e-37	0.305036345185626	0.543	0.334	8.60459019567867e-33	chromaffin cells. T3. pro	FAM50A
PAK32	3.4986175662934e-37	0.302705036094379	0.413	0.227	8.9064307385131e-33	chromaffin cells. T3. pro	PAK3
FHL12	3.52572851366777e-37	0.323558101789218	0.503	0.298	8.97544707724404e-33	chromaffin cells. T3. pro	FHL1
CCDC82	3.98258023095202e-37	0.327929677389338	0.55	0.347	1.01384544939345e-32	chromaffin cells. T3. pro	CCDC82
CADM2	4.86246273453987e-37	0.340684479826094	0.416	0.231	1.23783713833181e-32	chromaffin cells. T3. pro	CADM2
GNB1	5.12190899290015e-37	0.277017350630088	0.752	0.534	1.30388437232259e-32	chromaffin cells. T3. pro	GNB1
PKM	6.05596536782301e-37	0.303559424903984	0.806	0.596	1.5416671036867e-32	chromaffin cells. T3. pro	PKM
RSPRY1	6.28256806091723e-37	0.361292925787577	0.522	0.322	1.5993533512677e-32	chromaffin cells. T3. pro	RSPRY1
MSH6	7.62319471569254e-37	0.477571396575055	0.42	0.248	1.94063667877385e-32	chromaffin cells. T3. pro	MSH6
MAGI3	8.36823804005459e-37	0.458462208851999	0.271	0.131	2.1303023578567e-32	chromaffin cells. T3. pro	MAGI3
EEF1AKMT2	8.7727999197174e-37	0.456269157908833	0.29	0.143	2.23329167556246e-32	chromaffin cells. T3. pro	EEF1AKMT2
DAXX	1.00840009332763e-36	0.450107632938851	0.306	0.155	2.56708411758415e-32	chromaffin cells. T3. pro	DAXX
MBD4	1.2614760718794e-36	0.423607006125712	0.363	0.198	3.2113396361834e-32	chromaffin cells. T3. pro	MBD4
FAM192A	1.72356026054477e-36	0.332910572942975	0.492	0.294	4.38766735526881e-32	chromaffin cells. T3. pro	FAM192A
GPC2	1.88664975630254e-36	0.357276144912696	0.368	0.196	4.80284428461938e-32	chromaffin cells. T3. pro	GPC2
UBA2	2.00750433604554e-36	0.313940775325116	0.673	0.467	5.11050378827112e-32	chromaffin cells. T3. pro	UBA2
PPP2CA	2.08682905082525e-36	0.318413023890806	0.666	0.458	5.31244071468584e-32	chromaffin cells. T3. pro	PPP2CA
CAMK1D1	2.09258491114338e-36	0.430084462424768	0.279	0.136	5.3270934082977e-32	chromaffin cells. T3. pro	CAMK1D
PTEN	2.33691631142534e-36	0.358405864176135	0.522	0.326	5.94908785399549e-32	chromaffin cells. T3. pro	PTEN
ASH2L	2.3857463614222e-36	0.418028446210517	0.31	0.158	6.07339451227249e-32	chromaffin cells. T3. pro	ASH2L
DKC1	2.49724180159967e-36	0.4143947717205	0.386	0.216	6.35722845433229e-32	chromaffin cells. T3. pro	DKC1
KATNBL1	2.68032633346592e-36	0.371420928879113	0.459	0.272	6.82330674710418e-32	chromaffin cells. T3. pro	KATNBL1
ARHGEF281	2.81615081772494e-36	0.381643942613651	0.28	0.134	7.16907513668238e-32	chromaffin cells. T3. pro	ARHGEF28
TMEM35A2	3.04356975748861e-36	0.296793531348726	0.404	0.221	7.74801553163876e-32	chromaffin cells. T3. pro	TMEM35A
ARHGEF71	3.22959515981703e-36	0.362923492533818	0.36	0.193	8.22158039834622e-32	chromaffin cells. T3. pro	ARHGEF7
UGP2	4.09510159606732e-36	0.346926804704166	0.445	0.26	1.04249001331086e-31	chromaffin cells. T3. pro	UGP2
FGD5-AS1	4.59428519068014e-36	0.3361625254288	0.505	0.309	1.16956718099144e-31	chromaffin cells. T3. pro	FGD5-AS1
KAT6A	5.44560168560177e-36	0.346685914960607	0.38	0.208	1.38628682110364e-31	chromaffin cells. T3. pro	KAT6A
TCEAL71	5.59386531531666e-36	0.275789943361141	0.735	0.517	1.42403029332016e-31	chromaffin cells. T3. pro	TCEAL7
PHACTR4	5.78018831737484e-36	0.400904697821936	0.44	0.262	1.47146253995411e-31	chromaffin cells. T3. pro	PHACTR4
RPP30	8.88993120159611e-36	0.387909973248905	0.377	0.209	2.26310978599032e-31	chromaffin cells. T3. pro	RPP30
KIAA1549	9.36390646225881e-36	0.393043267357708	0.331	0.175	2.38376966809723e-31	chromaffin cells. T3. pro	KIAA1549
PRRC2A	1.07315323607803e-35	0.346733455409115	0.402	0.227	2.73192619308383e-31	chromaffin cells. T3. pro	PRRC2A
BAZ1B	1.44111492666823e-35	0.32185402432338	0.59	0.386	3.66864626881932e-31	chromaffin cells. T3. pro	BAZ1B
REV1	1.50872150041848e-35	0.377625171628965	0.381	0.212	3.84075232361534e-31	chromaffin cells. T3. pro	REV1
AC084033.3	1.53884717073316e-35	0.485194236513057	0.309	0.16	3.91744324253541e-31	chromaffin cells. T3. pro	AC084033.3
CYB5B	1.72015152192501e-35	0.379416692075839	0.42	0.245	4.37898972936451e-31	chromaffin cells. T3. pro	CYB5B
BRD8	1.86832406823685e-35	0.405153515282728	0.36	0.197	4.75619258051055e-31	chromaffin cells. T3. pro	BRD8
RUVBL2	1.94371616768284e-35	0.373786847225349	0.404	0.23	4.94811824807019e-31	chromaffin cells. T3. pro	RUVBL2
PRPSAP1	1.95607097009253e-35	0.39037391290508	0.433	0.256	4.97956986856455e-31	chromaffin cells. T3. pro	PRPSAP1
ZNF326	2.50575122183211e-35	0.311318003471082	0.617	0.405	6.37889088541801e-31	chromaffin cells. T3. pro	ZNF326
HOXC6	2.8096593283125e-35	0.357197271725377	0.346	0.184	7.15254975208513e-31	chromaffin cells. T3. pro	HOXC6
DYNLL2	2.99816913747575e-35	0.337465497676671	0.463	0.277	7.63243917327202e-31	chromaffin cells. T3. pro	DYNLL2
SNRNP200	3.19322821096524e-35	0.32293895442445	0.553	0.347	8.12900105665422e-31	chromaffin cells. T3. pro	SNRNP200
PRSS31	3.92634453548039e-35	0.350072324990528	0.352	0.188	9.99529528397243e-31	chromaffin cells. T3. pro	PRSS3
LSM8	4.27465802966471e-35	0.299944227887735	0.636	0.426	1.08819969461175e-30	chromaffin cells. T3. pro	LSM8
FARP11	4.49214183879014e-35	0.351793954050076	0.412	0.236	1.14356454790081e-30	chromaffin cells. T3. pro	FARP1
CEBPG	4.63617654798045e-35	0.440267305062724	0.287	0.145	1.18023146381938e-30	chromaffin cells. T3. pro	CEBPG
NSD32	4.83408898953209e-35	0.260818768149154	0.806	0.589	1.23061403406518e-30	chromaffin cells. T3. pro	NSD3
FGF14	6.22487322115865e-35	0.302173958711964	0.348	0.184	1.58466597591036e-30	chromaffin cells. T3. pro	FGF14
ARRB2	7.12960049789205e-35	0.40582648813493	0.27	0.133	1.81498239874838e-30	chromaffin cells. T3. pro	ARRB2
NT5C3A	9.8619385069913e-35	0.332775662651339	0.424	0.247	2.51055368572478e-30	chromaffin cells. T3. pro	NT5C3A
KHSRP	1.22484089383586e-34	0.347567174557188	0.416	0.239	3.11807746343796e-30	chromaffin cells. T3. pro	KHSRP
RNPS1	1.42131621761418e-34	0.288391868222374	0.744	0.538	3.61824469518041e-30	chromaffin cells. T3. pro	RNPS1
USP48	2.09296024037613e-34	0.325055511190818	0.462	0.276	5.32804888392552e-30	chromaffin cells. T3. pro	USP48
SNRNP25	2.22847545497587e-34	0.350996776062288	0.546	0.351	5.67302996573207e-30	chromaffin cells. T3. pro	SNRNP25
IL71	2.42207759600743e-34	0.332265727306977	0.325	0.168	6.16588293615611e-30	chromaffin cells. T3. pro	IL7
XRCC6	2.64894152759441e-34	0.257093315213124	0.8	0.583	6.7434104467971e-30	chromaffin cells. T3. pro	XRCC6
PSMD1	3.57280057426547e-34	0.319031746966305	0.556	0.357	9.09527842190762e-30	chromaffin cells. T3. pro	PSMD1
PRKACB1	4.38466398863469e-34	0.343693332056298	0.423	0.243	1.11620391158673e-29	chromaffin cells. T3. pro	PRKACB
UPF3A	4.8072963465218e-34	0.277620774536986	0.666	0.459	1.22379343093406e-29	chromaffin cells. T3. pro	UPF3A
KPNA4	5.22362016976589e-34	0.341533821329519	0.445	0.266	1.3297769866173e-29	chromaffin cells. T3. pro	KPNA4
PSMD2	5.97334550544097e-34	0.28786574729122	0.686	0.474	1.52063456532011e-29	chromaffin cells. T3. pro	PSMD2
ARID4A	8.75375908547745e-34	0.329203224287247	0.533	0.342	2.22844445039e-29	chromaffin cells. T3. pro	ARID4A
NNT	8.75657931895653e-34	0.455267624056516	0.271	0.136	2.22916239722676e-29	chromaffin cells. T3. pro	NNT
UQCRC1	1.1672220314047e-33	0.340639478595476	0.566	0.371	2.97139712534695e-29	chromaffin cells. T3. pro	UQCRC1
MYO5A1	1.4480764763315e-33	0.413292388662132	0.279	0.14	3.68636828579709e-29	chromaffin cells. T3. pro	MYO5A
CAMTA1	3.07617681416769e-33	0.250913882253413	0.85	0.67	7.8310233158267e-29	chromaffin cells. T3. pro	CAMTA1
QSER1	3.16822035964792e-33	0.433037038927033	0.341	0.188	8.0653385695557e-29	chromaffin cells. T3. pro	QSER1
ZRANB1	3.6212170785724e-33	0.368055487046424	0.327	0.175	9.21853231692176e-29	chromaffin cells. T3. pro	ZRANB1
USP11	3.64349442101596e-33	0.281964612756671	0.577	0.371	9.27524374758033e-29	chromaffin cells. T3. pro	USP11
ELF2	5.4521032217229e-33	0.341277112523948	0.402	0.233	1.387941917154e-28	chromaffin cells. T3. pro	ELF2
ASAP1	5.75398586406574e-33	0.274888900971597	0.558	0.358	1.46479218141521e-28	chromaffin cells. T3. pro	ASAP1
NUDT31	6.45564066411654e-33	0.301600949755244	0.515	0.319	1.64341244386415e-28	chromaffin cells. T3. pro	NUDT3
EIF4E	7.99271470943348e-33	0.313617892167887	0.587	0.394	2.03470538358048e-28	chromaffin cells. T3. pro	EIF4E
AP1M1	9.33458921948472e-33	0.4047101930833	0.3	0.158	2.37630637760423e-28	chromaffin cells. T3. pro	AP1M1
AGPS1	9.90611448345732e-33	0.333188426326105	0.364	0.202	2.52179956405373e-28	chromaffin cells. T3. pro	AGPS
CGGBP1	1.08377433970632e-32	0.289142509250573	0.511	0.319	2.75896433659038e-28	chromaffin cells. T3. pro	CGGBP1
TMTC4	1.14318596120455e-32	0.324906557802096	0.341	0.183	2.91020850143842e-28	chromaffin cells. T3. pro	TMTC4
SPATS2	1.17922776989593e-32	0.315936535350654	0.514	0.32	3.00196013382407e-28	chromaffin cells. T3. pro	SPATS2
ARL6IP6	1.48176629211599e-32	0.345654058512642	0.453	0.276	3.77213244983969e-28	chromaffin cells. T3. pro	ARL6IP6
IMMP1L	1.76652091600976e-32	0.385574885529711	0.4	0.237	4.49703229588606e-28	chromaffin cells. T3. pro	IMMP1L
FBXO21	2.20557648428605e-32	0.282915442930526	0.519	0.324	5.614736056047e-28	chromaffin cells. T3. pro	FBXO21
NUP58	2.47368597917472e-32	0.391712147846024	0.329	0.18	6.2972623971851e-28	chromaffin cells. T3. pro	NUP58
ZDHHC12	2.75600533598687e-32	0.430922650884625	0.292	0.154	7.01596278382178e-28	chromaffin cells. T3. pro	ZDHHC12
CLCN5	3.29483618805806e-32	0.373988298358609	0.271	0.136	8.38766448393942e-28	chromaffin cells. T3. pro	CLCN5
HSPA13	3.55046457021398e-32	0.387068612128753	0.419	0.251	9.03841765639373e-28	chromaffin cells. T3. pro	HSPA13
CAMSAP11	3.62767146927287e-32	0.375968216877387	0.282	0.144	9.23496325932794e-28	chromaffin cells. T3. pro	CAMSAP1
HES6	3.68412853308273e-32	0.308592343034241	0.342	0.186	9.3786860066687e-28	chromaffin cells. T3. pro	HES6
STIP1	3.83541912667284e-32	0.303604613092666	0.532	0.344	9.76382647077105e-28	chromaffin cells. T3. pro	STIP1
FH	4.50467485492595e-32	0.332806512497181	0.417	0.245	1.1467550778185e-27	chromaffin cells. T3. pro	FH
RHOQ1	5.87819038019096e-32	0.404887035554277	0.377	0.219	1.49641092508521e-27	chromaffin cells. T3. pro	RHOQ
RUFY22	7.33457463435603e-32	0.290390564637975	0.448	0.266	1.86716266466801e-27	chromaffin cells. T3. pro	RUFY2
ATP11C1	7.55224450449928e-32	0.388448766824265	0.265	0.133	1.92257488351038e-27	chromaffin cells. T3. pro	ATP11C
CLIP11	7.85235807071994e-32	0.351520541130912	0.42	0.253	1.99897479406318e-27	chromaffin cells. T3. pro	CLIP1
MCUR1	9.5027044145394e-32	0.383179835126114	0.37	0.213	2.4191034628093e-27	chromaffin cells. T3. pro	MCUR1
PAFAH1B11	9.84890403851277e-32	0.266297426043626	0.653	0.444	2.50723550108419e-27	chromaffin cells. T3. pro	PAFAH1B1
RBM14	9.91894820233214e-32	0.414870805366399	0.273	0.139	2.52506664386769e-27	chromaffin cells. T3. pro	RBM14
AFDN	1.06129244223775e-31	0.305628596597194	0.395	0.229	2.70173217020463e-27	chromaffin cells. T3. pro	AFDN
TAGLN21	1.25482297961485e-31	0.32362578809483	0.579	0.388	3.19440285920553e-27	chromaffin cells. T3. pro	TAGLN2
CTNND21	1.28648465427144e-31	0.398292677967122	0.278	0.142	3.2750039843788e-27	chromaffin cells. T3. pro	CTNND2
MLH1	1.52397966351038e-31	0.416908174646897	0.282	0.147	3.87959502939836e-27	chromaffin cells. T3. pro	MLH1
SYT141	1.71440796929001e-31	0.299248517604979	0.317	0.168	4.36436836742157e-27	chromaffin cells. T3. pro	SYT14
TCP1	1.77368855665277e-31	0.255635735871446	0.779	0.57	4.51527895867097e-27	chromaffin cells. T3. pro	TCP1
POLR3K	1.97852684051229e-31	0.452493838235414	0.316	0.175	5.03673577789214e-27	chromaffin cells. T3. pro	POLR3K
PDS5A	2.52530631402723e-31	0.34799797035407	0.337	0.187	6.42867228361913e-27	chromaffin cells. T3. pro	PDS5A
TNPO1	2.86265056408406e-31	0.280633687956917	0.577	0.384	7.2874495409888e-27	chromaffin cells. T3. pro	TNPO1
TMEM107	2.92090018334039e-31	0.456825782347618	0.262	0.134	7.43573559672964e-27	chromaffin cells. T3. pro	TMEM107
CASP3	3.04314857629756e-31	0.319991432182745	0.377	0.215	7.7469433306807e-27	chromaffin cells. T3. pro	CASP3
NAP1L31	3.52285861738477e-31	0.321267412890831	0.362	0.203	8.96814118227641e-27	chromaffin cells. T3. pro	NAP1L3
MTX2	4.22216741168663e-31	0.259991187967938	0.666	0.454	1.07483715799307e-26	chromaffin cells. T3. pro	MTX2
UBE3A2	4.32277798031229e-31	0.25792636955272	0.678	0.472	1.1004495904481e-26	chromaffin cells. T3. pro	UBE3A
DHX9	4.66480879798638e-31	0.291033421405204	0.573	0.379	1.18752037570339e-26	chromaffin cells. T3. pro	DHX9
KRAS	5.433221057415e-31	0.335095521741727	0.502	0.323	1.38313508458614e-26	chromaffin cells. T3. pro	KRAS
TCTEX1D2	6.84389134164386e-31	0.305137156643201	0.422	0.252	1.74224941884228e-26	chromaffin cells. T3. pro	TCTEX1D2
ZADH2	7.71513241357337e-31	0.363676774969941	0.325	0.178	1.96404125852337e-26	chromaffin cells. T3. pro	ZADH2
RABL6	9.93365373696458e-31	0.306088158115743	0.462	0.284	2.52881023181907e-26	chromaffin cells. T3. pro	RABL6
ARPC5	1.11559578241895e-30	0.274350615451492	0.764	0.563	2.83997218330392e-26	chromaffin cells. T3. pro	ARPC5
PSPC1	1.18263838109129e-30	0.309795888246767	0.402	0.235	3.01064252674411e-26	chromaffin cells. T3. pro	PSPC1
PAXX	1.30248143933834e-30	0.318283749411381	0.485	0.309	3.31572700012362e-26	chromaffin cells. T3. pro	PAXX
LINC01116	1.63186769147762e-30	0.305636815199871	0.434	0.262	4.15424558219457e-26	chromaffin cells. T3. pro	LINC01116
ZC2HC1A1	1.71319259282208e-30	0.260114605870362	0.528	0.33	4.36127438354718e-26	chromaffin cells. T3. pro	ZC2HC1A
HSPH1	2.14430675088581e-30	0.321423083423667	0.558	0.374	5.45876169573002e-26	chromaffin cells. T3. pro	HSPH1
CCDC50	2.36999784095491e-30	0.295064731086253	0.512	0.328	6.03330350371892e-26	chromaffin cells. T3. pro	CCDC50
ENHO1	2.47409887229086e-30	0.326281184770845	0.303	0.161	6.29831349919084e-26	chromaffin cells. T3. pro	ENHO
ABI2	2.5152444411713e-30	0.268749436287616	0.631	0.428	6.40305777388978e-26	chromaffin cells. T3. pro	ABI2
LCOR1	2.52248073492596e-30	0.271256130040685	0.529	0.341	6.42147920690102e-26	chromaffin cells. T3. pro	LCOR
ARHGDIG1	3.01389459989933e-30	0.312956733895849	0.316	0.168	7.67247148296373e-26	chromaffin cells. T3. pro	ARHGDIG
MRPL48	4.24508130586644e-30	0.279447355213988	0.396	0.228	1.08067034803442e-25	chromaffin cells. T3. pro	MRPL48
GPAA1	8.13477410952918e-30	0.315904902953867	0.405	0.242	2.07086944506284e-25	chromaffin cells. T3. pro	GPAA1
RAB8A	1.04418124735226e-29	0.337860542827356	0.444	0.275	2.65817220138466e-25	chromaffin cells. T3. pro	RAB8A
NDUFAF21	1.10065576310617e-29	0.312989690535209	0.434	0.266	2.80193937613936e-25	chromaffin cells. T3. pro	NDUFAF2
CBL	1.58580584842189e-29	0.378127762281632	0.308	0.168	4.03698594832759e-25	chromaffin cells. T3. pro	CBL
ACTR1A	1.63925715083523e-29	0.294798265788125	0.476	0.299	4.17305692888125e-25	chromaffin cells. T3. pro	ACTR1A
CAMSAP21	1.67825876692094e-29	0.31641806753	0.354	0.201	4.27234334295064e-25	chromaffin cells. T3. pro	CAMSAP2
ATF2	1.86719007306613e-29	0.329326606419107	0.369	0.216	4.75330576900445e-25	chromaffin cells. T3. pro	ATF2
ACTN1	2.20285317487487e-29	0.304703729703764	0.317	0.174	5.60780332727896e-25	chromaffin cells. T3. pro	ACTN1
SRSF4	2.36918963422472e-29	0.257104928111232	0.639	0.437	6.03124605184586e-25	chromaffin cells. T3. pro	SRSF4
RFK1	2.51410337959133e-29	0.281397277304899	0.505	0.323	6.40015297342565e-25	chromaffin cells. T3. pro	RFK
KCTD6	2.63881711615853e-29	0.390462846542795	0.259	0.133	6.71763673260476e-25	chromaffin cells. T3. pro	KCTD6
USP14	2.74727507435471e-29	0.280052356221307	0.533	0.347	6.99373815678479e-25	chromaffin cells. T3. pro	USP14
COA1	3.18543539169185e-29	0.281974724801239	0.501	0.32	8.10916287662994e-25	chromaffin cells. T3. pro	COA1
COMMD4	3.27493388085406e-29	0.324559365324902	0.484	0.31	8.33699918049019e-25	chromaffin cells. T3. pro	COMMD4
SP3	3.42292567458169e-29	0.290169687510144	0.363	0.208	8.71374188978262e-25	chromaffin cells. T3. pro	SP3
SNRPC	3.70719197897145e-29	0.25331645171177	0.724	0.52	9.43739862086761e-25	chromaffin cells. T3. pro	SNRPC
NRDC	3.80625724546965e-29	0.279412515611338	0.476	0.301	9.68958906979208e-25	chromaffin cells. T3. pro	NRDC
WSB21	4.24356782932512e-29	0.31149460595557	0.419	0.256	1.0802850623113e-24	chromaffin cells. T3. pro	WSB2
TNRC6C	4.32648951583126e-29	0.320226098776412	0.344	0.194	1.10139443604516e-24	chromaffin cells. T3. pro	TNRC6C
RSBN1	4.42439696036164e-29	0.30482790695769	0.398	0.238	1.12631873419926e-24	chromaffin cells. T3. pro	RSBN1
DNM11	4.96639284300332e-29	0.253642309025675	0.328	0.179	1.26429462604336e-24	chromaffin cells. T3. pro	DNM1
C12orf49	4.99045678662977e-29	0.428857491740659	0.263	0.137	1.27042058417234e-24	chromaffin cells. T3. pro	C12orf49
ARHGAP35	7.26190832360384e-29	0.314631047970456	0.333	0.186	1.84866400193983e-24	chromaffin cells. T3. pro	ARHGAP35
ITGAE	7.28702560191976e-29	0.311688721096612	0.442	0.275	1.85505810748071e-24	chromaffin cells. T3. pro	ITGAE
SRSF1	7.74607872575311e-29	0.270334971098934	0.573	0.385	1.97191926121497e-24	chromaffin cells. T3. pro	SRSF1
MED27	7.7906926368951e-29	0.3090470362619	0.342	0.192	1.98327662457439e-24	chromaffin cells. T3. pro	MED27
CSRNP31	8.04569657380142e-29	0.384879284333121	0.32	0.18	2.04819297679263e-24	chromaffin cells. T3. pro	CSRNP3
FOPNL	1.14222347807119e-28	0.359618215418334	0.258	0.132	2.90775830812582e-24	chromaffin cells. T3. pro	FOPNL
DDHD1	1.322412459827e-28	0.322072089323195	0.308	0.168	3.36646539898158e-24	chromaffin cells. T3. pro	DDHD1
ODC1	1.74820239074113e-28	0.270742879806418	0.577	0.391	4.45039882610968e-24	chromaffin cells. T3. pro	ODC1
RFC1	1.83146165784726e-28	0.317015831151159	0.44	0.277	4.66235194238178e-24	chromaffin cells. T3. pro	RFC1
[truncated: 6,695 more rows]
