# Supplementary material for: A spatiotemporal steroidogenic regulatory network in human fetal adrenal glands and gonads
Source: Front Endocrinol (Lausanne). 2022 Nov 17;13:1036517. doi: 10.3389/fendo.2022.1036517 (PMC9713933; doi:10.3389/fendo.2022.1036517)
Supplement: Supplementary file 12 [file Table_5.csv]

	p_val	avg_logFC	pct.1	pct.2	p_val_adj	cluster	gene
RNASE1	0	1.35541454272912	0.752	0.267	0	macrophage. T1	RNASE1
SELENOP	0	1.27989199853844	0.776	0.336	0	macrophage. T1	SELENOP
PLTP	0	1.26794169231355	0.671	0.277	0	macrophage. T1	PLTP
LILRB5	0	1.26262348229437	0.622	0.21	0	macrophage. T1	LILRB5
FOLR2	0	1.24440911265041	0.867	0.334	0	macrophage. T1	FOLR2
MRC1	0	1.22402175391733	0.95	0.447	0	macrophage. T1	MRC1
MS4A4A	0	1.21656744448397	0.871	0.386	0	macrophage. T1	MS4A4A
LYVE1	0	1.21561755313335	0.941	0.429	0	macrophage. T1	LYVE1
C1QA	0	1.17095459569358	0.988	0.463	0	macrophage. T1	C1QA
DAB2	0	1.16767650946689	0.893	0.443	0	macrophage. T1	DAB2
A2M	0	1.16469542927433	0.872	0.361	0	macrophage. T1	A2M
VSIG4	0	1.14436277166994	0.841	0.358	0	macrophage. T1	VSIG4
SLCO2B1	0	1.14196384304255	0.669	0.265	0	macrophage. T1	SLCO2B1
C1QB	0	1.12815969993581	0.975	0.444	0	macrophage. T1	C1QB
NRP1	0	1.1104899431466	0.75	0.324	0	macrophage. T1	NRP1
C1QC	0	1.10356802126972	0.983	0.441	0	macrophage. T1	C1QC
MS4A7	0	1.09231956260808	0.944	0.482	0	macrophage. T1	MS4A7
STAB1	0	1.08469124373778	0.839	0.424	0	macrophage. T1	STAB1
AGR2	0	1.01665718356512	0.871	0.417	0	macrophage. T1	AGR2
LGMN	0	1.01005672852937	0.9	0.457	0	macrophage. T1	LGMN
CD14	0	1.00402737490782	0.867	0.462	0	macrophage. T1	CD14
CSF1R	0	0.990526166934417	0.952	0.559	0	macrophage. T1	CSF1R
CD163	0	0.979496458053133	0.915	0.452	0	macrophage. T1	CD163
SLC40A1	0	0.972543260742142	0.851	0.441	0	macrophage. T1	SLC40A1
MAF	0	0.959564960378936	0.961	0.584	0	macrophage. T1	MAF
CREG1	0	0.935987048746917	0.906	0.525	0	macrophage. T1	CREG1
FCGRT	0	0.883725387951086	0.996	0.745	0	macrophage. T1	FCGRT
BLVRB	0	0.811952609177424	0.938	0.596	0	macrophage. T1	BLVRB
NPC2	0	0.810818412076348	0.987	0.706	0	macrophage. T1	NPC2
CTSB	0	0.753442898788935	0.976	0.677	0	macrophage. T1	CTSB
FTL	0	0.604809621100547	1	0.992	0	macrophage. T1	FTL
ADAP2	1.62677093419221e-294	0.95494847888375	0.741	0.356	4.14127076717312e-290	macrophage. T1	ADAP2
LIPA	7.0432541626411e-293	0.843258206379431	0.787	0.41	1.79300121218354e-288	macrophage. T1	LIPA
CTSL	9.94907487742925e-288	0.942887264452013	0.77	0.389	2.53273599154716e-283	macrophage. T1	CTSL
ITM2B	1.66117263041828e-285	0.54797094283381	0.996	0.901	4.22884716525581e-281	macrophage. T1	ITM2B
GPR34	2.9787328006672e-285	0.96523691485678	0.745	0.363	7.58296009065849e-281	macrophage. T1	GPR34
ABCA1	1.98141611735734e-280	1.05633886614494	0.655	0.284	5.04409100995657e-276	macrophage. T1	ABCA1
CD68	3.22892974484826e-277	0.755135017640331	0.888	0.55	8.21988645146022e-273	macrophage. T1	CD68
HMOX1	1.58779814935507e-268	0.830414258149796	0.773	0.391	4.0420577488132e-264	macrophage. T1	HMOX1
CD36	4.39863175545637e-265	0.995754119093828	0.79	0.453	1.11975968598653e-260	macrophage. T1	CD36
GRN	2.71583435936159e-262	0.65891973227127	0.94	0.654	6.91369952862679e-258	macrophage. T1	GRN
RNASET2	9.96540542834691e-261	0.645451567097969	0.955	0.714	2.53689325989427e-256	macrophage. T1	RNASET2
GAS6	1.18388989004582e-260	1.1108361125783	0.598	0.256	3.01382849308965e-256	macrophage. T1	GAS6
FCGR2A	2.39064449505587e-258	0.853507485925685	0.813	0.468	6.08586369106373e-254	macrophage. T1	FCGR2A
CTSC	1.67756430219782e-253	0.636120088942746	0.952	0.774	4.27057544410499e-249	macrophage. T1	CTSC
GATM	8.73885523632485e-248	1.08674186558043	0.554	0.221	2.22465037751122e-243	macrophage. T1	GATM
GADD45B	1.28190290666363e-242	0.824764120472011	0.854	0.575	3.26334022949359e-238	macrophage. T1	GADD45B
MS4A6A	2.23587032626583e-240	0.749526056643781	0.863	0.534	5.69185508957494e-236	macrophage. T1	MS4A6A
RGS10	5.82377485566358e-239	0.675826299031767	0.911	0.641	1.48255836500628e-234	macrophage. T1	RGS10
FSCN1	3.34092815537634e-238	0.968889370988003	0.672	0.348	8.50500080514156e-234	macrophage. T1	FSCN1
PDK4	5.09202386395628e-232	1.04193301285157	0.629	0.29	1.29627651504735e-227	macrophage. T1	PDK4
MAN1A1	4.19991964822185e-227	1.11830334985646	0.615	0.303	1.06917354484784e-222	macrophage. T1	MAN1A1
AIF1	5.17462053582168e-227	0.458300050044231	0.996	0.869	1.31730314980413e-222	macrophage. T1	AIF1
ZFP36L1	1.67113387292422e-226	0.60794648513227	0.963	0.731	4.25420550030318e-222	macrophage. T1	ZFP36L1
SNX6	5.31136714722691e-225	0.650538984936156	0.893	0.674	1.35211473466955e-220	macrophage. T1	SNX6
NINJ1	1.09680500910642e-224	0.855279613782405	0.719	0.399	2.79213651168222e-220	macrophage. T1	NINJ1
IER3	2.51650098296234e-221	0.919508210720453	0.788	0.495	6.40625655232723e-217	macrophage. T1	IER3
SLC7A8	3.88554870539342e-218	1.05029005523977	0.512	0.202	9.89144133932004e-214	macrophage. T1	SLC7A8
EGFL7	8.20141380354435e-215	0.794330314647768	0.726	0.396	2.08783391196829e-210	macrophage. T1	EGFL7
TIMP2	5.21289709344088e-213	0.732869900719931	0.796	0.511	1.32704721307725e-208	macrophage. T1	TIMP2
CCL4L2	2.21622731178736e-212	1.13513875772759	0.731	0.416	5.64184986761708e-208	macrophage. T1	CCL4L2
C3AR1	8.47590333219472e-210	0.794657031260066	0.708	0.397	2.15771071127681e-205	macrophage. T1	C3AR1
CYFIP1	4.27512222616154e-202	0.877676183873428	0.655	0.36	1.08831786511394e-197	macrophage. T1	CYFIP1
SAT1	1.86086844473283e-198	0.526131812371293	0.99	0.836	4.73721279975636e-194	macrophage. T1	SAT1
CTSD	1.24877717380892e-197	0.703991499705111	0.866	0.626	3.17901205136536e-193	macrophage. T1	CTSD
CST3	5.68581452417551e-194	0.479937458116712	0.999	0.788	1.44743780341936e-189	macrophage. T1	CST3
TYROBP	1.05703031460924e-193	0.41200426569391	0.995	0.865	2.69088207190075e-189	macrophage. T1	TYROBP
MERTK	1.54609063234893e-192	0.991299226174047	0.501	0.217	3.93588292277067e-188	macrophage. T1	MERTK
LY96	4.41909553341172e-192	0.831426382153206	0.648	0.35	1.12496914994062e-187	macrophage. T1	LY96
WWP1	1.60033809705474e-190	0.983694508370405	0.548	0.256	4.07398069367224e-186	macrophage. T1	WWP1
LPAR6	5.82695667599544e-189	0.808107387772494	0.68	0.391	1.48336836100816e-184	macrophage. T1	LPAR6
MSR1	8.79474449385221e-188	1.03066727302466	0.523	0.235	2.23887810579996e-183	macrophage. T1	MSR1
MKNK1	6.258710624676e-185	0.914297382589249	0.561	0.281	1.59327996372377e-180	macrophage. T1	MKNK1
PLD4	2.60299453046044e-183	0.724732742103522	0.743	0.462	6.62644317619314e-179	macrophage. T1	PLD4
GLUL	2.18264999790817e-182	0.572992799478464	0.902	0.681	5.55637209967482e-178	macrophage. T1	GLUL
ABCG2	1.35241826525597e-179	0.884099777837837	0.536	0.246	3.44285117786213e-175	macrophage. T1	ABCG2
CCL3	2.87211189293043e-176	0.821427618802155	0.795	0.52	7.31153524583299e-172	macrophage. T1	CCL3
CCL3L1	2.41784202477624e-175	0.968309251527006	0.712	0.421	6.15510044247287e-171	macrophage. T1	CCL3L1
OTUD1	7.14064814150374e-174	1.02106211078058	0.563	0.292	1.81779479738261e-169	macrophage. T1	OTUD1
MAFB	1.92688134959598e-173	0.723536877128389	0.745	0.451	4.9052618516665e-169	macrophage. T1	MAFB
CXCL16	2.22000919426238e-172	0.873906711273142	0.601	0.322	5.65147740583373e-168	macrophage. T1	CXCL16
AXL	2.6466595513327e-172	0.854868648640287	0.557	0.276	6.73760121982766e-168	macrophage. T1	AXL
CD28	4.92203166189076e-170	1.0558909194846	0.373	0.129	1.25300160016753e-165	macrophage. T1	CD28
ATP1B1	1.98819073902083e-169	0.898028692613761	0.567	0.292	5.06133716432532e-165	macrophage. T1	ATP1B1
PLD3	1.92262045261639e-165	0.714831758305209	0.716	0.453	4.89441488622554e-161	macrophage. T1	PLD3
KCTD12	1.92808240718225e-164	0.637197511643106	0.813	0.558	4.90831938396386e-160	macrophage. T1	KCTD12
BIN1	2.46362587039404e-164	0.76569813208962	0.7	0.448	6.27165237826212e-160	macrophage. T1	BIN1
MARCKS	3.37395993008457e-162	0.450152178815062	0.961	0.76	8.5890897940163e-158	macrophage. T1	MARCKS
PSAP	3.08484202984689e-161	0.472876811214222	0.956	0.748	7.85308235538123e-157	macrophage. T1	PSAP
HRH1	1.60767477611637e-158	1.11359680236269	0.325	0.106	4.09265767755944e-154	macrophage. T1	HRH1
MEF2C	9.52027954347419e-158	0.54060149578073	0.87	0.657	2.42357756338223e-153	macrophage. T1	MEF2C
NPL	5.59022650710816e-157	0.866564048701117	0.515	0.245	1.42310396191452e-152	macrophage. T1	NPL
IGF1	9.04016369864654e-155	1.19188386999182	0.292	0.087	2.30135447276445e-150	macrophage. T1	IGF1
CLTC	1.14381273058653e-152	0.617375807139791	0.771	0.547	2.91180406825413e-148	macrophage. T1	CLTC
NR4A2	4.06023624819689e-152	0.780069965259155	0.773	0.554	1.03361434170348e-147	macrophage. T1	NR4A2
CD63	2.50558629955501e-151	0.40695075170011	0.973	0.837	6.37847104277719e-147	macrophage. T1	CD63
CEBPB	6.90762732653695e-146	0.541539770591042	0.905	0.713	1.75847468851651e-141	macrophage. T1	CEBPB
ASAH1	9.81134386101111e-145	0.545773776120094	0.856	0.655	2.4976738066976e-140	macrophage. T1	ASAH1
SPRED1	3.70078236742062e-143	0.959148055082279	0.461	0.223	9.42108167274267e-139	macrophage. T1	SPRED1
CCL2	2.35583156105445e-141	1.38949513357255	0.379	0.155	5.99724040497632e-137	macrophage. T1	CCL2
F13A1	6.42677765178676e-141	1.24137675018024	0.343	0.126	1.63606478681536e-136	macrophage. T1	F13A1
NEAT1	3.73007517119062e-139	0.458143311961011	0.986	0.899	9.49565236329996e-135	macrophage. T1	NEAT1
FTH1	1.18214885831518e-138	0.3338195612299	1	0.984	3.00939634861296e-134	macrophage. T1	FTH1
MTUS1	8.99484372814704e-137	0.939863231351654	0.43	0.197	2.28981736787439e-132	macrophage. T1	MTUS1
SLC9A9	1.26008327498663e-136	0.900040649481171	0.448	0.217	3.20779399313345e-132	macrophage. T1	SLC9A9
CD83	1.65901878603556e-135	0.759512306006488	0.696	0.472	4.22336412361074e-131	macrophage. T1	CD83
BLVRA	5.35134336576903e-134	0.900538006490042	0.445	0.211	1.36229148062382e-129	macrophage. T1	BLVRA
TGFBI	3.09950789476669e-133	0.734670926256745	0.588	0.337	7.89041724770756e-129	macrophage. T1	TGFBI
IFNGR1	4.5135499805481e-133	0.708602133953266	0.767	0.583	1.14901441854813e-128	macrophage. T1	IFNGR1
HPGDS	8.79972842884298e-132	0.401143306182049	0.573	0.309	2.24014686613056e-127	macrophage. T1	HPGDS
RGL1	5.40716822850639e-130	0.918018952922341	0.438	0.21	1.37650281593087e-125	macrophage. T1	RGL1
BRI3	8.28030678623402e-128	0.37165367376078	0.951	0.804	2.10791769857159e-123	macrophage. T1	BRI3
RAB3IL1	1.63632116518994e-126	0.945362481275618	0.361	0.153	4.16558279022402e-122	macrophage. T1	RAB3IL1
HSPA1A	1.55846730385652e-125	0.575485709506368	0.852	0.652	3.96739021542755e-121	macrophage. T1	HSPA1A
CCL4	2.65208591354873e-125	0.587526901279041	0.77	0.519	6.75141511012101e-121	macrophage. T1	CCL4
EGR2	1.1321919231791e-124	1.13661952221536	0.374	0.163	2.88222097883702e-120	macrophage. T1	EGR2
FRMD4A	4.18997606813765e-123	0.894734318145751	0.421	0.207	1.0666422076658e-118	macrophage. T1	FRMD4A
CYBB	6.54118755197611e-123	0.443971545918552	0.877	0.653	1.66519011510656e-118	macrophage. T1	CYBB
TTYH3	6.57678404174928e-123	0.763778636198712	0.544	0.318	1.67425191350811e-118	macrophage. T1	TTYH3
FRMD4B	4.2481278021347e-121	0.793668559511162	0.472	0.251	1.08144589458943e-116	macrophage. T1	FRMD4B
ITPR2	1.1314020912166e-119	0.731843491959409	0.561	0.346	2.8802103036101e-115	macrophage. T1	ITPR2
RB1	1.57357849849691e-119	0.634359488654325	0.639	0.423	4.00585878362359e-115	macrophage. T1	RB1
SPP1	2.85914773585564e-119	1.26426527679091	0.382	0.167	7.27853239116771e-115	macrophage. T1	SPP1
CAPZB	1.5620693902918e-118	0.472794751635512	0.873	0.732	3.97656004686583e-114	macrophage. T1	CAPZB
EPB41L3	3.00885026020252e-117	0.790830797302923	0.488	0.272	7.65963010739756e-113	macrophage. T1	EPB41L3
C2	6.69401575726943e-117	0.993285071760966	0.314	0.121	1.70409559132808e-112	macrophage. T1	C2
KLF6	2.04395391022041e-116	0.541907497081827	0.881	0.737	5.2032934692481e-112	macrophage. T1	KLF6
CD81	3.35284267301847e-116	0.391892474421363	0.934	0.795	8.53533159270311e-112	macrophage. T1	CD81
SDCBP	1.28493173522864e-115	0.423233046047533	0.868	0.703	3.27105071837154e-111	macrophage. T1	SDCBP
FCER1G	1.04807922996902e-114	0.334753989760904	0.976	0.851	2.66809529573213e-110	macrophage. T1	FCER1G
AP1B1	2.92950134167454e-114	0.756138085875318	0.529	0.321	7.45763156550088e-110	macrophage. T1	AP1B1
ZFHX3	1.33217033667458e-113	0.793804653069456	0.509	0.302	3.39130602607248e-109	macrophage. T1	ZFHX3
RBPJ	5.19735374383085e-112	0.600459130037398	0.721	0.553	1.32309034256702e-107	macrophage. T1	RBPJ
GYPC	1.27916234136059e-111	0.622669740426442	0.696	0.492	3.25636357240166e-107	macrophage. T1	GYPC
MFSD1	6.11346615359188e-111	0.599963076265228	0.651	0.447	1.55630507871988e-106	macrophage. T1	MFSD1
IL10RA	1.41850514375369e-107	0.625250335009461	0.615	0.414	3.61108854445376e-103	macrophage. T1	IL10RA
CMKLR1	6.57820447304188e-107	0.892343819633734	0.365	0.17	1.67461351270227e-102	macrophage. T1	CMKLR1
RNASE6	8.25988194233612e-107	0.494703039140854	0.753	0.538	2.10271814606051e-102	macrophage. T1	RNASE6
TLR4	2.0384801869092e-104	0.699100777214659	0.483	0.271	5.18935901181474e-100	macrophage. T1	TLR4
MCOLN1	2.10607295696513e-103	0.695671597739413	0.458	0.244	5.36142992654613e-99	macrophage. T1	MCOLN1
MTSS1	6.61328525651938e-103	0.76268551142355	0.486	0.282	1.68354402775214e-98	macrophage. T1	MTSS1
GPX4	6.26136881091551e-101	0.365536506950149	0.926	0.809	1.59395665819476e-96	macrophage. T1	GPX4
MPEG1	1.30104303158184e-100	0.485295599988132	0.679	0.468	3.31206524549789e-96	macrophage. T1	MPEG1
BCAT1	1.40772893913978e-100	0.791160864542062	0.463	0.272	3.58365556036815e-96	macrophage. T1	BCAT1
IFITM3	1.86278876527271e-100	0.4690938589292	0.781	0.565	4.74210135975474e-96	macrophage. T1	IFITM3
C5AR1	4.57901276285139e-99	0.560896111101612	0.65	0.42	1.16567927903908e-94	macrophage. T1	C5AR1
QKI	3.05171606171107e-98	0.490359640651719	0.764	0.607	7.76875357829787e-94	macrophage. T1	QKI
FCGR1A	1.66390132319376e-97	0.822606985544432	0.398	0.204	4.23579359845434e-93	macrophage. T1	FCGR1A
CTSZ	4.37043194860848e-97	0.460584304553548	0.803	0.607	1.11258086115726e-92	macrophage. T1	CTSZ
LTC4S	1.05669742356108e-96	0.849445979027328	0.401	0.212	2.69003463115945e-92	macrophage. T1	LTC4S
RHOB	1.32995012458514e-96	0.621700144704658	0.688	0.487	3.38565403215639e-92	macrophage. T1	RHOB
TNF	2.19729448275918e-96	1.09247235048632	0.395	0.2	5.59365256476005e-92	macrophage. T1	TNF
CD4	3.55244874781933e-95	0.705607243236675	0.514	0.32	9.04346877732367e-91	macrophage. T1	CD4
DPP7	1.51152303213088e-94	0.569630094000614	0.625	0.449	3.84788418289558e-90	macrophage. T1	DPP7
CEBPD	8.80277054584048e-94	0.395831151085356	0.904	0.755	2.24092129785461e-89	macrophage. T1	CEBPD
NAIP	7.77144425466266e-93	0.598611593848613	0.567	0.375	1.97837656390947e-88	macrophage. T1	NAIP
CYTH4	1.56274621323532e-92	0.685615905780532	0.468	0.278	3.97828303503316e-88	macrophage. T1	CYTH4
RAC1	1.48216169031344e-91	0.317947862569389	0.95	0.841	3.77313901503094e-87	macrophage. T1	RAC1
APLP2	2.13305957124104e-91	0.396680453457842	0.836	0.661	5.43012975050832e-87	macrophage. T1	APLP2
EGR3	2.47145568574119e-91	0.973172294270261	0.368	0.188	6.29158473919135e-87	macrophage. T1	EGR3
TBXAS1	3.31262147693224e-88	0.572416134097823	0.574	0.388	8.4329404938264e-84	macrophage. T1	TBXAS1
SH2B3	3.47873583274802e-88	0.656722924318624	0.538	0.363	8.85581780942663e-84	macrophage. T1	SH2B3
SESN1	8.84240619493897e-88	0.779680263355354	0.414	0.234	2.25101134504561e-83	macrophage. T1	SESN1
TPP1	1.03287825968036e-87	0.532594795707071	0.634	0.464	2.62939818566828e-83	macrophage. T1	TPP1
PLEKHO1	9.30229424098108e-86	0.502029983486108	0.711	0.548	2.36808504492655e-81	macrophage. T1	PLEKHO1
SLC15A3	2.39100400725294e-84	0.706159466874508	0.413	0.236	6.0867789012638e-80	macrophage. T1	SLC15A3
HERPUD1	1.83660636973253e-83	0.421982344797158	0.816	0.655	4.67544883542811e-79	macrophage. T1	HERPUD1
NCF4	4.16329934282447e-83	0.527342746225598	0.537	0.354	1.05985111370283e-78	macrophage. T1	NCF4
LAIR1	2.65594809229462e-82	0.608967359058454	0.51	0.334	6.76124705855441e-78	macrophage. T1	LAIR1
B3GNT5	1.218122869898e-81	0.801677704625276	0.409	0.241	3.10097538989933e-77	macrophage. T1	B3GNT5
LAMP1	7.82001705863009e-81	0.552201362044028	0.608	0.456	1.99074174261546e-76	macrophage. T1	LAMP1
RND3	1.95829394459833e-80	0.948638226692734	0.306	0.145	4.98522889476397e-76	macrophage. T1	RND3
CLTA	7.24098956745225e-80	0.355320599630903	0.885	0.773	1.84333871418632e-75	macrophage. T1	CLTA
FUCA1	2.65910486067042e-78	0.700714670678382	0.372	0.201	6.7692832438087e-74	macrophage. T1	FUCA1
RBM47	3.03592083173495e-78	0.595506222289977	0.516	0.349	7.72854366134767e-74	macrophage. T1	RBM47
DNPH1	3.36470965934218e-78	0.593065498174686	0.556	0.398	8.56554137978738e-74	macrophage. T1	DNPH1
LPAR5	4.6366323141587e-78	0.862941893119646	0.274	0.125	1.18034748821538e-73	macrophage. T1	LPAR5
BMP2K	7.67082580842101e-78	0.690908718236412	0.469	0.303	1.95276212604974e-73	macrophage. T1	BMP2K
GPR183	4.05845457012509e-77	0.622560706939602	0.562	0.381	1.03316077991674e-72	macrophage. T1	GPR183
CXCL8	7.69912523820567e-77	0.723663698712571	0.515	0.33	1.95996631189002e-72	macrophage. T1	CXCL8
EBI3	8.49009159813763e-77	0.819495779914378	0.32	0.163	2.1613226181379e-72	macrophage. T1	EBI3
SNX2	1.81147677310802e-76	0.447691250729153	0.711	0.565	4.61147642130108e-72	macrophage. T1	SNX2
MGLL	5.53096349974674e-76	0.820278817532011	0.269	0.12	1.40801737813053e-71	macrophage. T1	MGLL
TNFRSF1B	5.61679891445834e-75	0.426758816550237	0.711	0.557	1.42986849965366e-70	macrophage. T1	TNFRSF1B
ANXA5	2.47615039583608e-74	0.33597479524646	0.857	0.704	6.3035360626799e-70	macrophage. T1	ANXA5
RUNX1	3.28095623162796e-74	0.653329274992075	0.498	0.335	8.3523302788553e-70	macrophage. T1	RUNX1
PRDM1	4.51309323219155e-73	0.715620437756765	0.47	0.299	1.148898144119e-68	macrophage. T1	PRDM1
HSPA1B	5.00659775991037e-73	0.448677997608899	0.678	0.502	1.27452959174038e-68	macrophage. T1	HSPA1B
ABCC5	1.20220249516065e-72	0.766052983428102	0.297	0.147	3.06044689193046e-68	macrophage. T1	ABCC5
FOXO3	1.70933236105412e-71	0.67181605971688	0.453	0.294	4.35144739153547e-67	macrophage. T1	FOXO3
MARCH1	2.60722497640235e-71	0.562797803016073	0.536	0.368	6.63721262242746e-67	macrophage. T1	MARCH1
HOMER3	4.81708616325511e-71	0.743605407009811	0.341	0.187	1.22628562457985e-66	macrophage. T1	HOMER3
TMEM37	2.03234823933344e-70	0.804426069773652	0.279	0.135	5.17374891287113e-66	macrophage. T1	TMEM37
SIRPA	3.72055645698461e-70	0.643704567434148	0.413	0.256	9.47142057254573e-66	macrophage. T1	SIRPA
CD164	5.24010670221565e-70	0.350697300985067	0.81	0.693	1.33397396318304e-65	macrophage. T1	CD164
SCAMP2	1.02936857447628e-69	0.546369132303929	0.532	0.382	2.62046358004426e-65	macrophage. T1	SCAMP2
STX7	1.23537522816461e-69	0.567097005662573	0.567	0.427	3.14489471833866e-65	macrophage. T1	STX7
EGR1	1.67072285288319e-69	0.648631356827534	0.645	0.504	4.25315916658472e-65	macrophage. T1	EGR1
CITED2	9.57889262093671e-69	0.578255475611214	0.547	0.391	2.43849869451186e-64	macrophage. T1	CITED2
ITGB5	1.25312322700997e-68	0.834571608514363	0.276	0.136	3.19007579899929e-64	macrophage. T1	ITGB5
RAP2B	2.08221769086721e-68	0.608145067846091	0.558	0.413	5.30070157564066e-64	macrophage. T1	RAP2B
CNPY3	2.13469972208491e-68	0.390695244119478	0.742	0.619	5.43430508251155e-64	macrophage. T1	CNPY3
RIN2	9.43986770015798e-68	0.798455839011294	0.326	0.178	2.40310712042922e-63	macrophage. T1	RIN2
ATP6V1F	2.3469254147036e-67	0.385891449424135	0.791	0.694	5.97456802821096e-63	macrophage. T1	ATP6V1F
PLXND1	8.78328438205946e-67	0.756915878144674	0.335	0.187	2.23596070514088e-62	macrophage. T1	PLXND1
ZEB2	1.13976826012227e-66	0.343878179951793	0.818	0.678	2.90150805979327e-62	macrophage. T1	ZEB2
RASGEF1B	5.35144687539201e-66	0.628217380437293	0.45	0.294	1.36231783106854e-61	macrophage. T1	RASGEF1B
ETS2	5.63964843873329e-66	0.456718218657561	0.637	0.484	1.43568530304833e-61	macrophage. T1	ETS2
CPVL	3.67702196606973e-65	0.370124166694826	0.709	0.523	9.3605948190237e-61	macrophage. T1	CPVL
CACNB4	3.76546653628438e-65	0.826910945469362	0.272	0.135	9.58574816141914e-61	macrophage. T1	CACNB4
CD86	4.54387586659753e-65	0.548725135428012	0.522	0.366	1.15673447935973e-60	macrophage. T1	CD86
GNPDA1	3.08062440301991e-64	0.625671856385537	0.431	0.281	7.84234554276778e-60	macrophage. T1	GNPDA1
ATF3	3.79306645834323e-64	0.659661840580884	0.515	0.354	9.65600928300435e-60	macrophage. T1	ATF3
CCR1	5.48066803739633e-64	0.587081135217718	0.468	0.313	1.39521366227998e-59	macrophage. T1	CCR1
LINC00996	2.79860952173163e-63	0.704155777474945	0.276	0.136	7.12442025947222e-59	macrophage. T1	LINC00996
SFMBT2	4.26492136841459e-63	0.710507524786227	0.392	0.248	1.0857210327573e-58	macrophage. T1	SFMBT2
FCHO2	1.53569762564339e-62	0.748360275833194	0.336	0.195	3.90942544560037e-58	macrophage. T1	FCHO2
CSF2RA	3.11795454783166e-62	0.561012056635102	0.478	0.33	7.93737689241505e-58	macrophage. T1	CSF2RA
AFF3	3.24132091517396e-62	0.65106018507247	0.372	0.227	8.25143065375835e-58	macrophage. T1	AFF3
MCL1	5.06743489586302e-62	0.339606247201562	0.84	0.754	1.29001690143985e-57	macrophage. T1	MCL1
FOS	2.11935669183901e-61	0.287669462772037	0.97	0.919	5.39524633041457e-57	macrophage. T1	FOS
UNC93B1	4.18561166174622e-61	0.632746971951619	0.419	0.277	1.06553116073074e-56	macrophage. T1	UNC93B1
ADAM9	1.04990404032683e-60	0.699059704855996	0.347	0.205	2.67274071546002e-56	macrophage. T1	ADAM9
GAA	1.7020767613322e-60	0.639013571468246	0.38	0.237	4.33297681132338e-56	macrophage. T1	GAA
SERPINB6	2.1371138594666e-60	0.398291362120014	0.664	0.537	5.44045075204412e-56	macrophage. T1	SERPINB6
OGFRL1	2.02275447912138e-59	0.409618247854256	0.62	0.479	5.14932607749929e-55	macrophage. T1	OGFRL1
KLF2	2.27024456915464e-59	0.34270103363805	0.811	0.684	5.77936159969696e-55	macrophage. T1	KLF2
CHCHD10	3.89610210671734e-59	0.425898783183888	0.664	0.535	9.91830713307032e-55	macrophage. T1	CHCHD10
HEXA	4.50960259778471e-59	0.546589999854271	0.498	0.364	1.14800953331805e-54	macrophage. T1	HEXA
FGD2	2.15507406063222e-58	0.652423567098548	0.418	0.279	5.48617203615145e-54	macrophage. T1	FGD2
TBC1D9	2.38249819346453e-58	0.69029578881108	0.335	0.197	6.06512565110266e-54	macrophage. T1	TBC1D9
MGST3	4.15882608529076e-58	0.369095852680713	0.714	0.59	1.05871235653247e-53	macrophage. T1	MGST3
AP2A2	6.55054920505171e-58	0.682609290109406	0.382	0.246	1.66757331113001e-53	macrophage. T1	AP2A2
SMPDL3A	6.69807555281514e-58	0.680009792621266	0.297	0.159	1.70512909348015e-53	macrophage. T1	SMPDL3A
HSP90B1	7.11279468486858e-58	0.328057105243301	0.886	0.759	1.81070414292699e-53	macrophage. T1	HSP90B1
PTMS	1.24380374594874e-56	0.463384921597586	0.528	0.376	3.16635119606171e-52	macrophage. T1	PTMS
RAB20	2.10955053723036e-56	0.621975650365435	0.388	0.246	5.37028280262734e-52	macrophage. T1	RAB20
UCP2	3.81867327799924e-56	0.361763128064654	0.716	0.599	9.72119656380266e-52	macrophage. T1	UCP2
DDAH2	5.61312921343304e-56	0.459709759143123	0.566	0.435	1.42893430386365e-51	macrophage. T1	DDAH2
RAPH1	6.04242514775237e-56	0.797620049471535	0.253	0.13	1.53822016986332e-51	macrophage. T1	RAPH1
MGAT1	1.09821961601159e-55	0.455824458944984	0.571	0.436	2.7957376764807e-51	macrophage. T1	MGAT1
ARHGAP21	3.38812211965393e-55	0.701117463628911	0.335	0.203	8.62514248000302e-51	macrophage. T1	ARHGAP21
CD84	3.50166578152339e-55	0.600558447860385	0.403	0.263	8.91419058002409e-51	macrophage. T1	CD84
RAB5C	4.17039624333613e-55	0.398938482959048	0.655	0.545	1.06165777166608e-50	macrophage. T1	RAB5C
TFEC	4.38496012942326e-55	0.607328479559374	0.402	0.265	1.11627930014728e-50	macrophage. T1	TFEC
ITSN1	6.02415304240278e-55	0.758736691848167	0.269	0.144	1.53356864000448e-50	macrophage. T1	ITSN1
EPS8	6.58323094484312e-55	0.715991978899299	0.346	0.215	1.67589310162871e-50	macrophage. T1	EPS8
PTPRE	1.61224632569958e-54	0.364726476176575	0.712	0.578	4.10429547133341e-50	macrophage. T1	PTPRE
HLA-E	1.69913258985257e-54	0.262189165164052	0.866	0.788	4.32548183398768e-50	macrophage. T1	HLA-E
NABP1	1.77659715069977e-54	0.474991490061881	0.535	0.4	4.5226833665364e-50	macrophage. T1	NABP1
NR4A1	1.83938021059408e-54	0.478939357908711	0.62	0.488	4.68251020210935e-50	macrophage. T1	NR4A1
LY86	2.00945730916072e-54	0.383274921311212	0.597	0.447	5.11547547193046e-50	macrophage. T1	LY86
ADORA3	3.79881892477481e-54	0.714043056074194	0.281	0.153	9.67065333679924e-50	macrophage. T1	ADORA3
WSB1	7.09148366602463e-54	0.283688847407656	0.872	0.787	1.80527899685989e-49	macrophage. T1	WSB1
APOE	2.26781926706287e-53	0.480897924949837	0.52	0.374	5.77318750816195e-49	macrophage. T1	APOE
NAGA	3.09575155491714e-53	0.564024259176969	0.408	0.275	7.88085473335255e-49	macrophage. T1	NAGA
FCGR3A	3.72316976215883e-53	0.379011347570573	0.592	0.41	9.47807326352773e-49	macrophage. T1	FCGR3A
PTAFR	3.85703284186637e-53	0.497752151924774	0.441	0.302	9.81884850553922e-49	macrophage. T1	PTAFR
HNMT	6.2910364289703e-53	0.522847369021762	0.455	0.319	1.60150914372297e-48	macrophage. T1	HNMT
TNFRSF1A	6.81943453321002e-53	0.436633474879972	0.582	0.465	1.73602344911928e-48	macrophage. T1	TNFRSF1A
RHBDF2	1.02534893953371e-52	0.692065611255371	0.311	0.183	2.61023079537095e-48	macrophage. T1	RHBDF2
RNF13	1.26985438818804e-52	0.439116933524238	0.552	0.422	3.2326683160103e-48	macrophage. T1	RNF13
NFKBID	2.99119199090826e-52	0.462183299915038	0.534	0.399	7.61467745125516e-48	macrophage. T1	NFKBID
TMIGD3	3.2043911641829e-52	0.691244510261055	0.264	0.136	8.15741858666042e-48	macrophage. T1	TMIGD3
HBEGF	4.25348148487195e-52	0.562183119511408	0.502	0.359	1.08280878160385e-47	macrophage. T1	HBEGF
IER5	4.71277351470928e-52	0.489259897542424	0.646	0.523	1.19973075363954e-47	macrophage. T1	IER5
WASF2	5.23812711568334e-52	0.371699543925513	0.734	0.646	1.33347001983951e-47	macrophage. T1	WASF2
RNF130	8.27474282836553e-52	0.312289220949771	0.731	0.606	2.10650128181701e-47	macrophage. T1	RNF130
TFRC	8.58136385447138e-52	0.740288247957607	0.362	0.234	2.18455779643278e-47	macrophage. T1	TFRC
ATP6V0B	1.11284850846243e-51	0.284773448017158	0.806	0.714	2.83297844799282e-47	macrophage. T1	ATP6V0B
NCOA4	1.30609297513351e-51	0.432678612019537	0.619	0.512	3.32492088679738e-47	macrophage. T1	NCOA4
VEGFB	1.57918133260604e-51	0.546820379953084	0.419	0.29	4.0201219184152e-47	macrophage. T1	VEGFB
CREM	3.77718003008014e-51	0.5830357804636	0.617	0.497	9.61556720257501e-47	macrophage. T1	CREM
SGMS1	4.71849530505374e-51	0.715549977625035	0.27	0.15	1.20118734980753e-46	macrophage. T1	SGMS1
IDH1	5.74590224859697e-51	0.570568969331696	0.393	0.258	1.46273433542533e-46	macrophage. T1	IDH1
SGK1	8.82756330316739e-51	0.484335551587503	0.583	0.446	2.24723279008732e-46	macrophage. T1	SGK1
NR4A3	1.40548696457454e-50	0.772412681333758	0.326	0.199	3.57794816571742e-46	macrophage. T1	NR4A3
PTPRJ	3.98755643156904e-50	0.63936430520819	0.297	0.174	1.01511224078453e-45	macrophage. T1	PTPRJ
ACP2	4.91814359868775e-50	0.703310829860311	0.283	0.162	1.25201181591794e-45	macrophage. T1	ACP2
NCKAP1L	4.68600036801551e-49	0.396092606595877	0.601	0.487	1.19291511368571e-44	macrophage. T1	NCKAP1L
CDV3	2.01587651030742e-48	0.361028403948684	0.717	0.622	5.1318168322896e-44	macrophage. T1	CDV3
CD74	5.18853590493865e-48	0.284108698090068	0.874	0.732	1.32084558532023e-43	macrophage. T1	CD74
CCND1	1.23539957598842e-47	0.630569717776458	0.31	0.184	3.14495670059372e-43	macrophage. T1	CCND1
SPI1	1.41956757140636e-47	0.314656013161839	0.687	0.558	3.61379316652917e-43	macrophage. T1	SPI1
LAP3	1.63629770426275e-47	0.460247967810847	0.553	0.44	4.16552306574169e-43	macrophage. T1	LAP3
CANX	2.45178348159422e-47	0.343451557812251	0.714	0.602	6.24150520909441e-43	macrophage. T1	CANX
TGFBR1	5.04161812498173e-47	0.601130282792987	0.315	0.193	1.2834447260766e-42	macrophage. T1	TGFBR1
NAA20	5.61557480716117e-47	0.509360763718449	0.516	0.41	1.42955687865902e-42	macrophage. T1	NAA20
IFI6	6.05248614778734e-47	0.634541877437564	0.377	0.248	1.54078139864222e-42	macrophage. T1	IFI6
PLEKHO2	2.36634191613391e-46	0.618229716093472	0.327	0.205	6.0239966159021e-42	macrophage. T1	PLEKHO2
OAS1	3.68772977191206e-46	0.694052297896473	0.285	0.167	9.38785368035652e-42	macrophage. T1	OAS1
ARHGAP18	3.84181246238287e-46	0.461235517287333	0.485	0.361	9.78010198548806e-42	macrophage. T1	ARHGAP18
ZSWIM6	1.33004095296225e-45	0.554736638522587	0.37	0.247	3.385885253956e-41	macrophage. T1	ZSWIM6
FEZ2	2.2159081678698e-45	0.56431764635527	0.393	0.275	5.64103742294615e-41	macrophage. T1	FEZ2
TMEM106A	2.76174531826815e-45	0.684134808021558	0.284	0.17	7.03057505671523e-41	macrophage. T1	TMEM106A
HAVCR2	3.73489109056124e-45	0.502678866769447	0.411	0.283	9.50791224924176e-41	macrophage. T1	HAVCR2
CD300A	6.12182231243702e-45	0.463026103672178	0.493	0.368	1.55843230607709e-40	macrophage. T1	CD300A
CD93	1.02094512576128e-44	0.48192961471685	0.496	0.375	2.59902000665048e-40	macrophage. T1	CD93
SHTN1	1.22079260585993e-44	0.579550250966474	0.386	0.268	3.10777173673763e-40	macrophage. T1	SHTN1
ATP6V0A1	1.78230640133957e-44	0.57746146080736	0.347	0.227	4.53721740589014e-40	macrophage. T1	ATP6V0A1
SLC3A2	7.10953010835437e-44	0.427408693283269	0.578	0.475	1.80987307968377e-39	macrophage. T1	SLC3A2
GPBAR1	7.93539456265097e-44	0.560165634025698	0.333	0.211	2.02011339381406e-39	macrophage. T1	GPBAR1
CNRIP1	1.36713336995835e-43	0.260038538336648	0.293	0.17	3.48031141990297e-39	macrophage. T1	CNRIP1
OSBPL1A	2.71185918169072e-43	0.652574458497279	0.3	0.187	6.90357991883006e-39	macrophage. T1	OSBPL1A
SCARB2	2.72841150936191e-43	0.56111651695228	0.372	0.249	6.94571717938262e-39	macrophage. T1	SCARB2
SIAH2	5.02442119583482e-43	0.526291661171151	0.395	0.276	1.27906690382367e-38	macrophage. T1	SIAH2
PCM1	5.48284342460061e-43	0.362714515749592	0.646	0.552	1.39576745060058e-38	macrophage. T1	PCM1
FABP5	1.36169219489019e-42	0.377780889001884	0.714	0.604	3.46645982053195e-38	macrophage. T1	FABP5
CAPZA2	1.43421768085278e-42	0.313544275234154	0.668	0.575	3.65108795014693e-38	macrophage. T1	CAPZA2
COLGALT1	1.45699602245139e-42	0.572253405585597	0.358	0.243	3.70907477435451e-38	macrophage. T1	COLGALT1
CREBL2	2.48863323609672e-42	0.623458518132953	0.294	0.182	6.33531362913142e-38	macrophage. T1	CREBL2
DAAM1	8.61619529245828e-42	0.633962820960876	0.324	0.211	2.19342483560111e-37	macrophage. T1	DAAM1
CTSA	8.77279789080774e-42	0.43100293644577	0.473	0.356	2.23329115906293e-37	macrophage. T1	CTSA
BST2	1.01355819549315e-41	0.373150711604139	0.62	0.522	2.58021509826691e-37	macrophage. T1	BST2
IFI16	1.09341645070574e-41	0.253713452903298	0.832	0.726	2.78351025856161e-37	macrophage. T1	IFI16
LAMP2	1.61474487283249e-41	0.389165212127222	0.495	0.381	4.11065602276967e-37	macrophage. T1	LAMP2
FOSB	1.67822565821934e-41	0.341560330068464	0.836	0.754	4.27225905812897e-37	macrophage. T1	FOSB
SESN3	2.06632247034298e-41	0.55781669781849	0.356	0.242	5.26023711275213e-37	macrophage. T1	SESN3
SNX9	2.28274249588142e-41	0.601220327248126	0.323	0.213	5.81117757176533e-37	macrophage. T1	SNX9
GPRIN3	7.77670558530599e-41	0.601576522047749	0.305	0.193	1.97971594085135e-36	macrophage. T1	GPRIN3
ABCG1	1.0640449781361e-40	0.635775253594785	0.255	0.148	2.70873930084108e-36	macrophage. T1	ABCG1
ARRDC3	2.72514183009221e-40	0.580365213547072	0.472	0.361	6.93739355686573e-36	macrophage. T1	ARRDC3
TCEAL3	1.27267956504432e-39	0.639266992240273	0.271	0.165	3.23986036873332e-35	macrophage. T1	TCEAL3
M6PR	1.2742112494137e-39	0.37194771413874	0.591	0.502	3.24375957763246e-35	macrophage. T1	M6PR
PEPD	1.28791097441793e-39	0.536035511149973	0.436	0.332	3.27863496757573e-35	macrophage. T1	PEPD
GRINA	3.23542956431224e-39	0.51155477771785	0.358	0.247	8.23643304186967e-35	macrophage. T1	GRINA
CHST15	4.31304105336091e-39	0.513766136079538	0.278	0.168	1.09797086095409e-34	macrophage. T1	CHST15
SLC7A7	6.21804544804443e-39	0.35646220951015	0.5	0.373	1.58292782970867e-34	macrophage. T1	SLC7A7
MMD	8.18664531101526e-39	0.578851622199439	0.299	0.189	2.08407429682516e-34	macrophage. T1	MMD
TSPAN4	1.26151218635764e-38	0.518245876372331	0.403	0.292	3.21143157281063e-34	macrophage. T1	TSPAN4
ARHGAP4	4.53347051154327e-38	0.410873712795864	0.498	0.396	1.15408558812357e-33	macrophage. T1	ARHGAP4
P2RX4	6.47972529895582e-38	0.556301311251033	0.314	0.207	1.64954366935518e-33	macrophage. T1	P2RX4
NFATC2	6.51102436025379e-38	0.562177192475626	0.312	0.204	1.65751147138981e-33	macrophage. T1	NFATC2
FAM13A	8.3359273182012e-38	0.631860756963557	0.323	0.217	2.12207701739448e-33	macrophage. T1	FAM13A
ATP6AP1	8.94337689629335e-38	0.42630444576067	0.475	0.375	2.2767154564894e-33	macrophage. T1	ATP6AP1
HLA-DMB	1.28638368678165e-37	0.452309080352057	0.476	0.36	3.27474695144004e-33	macrophage. T1	HLA-DMB
IRF8	3.06131254396724e-37	0.366494127113942	0.49	0.375	7.7931833431774e-33	macrophage. T1	IRF8
ANKRD12	3.52346086356894e-37	0.316524525238751	0.664	0.58	8.96967432038745e-33	macrophage. T1	ANKRD12
CLEC7A	7.78954591396238e-37	0.333617028960951	0.585	0.45	1.9829847033174e-32	macrophage. T1	CLEC7A
P2RY13	8.23026896208045e-37	0.435606330932232	0.419	0.301	2.09517956967682e-32	macrophage. T1	P2RY13
NRP2	1.0465218124587e-36	0.566818459944547	0.277	0.17	2.66413057797612e-32	macrophage. T1	NRP2
DRAM2	1.18223178931002e-36	0.393439124528127	0.515	0.42	3.00960746604653e-32	macrophage. T1	DRAM2
IL6ST	1.41530430001065e-36	0.459623478473748	0.431	0.32	3.6029401565371e-32	macrophage. T1	IL6ST
FCHSD2	1.49458339199089e-36	0.612252319570798	0.273	0.173	3.80476094099121e-32	macrophage. T1	FCHSD2
ARRB2	6.99998419087677e-36	0.276222184182907	0.663	0.577	1.7819859754715e-31	macrophage. T1	ARRB2
ST8SIA4	1.19276562484653e-35	0.508157106565386	0.341	0.234	3.03642345117181e-31	macrophage. T1	ST8SIA4
IGSF6	1.76890746611462e-35	0.313235371309171	0.587	0.462	4.50310773648799e-31	macrophage. T1	IGSF6
PRNP	3.16268346310618e-35	0.541247772871028	0.328	0.225	8.05124329202941e-31	macrophage. T1	PRNP
SNX18	3.34426304055589e-35	0.393154328159816	0.418	0.307	8.51349042234312e-31	macrophage. T1	SNX18
MPP1	4.31507268735298e-35	0.517264917768971	0.39	0.288	1.09848805401945e-30	macrophage. T1	MPP1
IFNGR2	6.68150400898288e-35	0.330930549640629	0.56	0.468	1.70091047556677e-30	macrophage. T1	IFNGR2
GLIPR1	9.03446423282229e-35	0.282062696101075	0.677	0.576	2.29990355974957e-30	macrophage. T1	GLIPR1
AKR1B1	1.55101562274588e-34	0.440321524187482	0.487	0.395	3.94842047082418e-30	macrophage. T1	AKR1B1
DUSP3	2.17307413854287e-34	0.61154912271194	0.308	0.21	5.53199483448858e-30	macrophage. T1	DUSP3
RNF213	1.37109299118738e-33	0.348890054489114	0.527	0.427	3.49039142766571e-29	macrophage. T1	RNF213
JUN	4.05418172467061e-33	0.266327462845857	0.763	0.651	1.0320730416494e-28	macrophage. T1	JUN
GSN	4.21729936655833e-33	0.283725193325872	0.638	0.539	1.07359789974475e-28	macrophage. T1	GSN
AAK1	4.38418344184266e-33	0.415215886678781	0.423	0.321	1.11608157878988e-28	macrophage. T1	AAK1
C20orf27	4.9385000047252e-33	0.347259652161905	0.551	0.455	1.25719394620289e-28	macrophage. T1	C20orf27
HSPB1	6.94780849179385e-33	0.408480397663266	0.556	0.456	1.76870360775596e-28	macrophage. T1	HSPB1
PLEKHA1	9.43647289028466e-33	0.559351704743394	0.252	0.157	2.40224290367977e-28	macrophage. T1	PLEKHA1
WASHC4	1.00613550553154e-32	0.400958763968869	0.471	0.383	2.56131915643164e-28	macrophage. T1	WASHC4
ATP6AP2	1.7950146451279e-32	0.294126971947967	0.656	0.583	4.56956878210209e-28	macrophage. T1	ATP6AP2
CORO1B	1.99490358401299e-32	0.331928712061142	0.569	0.48	5.07842605382187e-28	macrophage. T1	CORO1B
KLF3	3.51767074672906e-32	0.36855614369464	0.485	0.391	8.95493441994817e-28	macrophage. T1	KLF3
SH3TC1	3.66144358549541e-32	0.561701509719377	0.278	0.182	9.32093693559566e-28	macrophage. T1	SH3TC1
MXD4	4.93375787830838e-32	0.417693352269722	0.458	0.366	1.25598674308096e-27	macrophage. T1	MXD4
GNA13	8.98744374314222e-32	0.503269449419014	0.383	0.288	2.28793355369171e-27	macrophage. T1	GNA13
EPS15	9.49934290542013e-32	0.537408000800236	0.341	0.246	2.4182477234328e-27	macrophage. T1	EPS15
CPEB4	1.58179233694265e-31	0.440232800198275	0.33	0.229	4.02676875215491e-27	macrophage. T1	CPEB4
RAB10	3.23092806853405e-31	0.334380762128629	0.516	0.433	8.22497358406712e-27	macrophage. T1	RAB10
IL1B	3.3459291171181e-31	0.502826538234057	0.495	0.389	8.51773175344754e-27	macrophage. T1	IL1B
CCDC88A	3.88059652116732e-31	0.290204358000469	0.688	0.605	9.87883456393564e-27	macrophage. T1	CCDC88A
SMAP2	6.27352338409369e-31	0.307218826035095	0.631	0.544	1.59705084788873e-26	macrophage. T1	SMAP2
EPSTI1	1.01710915016907e-30	0.48673407973441	0.316	0.215	2.5892547635854e-26	macrophage. T1	EPSTI1
NLRP3	1.08046490906411e-30	0.583620115865241	0.33	0.235	2.75053951900451e-26	macrophage. T1	NLRP3
SLC8A1	1.18498732657126e-30	0.569821503928337	0.269	0.177	3.01662223725245e-26	macrophage. T1	SLC8A1
ATP2B1	1.49047996874639e-30	0.267648728024551	0.612	0.525	3.79431485643768e-26	macrophage. T1	ATP2B1
SNX5	1.61765865085275e-30	0.307249868642432	0.614	0.542	4.11807362747585e-26	macrophage. T1	SNX5
GRB2	1.83347759592369e-30	0.252777746066438	0.685	0.61	4.66748391594293e-26	macrophage. T1	GRB2
ADA2	2.56708502082619e-30	0.451912924369146	0.369	0.271	6.53502833751722e-26	macrophage. T1	ADA2
SQSTM1	3.32921438255895e-30	0.253315027319537	0.605	0.512	8.47518105368033e-26	macrophage. T1	SQSTM1
NISCH	7.40842004645482e-30	0.535840945719758	0.298	0.207	1.885961491226e-25	macrophage. T1	NISCH
NRIP1	7.4280624061783e-30	0.455904321732654	0.45	0.362	1.89096184674081e-25	macrophage. T1	NRIP1
NAGK	7.87535511938407e-30	0.386948863606512	0.458	0.374	2.0048291527416e-25	macrophage. T1	NAGK
SECTM1	1.13490295347458e-28	0.477164650957302	0.27	0.178	2.88912244866024e-24	macrophage. T1	SECTM1
OAZ2	1.5256343702421e-28	0.397040872964977	0.42	0.334	3.88380741632532e-24	macrophage. T1	OAZ2
USP36	1.67079143113606e-28	0.662198327016015	0.276	0.189	4.25333374624307e-24	macrophage. T1	USP36
NEU1	3.52067573860457e-28	0.458189254154087	0.364	0.275	8.96258422776566e-24	macrophage. T1	NEU1
IL13RA1	3.68802913329141e-28	0.41627262675035	0.38	0.288	9.38861576461994e-24	macrophage. T1	IL13RA1
JDP2	5.06585967529568e-28	0.467479937531184	0.36	0.271	1.28961589754002e-23	macrophage. T1	JDP2
IER5L	5.14155567143476e-28	0.566349593342502	0.345	0.259	1.30888582727715e-23	macrophage. T1	IER5L
FOXN3	6.5867955830685e-28	0.384349756704443	0.474	0.399	1.67680055158175e-23	macrophage. T1	FOXN3
C6orf62	6.73046083851783e-28	0.33739091654751	0.533	0.457	1.71337341566148e-23	macrophage. T1	C6orf62
CEBPA	1.17898663956523e-27	0.556396841248671	0.274	0.187	3.0013462883412e-23	macrophage. T1	CEBPA
AP2M1	1.31842914412833e-27	0.255570821118564	0.685	0.623	3.35632507220748e-23	macrophage. T1	AP2M1
ITPRIPL2	2.33850440509932e-27	0.562887381337792	0.263	0.179	5.95313066406135e-23	macrophage. T1	ITPRIPL2
HCK	3.23080776704119e-27	0.311269505322291	0.453	0.357	8.22466733255677e-23	macrophage. T1	HCK
PMAIP1	3.38677121068038e-27	0.416641986956365	0.466	0.373	8.62170347102905e-23	macrophage. T1	PMAIP1
FAM53C	3.61521380245389e-27	0.409232308159382	0.443	0.358	9.20324977690688e-23	macrophage. T1	FAM53C
TLNRD1	6.53888744045238e-27	0.49717896216052	0.343	0.258	1.66460457571596e-22	macrophage. T1	TLNRD1
CNDP2	9.80436628476762e-27	0.410469317234558	0.441	0.361	2.49589752511329e-22	macrophage. T1	CNDP2
TNFAIP8L2	1.30602484494271e-26	0.487703009471302	0.303	0.217	3.32474744777065e-22	macrophage. T1	TNFAIP8L2
MGAT4A	1.64565009617855e-26	0.494320372231149	0.264	0.178	4.18933144984175e-22	macrophage. T1	MGAT4A
NFIC	3.02975247424772e-26	0.562291178263893	0.289	0.208	7.71284087369241e-22	macrophage. T1	NFIC
EPN1	1.04231870530868e-25	0.396505534944595	0.408	0.332	2.65343072810431e-21	macrophage. T1	EPN1
GOLGA4	1.27091151633686e-25	0.334966300611654	0.511	0.443	3.23535944713874e-21	macrophage. T1	GOLGA4
ICAM1	1.93338834692008e-25	0.394795933901186	0.372	0.279	4.92182671475445e-21	macrophage. T1	ICAM1
RPN2	2.14331629470384e-25	0.299096455432804	0.624	0.563	5.45624029142757e-21	macrophage. T1	RPN2
LRP1	2.59209531424659e-25	0.481178570980986	0.299	0.212	6.59869704147754e-21	macrophage. T1	LRP1
LPP	5.93152285167058e-25	0.398202701644425	0.373	0.286	1.50998777234978e-20	macrophage. T1	LPP
SPATS2L	8.91360681447641e-25	0.463864831874682	0.324	0.238	2.26913688676126e-20	macrophage. T1	SPATS2L
COMT	9.2048742948081e-25	0.314750362387697	0.532	0.468	2.3432848492293e-20	macrophage. T1	COMT
HSPA5	9.74986082140938e-25	0.288697332727004	0.73	0.677	2.48202206930619e-20	macrophage. T1	HSPA5
RNF149	1.08475127731839e-24	0.255999626581892	0.492	0.408	2.76145132666941e-20	macrophage. T1	RNF149
ST6GAL1	2.27318141757072e-24	0.493930730113548	0.261	0.18	5.78683793470979e-20	macrophage. T1	ST6GAL1
HSPH1	2.35203116060444e-24	0.310081453978646	0.577	0.5	5.98756572555073e-20	macrophage. T1	HSPH1
MGST2	7.4787203260233e-24	0.307187270681126	0.542	0.48	1.90385783339575e-19	macrophage. T1	MGST2
RABEP1	8.40954015651867e-24	0.464431143851984	0.353	0.276	2.14081663764496e-19	macrophage. T1	RABEP1
LCP2	1.63330602455578e-23	0.344036069931617	0.488	0.417	4.15790714671164e-19	macrophage. T1	LCP2
CD302	2.11592552223741e-23	0.277141110147897	0.495	0.42	5.38651160195978e-19	macrophage. T1	CD302
CELF1	2.59489975443207e-23	0.369937913616035	0.445	0.383	6.60583630485772e-19	macrophage. T1	CELF1
YBX3	3.14309362274738e-23	0.271023766294185	0.603	0.532	8.00137343542799e-19	macrophage. T1	YBX3
FAM198B	3.82170464062138e-23	0.535187872625447	0.265	0.189	9.72891350362984e-19	macrophage. T1	FAM198B
SH3GL1	4.5551328126119e-23	0.499105808153735	0.253	0.177	1.15960016010661e-18	macrophage. T1	SH3GL1
IL1RN	5.10678939735406e-23	0.491419542978512	0.266	0.183	1.30003537688442e-18	macrophage. T1	IL1RN
MYO9B	5.53209954442428e-23	0.367679351013224	0.358	0.279	1.40830658102409e-18	macrophage. T1	MYO9B
SLC43A2	5.72656958172482e-23	0.341070344426263	0.361	0.277	1.45781281841969e-18	macrophage. T1	SLC43A2
ANXA4	1.07831223202954e-22	0.450807546673122	0.345	0.271	2.7450594490776e-18	macrophage. T1	ANXA4
GNS	1.11385325005261e-22	0.343532403924148	0.357	0.273	2.83553621865892e-18	macrophage. T1	GNS
AIG1	1.24010510260191e-22	0.521570459967795	0.26	0.186	3.15693555969369e-18	macrophage. T1	AIG1
PELI1	9.97220387693984e-22	0.436636255658948	0.281	0.204	2.53862394095257e-17	macrophage. T1	PELI1
TM2D2	1.2398366788566e-21	0.45900457094787	0.308	0.237	3.15625223336524e-17	macrophage. T1	TM2D2
H1F0	1.33260021662716e-21	0.439748561764307	0.257	0.18	3.39240037146776e-17	macrophage. T1	H1F0
FAM89A	3.56721047044581e-21	0.478068983774211	0.284	0.211	9.08104769461389e-17	macrophage. T1	FAM89A
ARID3A	5.95976029329385e-21	0.333172458565506	0.452	0.391	1.51717617786381e-16	macrophage. T1	ARID3A
ST3GAL5	8.41106831190062e-21	0.482786304789771	0.251	0.18	2.14120566016054e-16	macrophage. T1	ST3GAL5
PDIA4	1.06505609603391e-20	0.430959380512736	0.414	0.354	2.71131330367352e-16	macrophage. T1	PDIA4
LPCAT1	1.72273972553713e-20	0.425118426564047	0.307	0.232	4.38557851929987e-16	macrophage. T1	LPCAT1
PIAS2	4.62402376985982e-20	0.519649604411849	0.291	0.223	1.17713773109321e-15	macrophage. T1	PIAS2
TFPI	4.85986370556515e-20	0.325428303457885	0.26	0.181	1.23717550352572e-15	macrophage. T1	TFPI
EHD4	5.35522543881156e-20	0.469422827218517	0.254	0.183	1.36327973995826e-15	macrophage. T1	EHD4
ZFYVE16	9.46248403476373e-20	0.382176726336975	0.343	0.273	2.4088645607298e-15	macrophage. T1	ZFYVE16
SCIMP	1.37745174212119e-19	0.383213043474147	0.315	0.24	3.50657889991791e-15	macrophage. T1	SCIMP
KLF10	1.62718767796191e-19	0.434100085728964	0.306	0.234	4.14233167178762e-15	macrophage. T1	KLF10
AKR1A1	1.67418093676134e-19	0.303820444604899	0.516	0.462	4.26196241071335e-15	macrophage. T1	AKR1A1
PIK3AP1	2.51365627296873e-19	0.340181163264011	0.338	0.262	6.39901477409649e-15	macrophage. T1	PIK3AP1
QPRT	3.32675442570615e-19	0.422455658242747	0.339	0.273	8.46891874152015e-15	macrophage. T1	QPRT
APH1A	3.82716704800523e-19	0.351201890055535	0.442	0.389	9.74281915410691e-15	macrophage. T1	APH1A
ST3GAL1	5.65240258107388e-19	0.436291162669301	0.264	0.193	1.43893212506398e-14	macrophage. T1	ST3GAL1
MAT2A	6.36971269662106e-19	0.297380024257324	0.527	0.476	1.62153776117882e-14	macrophage. T1	MAT2A
ATP8B4	6.75479442219454e-19	0.394785299339743	0.26	0.191	1.71956801605806e-14	macrophage. T1	ATP8B4
UBL3	7.23834227107845e-19	0.406193658453367	0.305	0.239	1.84266479194844e-14	macrophage. T1	UBL3
MEF2A	8.25583743266117e-19	0.328924243186208	0.437	0.376	2.10168853523255e-14	macrophage. T1	MEF2A
CCDC50	1.63856261608724e-18	0.25154949643625	0.493	0.435	4.17128885177329e-14	macrophage. T1	CCDC50
SRGAP2	1.70755791846395e-18	0.430797590942439	0.304	0.239	4.34693019303369e-14	macrophage. T1	SRGAP2
TMC6	1.75538810714531e-18	0.351750181000472	0.378	0.313	4.46869150435982e-14	macrophage. T1	TMC6
RASSF4	1.82500474487287e-18	0.30624262376391	0.389	0.321	4.64591457902287e-14	macrophage. T1	RASSF4
SIGLEC14	2.0717855465785e-18	0.413128346269595	0.265	0.197	5.27414446592488e-14	macrophage. T1	SIGLEC14
NCOA3	2.80945850585899e-18	0.392713232924449	0.333	0.27	7.15203851836523e-14	macrophage. T1	NCOA3
IGFBP4	3.17801454933251e-18	0.345705629825705	0.297	0.218	8.09027163823578e-14	macrophage. T1	IGFBP4
SIGLEC10	3.2608603410922e-18	0.423644378785231	0.269	0.2	8.30117217031841e-14	macrophage. T1	SIGLEC10
STAT1	3.39007320858751e-18	0.404275409248702	0.32	0.252	8.63010936710123e-14	macrophage. T1	STAT1
RILPL2	3.83320928290812e-18	0.271703774951967	0.534	0.479	9.7582008714992e-14	macrophage. T1	RILPL2
FAM49A	4.4600315280917e-18	0.371533886901761	0.37	0.301	1.1353902261063e-13	macrophage. T1	FAM49A
TCF12	4.80440391428405e-18	0.496028868204023	0.27	0.208	1.22305710445929e-13	macrophage. T1	TCF12
ENG	8.65333143689321e-18	0.400173765751456	0.254	0.186	2.2028785838899e-13	macrophage. T1	ENG
NUDT3	1.00163909920112e-17	0.356609333011261	0.344	0.283	2.5498726548363e-13	macrophage. T1	NUDT3
DDX3Y	1.05951253729942e-17	0.466904582120941	0.262	0.193	2.69720106620313e-13	macrophage. T1	DDX3Y
ZNF331	1.08153198152578e-17	0.461801699176438	0.298	0.225	2.75325596537018e-13	macrophage. T1	ZNF331
PLSCR1	1.36152678925222e-17	0.287770726769444	0.478	0.419	3.46603874739938e-13	macrophage. T1	PLSCR1
AOAH	1.42196362793379e-17	0.257585543873292	0.488	0.414	3.61989280763104e-13	macrophage. T1	AOAH
CSRNP1	1.50423806898063e-17	0.37892945389274	0.28	0.211	3.829338852204e-13	macrophage. T1	CSRNP1
CXorf21	1.73746462909953e-17	0.441923346414522	0.313	0.246	4.42306370629866e-13	macrophage. T1	CXorf21
FUOM	2.28301202685784e-17	0.401601161794931	0.341	0.281	5.811863716772e-13	macrophage. T1	FUOM
SERPINB9	2.75976197941293e-17	0.469046197280756	0.275	0.209	7.02552607099149e-13	macrophage. T1	SERPINB9
STX12	3.81573789017591e-17	0.39896525191849	0.321	0.261	9.71372394702082e-13	macrophage. T1	STX12
IFNAR2	5.54660812720935e-17	0.440686570327662	0.268	0.205	1.41200003094368e-12	macrophage. T1	IFNAR2
HGSNAT	6.13035182957749e-17	0.439164432576761	0.273	0.211	1.56060366525554e-12	macrophage. T1	HGSNAT
LILRB2	6.40023416627022e-17	0.256816934162027	0.381	0.312	1.62930761170741e-12	macrophage. T1	LILRB2
MARCH2	6.58825741200192e-17	0.372712405114477	0.286	0.221	1.67717268937333e-12	macrophage. T1	MARCH2
LRRC25	7.07597090185715e-17	0.336197850905344	0.33	0.264	1.80132991248577e-12	macrophage. T1	LRRC25
CEP170	7.48893098664292e-17	0.329696242426369	0.429	0.376	1.90645716126969e-12	macrophage. T1	CEP170
SH3BP2	8.87093624051189e-17	0.323740072950039	0.337	0.274	2.25827423874711e-12	macrophage. T1	SH3BP2
ADIPOR1	9.76890698944205e-17	0.324807012711387	0.385	0.33	2.48687065230226e-12	macrophage. T1	ADIPOR1
ARL8B	1.1610326631561e-16	0.347995490792801	0.359	0.301	2.95564085059648e-12	macrophage. T1	ARL8B
PLXNB2	1.24213242705712e-16	0.421611628746362	0.27	0.207	3.16209651955931e-12	macrophage. T1	PLXNB2
BCAP31	1.35594715432671e-16	0.283480090727322	0.504	0.46	3.45183467076952e-12	macrophage. T1	BCAP31
IL6R	1.57174424492532e-16	0.289509792771306	0.385	0.322	4.00118932430638e-12	macrophage. T1	IL6R
ATP6V1C1	1.80385608795068e-16	0.420304994530128	0.302	0.243	4.59207644309605e-12	macrophage. T1	ATP6V1C1
B4GALT1	1.91288844897173e-16	0.377693704686347	0.342	0.283	4.86964012454733e-12	macrophage. T1	B4GALT1
SRGAP2C	2.87033693257217e-16	0.466056858108184	0.262	0.202	7.30701672924898e-12	macrophage. T1	SRGAP2C
DIP2A	3.80392736428842e-16	0.33334147742256	0.3	0.236	9.68365789126904e-12	macrophage. T1	DIP2A
HLA-DMA	3.89641902253478e-16	0.324618675983035	0.455	0.388	9.9191139056668e-12	macrophage. T1	HLA-DMA
ARAP1	4.5187395699863e-16	0.359477483771054	0.278	0.215	1.15033553233141e-11	macrophage. T1	ARAP1
PRKCA	5.42045667104384e-16	0.3768297091394	0.297	0.234	1.37988565474763e-11	macrophage. T1	PRKCA
CYSLTR1	6.32741125642267e-16	0.335796926747255	0.316	0.255	1.61076908354752e-11	macrophage. T1	CYSLTR1
PARP14	6.3444783975056e-16	0.390429865222905	0.362	0.304	1.615113865653e-11	macrophage. T1	PARP14
GALNT1	7.77978256469405e-16	0.326188423221558	0.386	0.331	1.98049924749416e-11	macrophage. T1	GALNT1
NECAP2	9.07580430859217e-16	0.307605924667447	0.41	0.356	2.31042750283831e-11	macrophage. T1	NECAP2
FNIP2	1.20972742088355e-15	0.394854488789272	0.365	0.312	3.07960309534327e-11	macrophage. T1	FNIP2
PHACTR1	1.51855472401167e-15	0.348920879038563	0.415	0.352	3.86578476091652e-11	macrophage. T1	PHACTR1
GAS7	1.91758376951115e-15	0.354750896815067	0.274	0.212	4.88159300204454e-11	macrophage. T1	GAS7
NDRG2	3.58583014130359e-15	0.384370850811927	0.299	0.24	9.12844779071655e-11	macrophage. T1	NDRG2
TMEM219	3.59133151671137e-15	0.265254764156093	0.51	0.478	9.14245264209214e-11	macrophage. T1	TMEM219
TCEAL4	4.28317991959866e-15	0.33364111030326	0.332	0.277	1.09036911213223e-10	macrophage. T1	TCEAL4
OTULINL	5.98594238491988e-15	0.305900500024786	0.416	0.361	1.52384135292905e-10	macrophage. T1	OTULINL
ACADVL	6.02849668574822e-15	0.27471861202423	0.433	0.385	1.53467440129092e-10	macrophage. T1	ACADVL
VPS13C	7.14052661467479e-15	0.276095708002113	0.428	0.377	1.81776386029776e-10	macrophage. T1	VPS13C
NCOA7	8.29221391681357e-15	0.510423765786515	0.252	0.195	2.11094889680323e-10	macrophage. T1	NCOA7
TSPYL1	1.08739260986099e-14	0.385935384428699	0.281	0.227	2.76817536692313e-10	macrophage. T1	TSPYL1
WDR26	1.88779004129361e-14	0.308665210569692	0.358	0.302	4.80574710812114e-10	macrophage. T1	WDR26
CD59	2.75985895890528e-14	0.39443972317404	0.26	0.203	7.02577295168516e-10	macrophage. T1	CD59
PLXDC2	5.30690761083363e-14	0.296613931913519	0.37	0.315	1.35097947048992e-09	macrophage. T1	PLXDC2
METTL7A	5.76158595816838e-14	0.415831355681504	0.268	0.213	1.46672693737093e-09	macrophage. T1	METTL7A
AC007952.4	8.8544995324909e-14	0.434350954867548	0.294	0.236	2.25408994598621e-09	macrophage. T1	AC007952.4
IFNAR1	8.85479034717625e-14	0.326873982149443	0.364	0.314	2.25416397868066e-09	macrophage. T1	IFNAR1
SWAP70	9.39369080332342e-14	0.391864617540501	0.313	0.263	2.39135186780204e-09	macrophage. T1	SWAP70
APOC1	1.16462632929539e-13	0.329150424586741	0.287	0.223	2.96478924648728e-09	macrophage. T1	APOC1
STX4	1.61640123673921e-13	0.378834798460305	0.289	0.235	4.114872628367e-09	macrophage. T1	STX4
GNB4	1.62232309139975e-13	0.328163485451563	0.359	0.311	4.12994789377635e-09	macrophage. T1	GNB4
AFF4	1.77265114521353e-13	0.315048059023972	0.347	0.297	4.51263802037009e-09	macrophage. T1	AFF4
GUSB	1.82819546158922e-13	0.289401935927809	0.419	0.377	4.65403718656768e-09	macrophage. T1	GUSB
VMP1	1.8575468502936e-13	0.258522395519698	0.586	0.549	4.72875701679242e-09	macrophage. T1	VMP1
SNX13	1.97412973367817e-13	0.386690102406082	0.251	0.198	5.02554206302452e-09	macrophage. T1	SNX13
HHEX	2.1172938384554e-13	0.439261225226783	0.286	0.237	5.38999492455591e-09	macrophage. T1	HHEX
IMPA2	2.49739335682913e-13	0.326252784799677	0.317	0.264	6.35761426847992e-09	macrophage. T1	IMPA2
SUSD3	3.9163808092556e-13	0.256256783716642	0.379	0.328	9.96993062612198e-09	macrophage. T1	SUSD3
CORO7	4.00011539951894e-13	0.346589922719588	0.281	0.228	1.01830937725554e-08	macrophage. T1	CORO7
DEGS1	5.71609731125366e-13	0.312052082097745	0.392	0.352	1.45514689252584e-08	macrophage. T1	DEGS1
GNPTAB	8.93259738585667e-13	0.325109134267741	0.338	0.292	2.27397131651753e-08	macrophage. T1	GNPTAB
PLCB2	1.15885127707541e-12	0.31891248572648	0.254	0.2	2.95008769605086e-08	macrophage. T1	PLCB2
RANBP2	2.20359001813057e-12	0.288423111117822	0.408	0.37	5.60967910915499e-08	macrophage. T1	RANBP2
TRAM1	2.46434463422958e-12	0.260387705470432	0.455	0.422	6.27348213535825e-08	macrophage. T1	TRAM1
PTPN18	2.51659459401919e-12	0.32725174880869	0.357	0.314	6.40649485799466e-08	macrophage. T1	PTPN18
ARID5A	2.64510895734019e-12	0.320806636953131	0.251	0.199	6.73365387270091e-08	macrophage. T1	ARID5A
PPP2CB	2.83384890730979e-12	0.35882987025401	0.306	0.26	7.21412916333854e-08	macrophage. T1	PPP2CB
TMEM9B	3.42032037637855e-12	0.366389073399547	0.29	0.243	8.70710958214688e-08	macrophage. T1	TMEM9B
TMEM70	3.78256140028844e-12	0.366040775855309	0.336	0.294	9.62926655671429e-08	macrophage. T1	TMEM70
CYTH1	7.84603083893893e-12	0.31393376610983	0.282	0.229	1.99736407066868e-07	macrophage. T1	CYTH1
GNA15	8.6215304715475e-12	0.36334335409958	0.273	0.226	2.19478301214185e-07	macrophage. T1	GNA15
CX3CR1	9.00978972663061e-12	0.377547013526292	0.266	0.209	2.29362217070835e-07	macrophage. T1	CX3CR1
MRPL14	1.00145189107098e-11	0.294240905733755	0.438	0.414	2.5493960790994e-07	macrophage. T1	MRPL14
C9orf72	1.22153986942719e-11	0.318161889691612	0.352	0.304	3.10967404560079e-07	macrophage. T1	C9orf72
CD33	1.94897827538808e-11	0.298316674360757	0.353	0.309	4.96151399565543e-07	macrophage. T1	CD33
GLB1	2.7618816377817e-11	0.347847841541376	0.29	0.247	7.03092208530087e-07	macrophage. T1	GLB1
ARID5B	3.09016123828832e-11	0.360534599118982	0.264	0.213	7.86662346431059e-07	macrophage. T1	ARID5B
WBP2	3.57676053685648e-11	0.305644016356269	0.296	0.251	9.10535929867555e-07	macrophage. T1	WBP2
NENF	3.61518487103195e-11	0.274562046814718	0.388	0.353	9.20317612618603e-07	macrophage. T1	NENF
SMIM30	5.32408977458033e-11	0.342643030998518	0.347	0.311	1.35535353391491e-06	macrophage. T1	SMIM30
CACUL1	5.57183717509437e-11	0.263563825403326	0.299	0.252	1.41842258966377e-06	macrophage. T1	CACUL1
CTNND1	5.66651224485197e-11	0.384856118890911	0.281	0.239	1.44252402217197e-06	macrophage. T1	CTNND1
SPIN1	7.73542341700884e-11	0.409415411385952	0.257	0.215	1.96920673926794e-06	macrophage. T1	SPIN1
GGA1	8.87694032526942e-11	0.361267761624785	0.28	0.237	2.25980269860384e-06	macrophage. T1	GGA1
CTBS	9.72513406909574e-11	0.309586863763846	0.259	0.212	2.4757273799697e-06	macrophage. T1	CTBS
ZMYM2	1.57611176798974e-10	0.256224664655258	0.353	0.314	4.01230772777147e-06	macrophage. T1	ZMYM2
HVCN1	1.77825917534398e-10	0.251303721012007	0.269	0.219	4.52691438267317e-06	macrophage. T1	HVCN1
TENT5A	1.77851908457457e-10	0.302221665093974	0.312	0.263	4.52757603360149e-06	macrophage. T1	TENT5A
TNFAIP2	1.93574998195816e-10	0.296651512682957	0.263	0.213	4.9278387290709e-06	macrophage. T1	TNFAIP2
PLEKHA2	2.62017428161134e-10	0.251281653985212	0.282	0.234	6.67017766869799e-06	macrophage. T1	PLEKHA2
VPS26A	2.72001218542703e-10	0.293552906192495	0.373	0.341	6.92433502044158e-06	macrophage. T1	VPS26A
POR	3.09061701323589e-10	0.28441048217524	0.325	0.282	7.8677837305946e-06	macrophage. T1	POR
CREBRF	3.4438537744964e-10	0.292543767945918	0.3	0.255	8.7670185537355e-06	macrophage. T1	CREBRF
ADCY7	5.01054147431006e-10	0.334867435947446	0.279	0.238	1.27553354311511e-05	macrophage. T1	ADCY7
ARHGAP5	8.50984611601655e-10	0.387840975125934	0.262	0.223	2.16635152575433e-05	macrophage. T1	ARHGAP5
KCNK6	9.48346731730212e-10	0.298598994832024	0.311	0.27	2.4142062749656e-05	macrophage. T1	KCNK6
LPIN2	1.1346396925355e-09	0.30065938719131	0.301	0.261	2.88845226528763e-05	macrophage. T1	LPIN2
TMEM147	1.64547543226675e-09	0.260301652073691	0.391	0.361	4.18888680792146e-05	macrophage. T1	TMEM147
PDLIM2	1.65628152232269e-09	0.2790470224612	0.301	0.26	4.21639587137688e-05	macrophage. T1	PDLIM2
NCOR2	1.6858969089636e-09	0.330858799716134	0.293	0.257	4.29178776114864e-05	macrophage. T1	NCOR2
ATP2A2	2.06102865608858e-09	0.354137102369357	0.3	0.265	5.24676064980471e-05	macrophage. T1	ATP2A2
GAMT	2.09219924234688e-09	0.308329724665968	0.308	0.27	5.32611161124246e-05	macrophage. T1	GAMT
UBAC1	2.12467839261753e-09	0.257425810397316	0.33	0.294	5.40879378408646e-05	macrophage. T1	UBAC1
CTNNA1	2.81193643063907e-09	0.276605765850929	0.336	0.304	7.15834657147788e-05	macrophage. T1	CTNNA1
SYNGR2	3.6522177186779e-09	0.29003300430263	0.312	0.275	9.29745064643834e-05	macrophage. T1	SYNGR2
RNF114	5.41130342169386e-09	0.260209048202158	0.347	0.317	0.00013775555120606	macrophage. T1	RNF114
DHRS3	5.65270347977962e-09	0.27397716054534	0.269	0.226	0.00014390087248475	macrophage. T1	DHRS3
FAM91A1	9.06571401280243e-09	0.278471851390223	0.273	0.234	0.000230785881623911	macrophage. T1	FAM91A1
ATF6	1.03220338193702e-08	0.29099472608498	0.304	0.269	0.000262768014939708	macrophage. T1	ATF6
ATP1B3	1.11794654208597e-08	0.262455463499597	0.538	0.529	0.000284595651218824	macrophage. T1	ATP1B3
SFT2D2	1.2059606180355e-08	0.285039632629637	0.311	0.276	0.000307001394533298	macrophage. T1	SFT2D2
FUCA2	1.76240183599191e-08	0.321911244013441	0.284	0.251	0.00044865463538846	macrophage. T1	FUCA2
SEL1L	1.97244050572641e-08	0.29284184786847	0.279	0.244	0.000502124179542772	macrophage. T1	SEL1L
SPART	2.51243097307664e-08	0.301044569432289	0.27	0.235	0.000639589552816121	macrophage. T1	SPART
CRYL1	3.17403279743336e-08	0.328343890727766	0.26	0.224	0.000808013529242611	macrophage. T1	CRYL1
MCUR1	3.20281588798002e-08	0.325682177489113	0.302	0.274	0.000815340840603075	macrophage. T1	MCUR1
TPD52L2	5.31112511197945e-08	0.269864923252727	0.295	0.262	0.00135205311975661	macrophage. T1	TPD52L2
LMBRD1	6.04579159258644e-08	0.254670738647686	0.255	0.219	0.00153907716572473	macrophage. T1	LMBRD1
CHMP1B	9.54123731104998e-08	0.256950860705857	0.418	0.393	0.00242891278227399	macrophage. T1	CHMP1B
CISD3	1.19441623050969e-07	0.288000273300064	0.281	0.248	0.00304062539800853	macrophage. T1	CISD3
ZMIZ1	1.1993579467096e-07	0.276816704879072	0.299	0.269	0.00305320552493862	macrophage. T1	ZMIZ1
PCBD1	1.30834753511342e-07	0.290466184703707	0.299	0.268	0.00333066032013823	macrophage. T1	PCBD1
SGK3	1.4004252778684e-07	0.319028655372529	0.269	0.237	0.0035650626298696	macrophage. T1	SGK3
CHMP3	1.5074476837369e-07	0.265841395555191	0.308	0.279	0.00383750956848904	macrophage. T1	CHMP3
RREB1	1.57685449045108e-07	0.332284731002771	0.269	0.238	0.00401419847634132	macrophage. T1	RREB1
VKORC1	1.77152162653085e-07	0.254669880453794	0.368	0.351	0.00450976260465958	macrophage. T1	VKORC1
MAP3K11	1.77897431716146e-07	0.325695737137765	0.269	0.239	0.00452873491919793	macrophage. T1	MAP3K11
CCDC47	2.83835182910975e-07	0.284751378901941	0.303	0.278	0.00722559225136468	macrophage. T1	CCDC47
MAFG	2.99330508614719e-07	0.317308796230975	0.27	0.238	0.00762005675780491	macrophage. T1	MAFG
ISG15	3.27738715035101e-07	0.386334115929981	0.429	0.405	0.00834324446864857	macrophage. T1	ISG15
TMED7	3.39803606670479e-07	0.303218341823298	0.277	0.249	0.00865038041501039	macrophage. T1	TMED7
RTCB	3.57069987531566e-07	0.278084416735216	0.38	0.367	0.00908993067259107	macrophage. T1	RTCB
SLC5A3	3.69632732978137e-07	0.350806297899081	0.271	0.24	0.00940974048342443	macrophage. T1	SLC5A3
IGF2BP2	4.7355841300276e-07	0.293472922168785	0.316	0.287	0.0120553765198113	macrophage. T1	IGF2BP2
HEXB	4.91327545406979e-07	0.267950850553422	0.337	0.316	0.0125077253234255	macrophage. T1	HEXB
FYTTD1	5.18148103647642e-07	0.26725532225581	0.336	0.314	0.013190496274558	macrophage. T1	FYTTD1
PARVB	5.83917353795858e-07	0.301255803508649	0.285	0.258	0.0148647840755811	macrophage. T1	PARVB
SLC39A1	6.27340928986215e-07	0.315011203805744	0.259	0.23	0.0159702180292021	macrophage. T1	SLC39A1
LGALS9	6.70305206000662e-07	0.275393867507323	0.323	0.298	0.0170639596291589	macrophage. T1	LGALS9
MKLN1	7.45935227279739e-07	0.298721761682405	0.262	0.233	0.0189892730808603	macrophage. T1	MKLN1
USP9X	7.54680053040726e-07	0.275540686244074	0.29	0.264	0.0192118901102578	macrophage. T1	USP9X
GPN3	1.20024257133894e-06	0.299882806614321	0.303	0.283	0.0305545751385753	macrophage. T1	GPN3
GAK	1.36432241330478e-06	0.271707249381442	0.266	0.238	0.0347315556754997	macrophage. T1	GAK
FGD5-AS1	3.23381565179242e-06	0.273832919760444	0.3	0.28	0.0823232450476796	macrophage. T1	FGD5-AS1
EFCAB14	3.42303247869491e-06	0.290902911010855	0.265	0.241	0.0871401378101363	macrophage. T1	EFCAB14
EIF2AK2	3.79212880136227e-06	0.285074390120172	0.308	0.287	0.0965362228962794	macrophage. T1	EIF2AK2
CHPT1	6.61122990316847e-06	0.254874073152844	0.304	0.285	0.16830207964496	macrophage. T1	CHPT1
CRTAP	7.6080944409514e-06	0.270118330095281	0.304	0.286	0.1936792601833	macrophage. T1	CRTAP
ARL8A	1.03577174643094e-05	0.260531088490432	0.274	0.253	0.263676413488924	macrophage. T1	ARL8A
NUDT16	1.12294566506875e-05	0.301056996504885	0.264	0.241	0.285868277956551	macrophage. T1	NUDT16
NUP62	1.70742384900069e-05	0.279821582330121	0.284	0.265	0.434658889240107	macrophage. T1	NUP62
MAGT1	5.30656549507521e-05	0.251892331585652	0.267	0.249	1	macrophage. T1	MAGT1
LRRC58	5.66119938878626e-05	0.291272000942286	0.257	0.238	1	macrophage. T1	LRRC58
CHID1	0.000106189958322236	0.28610993907169	0.269	0.254	1	macrophage. T1	CHID1
ROCK2	0.00502365137281731	0.264745647530322	0.262	0.26	1	macrophage. T1	ROCK2
CLEC10A	0	1.78956020174445	0.609	0.13	0	macrophage. T2. MHCII	CLEC10A
CD1C	0	1.58834372868481	0.501	0.108	0	macrophage. T2. MHCII	CD1C
HLA-DPB1	0	1.40956174859199	0.903	0.359	0	macrophage. T2. MHCII	HLA-DPB1
HLA-DQA1	0	1.34196348046608	0.608	0.173	0	macrophage. T2. MHCII	HLA-DQA1
HLA-DPA1	0	1.25388961753307	0.946	0.434	0	macrophage. T2. MHCII	HLA-DPA1
HLA-DRA	0	1.11551459905648	0.984	0.582	0	macrophage. T2. MHCII	HLA-DRA
HLA-DRB1	0	1.0764517393839	0.97	0.522	0	macrophage. T2. MHCII	HLA-DRB1
RPS13	0	0.466201179625299	0.999	0.98	0	macrophage. T2. MHCII	RPS13
CD741	1.21060330752842e-306	0.788039102972244	0.993	0.718	3.08183283997509e-302	macrophage. T2. MHCII	CD74
RPS19	2.55889724166597e-302	0.432880039739747	0.999	0.979	6.51418470810905e-298	macrophage. T2. MHCII	RPS19
HLA-DQB1	1.8359168854599e-297	1.0672472084128	0.76	0.293	4.67369361531526e-293	macrophage. T2. MHCII	HLA-DQB1
CST31	2.14100063380561e-294	0.682705113710215	0.994	0.801	5.45034531347895e-290	macrophage. T2. MHCII	CST3
JAML	2.2047473040122e-273	0.821761273655941	0.748	0.292	5.61262521182387e-269	macrophage. T2. MHCII	JAML
RPS8	5.27549354248904e-273	0.416190594747937	1	0.98	1.34298239111144e-268	macrophage. T2. MHCII	RPS8
RPS9	7.60608927407139e-262	0.363003981932415	1	0.982	1.93628214650035e-257	macrophage. T2. MHCII	RPS9
MSLN	1.47176899488625e-256	1.36854178115007	0.34	0.063	3.74668233028192e-252	macrophage. T2. MHCII	MSLN
HLA-DMA1	2.36220311655059e-254	0.836975376005553	0.775	0.333	6.01346047380283e-250	macrophage. T2. MHCII	HLA-DMA
RPL18A	1.22727585487993e-251	0.393900838092518	0.999	0.974	3.12427614376784e-247	macrophage. T2. MHCII	RPL18A
RPL13	1.20078903992753e-247	0.32455146552138	1	0.988	3.05684865894351e-243	macrophage. T2. MHCII	RPL13
RPS24	6.62521510713072e-242	0.351250228357707	1	0.99	1.68658100982227e-237	macrophage. T2. MHCII	RPS24
RPL26	3.61215324607731e-238	0.374539078425227	0.999	0.976	9.19545851853901e-234	macrophage. T2. MHCII	RPL26
IFI30	8.4309373648255e-236	0.996814140125126	0.566	0.191	2.14626372496363e-231	macrophage. T2. MHCII	IFI30
RPL32	6.88729771491779e-233	0.342805950597773	0.999	0.988	1.75329937928662e-228	macrophage. T2. MHCII	RPL32
RPL11	5.28507625572009e-228	0.32285008890075	1	0.986	1.34542186241866e-223	macrophage. T2. MHCII	RPL11
TYMP	1.07104439617232e-222	0.704358960596305	0.915	0.535	2.72655771933588e-218	macrophage. T2. MHCII	TYMP
RPL30	3.59448530140507e-219	0.348580329688348	1	0.989	9.1504812317869e-215	macrophage. T2. MHCII	RPL30
TIMP1	1.12605916757088e-211	0.866896929524573	0.929	0.622	2.86660882288518e-207	macrophage. T2. MHCII	TIMP1
RPL34	4.77266573226365e-211	0.379993433330923	0.999	0.978	1.21497751546236e-206	macrophage. T2. MHCII	RPL34
CD1D	5.72881565249131e-210	0.857381377268869	0.637	0.259	1.45838460065471e-205	macrophage. T2. MHCII	CD1D
RPS3A	7.8758347373749e-210	0.342290544153083	1	0.987	2.00495124909353e-205	macrophage. T2. MHCII	RPS3A
RPL10	2.8231635657944e-207	0.310076378907815	1	0.99	7.1869274894428e-203	macrophage. T2. MHCII	RPL10
RPS18	8.7239883543012e-206	0.348181599816325	1	0.981	2.22086571535446e-201	macrophage. T2. MHCII	RPS18
NACA	1.37938463003443e-201	0.360357878024256	1	0.973	3.51149945267865e-197	macrophage. T2. MHCII	NACA
RPL39	4.56451849928918e-201	0.365578564423178	0.999	0.991	1.16198947436405e-196	macrophage. T2. MHCII	RPL39
CD48	2.3508912621171e-193	0.633317214405653	0.82	0.423	5.9846638859715e-189	macrophage. T2. MHCII	CD48
HLA-DMB1	3.06110462202942e-188	0.708438082717027	0.713	0.322	7.7926540363003e-184	macrophage. T2. MHCII	HLA-DMB
RPS2	4.72699855474056e-187	0.325132253126663	0.999	0.98	1.2033520220803e-182	macrophage. T2. MHCII	RPS2
RPL21	7.91872973972285e-186	0.278596680033234	0.999	0.983	2.01587102984125e-181	macrophage. T2. MHCII	RPL21
RPS23	1.3947053331403e-185	0.317049111407282	0.999	0.987	3.55050136657525e-181	macrophage. T2. MHCII	RPS23
PKIB	4.23071803959719e-185	1.16757103591712	0.314	0.074	1.07701389134026e-180	macrophage. T2. MHCII	PKIB
RPL8	7.32115940752498e-185	0.333574757660712	0.999	0.972	1.86374755037363e-180	macrophage. T2. MHCII	RPL8
FGL2	7.9876477951822e-185	0.609778545061861	0.857	0.461	2.03341549921953e-180	macrophage. T2. MHCII	FGL2
FAU	1.98704859367067e-183	0.282774339893241	0.999	0.981	5.05842960490742e-179	macrophage. T2. MHCII	FAU
RPL37	8.19947114822048e-182	0.395966952966512	1	0.983	2.08733937020249e-177	macrophage. T2. MHCII	RPL37
RPS14	2.57577765030912e-181	0.288771541458633	1	0.987	6.55715716439194e-177	macrophage. T2. MHCII	RPS14
RPL15	1.39043306863776e-179	0.290271613206127	0.999	0.978	3.53962546283114e-175	macrophage. T2. MHCII	RPL15
UBA52	1.29433222330251e-172	0.273992544212671	1	0.976	3.2949815408612e-168	macrophage. T2. MHCII	UBA52
CLEC7A1	1.43324820813863e-170	0.620217247556694	0.791	0.419	3.6486199634585e-166	macrophage. T2. MHCII	CLEC7A
RPL6	2.91738833913207e-170	0.31539193448089	0.999	0.967	7.42679549492851e-166	macrophage. T2. MHCII	RPL6
RPS7	4.56742278234925e-170	0.313656108221827	1	0.978	1.16272881770265e-165	macrophage. T2. MHCII	RPS7
RPL35A	2.45002594629718e-169	0.336407388093334	1	0.974	6.23703105148872e-165	macrophage. T2. MHCII	RPL35A
RPL22	1.33010373232145e-168	0.341165492227778	0.998	0.951	3.3860450713707e-164	macrophage. T2. MHCII	RPL22
RPS16	3.58554831426264e-167	0.304797989022394	0.999	0.968	9.12773034361841e-163	macrophage. T2. MHCII	RPS16
RPL5	6.1459327525933e-164	0.336456442423473	0.999	0.958	1.56457010082768e-159	macrophage. T2. MHCII	RPL5
RPS11	7.76647792164655e-164	0.29352409308373	0.999	0.964	1.97711228451356e-159	macrophage. T2. MHCII	RPS11
RPL18	5.94019174782948e-162	0.293926005892684	1	0.976	1.51219461324495e-157	macrophage. T2. MHCII	RPL18
RPS15	5.8669940567209e-159	0.288091375411831	1	0.979	1.49356067701944e-154	macrophage. T2. MHCII	RPS15
RPS27	1.49401405097882e-158	0.345640063713429	1	0.986	3.80331156957678e-154	macrophage. T2. MHCII	RPS27
RPS4X	9.73007032598804e-158	0.328673248520128	0.999	0.972	2.47698400288678e-153	macrophage. T2. MHCII	RPS4X
RPS6	1.24050350531339e-155	0.292068515393675	0.999	0.974	3.15794977347631e-151	macrophage. T2. MHCII	RPS6
RPL9	6.54881963804851e-155	0.259120640866428	1	0.98	1.66713301525801e-150	macrophage. T2. MHCII	RPL9
RPL12	2.30800118288516e-154	0.287032726703833	0.998	0.968	5.87547861127075e-150	macrophage. T2. MHCII	RPL12
RPL10A	2.59122092980711e-154	0.320897947816738	0.998	0.951	6.59647112100996e-150	macrophage. T2. MHCII	RPL10A
AOAH1	1.27788780765078e-153	0.614445787808244	0.728	0.374	3.25311899193658e-149	macrophage. T2. MHCII	AOAH
RPS15A	2.99931372683461e-150	0.26574129237554	0.999	0.984	7.63535295440286e-146	macrophage. T2. MHCII	RPS15A
RPS27A	7.89758755342322e-150	0.259585174242581	1	0.987	2.01048886347495e-145	macrophage. T2. MHCII	RPS27A
RPL29	2.84878180743891e-145	0.302621038770313	0.999	0.973	7.25214384719723e-141	macrophage. T2. MHCII	RPL29
CEBPD1	1.41044970663702e-140	0.474739695447606	0.955	0.755	3.59058181818587e-136	macrophage. T2. MHCII	CEBPD
RPL14	3.23770992656356e-140	0.280431374844689	1	0.963	8.24223816005286e-136	macrophage. T2. MHCII	RPL14
RPL19	1.37988372415896e-139	0.256413827496875	0.999	0.978	3.51276999659146e-135	macrophage. T2. MHCII	RPL19
RPS28	1.85847865069394e-137	0.296012813199357	1	0.984	4.73112910107156e-133	macrophage. T2. MHCII	RPS28
RNASE61	1.99165872360164e-137	0.506482123406464	0.871	0.529	5.07016561267269e-133	macrophage. T2. MHCII	RNASE6
EEF1B2	1.90819688922533e-136	0.335605215308687	0.997	0.927	4.85769682090093e-132	macrophage. T2. MHCII	EEF1B2
SAT11	2.39379537987225e-135	0.426003770728402	0.992	0.844	6.09388489854078e-131	macrophage. T2. MHCII	SAT1
CFP	3.53768662428227e-134	0.516496168567348	0.637	0.301	9.00588883943537e-130	macrophage. T2. MHCII	CFP
ANXA1	3.29725846332663e-133	0.40607654170502	0.773	0.418	8.39383087009061e-129	macrophage. T2. MHCII	ANXA1
RPL23	3.94065049455834e-132	0.283493827960918	0.999	0.952	1.00317139639972e-127	macrophage. T2. MHCII	RPL23
THBS1	1.22593956845988e-129	0.991061382726293	0.456	0.188	3.12087435942832e-125	macrophage. T2. MHCII	THBS1
RPL37A	1.86077875081611e-127	0.300503991994465	0.999	0.97	4.73698446595258e-123	macrophage. T2. MHCII	RPL37A
COTL1	4.952163934607e-127	0.472148671746778	0.962	0.774	1.2606723728329e-122	macrophage. T2. MHCII	COTL1
GPR1831	4.3768225731718e-126	0.550419592669636	0.693	0.367	1.11420772245235e-121	macrophage. T2. MHCII	GPR183
PFDN5	4.77621234869476e-126	0.312437726763478	0.996	0.929	1.21588037760722e-121	macrophage. T2. MHCII	PFDN5
RPS29	1.00550491427878e-125	0.28201947588127	0.999	0.966	2.55971386027948e-121	macrophage. T2. MHCII	RPS29
AIF11	1.51830334092258e-124	0.359454269873826	0.996	0.876	3.8651448149866e-120	macrophage. T2. MHCII	AIF1
RPL27	1.24277343014578e-123	0.277899508580139	0.999	0.957	3.1637283211221e-119	macrophage. T2. MHCII	RPL27
RPL36	6.59038469191205e-123	0.307259838980483	0.999	0.966	1.67771423102005e-118	macrophage. T2. MHCII	RPL36
SLC25A6	1.88396203878644e-122	0.387578514529691	0.976	0.814	4.79600216213863e-118	macrophage. T2. MHCII	SLC25A6
RPL3	7.83332452156714e-122	0.251804464000718	1	0.974	1.99412942345535e-117	macrophage. T2. MHCII	RPL3
RACK1	2.29520504356513e-121	0.2668761666582	0.998	0.958	5.84290347940375e-117	macrophage. T2. MHCII	RACK1
CPVL1	4.49301301428158e-121	0.536168923710684	0.82	0.513	1.14378632304566e-116	macrophage. T2. MHCII	CPVL
LST1	1.4106095428821e-119	0.349902084858591	0.956	0.71	3.59098871331496e-115	macrophage. T2. MHCII	LST1
CALHM6	8.23351631092192e-118	0.657269122127666	0.516	0.237	2.09600624727139e-113	macrophage. T2. MHCII	CALHM6
RPL4	1.89934455937584e-115	0.31851338478138	0.996	0.913	4.83516144480308e-111	macrophage. T2. MHCII	RPL4
S100A11	2.49562646276e-115	0.316288147649191	0.979	0.822	6.35311628624813e-111	macrophage. T2. MHCII	S100A11
LILRA5	2.33187897462767e-112	0.664704284976081	0.403	0.162	5.93626430570965e-108	macrophage. T2. MHCII	LILRA5
RPL27A	1.8284577958296e-110	0.283487615845588	0.999	0.962	4.65470501084341e-106	macrophage. T2. MHCII	RPL27A
CD861	3.0432465251581e-110	0.533612448623758	0.655	0.35	7.74719267909496e-106	macrophage. T2. MHCII	CD86
CLEC4A	1.59041429699039e-108	0.631717748185266	0.345	0.124	4.04871767584844e-104	macrophage. T2. MHCII	CLEC4A
CTSH	5.4272043212626e-107	0.598105852715573	0.581	0.297	1.38160340406382e-102	macrophage. T2. MHCII	CTSH
CIITA	4.66874540002022e-105	0.669680204575513	0.336	0.122	1.18852251648315e-100	macrophage. T2. MHCII	CIITA
SAMHD1	5.39416378186305e-105	0.395246791662989	0.923	0.63	1.37319227394888e-100	macrophage. T2. MHCII	SAMHD1
ALDH2	1.10309002491972e-104	0.502413371797336	0.537	0.265	2.80813627643814e-100	macrophage. T2. MHCII	ALDH2
RPS5	1.63368209792923e-102	0.257616573756476	0.998	0.944	4.15886451669844e-98	macrophage. T2. MHCII	RPS5
CACNA2D3	1.74590176843234e-102	0.763017976655168	0.293	0.1	4.4445421318982e-98	macrophage. T2. MHCII	CACNA2D3
ABI3	2.9741653313248e-102	0.578541456119487	0.55	0.276	7.57133268395356e-98	macrophage. T2. MHCII	ABI3
RGS101	2.35421740354389e-100	0.365284369642605	0.924	0.655	5.99313124420169e-96	macrophage. T2. MHCII	RGS10
BID	4.17911389709553e-100	0.484354568921352	0.775	0.499	1.06387702478361e-95	macrophage. T2. MHCII	BID
C1orf162	5.36978158829578e-100	0.425078705008733	0.824	0.523	1.36698529893246e-95	macrophage. T2. MHCII	C1orf162
RPL38	1.08899854460818e-99	0.292068168431824	0.995	0.926	2.77226359500904e-95	macrophage. T2. MHCII	RPL38
FAM49A1	2.86237790083338e-99	0.620451697138841	0.534	0.275	7.28675542215152e-95	macrophage. T2. MHCII	FAM49A
S100B	9.86711824612927e-99	0.915396994854744	0.274	0.092	2.51187229191713e-94	macrophage. T2. MHCII	S100B
LY861	5.70617470906597e-98	0.432181608036723	0.731	0.431	1.45262089568692e-93	macrophage. T2. MHCII	LY86
STK17B	3.59635217892856e-97	0.400705192039331	0.67	0.379	9.15523374189843e-93	macrophage. T2. MHCII	STK17B
PHACTR11	2.31428086058574e-95	0.507340183667721	0.598	0.321	5.89146478679312e-91	macrophage. T2. MHCII	PHACTR1
UQCRB	1.1864111722903e-94	0.312461830256114	0.98	0.881	3.02024692129943e-90	macrophage. T2. MHCII	UQCRB
LSP1	2.5249699410561e-94	0.327421723664352	0.747	0.435	6.42781597894651e-90	macrophage. T2. MHCII	LSP1
ADAM28	2.32824978597977e-93	0.689065019634297	0.315	0.119	5.9270254801687e-89	macrophage. T2. MHCII	ADAM28
MT-ND3	7.51367295923085e-93	0.271053796266093	1	0.996	1.9127557252314e-88	macrophage. T2. MHCII	MT-ND3
PTPRE1	1.62153348169117e-92	0.361299375368266	0.849	0.561	4.12793778434121e-88	macrophage. T2. MHCII	PTPRE
ITGAX	1.38365532913552e-91	0.638012463739406	0.279	0.097	3.5223713713803e-87	macrophage. T2. MHCII	ITGAX
HIGD2A	3.87756491364003e-89	0.392304542252127	0.878	0.643	9.87111700065343e-85	macrophage. T2. MHCII	HIGD2A
PLAC8	7.76827470632556e-89	0.487082354269286	0.578	0.303	1.9775696919893e-84	macrophage. T2. MHCII	PLAC8
CSF2RA1	3.78029834112984e-86	0.464481577309269	0.584	0.318	9.62350548701422e-82	macrophage. T2. MHCII	CSF2RA
AHNAK	1.18224602459221e-85	0.514457701407571	0.509	0.257	3.00964370480438e-81	macrophage. T2. MHCII	AHNAK
PILRA	5.51956029160781e-83	0.487911580243783	0.397	0.177	1.4051144634346e-78	macrophage. T2. MHCII	PILRA
RNASET21	8.05929266581995e-82	0.324847623984994	0.956	0.728	2.05165413393778e-77	macrophage. T2. MHCII	RNASET2
C9orf721	1.73537999290349e-81	0.505559826075227	0.518	0.276	4.41775684793441e-77	macrophage. T2. MHCII	C9orf72
EIF3E	2.04065758372888e-81	0.295850886079639	0.967	0.808	5.1949020108986e-77	macrophage. T2. MHCII	EIF3E
TLR10	1.31393073594248e-79	0.61010429678373	0.283	0.107	3.34487347448878e-75	macrophage. T2. MHCII	TLR10
CORO1B1	7.92068061455199e-79	0.397412129389215	0.717	0.458	2.0163676640465e-74	macrophage. T2. MHCII	CORO1B
NDRG21	2.58020352684415e-78	0.535527423280738	0.438	0.218	6.56842411828714e-74	macrophage. T2. MHCII	NDRG2
SRGN	1.1616598816784e-77	0.279524503125077	0.993	0.92	2.9572375607887e-73	macrophage. T2. MHCII	SRGN
RPS21	2.37446325850932e-77	0.258092731245129	0.986	0.897	6.04467111718718e-73	macrophage. T2. MHCII	RPS21
METRNL	1.92990630116821e-76	0.372131415615895	0.805	0.545	4.91296247088392e-72	macrophage. T2. MHCII	METRNL
RPL31	3.17396184778826e-76	0.289732154835201	0.983	0.865	8.07995467591458e-72	macrophage. T2. MHCII	RPL31
PRELID1	2.18994431164314e-75	0.385555681306015	0.855	0.601	5.57494123414993e-71	macrophage. T2. MHCII	PRELID1
THEMIS2	3.81058990722433e-75	0.461606295417246	0.535	0.293	9.70061872682098e-71	macrophage. T2. MHCII	THEMIS2
COMMD6	4.26913972148636e-75	0.314336264422301	0.931	0.772	1.08679489889878e-70	macrophage. T2. MHCII	COMMD6
CD37	1.17725518294576e-74	0.261116841835978	0.773	0.509	2.99693851922503e-70	macrophage. T2. MHCII	CD37
TNFSF13B	1.29963663012871e-74	0.476782113786541	0.462	0.239	3.30848496931865e-70	macrophage. T2. MHCII	TNFSF13B
SMAP21	3.2784029352223e-74	0.363252441959351	0.773	0.523	8.34583035219541e-70	macrophage. T2. MHCII	SMAP2
LILRB3	9.32202101140038e-74	0.418017833859502	0.448	0.223	2.3731068888722e-69	macrophage. T2. MHCII	LILRB3
GPAT3	2.62445363427556e-73	0.519455519424003	0.253	0.094	6.68107161677529e-69	macrophage. T2. MHCII	GPAT3
SOCS3	3.54494675340305e-73	0.475667954497621	0.563	0.323	9.02437095013814e-69	macrophage. T2. MHCII	SOCS3
ALKBH7	4.55090032551497e-73	0.370939477239787	0.729	0.474	1.15852269586634e-68	macrophage. T2. MHCII	ALKBH7
SERP1	7.01086175315411e-73	0.288513497939873	0.95	0.773	1.78475507650044e-68	macrophage. T2. MHCII	SERP1
CYTIP	7.05150519406454e-73	0.347394147428223	0.555	0.304	1.79510167725301e-68	macrophage. T2. MHCII	CYTIP
S100A4	4.09046874182345e-72	0.28035172577252	0.815	0.593	1.041310627606e-67	macrophage. T2. MHCII	S100A4
HCLS1	3.10160131003365e-71	0.33640520205773	0.753	0.504	7.89574645495266e-67	macrophage. T2. MHCII	HCLS1
GRASP	5.94272621340911e-71	0.517751816542076	0.349	0.16	1.51283981214756e-66	macrophage. T2. MHCII	GRASP
CEBPB1	8.68130692413563e-71	0.305224312730907	0.919	0.722	2.21000030367721e-66	macrophage. T2. MHCII	CEBPB
HERPUD11	1.55176177695406e-70	0.321076346005234	0.874	0.654	3.95031995559196e-66	macrophage. T2. MHCII	HERPUD1
PLAUR	3.25285541658118e-69	0.33783521311489	0.642	0.393	8.2807940339907e-65	macrophage. T2. MHCII	PLAUR
AREG	4.18481478132197e-69	0.642848816429783	0.339	0.16	1.06532829888113e-64	macrophage. T2. MHCII	AREG
RTN1	7.15213349289303e-67	0.500314621141351	0.348	0.162	1.82071862328578e-62	macrophage. T2. MHCII	RTN1
BATF3	9.22874352412636e-67	0.626548238073693	0.311	0.139	2.34936123893685e-62	macrophage. T2. MHCII	BATF3
RPL36A	9.68610717497526e-67	0.32017088275122	0.88	0.687	2.46579230353345e-62	macrophage. T2. MHCII	RPL36A
LACTB	2.16783926714421e-66	0.442612763875074	0.448	0.239	5.51866842236901e-62	macrophage. T2. MHCII	LACTB
RILPL21	7.91980950871684e-66	0.336520091970487	0.692	0.452	2.01614590663405e-61	macrophage. T2. MHCII	RILPL2
HBEGF1	9.5999323638646e-66	0.410428407270857	0.582	0.352	2.44385478186901e-61	macrophage. T2. MHCII	HBEGF
EIF3L	2.23686176407414e-65	0.324599498866916	0.887	0.686	5.69437899280355e-61	macrophage. T2. MHCII	EIF3L
PLEKHO11	3.68578647706959e-65	0.295282089804805	0.792	0.542	9.38290663467607e-61	macrophage. T2. MHCII	PLEKHO1
NRARP	2.09166475530065e-64	0.591724455858171	0.255	0.104	5.32475096756886e-60	macrophage. T2. MHCII	NRARP
SECTM11	3.8775464216186e-64	0.481547733035139	0.354	0.168	9.87106992551448e-60	macrophage. T2. MHCII	SECTM1
NCF2	1.46484405223635e-63	0.271407437728029	0.618	0.367	3.72905350377808e-59	macrophage. T2. MHCII	NCF2
SPINT2	6.56736145691435e-63	0.353513494446381	0.667	0.426	1.67185320608669e-58	macrophage. T2. MHCII	SPINT2
ZFAS1	1.89564731256751e-62	0.276296771993709	0.907	0.74	4.8257493636031e-58	macrophage. T2. MHCII	ZFAS1
CASP1	2.69579486853617e-62	0.382999593074364	0.647	0.407	6.86268499683252e-58	macrophage. T2. MHCII	CASP1
HRH2	2.29264102118477e-61	0.432869631310698	0.396	0.204	5.83637624763008e-57	macrophage. T2. MHCII	HRH2
EIF3K	6.31525291394951e-61	0.277087786695373	0.957	0.802	1.60767393430413e-56	macrophage. T2. MHCII	EIF3K
RNF1301	8.77628296263673e-60	0.275638698736342	0.837	0.594	2.23417835379843e-55	macrophage. T2. MHCII	RNF130
TNFRSF1B1	1.15181915151711e-59	0.262101089805272	0.81	0.548	2.9321860140171e-55	macrophage. T2. MHCII	TNFRSF1B
TESC	2.00822721617824e-59	0.36117538128036	0.513	0.293	5.11234402422495e-55	macrophage. T2. MHCII	TESC
ATF31	9.78565037019674e-59	0.319056324539231	0.577	0.352	2.49113301474098e-54	macrophage. T2. MHCII	ATF3
VSIR	2.39738233852381e-58	0.250965504296771	0.767	0.519	6.10301621918006e-54	macrophage. T2. MHCII	VSIR
IL13RA11	2.94768620904997e-57	0.415002635898139	0.478	0.275	7.5039247823785e-53	macrophage. T2. MHCII	IL13RA1
PAK1	1.20930490583121e-56	0.363738055986566	0.419	0.226	3.07852749877451e-52	macrophage. T2. MHCII	PAK1
TBXAS11	2.5030211705665e-56	0.306330358986236	0.627	0.389	6.37194099391113e-52	macrophage. T2. MHCII	TBXAS1
HCST	2.62490435358116e-56	0.259982087350614	0.904	0.732	6.68221901291156e-52	macrophage. T2. MHCII	HCST
DRAM21	3.4016061752547e-56	0.352982646283384	0.63	0.404	8.6594688403459e-52	macrophage. T2. MHCII	DRAM2
LILRB21	5.65906695032143e-56	0.357938507626243	0.504	0.293	1.44062867354333e-51	macrophage. T2. MHCII	LILRB2
RGS1	2.99800147814088e-55	0.326788504815746	0.551	0.333	7.63201236290323e-51	macrophage. T2. MHCII	RGS1
PPA1	4.07714901545748e-55	0.417540470561315	0.49	0.287	1.03791982486501e-50	macrophage. T2. MHCII	PPA1
RGS18	1.39133252465695e-54	0.372002973138867	0.345	0.172	3.54191520801921e-50	macrophage. T2. MHCII	RGS18
POU2F2	1.58696821511129e-54	0.360214992349436	0.565	0.355	4.0399449852088e-50	macrophage. T2. MHCII	POU2F2
PLSCR11	1.85167535306995e-54	0.371468786813715	0.608	0.399	4.71380994631017e-50	macrophage. T2. MHCII	PLSCR1
HACD4	2.27317801921494e-54	0.352374472402704	0.47	0.272	5.78682928351548e-50	macrophage. T2. MHCII	HACD4
WAS	9.80462053847327e-54	0.308210808335385	0.674	0.444	2.49596225047914e-49	macrophage. T2. MHCII	WAS
PDE4B	1.70857651164149e-53	0.414087373906392	0.354	0.183	4.34952322568573e-49	macrophage. T2. MHCII	PDE4B
EIF3M	3.57491784720327e-53	0.283124699522392	0.822	0.604	9.10066836362536e-49	macrophage. T2. MHCII	EIF3M
RUNX3	4.00262494114168e-53	0.261531988811373	0.396	0.207	1.01894823126644e-48	macrophage. T2. MHCII	RUNX3
IGSF61	2.86900319980539e-52	0.252056140870411	0.701	0.448	7.30362144574457e-48	macrophage. T2. MHCII	IGSF6
KCNK61	3.03772438315624e-52	0.426926498611095	0.436	0.249	7.73313496220084e-48	macrophage. T2. MHCII	KCNK6
C5AR11	9.7394381438625e-52	0.304181622508131	0.656	0.432	2.47936876828308e-47	macrophage. T2. MHCII	C5AR1
TMEM14C	1.49654954199371e-51	0.284508261794664	0.831	0.603	3.80976616905339e-47	macrophage. T2. MHCII	TMEM14C
NAAA	2.96483130307581e-51	0.44064256177015	0.373	0.201	7.5475710482401e-47	macrophage. T2. MHCII	NAAA
IL3RA	3.99054525264685e-51	0.495263824955817	0.271	0.126	1.01587310496631e-46	macrophage. T2. MHCII	IL3RA
HLA-DRB5	9.68313362410033e-51	0.705509240408464	0.285	0.139	2.46503532668722e-46	macrophage. T2. MHCII	HLA-DRB5
DSE	1.40350858939529e-50	0.399927532789306	0.413	0.232	3.5729118160236e-46	macrophage. T2. MHCII	DSE
PALLD	9.70022954857886e-50	0.434177073378788	0.342	0.179	2.46938743618172e-45	macrophage. T2. MHCII	PALLD
RNH1	1.68412340774227e-49	0.305067490161803	0.713	0.491	4.28727295908949e-45	macrophage. T2. MHCII	RNH1
MAP2K1	1.85111034293485e-49	0.373470966865383	0.413	0.235	4.71237160000926e-45	macrophage. T2. MHCII	MAP2K1
FGD4	2.13598966926209e-49	0.336650048834855	0.357	0.189	5.43758890104051e-45	macrophage. T2. MHCII	FGD4
SLC38A1	9.78264195035886e-49	0.362207453037564	0.327	0.167	2.49036716130286e-44	macrophage. T2. MHCII	SLC38A1
SCIMP1	2.96629127115076e-48	0.357827400644433	0.408	0.227	7.55128768896848e-44	macrophage. T2. MHCII	SCIMP
CAMK1	9.93606374175829e-48	0.473414404859713	0.346	0.186	2.52942374673941e-43	macrophage. T2. MHCII	CAMK1
CD300A1	1.02810417670929e-47	0.279329433651085	0.578	0.36	2.61724480264884e-43	macrophage. T2. MHCII	CD300A
VPS35	3.28965271628236e-47	0.289559226499025	0.727	0.511	8.37446891984001e-43	macrophage. T2. MHCII	VPS35
SERPINF1	4.69403434366519e-47	0.44404479647963	0.299	0.15	1.19496032286685e-42	macrophage. T2. MHCII	SERPINF1
SMIM25	6.7920329163935e-47	0.410692102166041	0.305	0.155	1.72904781952629e-42	macrophage. T2. MHCII	SMIM25
OPN3	1.87766227034404e-46	0.492650096134694	0.255	0.123	4.77996484161481e-42	macrophage. T2. MHCII	OPN3
HCK1	3.71343671211994e-46	0.279598234679439	0.55	0.344	9.45329583804372e-42	macrophage. T2. MHCII	HCK
SERPINB91	7.39117239529396e-46	0.417494810824155	0.36	0.197	1.88157075666998e-41	macrophage. T2. MHCII	SERPINB9
CHCHD101	1.37136071131677e-44	0.252424017341796	0.753	0.526	3.4910729627991e-40	macrophage. T2. MHCII	CHCHD10
ETS21	9.24922719715548e-44	0.264446755550631	0.695	0.482	2.35457576757987e-39	macrophage. T2. MHCII	ETS2
KYNU	1.45946183196537e-43	0.382907920640784	0.336	0.185	3.71535198563423e-39	macrophage. T2. MHCII	KYNU
ACAA1	1.96798457843198e-43	0.315658839629013	0.487	0.308	5.00989834131429e-39	macrophage. T2. MHCII	ACAA1
CARD16	3.31412706647599e-43	0.261005221737115	0.547	0.347	8.43677327312793e-39	macrophage. T2. MHCII	CARD16
PDCL3	3.39671156967436e-43	0.531222862995942	0.416	0.255	8.64700864292003e-39	macrophage. T2. MHCII	PDCL3
NDUFB5	5.50301758262424e-43	0.279547062630109	0.773	0.564	1.40090318600865e-38	macrophage. T2. MHCII	NDUFB5
DDX21	1.94999311272755e-42	0.271639041688449	0.668	0.463	4.96409746707053e-38	macrophage. T2. MHCII	DDX21
NUDT161	2.60199081823145e-42	0.390482537494299	0.379	0.221	6.62388802597181e-38	macrophage. T2. MHCII	NUDT16
ZNF385A	6.68473147156916e-42	0.362459442650968	0.327	0.177	1.70173209071736e-37	macrophage. T2. MHCII	ZNF385A
CREM1	1.12382165681611e-41	0.277703993767228	0.685	0.492	2.86091279175677e-37	macrophage. T2. MHCII	CREM
LIMS1	1.26692028760839e-41	0.270804023284957	0.671	0.47	3.22519897616467e-37	macrophage. T2. MHCII	LIMS1
LRRC251	2.25268441489835e-41	0.302988859042899	0.425	0.251	5.73465871500673e-37	macrophage. T2. MHCII	LRRC25
RPS17	5.98323424340937e-41	0.275052285107823	0.74	0.539	1.52315194134472e-36	macrophage. T2. MHCII	RPS17
APEX1	1.28226012564705e-39	0.272121455552643	0.695	0.497	3.26424960185969e-35	macrophage. T2. MHCII	APEX1
GDI2	1.47425160452727e-39	0.253476918573003	0.834	0.642	3.75300230964508e-35	macrophage. T2. MHCII	GDI2
PRDM11	2.3693960725085e-39	0.258351346419881	0.491	0.305	6.03177158178488e-35	macrophage. T2. MHCII	PRDM1
PTPN2	2.73916938544528e-38	0.269721275700053	0.473	0.3	6.97310350452806e-34	macrophage. T2. MHCII	PTPN2
CD331	3.53146073933324e-38	0.30104826583939	0.462	0.291	8.99003960412063e-34	macrophage. T2. MHCII	CD33
SIGLEC12	1.26847707350797e-37	0.51844268287891	0.261	0.137	3.22916208602924e-33	macrophage. T2. MHCII	SIGLEC12
CAMK1D	4.60196029673042e-37	0.294307003583212	0.294	0.16	1.17152103273866e-32	macrophage. T2. MHCII	CAMK1D
MTHFD2	4.82029838610808e-36	0.319617777343547	0.416	0.259	1.22710336015153e-31	macrophage. T2. MHCII	MTHFD2
SIGLEC101	5.74812166365043e-36	0.308895792228611	0.337	0.191	1.46329933191549e-31	macrophage. T2. MHCII	SIGLEC10
MALT1	9.76045202772715e-36	0.355002360935936	0.338	0.195	2.4847182726985e-31	macrophage. T2. MHCII	MALT1
OXA1L	2.04923455285229e-34	0.292613123616857	0.503	0.341	5.21673640119608e-30	macrophage. T2. MHCII	OXA1L
VEGFA	3.92165828243094e-34	0.388370481689041	0.316	0.182	9.98336548958444e-30	macrophage. T2. MHCII	VEGFA
DAPP1	1.76863899144495e-33	0.309118771697606	0.276	0.152	4.50242428052141e-29	macrophage. T2. MHCII	DAPP1
ZSWIM7	1.5671449083402e-32	0.264830570119116	0.4	0.251	3.98948079316164e-28	macrophage. T2. MHCII	ZSWIM7
JDP21	3.37162035592527e-32	0.283511116433803	0.417	0.265	8.58313394007895e-28	macrophage. T2. MHCII	JDP2
CXorf211	4.16282173563027e-32	0.252866028266509	0.384	0.237	1.0597295292394e-27	macrophage. T2. MHCII	CXorf21
PSTPIP2	4.38416787497872e-32	0.258037852712275	0.326	0.191	1.11607761593333e-27	macrophage. T2. MHCII	PSTPIP2
RNF141	7.21583203498688e-32	0.288912967493774	0.369	0.23	1.83693436114661e-27	macrophage. T2. MHCII	RNF141
TSEN34	4.06908884097146e-31	0.254555550768533	0.435	0.283	1.0358679462461e-26	macrophage. T2. MHCII	TSEN34
RIPK2	4.54571045776445e-31	0.283107294255133	0.305	0.177	1.1572015112331e-26	macrophage. T2. MHCII	RIPK2
ARL4A	6.15561982986013e-31	0.303806615997613	0.447	0.3	1.56703614008749e-26	macrophage. T2. MHCII	ARL4A
RAB201	7.60101113759902e-31	0.264321805723822	0.402	0.251	1.93498940529858e-26	macrophage. T2. MHCII	RAB20
ETHE1	1.36474139156799e-29	0.302517536115419	0.347	0.217	3.47422216051464e-25	macrophage. T2. MHCII	ETHE1
SIGLEC141	5.27747395595637e-29	0.293798809043187	0.32	0.191	1.34348654496781e-24	macrophage. T2. MHCII	SIGLEC14
CHMP1B1	6.89480710266944e-29	0.265826335662016	0.53	0.373	1.75521104412656e-24	macrophage. T2. MHCII	CHMP1B
UBE2E2	8.14012475415687e-29	0.333315643947241	0.301	0.181	2.07223155866571e-24	macrophage. T2. MHCII	UBE2E2
REV3L	1.49365155478287e-28	0.275760266953391	0.352	0.222	3.80238876301076e-24	macrophage. T2. MHCII	REV3L
YIF1B	3.6403912239347e-28	0.301931527086739	0.325	0.201	9.26734393877057e-24	macrophage. T2. MHCII	YIF1B
LILRB1	1.21645362922294e-27	0.369502774789313	0.251	0.143	3.09672600391284e-23	macrophage. T2. MHCII	LILRB1
FAM162A	1.7380117846964e-27	0.254893288623952	0.433	0.288	4.42445660030163e-23	macrophage. T2. MHCII	FAM162A
MRPL15	6.65218824072646e-26	0.253498141282452	0.421	0.286	1.69344756044174e-21	macrophage. T2. MHCII	MRPL15
UVRAG	1.39169464300996e-25	0.268884264163159	0.284	0.171	3.54283705271045e-21	macrophage. T2. MHCII	UVRAG
FUOM1	5.26232372663758e-25	0.267961957187618	0.405	0.273	1.33962975109013e-20	macrophage. T2. MHCII	FUOM
CYTOR	3.59349101071315e-23	0.267583564524862	0.397	0.271	9.14795006597247e-19	macrophage. T2. MHCII	CYTOR
ACER3	1.59895689898302e-21	0.275525776932543	0.276	0.175	4.07046457774108e-17	macrophage. T2. MHCII	ACER3
EBI31	2.83103641798582e-21	0.256506686178047	0.285	0.178	7.20696940926649e-17	macrophage. T2. MHCII	EBI3
GSTM3	4.76238991124935e-21	0.312552026905075	0.251	0.157	1.21236159970675e-16	macrophage. T2. MHCII	GSTM3
C12orf45	7.2871973296909e-18	0.28326658191988	0.258	0.17	1.85510182421941e-13	macrophage. T2. MHCII	C12orf45
ENDOG	1.10585061404326e-16	0.252695012635492	0.253	0.169	2.81516390816992e-12	macrophage. T2. MHCII	ENDOG
CLIC3	0	3.97867325897796	0.755	0.025	0	NK/T cells. T1	CLIC3
KLRB1	0	3.91479521583967	0.855	0.034	0	NK/T cells. T1	KLRB1
GZMA	0	3.76361800125564	0.82	0.027	0	NK/T cells. T1	GZMA
CCL5	0	3.67651383499327	0.611	0.063	0	NK/T cells. T1	CCL5
NKG7	0	3.61309442408157	0.9	0.245	0	NK/T cells. T1	NKG7
IFNG	0	3.58150311692114	0.556	0.018	0	NK/T cells. T1	IFNG
GZMK	0	3.50784983914962	0.521	0.016	0	NK/T cells. T1	GZMK
GZMM	0	3.50089064387556	0.692	0.021	0	NK/T cells. T1	GZMM
GZMB	0	3.48707119642185	0.483	0.017	0	NK/T cells. T1	GZMB
KLRD1	0	3.39521179697692	0.639	0.021	0	NK/T cells. T1	KLRD1
GNLY	0	3.37997517446756	0.297	0.012	0	NK/T cells. T1	GNLY
PRF1	0	3.30476693323257	0.573	0.021	0	NK/T cells. T1	PRF1
CTSW	0	3.24336992667349	0.714	0.053	0	NK/T cells. T1	CTSW
CD247	0	3.2379622981937	0.662	0.027	0	NK/T cells. T1	CD247
CST7	0	3.2209437917179	0.62	0.034	0	NK/T cells. T1	CST7
GZMH	0	3.21533087510316	0.445	0.013	0	NK/T cells. T1	GZMH
KLRC1	0	3.20382936626729	0.623	0.023	0	NK/T cells. T1	KLRC1
CD3D	0	3.20336951978426	0.579	0.024	0	NK/T cells. T1	CD3D
XCL2	0	3.16216636553412	0.588	0.023	0	NK/T cells. T1	XCL2
IL32	0	2.95675290310934	0.364	0.028	0	NK/T cells. T1	IL32
IL2RB	0	2.93891740891903	0.451	0.018	0	NK/T cells. T1	IL2RB
CD69	0	2.85535375900835	0.842	0.176	0	NK/T cells. T1	CD69
SAMD3	0	2.83513039527492	0.437	0.017	0	NK/T cells. T1	SAMD3
XCL1	0	2.78616458403707	0.387	0.018	0	NK/T cells. T1	XCL1
IFITM1	0	2.77408116380736	0.636	0.081	0	NK/T cells. T1	IFITM1
PYHIN1	0	2.75496448048221	0.37	0.015	0	NK/T cells. T1	PYHIN1
TRBC1	0	2.72697540540196	0.468	0.025	0	NK/T cells. T1	TRBC1
CD3G	0	2.71805628294479	0.374	0.016	0	NK/T cells. T1	CD3G
CD7	0	2.68274271154463	0.741	0.146	0	NK/T cells. T1	CD7
CMC1	0	2.67620865659741	0.75	0.277	0	NK/T cells. T1	CMC1
HOPX	0	2.63244679239941	0.569	0.08	0	NK/T cells. T1	HOPX
CD3E	0	2.62634306462447	0.387	0.022	0	NK/T cells. T1	CD3E
KLRF1	0	2.62342967156787	0.29	0.018	0	NK/T cells. T1	KLRF1
CLEC2B	0	2.51853204484826	0.461	0.076	0	NK/T cells. T1	CLEC2B
LCK	0	2.51100690312215	0.365	0.023	0	NK/T cells. T1	LCK
TRDC	0	2.40270518509472	0.367	0.031	0	NK/T cells. T1	TRDC
STK17A	0	2.34999141442548	0.652	0.153	0	NK/T cells. T1	STK17A
TMIGD2	0	2.34482831962714	0.351	0.037	0	NK/T cells. T1	TMIGD2
SH2D2A	0	2.33822278003877	0.303	0.021	0	NK/T cells. T1	SH2D2A
TXK	0	2.30248753656344	0.269	0.019	0	NK/T cells. T1	TXK
RARRES3	0	2.24121114756608	0.571	0.139	0	NK/T cells. T1	RARRES3
SH2D1A	0	2.23699839079349	0.284	0.016	0	NK/T cells. T1	SH2D1A
TRBC2	0	2.2333854125279	0.327	0.026	0	NK/T cells. T1	TRBC2
IKZF3	0	2.21291000083658	0.259	0.015	0	NK/T cells. T1	IKZF3
CD96	0	2.14471534515559	0.271	0.018	0	NK/T cells. T1	CD96
DUSP2	0	1.87015102598357	0.835	0.39	0	NK/T cells. T1	DUSP2
IL2RG	6.62923202603665e-302	1.99447733152427	0.52	0.11	1.68760359686815e-297	NK/T cells. T1	IL2RG
SKAP1	4.66282097707746e-292	2.21913299578457	0.264	0.02	1.18701433613461e-287	NK/T cells. T1	SKAP1
RPS15A1	7.65232422748181e-271	0.654497249296578	0.987	0.987	1.94805217859004e-266	NK/T cells. T1	RPS15A
MATK	3.57055544687382e-269	2.07986147722332	0.611	0.198	9.08956300110667e-265	NK/T cells. T1	MATK
ETS1	8.81218373895079e-260	2.06353324291343	0.468	0.102	2.2433176144247e-255	NK/T cells. T1	ETS1
BTG1	2.34754772167495e-250	1.1646227987967	0.944	0.785	5.97615223506792e-246	NK/T cells. T1	BTG1
RORA	1.08188967117698e-248	2.24024690604664	0.306	0.039	2.75416653591523e-244	NK/T cells. T1	RORA
ACAP1	3.59949526316466e-234	1.98233583162581	0.491	0.128	9.16323509143828e-230	NK/T cells. T1	ACAP1
APOBEC3G	4.98424052603532e-228	2.10590139690868	0.504	0.145	1.26883811071281e-223	NK/T cells. T1	APOBEC3G
IFITM2	1.24605444148808e-217	1.26878908837526	0.859	0.674	3.1720807916962e-213	NK/T cells. T1	IFITM2
PTPN4	5.22350279378897e-201	2.07909419918615	0.323	0.057	1.32974710621486e-196	NK/T cells. T1	PTPN4
DENND2D	1.0325915372014e-193	1.94509327024206	0.39	0.091	2.62866827625361e-189	NK/T cells. T1	DENND2D
ISG20	8.81620514371933e-181	1.76644095705964	0.516	0.179	2.24434134343663e-176	NK/T cells. T1	ISG20
PRKCH	2.47163670717167e-174	1.95778083422457	0.27	0.044	6.29204556544692e-170	NK/T cells. T1	PRKCH
IRF1	9.22590263132982e-172	1.45570233330038	0.698	0.384	2.34863803285763e-167	NK/T cells. T1	IRF1
ITM2A	8.6064008752264e-168	1.62049521449872	0.406	0.108	2.19093147080638e-163	NK/T cells. T1	ITM2A
RPL101	1.26505421789874e-167	0.411850907065923	1	0.991	3.22044852250481e-163	NK/T cells. T1	RPL10
SYTL3	2.78616369822799e-162	1.87849759082453	0.342	0.08	7.09273692657899e-158	NK/T cells. T1	SYTL3
RUNX31	3.88622364004353e-154	1.63924346422641	0.516	0.209	9.89315952045882e-150	NK/T cells. T1	RUNX3
FYN	1.74082574319612e-153	1.75151919777225	0.459	0.163	4.43162009445436e-149	NK/T cells. T1	FYN
RPL23A	4.6068579976866e-152	0.445686928474136	0.986	0.97	1.17276784047108e-147	NK/T cells. T1	RPL23A
GIMAP7	7.09645976743361e-147	1.72302757923004	0.508	0.211	1.80654576299557e-142	NK/T cells. T1	GIMAP7
AES	1.77442475454622e-145	1.21634967876686	0.729	0.524	4.51715309764832e-141	NK/T cells. T1	AES
PLAC81	2.50332901416181e-144	1.21272665307341	0.651	0.317	6.37272467135171e-140	NK/T cells. T1	PLAC8
HLA-A	8.25600516043606e-137	0.886748496858033	0.897	0.836	2.10173123369221e-132	NK/T cells. T1	HLA-A
SLFN5	7.53079863600135e-134	1.76528675705916	0.348	0.099	1.91711540876686e-129	NK/T cells. T1	SLFN5
CXCR4	1.45600320747681e-133	1.37870789937472	0.735	0.49	3.70654736527371e-129	NK/T cells. T1	CXCR4
LIMD2	3.43061243768543e-133	1.04786450273851	0.758	0.564	8.7333100826158e-129	NK/T cells. T1	LIMD2
TGFBR3	1.01262701453863e-130	1.90655593067293	0.307	0.079	2.577844590911e-126	NK/T cells. T1	TGFBR3
PTPRC	1.55066943509198e-130	0.789726941226569	0.864	0.776	3.94753918091366e-126	NK/T cells. T1	PTPRC
CD44	1.97284097454933e-130	1.29334062327734	0.645	0.369	5.02226126891023e-126	NK/T cells. T1	CD44
RPS271	1.05204419514642e-128	0.44769490246018	0.993	0.987	2.67818890758424e-124	NK/T cells. T1	RPS27
RPSA	4.63381089675616e-128	0.529135965666869	0.962	0.945	1.17962923998722e-123	NK/T cells. T1	RPSA
IER2	1.18981354480488e-123	0.921929794447877	0.873	0.792	3.02890834100978e-119	NK/T cells. T1	IER2
CORO1A	4.60369196313745e-123	0.793426460117561	0.873	0.802	1.1719618630559e-118	NK/T cells. T1	CORO1A
LBH	6.86828688088844e-123	1.81248104368336	0.268	0.062	1.74845979126777e-118	NK/T cells. T1	LBH
RPL33	4.41937428737386e-121	0.377724887416338	0.992	0.977	1.12504011233676e-116	NK/T cells. T1	RPL3
NFKBIA	5.71038278161108e-121	1.0236663439545	0.829	0.75	1.45369214471473e-116	NK/T cells. T1	NFKBIA
BTG2	1.22468365201606e-120	1.01992622187338	0.809	0.679	3.1176771729373e-116	NK/T cells. T1	BTG2
RPS3	2.25297862471217e-120	0.384581679134531	0.991	0.976	5.73540768492978e-116	NK/T cells. T1	RPS3
CCL41	4.05574581201362e-120	1.32640132728155	0.792	0.549	1.03247121136431e-115	NK/T cells. T1	CCL4
SEPT1	2.81680224419146e-119	1.70078370957809	0.268	0.064	7.1707334730382e-115	NK/T cells. T1	SEPT1
RAC2	4.83647254465767e-119	1.05113510225122	0.707	0.511	1.2312208156935e-114	NK/T cells. T1	RAC2
C12orf75	3.04460873150313e-116	1.48570706036366	0.468	0.205	7.75066044778753e-112	NK/T cells. T1	C12orf75
SYTL1	5.78020195987403e-115	1.55704173507672	0.318	0.093	1.47146601292513e-110	NK/T cells. T1	SYTL1
GPR65	7.88758431014792e-112	1.45532806273512	0.574	0.334	2.00794233783436e-107	NK/T cells. T1	GPR65
OCIAD2	5.89501262463597e-111	1.60232322109516	0.334	0.107	1.50069336385358e-106	NK/T cells. T1	OCIAD2
CALM1	6.18866668642019e-110	0.707553948296212	0.888	0.876	1.57544887836199e-105	NK/T cells. T1	CALM1
ARL4C	1.7839664892566e-102	1.25332366595661	0.602	0.361	4.54144349170052e-98	NK/T cells. T1	ARL4C
RPS27A1	3.74807234003079e-102	0.319879085289756	0.997	0.988	9.54146775601637e-98	NK/T cells. T1	RPS27A
RPLP1	3.32921631730935e-101	0.332774184891312	0.998	0.994	8.4751859789744e-97	NK/T cells. T1	RPLP1
RPL181	2.44338036509775e-98	0.333732633361478	0.985	0.979	6.22011339542934e-94	NK/T cells. T1	RPL18
JUND	4.42391924213488e-95	0.610622313370158	0.941	0.938	1.12619712147028e-90	NK/T cells. T1	JUND
TBC1D10C	3.56880913423336e-94	1.50348250153649	0.331	0.117	9.08511741301787e-90	NK/T cells. T1	TBC1D10C
RPL131	2.66367721651145e-93	0.279970386704335	0.996	0.99	6.78092309007319e-89	NK/T cells. T1	RPL13
TRAF3IP3	2.26854228712287e-91	1.4267412748062	0.386	0.161	5.77502810032868e-87	NK/T cells. T1	TRAF3IP3
ABHD17A	9.06042385768038e-91	1.2278435987806	0.6	0.432	2.3065121014497e-86	NK/T cells. T1	ABHD17A
RPL10A1	2.27660263983596e-90	0.373357149854338	0.98	0.956	5.79554734023041e-86	NK/T cells. T1	RPL10A
JAK1	2.58311529062463e-87	1.06572552240956	0.67	0.557	6.57583659534311e-83	NK/T cells. T1	JAK1
RPL41	2.0340149855167e-82	0.266426117396688	0.992	0.992	5.17799194862985e-78	NK/T cells. T1	RPL41
MALAT1	1.07866744672325e-81	0.388443382714317	0.999	0.999	2.74596371912338e-77	NK/T cells. T1	MALAT1
RPL13A	1.2184207944552e-81	0.306405989795353	0.984	0.976	3.10173381644461e-77	NK/T cells. T1	RPL13A
RPS181	7.76283417202289e-81	0.301913826193094	0.994	0.983	1.97618469517187e-76	NK/T cells. T1	RPS18
MIB2	1.6755570457599e-79	1.5662923138719	0.263	0.087	4.26546557139097e-75	NK/T cells. T1	MIB2
SEPT7	8.26611554859419e-78	0.696237613113252	0.764	0.729	2.10430503520562e-73	NK/T cells. T1	SEPT7
PFN1	6.0813540548683e-77	0.409808953484135	0.971	0.972	1.54813030174782e-72	NK/T cells. T1	PFN1
RIPOR2	1.76966231529589e-75	1.25733354690799	0.35	0.146	4.50502935604874e-71	NK/T cells. T1	RIPOR2
RBM38	1.00661443862113e-73	1.45616998532935	0.334	0.142	2.56253837639782e-69	NK/T cells. T1	RBM38
LTB	1.26133516124827e-73	1.18140112086316	0.342	0.138	3.21098091998972e-69	NK/T cells. T1	LTB
RPS291	1.53751264634245e-73	0.342952083522462	0.969	0.972	3.91404594379397e-69	NK/T cells. T1	RPS29
SOCS1	3.26203941320669e-73	1.46904044677688	0.265	0.091	8.30417373420028e-69	NK/T cells. T1	SOCS1
RPS12	7.27863286126402e-73	0.286382857631811	0.997	0.988	1.85292156749198e-68	NK/T cells. T1	RPS12
UBB	1.67227873381559e-72	0.516314679578145	0.907	0.907	4.25711997267434e-68	NK/T cells. T1	UBB
HCST1	7.08991209427084e-72	0.67104363926423	0.817	0.753	1.80487892183853e-67	NK/T cells. T1	HCST
RPS71	1.83805316331641e-71	0.285717904302866	0.982	0.981	4.67913193785459e-67	NK/T cells. T1	RPS7
AREG1	2.07067355961525e-70	1.47080961186228	0.379	0.169	5.27131368071255e-66	NK/T cells. T1	AREG
SYNE1	1.42318620259722e-69	1.31275419166718	0.273	0.099	3.62300511595175e-65	NK/T cells. T1	SYNE1
PTPN7	2.74127125585646e-68	1.37468283433493	0.363	0.172	6.9784542360338e-64	NK/T cells. T1	PTPN7
ARPC5L	3.61619703218597e-68	1.28232685571559	0.465	0.287	9.20575278483583e-64	NK/T cells. T1	ARPC5L
MYL12A	1.32193704414774e-67	0.503220340733054	0.887	0.913	3.36525513328689e-63	NK/T cells. T1	MYL12A
EVL	1.83095028831962e-66	0.968974242879138	0.636	0.54	4.66105014897527e-62	NK/T cells. T1	EVL
PTMA	5.21142469164931e-66	0.288066906370147	0.987	0.974	1.32667238375317e-61	NK/T cells. T1	PTMA
CXXC5	2.21024724345949e-65	1.30351046927536	0.392	0.206	5.62662640767482e-61	NK/T cells. T1	CXXC5
CD38	5.76008016134447e-65	1.39060564160335	0.305	0.129	1.46634360667346e-60	NK/T cells. T1	CD38
JUN1	1.02162517584021e-64	0.865930738380671	0.767	0.665	2.60075121013642e-60	NK/T cells. T1	JUN
PPP1R15A	1.6885549267235e-64	0.792033926304151	0.736	0.648	4.29855427696001e-60	NK/T cells. T1	PPP1R15A
CD481	1.41834174542758e-63	0.835215923680811	0.63	0.471	3.610672581335e-59	NK/T cells. T1	CD48
RPL24	4.42867482831908e-63	0.281580209507981	0.969	0.972	1.12740775104519e-58	NK/T cells. T1	RPL24
RPS51	1.20859740773584e-62	0.316095391954387	0.959	0.952	3.07672642087314e-58	NK/T cells. T1	RPS5
HLA-B	1.85415021331008e-60	0.545136801366607	0.864	0.857	4.72011019802346e-56	NK/T cells. T1	HLA-B
REL	4.01527035950807e-60	0.944624556603715	0.67	0.604	1.02216737541997e-55	NK/T cells. T1	REL
BIN2	4.78360176332237e-60	1.08365003298562	0.484	0.319	1.21776150088897e-55	NK/T cells. T1	BIN2
B2M	5.30060648727743e-56	0.294184791605296	0.997	0.992	1.34937539346622e-51	NK/T cells. T1	B2M
MAFF	1.0007423353551e-55	1.36630139290637	0.349	0.179	2.54758976311347e-51	NK/T cells. T1	MAFF
SLC38A11	1.57098545582899e-54	1.26149893579118	0.345	0.178	3.99925767490385e-50	NK/T cells. T1	SLC38A1
ALOX5AP	2.28018388059504e-54	0.598292267151829	0.627	0.452	5.8046641048308e-50	NK/T cells. T1	ALOX5AP
CD52	1.61651933458483e-53	0.751121399189042	0.514	0.307	4.11517327005259e-49	NK/T cells. T1	CD52
RPL61	5.57294480403405e-53	0.257820696993558	0.976	0.972	1.41870455876295e-48	NK/T cells. T1	RPL6
CEMIP2	8.79121917204048e-53	1.44385395725423	0.42	0.259	2.23798066462635e-48	NK/T cells. T1	CEMIP2
RHOF	6.82361859652571e-52	1.34021071956944	0.259	0.111	1.73708858611755e-47	NK/T cells. T1	RHOF
SEPT6	1.87805946658417e-48	0.954970689119918	0.494	0.358	4.78097598408332e-44	NK/T cells. T1	SEPT6
HINT1	4.61594625542801e-48	0.416995741782602	0.842	0.849	1.17508143824431e-43	NK/T cells. T1	HINT1
NCL	6.56481142012766e-48	0.563787469835422	0.764	0.749	1.6712040432219e-43	NK/T cells. T1	NCL
HLA-C	3.41499144785482e-46	0.532257851086536	0.848	0.855	8.69354372880401e-42	NK/T cells. T1	HLA-C
C1orf56	1.1493019628588e-44	1.40034178441757	0.255	0.117	2.92577800684965e-40	NK/T cells. T1	C1orf56
RAP1B	1.21802536225758e-43	0.614801442074739	0.696	0.695	3.10072716469912e-39	NK/T cells. T1	RAP1B
CHST12	1.22206536548976e-43	1.30905023784047	0.272	0.133	3.11101180092729e-39	NK/T cells. T1	CHST12
ICAM3	1.40530147575348e-43	0.693176371823346	0.479	0.316	3.57747596682562e-39	NK/T cells. T1	ICAM3
CRIP1	4.4127141758982e-43	1.2129606101447	0.302	0.156	1.1233446477584e-38	NK/T cells. T1	CRIP1
RPS211	1.42995323348652e-40	0.321598014429179	0.896	0.912	3.64023194648663e-36	NK/T cells. T1	RPS21
TPST2	7.40079740078983e-40	1.05726705497095	0.429	0.306	1.88402099431907e-35	NK/T cells. T1	TPST2
JUNB	8.42696555166058e-40	0.420949031994551	0.871	0.872	2.14525262048623e-35	NK/T cells. T1	JUNB
CCND2	9.60581841438226e-39	0.957458423421043	0.438	0.317	2.44535319374929e-34	NK/T cells. T1	CCND2
CDC42SE1	2.2404202149096e-38	1.01192933614629	0.438	0.324	5.70343774109536e-34	NK/T cells. T1	CDC42SE1
PSMB9	2.68507764298187e-37	1.03143554729335	0.386	0.258	6.83540215573895e-33	NK/T cells. T1	PSMB9
LY6E	1.96750936712522e-35	0.858336973674591	0.509	0.417	5.00868859589067e-31	NK/T cells. T1	LY6E
TFDP2	6.46986591692464e-35	1.15555590931885	0.282	0.157	1.64703376647151e-30	NK/T cells. T1	TFDP2
CCL31	7.20213236200521e-34	0.658608456073441	0.684	0.566	1.83344683539567e-29	NK/T cells. T1	CCL3
PARP8	1.02238782513828e-33	1.21948068942856	0.251	0.131	2.60269268645453e-29	NK/T cells. T1	PARP8
CYTIP1	1.42920081697144e-33	0.863103449545044	0.446	0.333	3.63831651976418e-29	NK/T cells. T1	CYTIP
CLDND1	2.28396577147417e-33	1.19867284032796	0.35	0.235	5.8142916644418e-29	NK/T cells. T1	CLDND1
PSME1	1.07335828260008e-32	0.594688923732208	0.646	0.657	2.73244818001503e-28	NK/T cells. T1	PSME1
EIF3G	3.06858347154919e-32	0.622590772874326	0.642	0.652	7.81169294352277e-28	NK/T cells. T1	EIF3G
PSMB8	1.43525785227762e-31	0.81555257821963	0.483	0.404	3.65373591454315e-27	NK/T cells. T1	PSMB8
H3F3B	2.24673686558854e-31	0.277478429611898	0.978	0.983	5.71951803872875e-27	NK/T cells. T1	H3F3B
ZFP36L2	7.58040381215192e-31	0.482821955411927	0.763	0.767	1.92974339845951e-26	NK/T cells. T1	ZFP36L2
EFHD2	6.08921908104589e-30	0.649664653631778	0.643	0.671	1.55013250146185e-25	NK/T cells. T1	EFHD2
SUB1	7.85858212112522e-30	0.291694004071412	0.869	0.887	2.00055925057485e-25	NK/T cells. T1	SUB1
ANXA6	3.09419961594828e-29	0.969733661774287	0.357	0.25	7.87690396231954e-25	NK/T cells. T1	ANXA6
RASA2	6.33929622451767e-29	1.07047839661769	0.261	0.148	1.61379463987546e-24	NK/T cells. T1	RASA2
CASP4	6.8520527453005e-29	0.996180999903229	0.403	0.31	1.74432706737115e-24	NK/T cells. T1	CASP4
C9orf16	7.7472004635949e-29	0.681840301875529	0.553	0.528	1.97220482201735e-24	NK/T cells. T1	C9orf16
ADGRE5	1.60054364142194e-28	0.994448261222868	0.406	0.312	4.07450394796784e-24	NK/T cells. T1	ADGRE5
NFKBIZ	2.5312624135474e-27	0.559233673689179	0.56	0.465	6.44383472616761e-23	NK/T cells. T1	NFKBIZ
PAXX	6.80743554443563e-27	0.950805364744793	0.396	0.309	1.73296886654698e-22	NK/T cells. T1	PAXX
APRT	3.71987076818535e-26	0.508692100952126	0.648	0.675	9.46967501456944e-22	NK/T cells. T1	APRT
TSC22D3	9.9448495207531e-26	0.806388280068592	0.587	0.574	2.53166034249812e-21	NK/T cells. T1	TSC22D3
TNFAIP3	1.1000983838898e-23	0.647324930487157	0.498	0.396	2.80052045586827e-19	NK/T cells. T1	TNFAIP3
EEF1D	2.14746772459293e-23	0.29936173230299	0.846	0.896	5.46680858649622e-19	NK/T cells. T1	EEF1D
DDIT4	3.56808403878457e-23	0.72676135526623	0.513	0.451	9.08327153753387e-19	NK/T cells. T1	DDIT4
RSRP1	1.61927987402184e-22	0.585004719966639	0.601	0.618	4.12220077529739e-18	NK/T cells. T1	RSRP1
STK4	1.63017777510506e-22	0.668777750127064	0.553	0.552	4.14994356208495e-18	NK/T cells. T1	STK4
RBM39	5.49418952311503e-22	0.440767347895283	0.71	0.765	1.39865582689939e-17	NK/T cells. T1	RBM39
APMAP	9.64870578163077e-22	0.868292713133964	0.306	0.212	2.45627103082974e-17	NK/T cells. T1	APMAP
MBP	4.51399206457904e-21	0.866450470422326	0.403	0.34	1.14912695987989e-16	NK/T cells. T1	MBP
TES	8.13857816455857e-21	0.990637500513428	0.273	0.183	2.07183784335167e-16	NK/T cells. T1	TES
MRPS6	9.4854484494755e-21	0.798101254707659	0.428	0.378	2.41471061178298e-16	NK/T cells. T1	MRPS6
MAP3K8	2.38481395549629e-20	0.831573016577122	0.41	0.343	6.0710208865069e-16	NK/T cells. T1	MAP3K8
MT2A	4.29355321083183e-20	0.622773165452228	0.447	0.386	1.09300984088146e-15	NK/T cells. T1	MT2A
EPB41	9.26252535826344e-20	0.979024902768771	0.26	0.172	2.35796108045312e-15	NK/T cells. T1	EPB41
PCSK7	1.0214269745481e-19	1.08253795255199	0.293	0.207	2.60024664910709e-15	NK/T cells. T1	PCSK7
CUTA	1.33962249975995e-19	0.611684184849044	0.564	0.591	3.41027699763891e-15	NK/T cells. T1	CUTA
RPL36AL	9.4994847758919e-19	0.307868761526532	0.796	0.868	2.4182838393988e-14	NK/T cells. T1	RPL36AL
TMA7	1.02820591102528e-18	0.268556633766991	0.806	0.86	2.61750378769705e-14	NK/T cells. T1	TMA7
UBALD2	1.46437292058339e-18	0.830516065236906	0.382	0.316	3.72785414392913e-14	NK/T cells. T1	UBALD2
SATB1	2.45828341815856e-18	1.01797216585878	0.263	0.18	6.25805209760625e-14	NK/T cells. T1	SATB1
RABGAP1L	2.49488544865976e-18	0.887577464372193	0.3	0.22	6.35122988665314e-14	NK/T cells. T1	RABGAP1L
PRRC2C	3.36977522573902e-18	0.445089537051824	0.645	0.693	8.57843679216384e-14	NK/T cells. T1	PRRC2C
SYNRG	4.48119905274269e-18	0.931709682986901	0.266	0.184	1.14077884285671e-13	NK/T cells. T1	SYNRG
TOMM7	5.12714722485884e-18	0.345156018767582	0.716	0.795	1.30521786903231e-13	NK/T cells. T1	TOMM7
SRSF5	5.62198907037225e-18	0.428783830205802	0.654	0.7	1.43118975764466e-13	NK/T cells. T1	SRSF5
DOK2	6.84054116166878e-18	0.826455557039721	0.394	0.336	1.74139656352602e-13	NK/T cells. T1	DOK2
HLA-E1	1.22339460542596e-17	0.377705977664672	0.767	0.808	3.11439564703287e-13	NK/T cells. T1	HLA-E
BHLHE40	6.67520936011834e-17	0.913694788888525	0.288	0.21	1.69930804680533e-12	NK/T cells. T1	BHLHE40
YWHAZ	1.18786927636126e-16	0.383232271628553	0.681	0.744	3.02395881683285e-12	NK/T cells. T1	YWHAZ
CNOT6L	1.4809773639552e-16	1.04624654271881	0.313	0.247	3.77012407542076e-12	NK/T cells. T1	CNOT6L
TAGAP	6.75824611061703e-16	0.827325159828123	0.365	0.299	1.72044671237978e-11	NK/T cells. T1	TAGAP
SIGIRR	7.35130142254362e-16	0.927530830760462	0.297	0.227	1.87142080313693e-11	NK/T cells. T1	SIGIRR
SSBP4	8.00208238612488e-16	0.815280470665703	0.39	0.346	2.03709011303581e-11	NK/T cells. T1	SSBP4
SSR4	1.28837596955952e-15	0.317210065500632	0.732	0.814	3.27981870570767e-11	NK/T cells. T1	SSR4
LITAF	1.4392387940783e-15	0.494958107979317	0.451	0.382	3.66387019808512e-11	NK/T cells. T1	LITAF
YPEL3	1.9444240070622e-15	0.685322312439707	0.417	0.373	4.94992019477825e-11	NK/T cells. T1	YPEL3
TERF2IP	2.50628184358095e-15	0.730267198349432	0.419	0.39	6.38024168920403e-11	NK/T cells. T1	TERF2IP
ATM	2.80647485108695e-15	0.752632117016234	0.388	0.338	7.14444302841205e-11	NK/T cells. T1	ATM
CARHSP1	5.08873882408918e-15	0.771336165845931	0.298	0.226	1.29544024244838e-10	NK/T cells. T1	CARHSP1
BIRC3	7.33690379357103e-15	0.831618212595502	0.252	0.17	1.86775559872938e-10	NK/T cells. T1	BIRC3
DNAJC1	8.59487460774329e-15	0.920948689153064	0.323	0.267	2.18799722889321e-10	NK/T cells. T1	DNAJC1
ITGA4	2.43239084478733e-14	0.840210698307267	0.31	0.245	6.1921373735751e-10	NK/T cells. T1	ITGA4
KIF2A	3.91333019469766e-14	0.874443763248162	0.301	0.24	9.96216467664184e-10	NK/T cells. T1	KIF2A
AKNA	4.85527888890332e-14	0.822147844075285	0.309	0.246	1.23600834674812e-09	NK/T cells. T1	AKNA
DNAJA1	1.40103040358576e-13	0.436543195545246	0.712	0.786	3.56660309840826e-09	NK/T cells. T1	DNAJA1
FUS	2.25635594954194e-13	0.354823797764134	0.688	0.741	5.74400534074893e-09	NK/T cells. T1	FUS
RPS4Y1	2.32463045943451e-13	0.479067224066959	0.48	0.416	5.91781176058244e-09	NK/T cells. T1	RPS4Y1
GABPB1-AS1	3.98719909021852e-13	0.906132249205177	0.264	0.2	1.01502127239693e-08	NK/T cells. T1	GABPB1-AS1
KLF13	5.04673174017125e-13	0.890952493588798	0.265	0.202	1.2847464990954e-08	NK/T cells. T1	KLF13
BUB3	5.35938492988162e-13	0.680250605806837	0.369	0.324	1.36433862159996e-08	NK/T cells. T1	BUB3
SKP1	7.21966600654822e-13	0.331736561834711	0.683	0.759	1.83791037528698e-08	NK/T cells. T1	SKP1
ID2	7.74241787915406e-13	0.548361923731509	0.549	0.552	1.97098731949625e-08	NK/T cells. T1	ID2
ITGAL	8.8247698676403e-13	0.887113684311953	0.253	0.187	2.24652166520519e-08	NK/T cells. T1	ITGAL
HBG2	1.87153197131679e-12	0.977051764751418	0.494	0.492	4.76435893938115e-08	NK/T cells. T1	HBG2
PSMA5	3.14506271687541e-12	0.575718336354482	0.488	0.519	8.00638615834974e-08	NK/T cells. T1	PSMA5
VPS37B	9.92075039327982e-12	0.830405107672142	0.28	0.219	2.52552542761724e-07	NK/T cells. T1	VPS37B
PDCD4	1.22506976431093e-11	0.684416162899558	0.42	0.411	3.11866009900633e-07	NK/T cells. T1	PDCD4
ARHGAP9	1.75560339184941e-11	0.773272623163382	0.277	0.218	4.46923955463103e-07	NK/T cells. T1	ARHGAP9
GMFG	2.13734645502698e-11	0.272154944682148	0.757	0.841	5.44104287056219e-07	NK/T cells. T1	GMFG
MSN	2.15395954445248e-11	0.35118876994128	0.629	0.696	5.48333481231267e-07	NK/T cells. T1	MSN
LSP11	9.06401917975284e-11	0.300645834906035	0.524	0.48	2.30742736258968e-06	NK/T cells. T1	LSP1
CCND3	1.30634147194434e-10	0.651528507427495	0.327	0.28	3.32555348512871e-06	NK/T cells. T1	CCND3
ZFP36	2.43678091306246e-10	0.380650585544245	0.738	0.817	6.2033131703831e-06	NK/T cells. T1	ZFP36
FAM177A1	3.40791160262319e-10	0.850013027572453	0.301	0.262	8.67552056679786e-06	NK/T cells. T1	FAM177A1
SRPK2	4.77755431638367e-10	0.782280230494923	0.282	0.237	1.21622200232179e-05	NK/T cells. T1	SRPK2
EIF4A2	8.58173404626573e-10	0.374927829046199	0.632	0.701	2.18465203615787e-05	NK/T cells. T1	EIF4A2
PNISR	9.90251899185981e-10	0.391151772415895	0.584	0.656	2.52088425975775e-05	NK/T cells. T1	PNISR
CCDC107	1.70908306923525e-09	0.828555160334001	0.32	0.29	4.35081276935219e-05	NK/T cells. T1	CCDC107
RNF2131	1.88764855177025e-09	0.615507550856564	0.443	0.448	4.80538691824152e-05	NK/T cells. T1	RNF213
VAMP2	3.75884800165832e-09	0.652671838906016	0.382	0.367	9.56889935782157e-05	NK/T cells. T1	VAMP2
HDAC1	5.17756996681875e-09	0.67482856047826	0.327	0.297	0.000131805398645305	NK/T cells. T1	HDAC1
ANKRD11	1.25214652440441e-08	0.511081691425872	0.506	0.552	0.000318758940717631	NK/T cells. T1	ANKRD11
ADD3	2.01748463888537e-08	0.578681133297606	0.342	0.312	0.000513591064521048	NK/T cells. T1	ADD3
PNN	2.08949832845661e-08	0.454881533336474	0.51	0.551	0.0005319235894752	NK/T cells. T1	PNN
NDUFB2	3.43210460092902e-08	0.307614608654264	0.63	0.713	0.0008737108682585	NK/T cells. T1	NDUFB2
CCDC85B	4.19067992173321e-08	0.55749853399462	0.42	0.425	0.00106682138767562	NK/T cells. T1	CCDC85B
GYPC1	4.36535823560503e-08	0.278012476233287	0.54	0.533	0.00111128924603797	NK/T cells. T1	GYPC
GPBP1	5.26623310023152e-08	0.536619889996591	0.449	0.476	0.00134062496032594	NK/T cells. T1	GPBP1
CIRBP	6.10486759896941e-08	0.317847191952612	0.628	0.694	0.00155411614466964	NK/T cells. T1	CIRBP
SPN	8.45152758420995e-08	0.714441839705168	0.256	0.213	0.00215150537711233	NK/T cells. T1	SPN
ARID4B	1.40368737613632e-07	0.539618921177297	0.425	0.443	0.00357336695343022	NK/T cells. T1	ARID4B
PSME2	1.61338135792721e-07	0.490230395920408	0.504	0.546	0.00410718492287531	NK/T cells. T1	PSME2
SERBP1	1.66721266906213e-07	0.30139301620218	0.648	0.745	0.00424422329163147	NK/T cells. T1	SERBP1
PPP1R12A	3.3052230093273e-07	0.418519686248419	0.479	0.521	0.00841410621484451	NK/T cells. T1	PPP1R12A
RPL22L1	3.30656730524363e-07	0.395617922133146	0.514	0.567	0.0084175283889587	NK/T cells. T1	RPL22L1
WIPF1	4.29724030647039e-07	0.530974423734166	0.388	0.393	0.0109394846481817	NK/T cells. T1	WIPF1
GPATCH8	4.3826931471043e-07	0.773197399532414	0.257	0.224	0.0111570219445834	NK/T cells. T1	GPATCH8
METRNL1	5.21618875904563e-07	0.475690818892801	0.534	0.591	0.0132788517239025	NK/T cells. T1	METRNL
SLC9A3R1	6.42873838437909e-07	0.640871076955141	0.365	0.364	0.0163656393051138	NK/T cells. T1	SLC9A3R1
TCF25	6.65004068321292e-07	0.573589860943701	0.474	0.543	0.0169290085672551	NK/T cells. T1	TCF25
TRIR	6.87580745498057e-07	0.297753450013555	0.636	0.734	0.017503743038144	NK/T cells. T1	TRIR
ACAA2	8.70940722168788e-07	0.730010503509218	0.293	0.271	0.0221715379642508	NK/T cells. T1	ACAA2
GIMAP4	8.91132540433184e-07	0.428707966872555	0.54	0.589	0.0226855610818076	NK/T cells. T1	GIMAP4
SNRPD2	9.59646530830565e-07	0.400419693355724	0.528	0.601	0.0244297217353537	NK/T cells. T1	SNRPD2
EIF5A	1.51936585805137e-06	0.483354921395882	0.475	0.522	0.0386784966484137	NK/T cells. T1	EIF5A
AC020916.1	1.66614649731379e-06	0.732863040364887	0.402	0.401	0.0424150913821172	NK/T cells. T1	AC020916.1
RHOC	3.45602639570698e-06	0.574255604617057	0.366	0.363	0.0879800639555125	NK/T cells. T1	RHOC
CD47	3.46147814347099e-06	0.584030677253235	0.378	0.389	0.0881188490983409	NK/T cells. T1	CD47
SSR2	3.69392739951498e-06	0.374429473571007	0.569	0.649	0.0940363098094528	NK/T cells. T1	SSR2
STK10	3.94270984748676e-06	0.681068514050513	0.31	0.301	0.10036956458747	NK/T cells. T1	STK10
CCNDBP1	4.80732666595084e-06	0.649489118013031	0.287	0.269	0.122380114935111	NK/T cells. T1	CCNDBP1
INTS6	7.60058394893429e-06	0.501803479055604	0.338	0.323	0.19348806558802	NK/T cells. T1	INTS6
TAF7	7.69371458827977e-06	0.612386912181693	0.349	0.349	0.195858892273838	NK/T cells. T1	TAF7
ITM2C	7.9979411772853e-06	1.02041974946447	0.312	0.307	0.203603588550152	NK/T cells. T1	ITM2C
THUMPD3-AS1	8.48706490711413e-06	0.638112291716013	0.355	0.359	0.216055211340404	NK/T cells. T1	THUMPD3-AS1
GUK1	1.82447010622109e-05	0.352766659952724	0.542	0.62	0.464455354940702	NK/T cells. T1	GUK1
PIK3R1	2.85968232470983e-05	0.742700208880865	0.391	0.42	0.727989329401381	NK/T cells. T1	PIK3R1
PPP1R18	3.12337849922047e-05	0.416475879616791	0.469	0.525	0.795118464546555	NK/T cells. T1	PPP1R18
MPG	3.64452373174617e-05	0.705860102798832	0.343	0.358	0.927786406390622	NK/T cells. T1	MPG
HDDC2	4.65945981747314e-05	0.676763669536627	0.269	0.256	1	NK/T cells. T1	HDDC2
RAB11FIP1	5.94747007430118e-05	0.468819883235267	0.349	0.339	1	NK/T cells. T1	RAB11FIP1
AC004687.1	6.14432683972316e-05	0.59954351036269	0.32	0.314	1	NK/T cells. T1	AC004687.1
GNG2	6.38717387037241e-05	0.55128270893208	0.332	0.334	1	NK/T cells. T1	GNG2
FAM107B	7.5533061386594e-05	0.512560738654089	0.313	0.304	1	NK/T cells. T1	FAM107B
KDM6B	7.79924086909544e-05	0.419602258057186	0.438	0.465	1	NK/T cells. T1	KDM6B
NIFK	9.6907685955454e-05	0.66466109532006	0.317	0.324	1	NK/T cells. T1	NIFK
TRAPPC6A	0.00010667439887923	0.658806136772329	0.26	0.247	1	NK/T cells. T1	TRAPPC6A
CDC42SE2	0.000109234296028472	0.638312264509826	0.318	0.323	1	NK/T cells. T1	CDC42SE2
SOD1	0.000112060668963455	0.388984921350594	0.538	0.631	1	NK/T cells. T1	SOD1
PPP2R5C	0.00016777915324202	0.721398081921964	0.349	0.368	1	NK/T cells. T1	PPP2R5C
ZNRD1	0.000168870655698003	0.638316698350841	0.263	0.253	1	NK/T cells. T1	ZNRD1
ARHGEF1	0.000175737407647722	0.659157227214346	0.281	0.276	1	NK/T cells. T1	ARHGEF1
DHX36	0.000182566941116928	0.554402266923422	0.369	0.398	1	NK/T cells. T1	DHX36
SNHG8	0.000186842453368835	0.443939459762054	0.442	0.498	1	NK/T cells. T1	SNHG8
RPL17	0.000230987174051885	0.360795517591229	0.475	0.539	1	NK/T cells. T1	RPL17
PIM3	0.000285895342463489	0.293622490078115	0.182	0.267	1	NK/T cells. T1	PIM3
AIP	0.000316739636991129	0.591692042992633	0.335	0.353	1	NK/T cells. T1	AIP
HAX1	0.000343426175382252	0.255650550331317	0.202	0.298	1	NK/T cells. T1	HAX1
UTRN	0.000410049846899523	0.566105466927334	0.376	0.408	1	NK/T cells. T1	UTRN
LUC7L3	0.0004221336426483	0.36395699361236	0.507	0.588	1	NK/T cells. T1	LUC7L3
MAP2K2	0.000439808347808256	0.435256088162325	0.463	0.538	1	NK/T cells. T1	MAP2K2
SDF2	0.000445014328976815	0.255933358718084	0.188	0.277	1	NK/T cells. T1	SDF2
PPHLN1	0.000516619727474349	0.269810560167146	0.207	0.303	1	NK/T cells. T1	PPHLN1
PRPF4B	0.000549033434596493	0.271372699818654	0.258	0.379	1	NK/T cells. T1	PRPF4B
DCXR	0.000553985215658631	0.268260224243617	0.217	0.317	1	NK/T cells. T1	DCXR
DDX3X	0.000580735632290296	0.358426256146944	0.584	0.704	1	NK/T cells. T1	DDX3X
RBM8A	0.000636301507310589	0.36585780198176	0.506	0.601	1	NK/T cells. T1	RBM8A
N4BP2L2	0.000785295786401154	0.355566804300444	0.532	0.631	1	NK/T cells. T1	N4BP2L2
CEBPZ	0.000829592003105767	0.287013911544898	0.186	0.269	1	NK/T cells. T1	CEBPZ
ANAPC16	0.000920263948001129	0.323289701931474	0.514	0.611	1	NK/T cells. T1	ANAPC16
ARGLU1	0.00096496770480582	0.381628903859923	0.471	0.544	1	NK/T cells. T1	ARGLU1
SINHCAF	0.000976472861439298	0.294316058680197	0.192	0.277	1	NK/T cells. T1	SINHCAF
RGS11	0.00103449760492388	0.654760552840422	0.366	0.367	1	NK/T cells. T1	RGS1
NDUFV1	0.00120628384595136	0.250794940519278	0.277	0.397	1	NK/T cells. T1	NDUFV1
SPG7	0.00122395829113984	0.264101550710813	0.19	0.272	1	NK/T cells. T1	SPG7
POLR2F	0.00125779569247657	0.264591062436798	0.225	0.325	1	NK/T cells. T1	POLR2F
PIP4K2A	0.00150325258241265	0.578127203376678	0.328	0.349	1	NK/T cells. T1	PIP4K2A
NOP53	0.0016773934874206	0.263508584767606	0.584	0.693	1	NK/T cells. T1	NOP53
FLNA	0.00183243656699663	0.376518832265169	0.323	0.317	1	NK/T cells. T1	FLNA
SNRPA1	0.00184616271353322	0.257402112823032	0.2	0.283	1	NK/T cells. T1	SNRPA1
FOSL2	0.0019648994524377	0.39339230580239	0.408	0.434	1	NK/T cells. T1	FOSL2
KRT10	0.00203573942163044	0.43034555394172	0.439	0.509	1	NK/T cells. T1	KRT10
ACTR10	0.00205373440545599	0.261358544487484	0.2	0.284	1	NK/T cells. T1	ACTR10
MAPK1	0.00207938279683571	0.5128887102979	0.376	0.425	1	NK/T cells. T1	MAPK1
PRRC2B	0.00223618094542587	0.302665193993961	0.195	0.276	1	NK/T cells. T1	PRRC2B
TTC14	0.0023641328039945	0.631104795624903	0.273	0.274	1	NK/T cells. T1	TTC14
NR4A11	0.00239670055935095	0.406983183818845	0.474	0.519	1	NK/T cells. T1	NR4A1
SLC5A31	0.00243212761792125	0.383263779514686	0.184	0.253	1	NK/T cells. T1	SLC5A3
C9orf78	0.00261342122776606	0.557767579886645	0.292	0.301	1	NK/T cells. T1	C9orf78
POLR2L	0.00264258617272198	0.319133277159234	0.519	0.627	1	NK/T cells. T1	POLR2L
TIPRL	0.00277893846378474	0.290186670959876	0.201	0.286	1	NK/T cells. T1	TIPRL
TAGLN2	0.00281593421592277	0.360283821125985	0.451	0.503	1	NK/T cells. T1	TAGLN2
KDM2A	0.00298829325533565	0.302184740571827	0.188	0.263	1	NK/T cells. T1	KDM2A
EAPP	0.00334470684632498	0.552337726849988	0.287	0.298	1	NK/T cells. T1	EAPP
AAK11	0.00348607986603321	0.507193297972699	0.33	0.343	1	NK/T cells. T1	AAK1
SRSF11	0.00362231292454096	0.370741746996955	0.501	0.596	1	NK/T cells. T1	SRSF11
ANAPC5	0.0037315810747396	0.255619507712942	0.225	0.32	1	NK/T cells. T1	ANAPC5
BDP1	0.00378369149793585	0.292696196978721	0.225	0.311	1	NK/T cells. T1	BDP1
CTBP1	0.0038326201302397	0.261996164131278	0.18	0.254	1	NK/T cells. T1	CTBP1
SNRNP40	0.00389435458304638	0.272927410258377	0.212	0.3	1	NK/T cells. T1	SNRNP40
SMIM19	0.00396533566418469	0.256982852004942	0.188	0.263	1	NK/T cells. T1	SMIM19
SAR1A	0.00402992501756204	0.295223866198382	0.205	0.288	1	NK/T cells. T1	SAR1A
TXNIP	0.00441112804816122	0.259819074520348	0.645	0.729	1	NK/T cells. T1	TXNIP
MAX	0.00467100010278287	0.282919767624635	0.211	0.295	1	NK/T cells. T1	MAX
POLR2G	0.00504023158003493	0.507941159393237	0.34	0.373	1	NK/T cells. T1	POLR2G
DDX27	0.00517173196817508	0.276990703396752	0.2	0.277	1	NK/T cells. T1	DDX27
SNRPB	0.00540946838982882	0.269584345565549	0.542	0.641	1	NK/T cells. T1	SNRPB
CIB1	0.0054204175815757	0.568586658326501	0.346	0.388	1	NK/T cells. T1	CIB1
MRPL32	0.00550916122320631	0.310534859801038	0.185	0.258	1	NK/T cells. T1	MRPL32
ACTN4	0.00551551662052247	0.459732703415439	0.346	0.377	1	NK/T cells. T1	ACTN4
ISG151	0.0055422903943418	0.355321603093507	0.395	0.412	1	NK/T cells. T1	ISG15
LEPROTL1	0.00591829397695001	0.565208512841068	0.312	0.338	1	NK/T cells. T1	LEPROTL1
BIRC2	0.00656251072258163	0.251559912420954	0.189	0.261	1	NK/T cells. T1	BIRC2
CCDC12	0.00668694904949053	0.519858950712152	0.305	0.329	1	NK/T cells. T1	CCDC12
USP47	0.00744006564730454	0.28261116377132	0.183	0.252	1	NK/T cells. T1	USP47
CHMP4A	0.00843708998828473	0.454198376822817	0.366	0.415	1	NK/T cells. T1	CHMP4A
CLK1	0.00848723064475973	0.255380615274227	0.297	0.411	1	NK/T cells. T1	CLK1
METTL5	0.00857813095257777	0.294469925630326	0.206	0.285	1	NK/T cells. T1	METTL5
PPA11	0.00907002542009756	0.488380247058107	0.305	0.32	1	NK/T cells. T1	PPA1
CHORDC1	0.00945897095542554	0.322664071179913	0.254	0.35	1	NK/T cells. T1	CHORDC1
ZCRB1	0.0094654095664839	0.253210276818119	0.269	0.371	1	NK/T cells. T1	ZCRB1
SDF4	0.00960348946369174	0.301435750075387	0.225	0.312	1	NK/T cells. T1	SDF4
GLG1	0.00966483910267405	0.303711603578483	0.202	0.277	1	NK/T cells. T1	GLG1
MRPL47	0.00993077980736117	0.266918503827664	0.258	0.361	1	NK/T cells. T1	MRPL47
MKI67	0	2.21848891552415	0.83	0.103	0	proliferative<U+00A0>cells	MKI67
TOP2A	0	2.17805792666407	0.818	0.148	0	proliferative<U+00A0>cells	TOP2A
UBE2C	0	2.05237320415619	0.717	0.11	0	proliferative<U+00A0>cells	UBE2C
HMMR	0	1.99071078930979	0.598	0.063	0	proliferative<U+00A0>cells	HMMR
CDK1	0	1.98860971409839	0.756	0.112	0	proliferative<U+00A0>cells	CDK1
ASPM	0	1.91733989329251	0.631	0.075	0	proliferative<U+00A0>cells	ASPM
CENPF	0	1.90496647793692	0.765	0.124	0	proliferative<U+00A0>cells	CENPF
CDC20	0	1.88696231604999	0.497	0.052	0	proliferative<U+00A0>cells	CDC20
ANLN	0	1.87888583979445	0.47	0.037	0	proliferative<U+00A0>cells	ANLN
TPX2	0	1.8619272474187	0.669	0.083	0	proliferative<U+00A0>cells	TPX2
CCNA2	0	1.84801477453895	0.593	0.06	0	proliferative<U+00A0>cells	CCNA2
NCAPG	0	1.84418439083261	0.571	0.055	0	proliferative<U+00A0>cells	NCAPG
GTSE1	0	1.80876771385068	0.527	0.053	0	proliferative<U+00A0>cells	GTSE1
KIF11	0	1.79088064949032	0.58	0.062	0	proliferative<U+00A0>cells	KIF11
PLK1	0	1.77787826342399	0.411	0.035	0	proliferative<U+00A0>cells	PLK1
CCNB1	0	1.76203699212207	0.541	0.082	0	proliferative<U+00A0>cells	CCNB1
CENPE	0	1.74714461657389	0.533	0.072	0	proliferative<U+00A0>cells	CENPE
NUSAP1	0	1.7407498931542	0.729	0.102	0	proliferative<U+00A0>cells	NUSAP1
HIST1H4C	0	1.72516214353887	0.822	0.303	0	proliferative<U+00A0>cells	HIST1H4C
CCNB2	0	1.72162777567135	0.579	0.079	0	proliferative<U+00A0>cells	CCNB2
CDKN3	0	1.71601547399584	0.551	0.066	0	proliferative<U+00A0>cells	CDKN3
RRM2	0	1.71447227706163	0.579	0.075	0	proliferative<U+00A0>cells	RRM2
BIRC5	0	1.70912663796479	0.654	0.076	0	proliferative<U+00A0>cells	BIRC5
KNL1	0	1.68681633653279	0.53	0.064	0	proliferative<U+00A0>cells	KNL1
AURKB	0	1.68409878719313	0.539	0.059	0	proliferative<U+00A0>cells	AURKB
PTTG1	0	1.66989042459734	0.696	0.15	0	proliferative<U+00A0>cells	PTTG1
NDC80	0	1.66402020620371	0.511	0.054	0	proliferative<U+00A0>cells	NDC80
DLGAP5	0	1.65643952233315	0.455	0.05	0	proliferative<U+00A0>cells	DLGAP5
NUF2	0	1.62341693710425	0.523	0.061	0	proliferative<U+00A0>cells	NUF2
SGO2	0	1.60912082022069	0.56	0.08	0	proliferative<U+00A0>cells	SGO2
TK1	0	1.6086526001281	0.586	0.087	0	proliferative<U+00A0>cells	TK1
CENPA	0	1.60398644022891	0.427	0.039	0	proliferative<U+00A0>cells	CENPA
KIF2C	0	1.59467934993681	0.425	0.04	0	proliferative<U+00A0>cells	KIF2C
CKS1B	0	1.58771020385797	0.845	0.252	0	proliferative<U+00A0>cells	CKS1B
PCLAF	0	1.58300554612408	0.876	0.206	0	proliferative<U+00A0>cells	PCLAF
CENPM	0	1.57671623277048	0.577	0.083	0	proliferative<U+00A0>cells	CENPM
CDCA3	0	1.56904506333933	0.41	0.037	0	proliferative<U+00A0>cells	CDCA3
TYMS	0	1.56733910524322	0.788	0.18	0	proliferative<U+00A0>cells	TYMS
KIF23	0	1.55546434533302	0.389	0.037	0	proliferative<U+00A0>cells	KIF23
CEP55	0	1.55058399569375	0.402	0.04	0	proliferative<U+00A0>cells	CEP55
KIF14	0	1.49311421882502	0.34	0.032	0	proliferative<U+00A0>cells	KIF14
CDCA2	0	1.48026447921496	0.337	0.027	0	proliferative<U+00A0>cells	CDCA2
KIFC1	0	1.47419538671852	0.425	0.044	0	proliferative<U+00A0>cells	KIFC1
NCAPH	0	1.472993445939	0.352	0.034	0	proliferative<U+00A0>cells	NCAPH
ZWINT	0	1.46240620896524	0.641	0.118	0	proliferative<U+00A0>cells	ZWINT
TUBA1B	0	1.44983356386279	0.994	0.757	0	proliferative<U+00A0>cells	TUBA1B
SPC25	0	1.43307295905346	0.419	0.048	0	proliferative<U+00A0>cells	SPC25
LMNB1	0	1.43297169040025	0.749	0.157	0	proliferative<U+00A0>cells	LMNB1
CKAP2L	0	1.43090806059418	0.346	0.033	0	proliferative<U+00A0>cells	CKAP2L
SMC4	0	1.42946751113401	0.838	0.236	0	proliferative<U+00A0>cells	SMC4
HMGB2	0	1.41396318399381	0.985	0.569	0	proliferative<U+00A0>cells	HMGB2
RAD51AP1	0	1.40159580500323	0.539	0.091	0	proliferative<U+00A0>cells	RAD51AP1
SHCBP1	0	1.39201926651945	0.446	0.06	0	proliferative<U+00A0>cells	SHCBP1
CLSPN	0	1.38615109023944	0.529	0.087	0	proliferative<U+00A0>cells	CLSPN
ARHGAP11A	0	1.3859444364566	0.401	0.046	0	proliferative<U+00A0>cells	ARHGAP11A
TUBB	0	1.38280228425483	0.985	0.694	0	proliferative<U+00A0>cells	TUBB
MAD2L1	0	1.33988647006471	0.615	0.12	0	proliferative<U+00A0>cells	MAD2L1
H2AFZ	0	1.31575744477547	0.993	0.728	0	proliferative<U+00A0>cells	H2AFZ
HMGB1	0	0.835189871821898	0.999	0.92	0	proliferative<U+00A0>cells	HMGB1
STMN1	1.51849421162126e-305	1.14473497037378	0.983	0.64	3.86563071452424e-301	proliferative<U+00A0>cells	STMN1
AURKA	1.83439849652245e-303	1.5619394212791	0.427	0.058	4.6698282525972e-299	proliferative<U+00A0>cells	AURKA
FOXM1	1.23063165169241e-299	1.35714245766464	0.358	0.038	3.13281899571336e-295	proliferative<U+00A0>cells	FOXM1
NCAPD2	1.4241457057481e-299	1.38110094533687	0.545	0.1	3.62544772312295e-295	proliferative<U+00A0>cells	NCAPD2
MND1	1.29917215999595e-298	1.38438516745917	0.414	0.054	3.3073025677017e-294	proliferative<U+00A0>cells	MND1
HIST1H1B	1.51743052289028e-296	1.47912026009645	0.374	0.043	3.86292288212179e-292	proliferative<U+00A0>cells	HIST1H1B
HMGN2	1.02463717996474e-294	0.975659364292737	0.997	0.808	2.60841886903624e-290	proliferative<U+00A0>cells	HMGN2
KIF15	1.38961462018355e-294	1.36290821046241	0.376	0.044	3.53754193860125e-290	proliferative<U+00A0>cells	KIF15
BUB1B	1.25222988837432e-293	1.41005071514554	0.342	0.035	3.18780162683451e-289	proliferative<U+00A0>cells	BUB1B
TACC3	3.91066017956419e-291	1.31358430113324	0.648	0.149	9.95536761911656e-287	proliferative<U+00A0>cells	TACC3
CDCA5	4.92672602457883e-290	1.30196084847683	0.363	0.041	1.25419664407703e-285	proliferative<U+00A0>cells	CDCA5
CDCA8	5.03717427093554e-289	1.38081120028171	0.368	0.043	1.28231345415206e-284	proliferative<U+00A0>cells	CDCA8
CIP2A	5.35451489241839e-285	1.33490804537351	0.441	0.066	1.36309885616295e-280	proliferative<U+00A0>cells	CIP2A
MELK	1.91042645555984e-284	1.35132933261741	0.343	0.037	4.86337262791869e-280	proliferative<U+00A0>cells	MELK
CIT	6.97773349081327e-284	1.40613986798551	0.314	0.03	1.77632161475633e-279	proliferative<U+00A0>cells	CIT
BUB1	3.37317182594164e-281	1.40158122070527	0.355	0.041	8.58708351729962e-277	proliferative<U+00A0>cells	BUB1
H2AFX	9.68696799598848e-281	1.29311061187696	0.744	0.215	2.46601144273879e-276	proliferative<U+00A0>cells	H2AFX
CENPW	1.55985040970325e-279	1.26104046987411	0.613	0.137	3.97091118798158e-275	proliferative<U+00A0>cells	CENPW
HJURP	3.77947949755495e-278	1.35091300152513	0.324	0.033	9.62142095692564e-274	proliferative<U+00A0>cells	HJURP
KIF4A	9.48622465847179e-273	1.41101656335269	0.328	0.035	2.41490821130716e-268	proliferative<U+00A0>cells	KIF4A
DEPDC1	7.83206810680535e-269	1.3560171208309	0.312	0.032	1.99380957794944e-264	proliferative<U+00A0>cells	DEPDC1
E2F8	1.86081603577499e-268	1.32815058301251	0.274	0.023	4.73707938227239e-264	proliferative<U+00A0>cells	E2F8
ASF1B	4.09573552731477e-268	1.21037938199011	0.399	0.056	1.04265139318852e-263	proliferative<U+00A0>cells	ASF1B
SMC2	6.10807991339673e-267	1.22666518399911	0.739	0.218	1.5549339035534e-262	proliferative<U+00A0>cells	SMC2
DHFR	3.15835664993212e-257	1.27260429327024	0.61	0.148	8.04022852373221e-253	proliferative<U+00A0>cells	DHFR
PRC1	7.71136626686494e-257	1.32997411970609	0.355	0.046	1.96308251055581e-252	proliferative<U+00A0>cells	PRC1
KPNA2	2.16073170855123e-255	1.53652016688892	0.769	0.271	5.50057471045887e-251	proliferative<U+00A0>cells	KPNA2
TTK	2.77851623727164e-254	1.26915662164869	0.321	0.036	7.07326878522242e-250	proliferative<U+00A0>cells	TTK
ARHGEF39	7.87541111066085e-254	1.19754262681215	0.259	0.021	2.00484340644093e-249	proliferative<U+00A0>cells	ARHGEF39
ESCO2	1.87986742267854e-253	1.38952001600783	0.337	0.041	4.78557849791277e-249	proliferative<U+00A0>cells	ESCO2
HMGB3	4.28662471897243e-251	1.25005122410181	0.615	0.153	1.09124605470881e-246	proliferative<U+00A0>cells	HMGB3
KIF20B	5.58704267790709e-251	1.27322539183298	0.668	0.182	1.42229345451481e-246	proliferative<U+00A0>cells	KIF20B
UBE2T	1.45551505454341e-249	1.17244522683519	0.536	0.112	3.70530467435116e-245	proliferative<U+00A0>cells	UBE2T
H2AFV	5.47882285375681e-249	0.957283512327598	0.979	0.618	1.39474393388087e-244	proliferative<U+00A0>cells	H2AFV
DTYMK	7.74419970390326e-249	1.20352658238885	0.684	0.195	1.97144091862265e-244	proliferative<U+00A0>cells	DTYMK
BRCA2	2.25801078315353e-247	1.22661600686177	0.479	0.09	5.74821805067395e-243	proliferative<U+00A0>cells	BRCA2
CENPK	2.45796303966372e-245	1.18486313591872	0.535	0.113	6.25723651007192e-241	proliferative<U+00A0>cells	CENPK
PRR11	3.03090951558462e-244	1.28478036455805	0.347	0.046	7.71578635382377e-240	proliferative<U+00A0>cells	PRR11
RRM1	3.92608738544492e-241	1.26271499778059	0.559	0.13	9.99464065712712e-237	proliferative<U+00A0>cells	RRM1
GGH	2.52173421179121e-240	1.19639821173982	0.453	0.083	6.41957878295689e-236	proliferative<U+00A0>cells	GGH
FANCI	1.78132653286868e-239	1.20285574987086	0.408	0.066	4.5347229547238e-235	proliferative<U+00A0>cells	FANCI
CENPN	5.09548619074202e-237	1.16579604982944	0.403	0.065	1.2971579195772e-232	proliferative<U+00A0>cells	CENPN
NEK2	1.4017754735291e-235	1.26676896931248	0.279	0.029	3.56849982296302e-231	proliferative<U+00A0>cells	NEK2
FBXO5	1.67839635843973e-233	1.2455017246702	0.422	0.073	4.27269360968003e-229	proliferative<U+00A0>cells	FBXO5
TMPO	1.55262987801038e-232	1.05643445920952	0.865	0.359	3.95252988045102e-228	proliferative<U+00A0>cells	TMPO
MYBL2	1.83999292197435e-232	1.31110104387437	0.35	0.05	4.68406998147009e-228	proliferative<U+00A0>cells	MYBL2
DIAPH3	1.24820163879727e-227	1.22110478438327	0.309	0.038	3.1775469118862e-223	proliferative<U+00A0>cells	DIAPH3
FEN1	4.39575223431413e-227	1.23883324792032	0.444	0.083	1.11902664628935e-222	proliferative<U+00A0>cells	FEN1
FAM111A	9.32108727369835e-227	1.24346151601293	0.607	0.162	2.37286918726539e-222	proliferative<U+00A0>cells	FAM111A
TUBB4B	6.40037142331533e-225	1.23210710226553	0.88	0.422	1.62934255323338e-220	proliferative<U+00A0>cells	TUBB4B
RACGAP1	9.83394633595285e-225	1.3064481213746	0.334	0.047	2.50342771874352e-220	proliferative<U+00A0>cells	RACGAP1
SGO1	1.01354203839102e-224	1.14721884468499	0.352	0.052	2.58017396713203e-220	proliferative<U+00A0>cells	SGO1
KIF22	6.89088104389784e-224	1.15850251455643	0.586	0.151	1.75421158734507e-219	proliferative<U+00A0>cells	KIF22
ATAD2	1.40687336020904e-221	1.15490762802803	0.502	0.11	3.58147751308415e-217	proliferative<U+00A0>cells	ATAD2
ORC6	2.04394371327654e-220	1.19596031655857	0.466	0.096	5.20326751088809e-216	proliferative<U+00A0>cells	ORC6
CDT1	5.44701677312217e-219	1.17889289954267	0.466	0.095	1.38664705993371e-214	proliferative<U+00A0>cells	CDT1
SPAG5	2.44721427644175e-218	1.2251880844028	0.268	0.029	6.22987338353777e-214	proliferative<U+00A0>cells	SPAG5
NCAPG2	7.71730453798866e-217	1.2140420010096	0.316	0.043	1.96459421623577e-212	proliferative<U+00A0>cells	NCAPG2
PHF19	7.92849068878342e-216	1.14876621227931	0.563	0.144	2.0183558746436e-211	proliferative<U+00A0>cells	PHF19
UHRF1	2.87300503412484e-214	1.13816733246077	0.417	0.077	7.31380891537161e-210	proliferative<U+00A0>cells	UHRF1
TUBA1C	1.29855037544326e-213	1.39128389999481	0.732	0.276	3.3057196907659e-209	proliferative<U+00A0>cells	TUBA1C
CKS2	4.57359115322008e-213	1.1918019778373	0.812	0.34	1.16429909987524e-208	proliferative<U+00A0>cells	CKS2
CENPU	3.11582128080818e-212	1.14870278662822	0.414	0.077	7.93194623455338e-208	proliferative<U+00A0>cells	CENPU
RPL39L	2.88319233184813e-210	1.12131433093073	0.516	0.121	7.33974271918578e-206	proliferative<U+00A0>cells	RPL39L
NUCKS1	1.47380926508122e-209	0.888483446622171	0.966	0.666	3.75187624611726e-205	proliferative<U+00A0>cells	NUCKS1
MCM7	7.37151488341902e-206	1.12885481475236	0.6	0.168	1.87656654387198e-201	proliferative<U+00A0>cells	MCM7
EZH2	3.53064416352533e-203	1.06056569821015	0.47	0.102	8.98796084708643e-199	proliferative<U+00A0>cells	EZH2
CKAP2	3.51498324722397e-201	1.23241873934568	0.517	0.129	8.94809285245806e-197	proliferative<U+00A0>cells	CKAP2
DEPDC1B	1.73308245525401e-200	1.17492641586143	0.265	0.032	4.41190800634013e-196	proliferative<U+00A0>cells	DEPDC1B
RAN	1.28313899306898e-197	0.755405409398823	0.977	0.742	3.2664869346557e-193	proliferative<U+00A0>cells	RAN
CDKN2C	2.40612029837081e-197	1.30368870873655	0.293	0.04	6.12526044356256e-193	proliferative<U+00A0>cells	CDKN2C
DEK	2.16095605898082e-188	0.829350836625187	0.947	0.619	5.50114583934749e-184	proliferative<U+00A0>cells	DEK
SPC24	1.75190617782257e-185	1.09693889588867	0.264	0.034	4.45982755688291e-181	proliferative<U+00A0>cells	SPC24
BRCA1	3.38830777194704e-183	1.12591154873222	0.384	0.076	8.62561509504559e-179	proliferative<U+00A0>cells	BRCA1
PKMYT1	6.56710784907929e-183	1.09076635519879	0.253	0.032	1.67178864514012e-178	proliferative<U+00A0>cells	PKMYT1
ATAD5	1.7001377879743e-180	1.09239117443728	0.393	0.08	4.32804076684616e-176	proliferative<U+00A0>cells	ATAD5
UBE2S	2.14388902875199e-178	1.00671357469472	0.821	0.388	5.45769830049393e-174	proliferative<U+00A0>cells	UBE2S
TROAP	4.64255427903785e-177	1.2024926655134	0.285	0.043	1.18185504281467e-172	proliferative<U+00A0>cells	TROAP
PARPBP	6.35970260182894e-177	1.08992073923558	0.282	0.042	1.61898949134759e-172	proliferative<U+00A0>cells	PARPBP
ANP32B	9.29123526286603e-176	0.706571710273156	0.974	0.726	2.3652697608678e-171	proliferative<U+00A0>cells	ANP32B
PCNA	3.7727552752869e-175	1.1586435455004	0.654	0.237	9.60430310429786e-171	proliferative<U+00A0>cells	PCNA
USP1	7.66664167787162e-175	0.948571943738443	0.626	0.203	1.95169697193578e-170	proliferative<U+00A0>cells	USP1
DBF4	1.33390609145705e-173	1.04151092665111	0.447	0.107	3.39572473702221e-169	proliferative<U+00A0>cells	DBF4
TMEM106C	1.71311742666806e-171	1.04073309251786	0.538	0.156	4.36108303306888e-167	proliferative<U+00A0>cells	TMEM106C
ANP32E	1.37497661849007e-170	0.930727366983474	0.76	0.308	3.50027797769017e-166	proliferative<U+00A0>cells	ANP32E
DDX39A	4.90682074412797e-170	0.942373097671023	0.696	0.253	1.24912935683266e-165	proliferative<U+00A0>cells	DDX39A
HIRIP3	9.10097750421845e-168	0.974230140342565	0.377	0.078	2.31683584324889e-163	proliferative<U+00A0>cells	HIRIP3
GMNN	9.18451948810063e-167	0.993928413210178	0.523	0.149	2.33810312608578e-162	proliferative<U+00A0>cells	GMNN
POC1A	4.21427390262342e-164	1.01887496011739	0.259	0.038	1.07282770739084e-159	proliferative<U+00A0>cells	POC1A
TCF19	4.50207322334576e-163	1.04008341708362	0.262	0.039	1.14609278046713e-158	proliferative<U+00A0>cells	TCF19
RNASE2	3.85609241552257e-162	1.52271118131494	0.393	0.093	9.81645446219581e-158	proliferative<U+00A0>cells	RNASE2
HIST1H1D	1.41651241944548e-157	1.17166868652161	0.462	0.125	3.60601566618237e-153	proliferative<U+00A0>cells	HIST1H1D
SNRNP25	1.963113387264e-157	0.973464196861099	0.651	0.24	4.99749774995796e-153	proliferative<U+00A0>cells	SNRNP25
MZT2B	7.40181684762403e-157	0.628915512408867	0.98	0.741	1.88428051489965e-152	proliferative<U+00A0>cells	MZT2B
MXD3	1.32813348879135e-156	0.966890879667506	0.282	0.047	3.38102942241614e-152	proliferative<U+00A0>cells	MXD3
KNSTRN	1.42560691429245e-156	1.0632538346828	0.342	0.07	3.62916752171428e-152	proliferative<U+00A0>cells	KNSTRN
HELLS	1.33143006921292e-154	0.971013894336086	0.485	0.135	3.38942152719532e-150	proliferative<U+00A0>cells	HELLS
LIG1	1.46489858203242e-154	1.00895705595169	0.346	0.072	3.72919232027993e-150	proliferative<U+00A0>cells	LIG1
PTMA1	1.33505339027386e-153	0.408251956529168	1	0.973	3.39864541562016e-149	proliferative<U+00A0>cells	PTMA
SKA2	1.80932125523433e-153	0.934228879269236	0.607	0.211	4.60598911945004e-149	proliferative<U+00A0>cells	SKA2
TEDC1	4.56994499537228e-153	0.919937830946798	0.269	0.043	1.16337089747192e-148	proliferative<U+00A0>cells	TEDC1
NSD2	5.24426552894108e-153	0.981620757845842	0.45	0.118	1.33503267570253e-148	proliferative<U+00A0>cells	NSD2
ECT2	8.87147874529147e-153	1.01674316556408	0.306	0.057	2.25841234418885e-148	proliferative<U+00A0>cells	ECT2
VRK1	5.23383565918301e-152	0.874951978225813	0.483	0.134	1.33237754375822e-147	proliferative<U+00A0>cells	VRK1
DNAJC9	9.48993321062235e-149	0.894827377006284	0.509	0.15	2.41585229742813e-144	proliferative<U+00A0>cells	DNAJC9
SPDL1	3.08831912650924e-148	1.04410226586304	0.313	0.062	7.86193400035457e-144	proliferative<U+00A0>cells	SPDL1
LMNB2	9.47183876830987e-147	1.01979901425016	0.405	0.103	2.41124599524864e-142	proliferative<U+00A0>cells	LMNB2
MCM4	1.84051450273229e-146	1.03062391412398	0.422	0.11	4.6853977696056e-142	proliferative<U+00A0>cells	MCM4
RANBP1	1.09421689129181e-145	0.82359198454125	0.88	0.532	2.78554794016155e-141	proliferative<U+00A0>cells	RANBP1
RPA3	2.44956548700618e-145	0.825582536131269	0.717	0.293	6.23585886027162e-141	proliferative<U+00A0>cells	RPA3
BARD1	2.72402912179078e-143	0.909575092961591	0.407	0.102	6.93456093534279e-139	proliferative<U+00A0>cells	BARD1
IDH2	5.12194763322812e-140	0.839564655240608	0.821	0.439	1.30389420899088e-135	proliferative<U+00A0>cells	IDH2
PRIM1	8.66135644736264e-140	0.907126813992916	0.347	0.078	2.20492151080511e-135	proliferative<U+00A0>cells	PRIM1
CHEK1	2.05144622897676e-138	0.948091806015923	0.341	0.076	5.22236666510615e-134	proliferative<U+00A0>cells	CHEK1
DUT	2.99859407517286e-137	0.914958595457905	0.837	0.47	7.63352093716754e-133	proliferative<U+00A0>cells	DUT
TTF2	2.00452088585738e-136	0.875859260804793	0.401	0.104	5.10290881912713e-132	proliferative<U+00A0>cells	TTF2
LSM4	4.38511781278955e-136	0.725249949439858	0.877	0.519	1.11631944160184e-131	proliferative<U+00A0>cells	LSM4
NUDT1	4.51184384503899e-135	0.779029986831431	0.761	0.352	1.14858008763158e-130	proliferative<U+00A0>cells	NUDT1
SMC1A	2.12024934098171e-134	0.784329211369354	0.708	0.299	5.39751874733713e-130	proliferative<U+00A0>cells	SMC1A
GPSM2	2.61080519864028e-133	1.0021841312793	0.278	0.054	6.64632679417856e-129	proliferative<U+00A0>cells	GPSM2
CENPH	3.78746473964594e-133	0.895664136997787	0.367	0.09	9.64174898771668e-129	proliferative<U+00A0>cells	CENPH
HMGA1	6.73261970529485e-133	0.643306505467978	0.931	0.582	1.71392299837691e-128	proliferative<U+00A0>cells	HMGA1
SAC3D1	6.7931250533792e-131	0.969438098635542	0.398	0.107	1.72932584483874e-126	proliferative<U+00A0>cells	SAC3D1
CKAP5	2.79997376401132e-130	0.980562414696652	0.501	0.167	7.12789321104361e-126	proliferative<U+00A0>cells	CKAP5
ACTB	3.86358871731979e-130	0.352271325313933	1	0.996	9.83553779768099e-126	proliferative<U+00A0>cells	ACTB
NCAPD3	4.6870149965946e-129	0.888867992114251	0.38	0.098	1.19317340768309e-124	proliferative<U+00A0>cells	NCAPD3
ALYREF	8.15661097752165e-129	0.790274940968626	0.717	0.323	2.07642845654769e-124	proliferative<U+00A0>cells	ALYREF
WEE1	8.96239339013522e-128	0.926577446643762	0.324	0.075	2.28155648532672e-123	proliferative<U+00A0>cells	WEE1
BUB31	1.37677743689061e-127	0.816306791754105	0.695	0.295	3.50486232109241e-123	proliferative<U+00A0>cells	BUB3
CBX5	4.03207365605104e-126	0.737566084210461	0.689	0.289	1.02644499062091e-121	proliferative<U+00A0>cells	CBX5
LRR1	1.60153500334099e-124	0.87913352659425	0.33	0.078	4.07702765800516e-120	proliferative<U+00A0>cells	LRR1
CCDC34	7.19694447991766e-123	0.77173547521711	0.385	0.102	1.83212615625264e-118	proliferative<U+00A0>cells	CCDC34
RAD21	1.30985991194129e-122	0.748192841593128	0.794	0.399	3.33451037782895e-118	proliferative<U+00A0>cells	RAD21
GAPDH	3.17604455043859e-122	0.45466986447022	0.999	0.957	8.08525661205152e-118	proliferative<U+00A0>cells	GAPDH
NRM	8.478377096134e-119	0.849852785372844	0.329	0.08	2.15834045736283e-114	proliferative<U+00A0>cells	NRM
CCDC18	3.1604055040169e-118	0.865166212531585	0.347	0.089	8.04544429157583e-114	proliferative<U+00A0>cells	CCDC18
SAE1	6.10117168123604e-117	0.788537655459835	0.455	0.142	1.55317527489226e-112	proliferative<U+00A0>cells	SAE1
CSE1L	1.3496339850597e-116	0.803420978437075	0.48	0.159	3.43576323576648e-112	proliferative<U+00A0>cells	CSE1L
ENHO	2.39801493683326e-116	1.25457428888967	0.312	0.077	6.10462662469643e-112	proliferative<U+00A0>cells	ENHO
WDR76	1.65749089706928e-113	0.886287277071208	0.253	0.051	4.21947457666926e-109	proliferative<U+00A0>cells	WDR76
ITGB3BP	2.37713625185903e-112	0.734670253013973	0.417	0.125	6.05147575635752e-108	proliferative<U+00A0>cells	ITGB3BP
MIS18BP1	7.51061153778028e-112	0.687639206388076	0.76	0.379	1.91197637917273e-107	proliferative<U+00A0>cells	MIS18BP1
DCK	1.19388669497995e-110	0.704258374059005	0.62	0.252	3.03927735941046e-106	proliferative<U+00A0>cells	DCK
PPIA	3.1869911326047e-109	0.36473953383545	0.998	0.934	8.11312332627179e-105	proliferative<U+00A0>cells	PPIA
CEP152	5.13112015727271e-109	0.761674271342892	0.293	0.068	1.30622925843691e-104	proliferative<U+00A0>cells	CEP152
NRGN	4.24833452323997e-108	0.712163467116083	0.256	0.054	1.0814985195812e-103	proliferative<U+00A0>cells	NRGN
MZT2A	1.89135889264536e-107	0.626019163778622	0.818	0.435	4.81483233300729e-103	proliferative<U+00A0>cells	MZT2A
HIST1H1E	4.6229118995476e-107	0.829592164839915	0.307	0.077	1.17685468226783e-102	proliferative<U+00A0>cells	HIST1H1E
TUBG1	3.98436504293215e-106	0.819782097546119	0.311	0.079	1.01429980897924e-101	proliferative<U+00A0>cells	TUBG1
BLM	2.78858784283136e-105	0.758549055628198	0.276	0.063	7.09890807149578e-101	proliferative<U+00A0>cells	BLM
ENO1	3.33627508035889e-105	0.571261301531168	0.961	0.776	8.49315547206962e-101	proliferative<U+00A0>cells	ENO1
CFL1	4.40388661927599e-105	0.344556565041064	1	0.957	1.12109741666909e-100	proliferative<U+00A0>cells	CFL1
CHCHD2	9.93473572759622e-105	0.422794518392243	0.988	0.881	2.52908567417417e-100	proliferative<U+00A0>cells	CHCHD2
HNRNPAB	2.37513875816775e-103	0.691171543614012	0.794	0.46	6.04639073666764e-99	proliferative<U+00A0>cells	HNRNPAB
CDC25B	3.65422199702677e-103	0.797919313278754	0.267	0.061	9.30255293783105e-99	proliferative<U+00A0>cells	CDC25B
CDCA4	1.14973963475144e-102	0.827856192139915	0.287	0.07	2.92689218818674e-98	proliferative<U+00A0>cells	CDCA4
SNRPD1	5.09658391149381e-102	0.637461235784204	0.833	0.509	1.29743736634898e-97	proliferative<U+00A0>cells	SNRPD1
BRI3BP	1.34623482934944e-101	0.692466660985186	0.471	0.161	3.42711000507486e-97	proliferative<U+00A0>cells	BRI3BP
ARL6IP1	2.01893116254587e-101	0.97322448372881	0.76	0.431	5.13959306049303e-97	proliferative<U+00A0>cells	ARL6IP1
PKM	4.9758319614854e-101	0.575089131281989	0.887	0.569	1.26669754243534e-96	proliferative<U+00A0>cells	PKM
CDK5RAP2	5.34783651836094e-101	0.863055815095263	0.342	0.098	1.36139874247914e-96	proliferative<U+00A0>cells	CDK5RAP2
GINS2	1.0470666314486e-99	0.866315756301042	0.333	0.095	2.6655175236787e-95	proliferative<U+00A0>cells	GINS2
PA2G4	4.26554542267896e-98	0.646823045433742	0.797	0.455	1.08587989825138e-93	proliferative<U+00A0>cells	PA2G4
SNRPB1	6.54619893490421e-98	0.5513785367483	0.9	0.608	1.66646586285856e-93	proliferative<U+00A0>cells	SNRPB
LSM5	1.19172555420015e-97	0.620125016946932	0.788	0.439	3.03377574332732e-93	proliferative<U+00A0>cells	LSM5
NASP	1.86488175737662e-97	0.600930016931703	0.836	0.498	4.74742948975366e-93	proliferative<U+00A0>cells	NASP
RBBP7	2.81263225450698e-97	0.604795502005687	0.727	0.35	7.16011793029842e-93	proliferative<U+00A0>cells	RBBP7
WDR34	3.05409872807966e-97	0.769022964121034	0.264	0.062	7.77481913207239e-93	proliferative<U+00A0>cells	WDR34
SSRP1	9.57990661982976e-97	0.706229817853167	0.563	0.231	2.43875682821006e-92	proliferative<U+00A0>cells	SSRP1
SMC3	1.29325010331466e-95	0.594994998270025	0.756	0.389	3.29222678800813e-91	proliferative<U+00A0>cells	SMC3
RFC4	6.94868329759531e-94	0.81831225780062	0.342	0.103	1.76892630706884e-89	proliferative<U+00A0>cells	RFC4
COX8A	1.5232251211165e-93	0.462002800691322	0.962	0.759	3.87767419082627e-89	proliferative<U+00A0>cells	COX8A
SIVA1	2.3986525352193e-93	0.647145940548194	0.806	0.467	6.10624975890776e-89	proliferative<U+00A0>cells	SIVA1
PSMC3	3.75651224321039e-93	0.642643020959683	0.676	0.322	9.5629532175407e-89	proliferative<U+00A0>cells	PSMC3
JPT1	5.65381056870658e-93	0.755184959771258	0.785	0.465	1.43929055647563e-88	proliferative<U+00A0>cells	JPT1
MIS18A	9.9017170243526e-93	0.754283136528585	0.341	0.101	2.52068010288944e-88	proliferative<U+00A0>cells	MIS18A
PFN11	1.46443638954708e-92	0.306720772304112	0.999	0.97	3.72801571687001e-88	proliferative<U+00A0>cells	PFN1
NT5DC2	7.18923910380484e-92	0.70364885190808	0.494	0.191	1.8301645986556e-87	proliferative<U+00A0>cells	NT5DC2
BANF1	2.38636584185953e-91	0.561655854961916	0.854	0.518	6.0749715236218e-87	proliferative<U+00A0>cells	BANF1
RHEB	5.77530516055592e-91	0.616494021582645	0.782	0.431	1.47021943472272e-86	proliferative<U+00A0>cells	RHEB
PGAM1	8.14802393042631e-91	0.603174931130467	0.831	0.522	2.07424245196863e-86	proliferative<U+00A0>cells	PGAM1
CENPX	8.39389410269152e-91	0.752135031594335	0.564	0.247	2.13683362172218e-86	proliferative<U+00A0>cells	CENPX
VPS29	1.64393361595855e-90	0.534611233999025	0.882	0.577	4.18496180614568e-86	proliferative<U+00A0>cells	VPS29
MRPL51	3.0850034010989e-90	0.517573525372486	0.883	0.575	7.85349315817747e-86	proliferative<U+00A0>cells	MRPL51
PGP	4.50148891152999e-90	0.598393143682649	0.607	0.264	1.14594403220819e-85	proliferative<U+00A0>cells	PGP
ANAPC11	1.11777153261979e-89	0.575950079926617	0.878	0.545	2.84551099059021e-85	proliferative<U+00A0>cells	ANAPC11
TOPBP1	2.0614799275013e-89	0.717470284941267	0.404	0.138	5.24790945144007e-85	proliferative<U+00A0>cells	TOPBP1
SRSF3	1.27025771575716e-88	0.4257618214565	0.973	0.794	3.23369506700299e-84	proliferative<U+00A0>cells	SRSF3
TPI1	2.0313591211158e-88	0.454450316824713	0.955	0.772	5.17123091462448e-84	proliferative<U+00A0>cells	TPI1
BCL2L12	3.19238318265677e-88	0.723132330995447	0.393	0.133	8.12684986808933e-84	proliferative<U+00A0>cells	BCL2L12
MZT1	6.87960715260626e-88	0.633552696719941	0.509	0.201	1.75134159283898e-83	proliferative<U+00A0>cells	MZT1
YBX1	9.93399430255555e-88	0.364365161812698	0.997	0.906	2.52889692960157e-83	proliferative<U+00A0>cells	YBX1
MCM3	1.2096984166017e-87	0.7285227147696	0.48	0.185	3.07952925914295e-83	proliferative<U+00A0>cells	MCM3
PPIH	1.69038912157086e-87	0.682548888751539	0.465	0.175	4.30322358678294e-83	proliferative<U+00A0>cells	PPIH
DNMT1	6.71870697084885e-87	0.665458256798064	0.632	0.297	1.71038123356899e-82	proliferative<U+00A0>cells	DNMT1
CNTRL	1.09817575364811e-86	0.629402761047462	0.634	0.293	2.79562601606199e-82	proliferative<U+00A0>cells	CNTRL
MPHOSPH9	1.10252005929794e-86	0.75178691763144	0.318	0.093	2.80668531495476e-82	proliferative<U+00A0>cells	MPHOSPH9
HMGN1	1.50351107020155e-83	0.415870420537609	0.968	0.785	3.8274881314121e-79	proliferative<U+00A0>cells	HMGN1
MAGOHB	2.95083477965482e-83	0.653478167916945	0.455	0.172	7.51194009856727e-79	proliferative<U+00A0>cells	MAGOHB
HNRNPA2B1	3.86149508090694e-83	0.318974038542365	0.997	0.922	9.8302080274648e-79	proliferative<U+00A0>cells	HNRNPA2B1
RHNO1	5.60642823709029e-82	0.74341958776005	0.298	0.088	1.42722843631607e-77	proliferative<U+00A0>cells	RHNO1
SUZ12	1.1112068429005e-81	0.547466423723537	0.628	0.292	2.82879925997181e-77	proliferative<U+00A0>cells	SUZ12
CEP78	4.00778046220527e-81	0.603568037786048	0.346	0.11	1.0202606722636e-76	proliferative<U+00A0>cells	CEP78
ERP29	2.33161715099736e-80	0.438724653692729	0.958	0.725	5.93559778129398e-76	proliferative<U+00A0>cells	ERP29
TFDP1	3.25681525798045e-80	0.608524767965323	0.526	0.224	8.29087460224084e-76	proliferative<U+00A0>cells	TFDP1
CHAF1A	9.71726559733756e-80	0.71336549916779	0.28	0.08	2.47372430311422e-75	proliferative<U+00A0>cells	CHAF1A
DSN1	1.50739103874783e-79	0.677582054034816	0.268	0.074	3.83736536734035e-75	proliferative<U+00A0>cells	DSN1
MAZ	2.16799608576632e-79	0.522871338935524	0.733	0.381	5.51906763553531e-75	proliferative<U+00A0>cells	MAZ
MCM6	5.17511399215257e-79	0.732320628827664	0.403	0.15	1.31742876898228e-74	proliferative<U+00A0>cells	MCM6
C12orf751	2.48395524453373e-78	0.436457439354721	0.51	0.203	6.3234048660095e-74	proliferative<U+00A0>cells	C12orf75
RCC2	4.57003647605e-78	0.54775021467857	0.557	0.245	1.16339418570805e-73	proliferative<U+00A0>cells	RCC2
YEATS4	5.28933530242345e-78	0.645642937944963	0.372	0.128	1.34650608793794e-73	proliferative<U+00A0>cells	YEATS4
SLC25A5	9.09102180428188e-78	0.420184727114099	0.97	0.803	2.31430142071604e-73	proliferative<U+00A0>cells	SLC25A5
HDGF	1.7039673773822e-77	0.576647621373775	0.63	0.297	4.33778975260187e-73	proliferative<U+00A0>cells	HDGF
POLD3	2.50291536411245e-77	0.668592936337204	0.342	0.114	6.37167164242105e-73	proliferative<U+00A0>cells	POLD3
NUP210	5.59607375420381e-77	0.64782487742534	0.3	0.091	1.42459249560766e-72	proliferative<U+00A0>cells	NUP210
CMC2	7.7349425446488e-77	0.558612876656735	0.536	0.23	1.96908432359124e-72	proliferative<U+00A0>cells	CMC2
FAM129A	2.57938569484684e-76	0.503396123516976	0.325	0.102	6.56634216337159e-72	proliferative<U+00A0>cells	FAM129A
RPA1	3.17768838058649e-75	0.580414352392695	0.428	0.163	8.08944131045903e-71	proliferative<U+00A0>cells	RPA1
CAPG	3.56428030528545e-75	0.610179760254544	0.541	0.247	9.07358837316518e-71	proliferative<U+00A0>cells	CAPG
H1FX	5.18128424454953e-75	0.454445980522647	0.88	0.571	1.31899953013497e-70	proliferative<U+00A0>cells	H1FX
HNRNPD	9.41419536134768e-75	0.468498296088641	0.891	0.625	2.39657171313828e-70	proliferative<U+00A0>cells	HNRNPD
FADS1	2.0806566424219e-74	0.700965778600863	0.37	0.133	5.29672761461342e-70	proliferative<U+00A0>cells	FADS1
NUP37	1.81001204340777e-73	0.573387944520737	0.398	0.147	4.60774765890315e-69	proliferative<U+00A0>cells	NUP37
TIMM10	2.44458302662203e-73	0.64608785259563	0.511	0.228	6.22317501087171e-69	proliferative<U+00A0>cells	TIMM10
CACYBP	2.84730787228808e-73	0.480662333072282	0.807	0.483	7.24839165048376e-69	proliferative<U+00A0>cells	CACYBP
CARHSP11	8.37785662360403e-73	0.461340350140943	0.506	0.208	2.13275096067088e-68	proliferative<U+00A0>cells	CARHSP1
PXMP2	1.26867779201469e-72	0.60629218085207	0.323	0.107	3.22967305513179e-68	proliferative<U+00A0>cells	PXMP2
SUPT16H	2.02490533083253e-72	0.584360534978852	0.648	0.335	5.15480150070037e-68	proliferative<U+00A0>cells	SUPT16H
GGCT	4.42913124440778e-72	0.626352805405729	0.554	0.259	1.12752394088889e-67	proliferative<U+00A0>cells	GGCT
NCAPH2	1.14435610652784e-70	0.614325976753562	0.252	0.072	2.91318734038793e-66	proliferative<U+00A0>cells	NCAPH2
GLA	3.95395807344744e-70	0.560736086427846	0.465	0.194	1.00655910675751e-65	proliferative<U+00A0>cells	GLA
KPNB1	3.97803381716961e-70	0.494552848611813	0.83	0.51	1.01268806883687e-65	proliferative<U+00A0>cells	KPNB1
SNRPA11	1.26804337960691e-69	0.551162501639739	0.546	0.251	3.22805803146531e-65	proliferative<U+00A0>cells	SNRPA1
RFC2	2.33506279361273e-69	0.631947774587773	0.4	0.157	5.94436935369992e-65	proliferative<U+00A0>cells	RFC2
MCM2	3.78944056761394e-69	0.697258288298974	0.255	0.075	9.64677885297481e-65	proliferative<U+00A0>cells	MCM2
ACTL6A	5.39248388161606e-69	0.605662502377758	0.42	0.168	1.372764621743e-64	proliferative<U+00A0>cells	ACTL6A
TMEM97	7.61062746966538e-69	0.601419445035032	0.295	0.095	1.93743743495272e-64	proliferative<U+00A0>cells	TMEM97
RBBP8	1.61697164171545e-68	0.58364963358906	0.32	0.108	4.11632470831503e-64	proliferative<U+00A0>cells	RBBP8
PAK11	2.55686161476685e-68	0.50453588269335	0.518	0.233	6.50900261271197e-64	proliferative<U+00A0>cells	PAK1
CCDC14	3.78724294744754e-68	0.527826617361843	0.39	0.147	9.6411843713172e-64	proliferative<U+00A0>cells	CCDC14
LSM3	3.84253092749719e-68	0.476222098558285	0.819	0.504	9.78193098212961e-64	proliferative<U+00A0>cells	LSM3
LDHA	5.82445662319365e-68	0.419913871464457	0.903	0.665	1.48273192256641e-63	proliferative<U+00A0>cells	LDHA
ZDHHC12	1.80828788649174e-67	0.546101270563294	0.514	0.23	4.60335847264203e-63	proliferative<U+00A0>cells	ZDHHC12
KIAA0930	3.50623552352466e-67	0.500241557128742	0.58	0.274	8.92582377223672e-63	proliferative<U+00A0>cells	KIAA0930
ACAT2	5.88420345089035e-67	0.58007244246956	0.361	0.133	1.49794167249316e-62	proliferative<U+00A0>cells	ACAT2
PTBP1	9.0977290066291e-67	0.506779949999636	0.663	0.346	2.31600887321757e-62	proliferative<U+00A0>cells	PTBP1
SUN2	2.8390217941918e-66	0.510516226493526	0.334	0.117	7.22729778147406e-62	proliferative<U+00A0>cells	SUN2
H2AFY	1.16199235221585e-65	0.390316698564247	0.934	0.71	2.95808393103589e-61	proliferative<U+00A0>cells	H2AFY
PPM1G	1.81396871959443e-65	0.491245946026594	0.725	0.417	4.61782016947155e-61	proliferative<U+00A0>cells	PPM1G
RANGAP1	2.50945535889335e-65	0.574306687502586	0.283	0.091	6.38832050713481e-61	proliferative<U+00A0>cells	RANGAP1
CCT5	3.3833863309985e-65	0.481690445580516	0.811	0.516	8.61308658282289e-61	proliferative<U+00A0>cells	CCT5
EXOSC8	4.08773112690436e-65	0.431253995037522	0.491	0.208	1.04061371297604e-60	proliferative<U+00A0>cells	EXOSC8
ILF2	5.69021128767586e-65	0.473380760660333	0.791	0.482	1.44855708750364e-60	proliferative<U+00A0>cells	ILF2
NUP50	8.53520936842164e-65	0.521759647948165	0.479	0.209	2.1728082489191e-60	proliferative<U+00A0>cells	NUP50
VDAC3	1.05718087879016e-64	0.490552712770499	0.7	0.384	2.69126536313612e-60	proliferative<U+00A0>cells	VDAC3
SNRPD3	1.45942222416055e-64	0.431301009496191	0.863	0.595	3.71525115604551e-60	proliferative<U+00A0>cells	SNRPD3
HAUS1	1.67947032640407e-64	0.527067938654898	0.445	0.185	4.27542760992685e-60	proliferative<U+00A0>cells	HAUS1
PSMD14	2.52469558379117e-64	0.511387028903435	0.537	0.248	6.42711754765718e-60	proliferative<U+00A0>cells	PSMD14
MCM5	2.97808283732803e-64	0.62871335067539	0.481	0.22	7.58130547898598e-60	proliferative<U+00A0>cells	MCM5
C19orf48	3.10331416542565e-64	0.574401861378524	0.4	0.16	7.90010687092408e-60	proliferative<U+00A0>cells	C19orf48
CDCA7L	6.48395546870345e-64	0.574560634463186	0.305	0.105	1.65062054366784e-59	proliferative<U+00A0>cells	CDCA7L
CCDC167	9.96307360499079e-64	0.516612837468076	0.465	0.2	2.53629964762251e-59	proliferative<U+00A0>cells	CCDC167
HNRNPA1	2.49299876544249e-63	0.280939385573252	0.994	0.906	6.34642695718694e-59	proliferative<U+00A0>cells	HNRNPA1
POLE3	2.77245516166772e-63	0.513169191476649	0.455	0.195	7.05783910505751e-59	proliferative<U+00A0>cells	POLE3
DAZAP1	3.87758315264327e-63	0.496421111622379	0.501	0.222	9.87116343168397e-59	proliferative<U+00A0>cells	DAZAP1
G2E3	5.34513277782874e-63	0.661707273164155	0.298	0.104	1.36071045125186e-58	proliferative<U+00A0>cells	G2E3
NUP107	7.21092875381402e-63	0.56107202219159	0.349	0.13	1.83568613285844e-58	proliferative<U+00A0>cells	NUP107
PRKDC	1.08628589702486e-62	0.508592841537751	0.72	0.43	2.76535800805619e-58	proliferative<U+00A0>cells	PRKDC
SRSF10	1.66443339910922e-62	0.455082245945258	0.735	0.422	4.23714810411234e-58	proliferative<U+00A0>cells	SRSF10
MRPL11	3.50413307469747e-62	0.494434198672197	0.642	0.34	8.92047156825735e-58	proliferative<U+00A0>cells	MRPL11
LBR	1.04627537577318e-61	0.416358248122217	0.774	0.461	2.66350322410578e-57	proliferative<U+00A0>cells	LBR
H2AFJ	2.58568926138854e-61	0.445953482295423	0.789	0.48	6.5823891527168e-57	proliferative<U+00A0>cells	H2AFJ
CCP110	2.59102350030065e-61	0.597844239582554	0.264	0.085	6.59596852471536e-57	proliferative<U+00A0>cells	CCP110
POLR3K	2.90002360133343e-61	0.515313351369642	0.368	0.143	7.3825900819145e-57	proliferative<U+00A0>cells	POLR3K
NUCB2	4.26962127225165e-61	0.489386449819414	0.491	0.219	1.0869174872771e-56	proliferative<U+00A0>cells	NUCB2
C20orf271	5.70391930275294e-61	0.439938786359753	0.779	0.447	1.45204673690182e-56	proliferative<U+00A0>cells	C20orf27
EMC9	7.77835329039474e-61	0.627965605652229	0.258	0.083	1.98013539713579e-56	proliferative<U+00A0>cells	EMC9
HERC5	1.26354371518437e-60	0.760142457722474	0.267	0.089	3.21660323574484e-56	proliferative<U+00A0>cells	HERC5
HADH	1.26523520786481e-60	0.513528026814357	0.539	0.261	3.22090926866145e-56	proliferative<U+00A0>cells	HADH
SRSF2	2.94002933432884e-60	0.410553354183179	0.891	0.624	7.48443267640092e-56	proliferative<U+00A0>cells	SRSF2
CD1C1	5.50920249101503e-60	0.908694444515207	0.366	0.152	1.4024776781377e-55	proliferative<U+00A0>cells	CD1C
YWHAQ	5.65744514961527e-60	0.43831916845618	0.796	0.475	1.44021581173756e-55	proliferative<U+00A0>cells	YWHAQ
SFPQ	6.16188081750307e-60	0.406118848833218	0.916	0.677	1.56862999971176e-55	proliferative<U+00A0>cells	SFPQ
HNRNPM	6.26238744928387e-60	0.409478893847159	0.831	0.534	1.59421597296419e-55	proliferative<U+00A0>cells	HNRNPM
SET	9.938215783284e-60	0.375824805840423	0.946	0.743	2.52997159195061e-55	proliferative<U+00A0>cells	SET
IMPDH2	1.1125924310293e-59	0.479653001588908	0.641	0.338	2.83232655167128e-55	proliferative<U+00A0>cells	IMPDH2
COPS3	1.39028661345693e-59	0.467052588624237	0.64	0.337	3.5392526318773e-55	proliferative<U+00A0>cells	COPS3
GLRX5	1.72496876456955e-59	0.439015802034636	0.702	0.392	4.39125298396469e-55	proliferative<U+00A0>cells	GLRX5
YWHAH	2.06180714771966e-59	0.399423339663293	0.874	0.557	5.24874245594993e-55	proliferative<U+00A0>cells	YWHAH
HPRT1	2.5792205603391e-59	0.523142650958975	0.566	0.286	6.56592178045525e-55	proliferative<U+00A0>cells	HPRT1
GSTP1	4.90400483314575e-59	0.362612095597606	0.976	0.851	1.24841251037391e-54	proliferative<U+00A0>cells	GSTP1
HNRNPR	8.15681796174692e-59	0.429360284148067	0.814	0.53	2.07648114852191e-54	proliferative<U+00A0>cells	HNRNPR
SNRPG	1.04705224509333e-58	0.422234748938215	0.847	0.57	2.66548090033408e-54	proliferative<U+00A0>cells	SNRPG
UQCC2	1.39016232404215e-58	0.477220826740073	0.628	0.334	3.53893622831409e-54	proliferative<U+00A0>cells	UQCC2
P4HB	3.5330854475346e-58	0.426915959105612	0.819	0.506	8.99417562378883e-54	proliferative<U+00A0>cells	P4HB
UQCRC1	3.784629098442e-58	0.461197289221443	0.681	0.371	9.63453029590379e-54	proliferative<U+00A0>cells	UQCRC1
RNASEH2B	4.56283995605052e-58	0.428971885793346	0.661	0.359	1.16156216761178e-53	proliferative<U+00A0>cells	RNASEH2B
RNASEH2C	5.4669081597134e-58	0.438034815479428	0.714	0.408	1.39171081021824e-53	proliferative<U+00A0>cells	RNASEH2C
HAT1	5.8191708602907e-58	0.472500144635035	0.515	0.245	1.4813863259042e-53	proliferative<U+00A0>cells	HAT1
KHSRP	6.18399109266436e-58	0.491735289155208	0.495	0.227	1.57425861245957e-53	proliferative<U+00A0>cells	KHSRP
PPP1CA	1.66191987462676e-57	0.362010081775154	0.901	0.649	4.23074942483735e-53	proliferative<U+00A0>cells	PPP1CA
CEP57	2.48886589791034e-57	0.475110110547521	0.544	0.266	6.33590591631036e-53	proliferative<U+00A0>cells	CEP57
SAP30	4.39253609646795e-57	0.544231433142499	0.493	0.234	1.11820791407785e-52	proliferative<U+00A0>cells	SAP30
SNRNP401	5.30605953928451e-57	0.454173325021131	0.552	0.268	1.35076357691566e-52	proliferative<U+00A0>cells	SNRNP40
PAICS	6.10757131238632e-57	0.595656531570871	0.446	0.205	1.55480442899419e-52	proliferative<U+00A0>cells	PAICS
WDFY2	6.54782195017762e-57	0.461042174614239	0.498	0.233	1.66687903385672e-52	proliferative<U+00A0>cells	WDFY2
RBMX	6.8894189298859e-57	0.412589778866264	0.777	0.463	1.75383937698105e-52	proliferative<U+00A0>cells	RBMX
LDHB	1.03366955079476e-56	0.397059658524673	0.9	0.678	2.63141257545821e-52	proliferative<U+00A0>cells	LDHB
TAGLN21	1.24255426783867e-56	0.528289149142497	0.731	0.477	3.16317039963691e-52	proliferative<U+00A0>cells	TAGLN2
SNRPF	1.67536086632184e-56	0.450154953044123	0.814	0.548	4.26496615739552e-52	proliferative<U+00A0>cells	SNRPF
XRCC6	2.27335428675155e-56	0.426231192474482	0.797	0.514	5.78727800778342e-52	proliferative<U+00A0>cells	XRCC6
NOP56	2.3031560142112e-56	0.451785485200767	0.644	0.346	5.86314426537746e-52	proliferative<U+00A0>cells	NOP56
ANAPC15	2.70361222539204e-56	0.493188879277224	0.421	0.183	6.88258564218052e-52	proliferative<U+00A0>cells	ANAPC15
DLEU2	4.22324403778344e-56	0.426413125740221	0.276	0.094	1.07511123469853e-51	proliferative<U+00A0>cells	DLEU2
RMI1	4.38688355993788e-56	0.621552676892416	0.259	0.088	1.11676894785339e-51	proliferative<U+00A0>cells	RMI1
ERH	9.56865003877458e-56	0.385152914720205	0.88	0.606	2.43589124037084e-51	proliferative<U+00A0>cells	ERH
BAZ1B	1.45045548580669e-55	0.466558068490423	0.534	0.264	3.69242453021809e-51	proliferative<U+00A0>cells	BAZ1B
MTHFD1	1.8976448921036e-55	0.63378575138643	0.275	0.097	4.83083460182814e-51	proliferative<U+00A0>cells	MTHFD1
POLE4	2.01860676279592e-55	0.443959334269933	0.52	0.254	5.13876723604957e-51	proliferative<U+00A0>cells	POLE4
PTGES3	2.82439400237749e-55	0.372503658766092	0.937	0.721	7.19005981185238e-51	proliferative<U+00A0>cells	PTGES3
PLP2	3.12607117406568e-55	0.476590310631132	0.508	0.248	7.95803938781899e-51	proliferative<U+00A0>cells	PLP2
PSMD7	4.17374582776182e-55	0.43224060640809	0.738	0.437	1.06251047537333e-50	proliferative<U+00A0>cells	PSMD7
ALDH7A1	4.53800260754924e-55	0.562388424750931	0.259	0.089	1.15523932380381e-50	proliferative<U+00A0>cells	ALDH7A1
SYK	6.39271526153697e-55	0.394482803985089	0.681	0.369	1.62739352412947e-50	proliferative<U+00A0>cells	SYK
CTSZ1	2.92926297035891e-54	0.351036878953016	0.898	0.624	7.45702474364268e-50	proliferative<U+00A0>cells	CTSZ
SDF2L1	7.68614082590917e-54	0.430320971904896	0.625	0.332	1.9566608700517e-49	proliferative<U+00A0>cells	SDF2L1
RRP7A	8.79304769679837e-54	0.45603577918283	0.447	0.2	2.23844615217396e-49	proliferative<U+00A0>cells	RRP7A
NME1	9.45788916203596e-54	0.49211753948632	0.606	0.335	2.40769484397949e-49	proliferative<U+00A0>cells	NME1
NUDC	1.15201373410124e-53	0.4238274149446	0.707	0.405	2.93268136290154e-49	proliferative<U+00A0>cells	NUDC
HINT2	1.67390286167175e-53	0.451777384789337	0.509	0.247	4.26125451495777e-49	proliferative<U+00A0>cells	HINT2
CCDC88A1	2.8369108490495e-53	0.4076480381367	0.883	0.598	7.22192394842531e-49	proliferative<U+00A0>cells	CCDC88A
XPO1	4.24247580335557e-53	0.441541376801861	0.696	0.4	1.08000706526023e-48	proliferative<U+00A0>cells	XPO1
RABL6	4.92850600005693e-53	0.458925098346853	0.483	0.23	1.25464977243449e-48	proliferative<U+00A0>cells	RABL6
EFTUD2	5.57039066135713e-53	0.445535237062138	0.392	0.165	1.41805435066168e-48	proliferative<U+00A0>cells	EFTUD2
LYZ	7.35418922186038e-53	1.54912076488664	0.668	0.444	1.872155950209e-48	proliferative<U+00A0>cells	LYZ
TMEM160	9.41572619966649e-53	0.392741744958375	0.706	0.407	2.3969614186491e-48	proliferative<U+00A0>cells	TMEM160
PSIP1	1.01579502043298e-52	0.396138622551208	0.641	0.345	2.58590938351623e-48	proliferative<U+00A0>cells	PSIP1
DCAF7	1.24454863568463e-52	0.448235686941006	0.614	0.332	3.16824746186236e-48	proliferative<U+00A0>cells	DCAF7
CBX3	1.62180822353087e-52	0.379888622230583	0.8	0.511	4.12863719464253e-48	proliferative<U+00A0>cells	CBX3
RNPEP	1.78925052055791e-52	0.448602521461365	0.553	0.281	4.55489505018427e-48	proliferative<U+00A0>cells	RNPEP
DKC1	2.4501640009098e-52	0.461901185586094	0.432	0.196	6.23738249711608e-48	proliferative<U+00A0>cells	DKC1
TMED9	3.91744125912485e-52	0.444067143328361	0.678	0.384	9.97263021335412e-48	proliferative<U+00A0>cells	TMED9
EBP	4.82218688523514e-52	0.437396145802933	0.384	0.163	1.22758411537431e-47	proliferative<U+00A0>cells	EBP
TECR	4.86774436653377e-52	0.414307926557159	0.676	0.378	1.2391816833885e-47	proliferative<U+00A0>cells	TECR
CDK4	7.73887646443029e-52	0.497421871762312	0.532	0.272	1.97008578155002e-47	proliferative<U+00A0>cells	CDK4
LRRC59	9.83621043901998e-52	0.439950046136095	0.475	0.224	2.50400409146132e-47	proliferative<U+00A0>cells	LRRC59
MRPL37	1.07320825794412e-51	0.555281690098927	0.427	0.198	2.73206626224835e-47	proliferative<U+00A0>cells	MRPL37
SNRPE	1.56054131208226e-51	0.423862133493701	0.814	0.552	3.97267001816781e-47	proliferative<U+00A0>cells	SNRPE
LSM2	1.77512781752605e-51	0.435375756827944	0.691	0.4	4.51894288507605e-47	proliferative<U+00A0>cells	LSM2
RETN	1.78080148976429e-51	0.614066403349544	0.822	0.58	4.53338635249295e-47	proliferative<U+00A0>cells	RETN
TCP1	2.2646626602496e-51	0.42845310171856	0.735	0.45	5.7651517341974e-47	proliferative<U+00A0>cells	TCP1
PLD41	2.56913121369495e-51	0.342108943062545	0.806	0.494	6.54023733070324e-47	proliferative<U+00A0>cells	PLD4
KHDRBS1	3.03211101878857e-51	0.38341904258925	0.831	0.531	7.71884502053006e-47	proliferative<U+00A0>cells	KHDRBS1
FH	3.35187124536445e-51	0.482569954034439	0.413	0.184	8.53285862932428e-47	proliferative<U+00A0>cells	FH
SEPHS1	3.68370858962414e-51	0.523344862065496	0.315	0.124	9.37761695660619e-47	proliferative<U+00A0>cells	SEPHS1
EMC8	3.84148620912728e-51	0.430870860880345	0.439	0.2	9.77927144257531e-47	proliferative<U+00A0>cells	EMC8
CTCF	4.62639973767038e-51	0.406520810299009	0.519	0.259	1.17774258121875e-46	proliferative<U+00A0>cells	CTCF
HNRNPA3	5.19105052670451e-51	0.318487587725464	0.967	0.78	1.32148573258317e-46	proliferative<U+00A0>cells	HNRNPA3
SRSF1	7.6912760034706e-51	0.42357716589522	0.578	0.304	1.95796813220351e-46	proliferative<U+00A0>cells	SRSF1
PLEKHJ1	1.57091351366769e-50	0.401542724730586	0.547	0.277	3.99907453174383e-46	proliferative<U+00A0>cells	PLEKHJ1
DCTPP1	2.00656025994112e-50	0.549671050523231	0.427	0.198	5.10810045373212e-46	proliferative<U+00A0>cells	DCTPP1
RFLNB	2.54895816439837e-50	0.408803029183125	0.402	0.181	6.48888279910892e-46	proliferative<U+00A0>cells	RFLNB
XRCC5	3.36097493380527e-50	0.353723385330281	0.87	0.635	8.55603388898807e-46	proliferative<U+00A0>cells	XRCC5
ADK	3.63245251638692e-50	0.449739065933421	0.331	0.132	9.24713437096618e-46	proliferative<U+00A0>cells	ADK
EIF4EBP1	3.64668561440093e-50	0.421769862397909	0.581	0.309	9.28336756858045e-46	proliferative<U+00A0>cells	EIF4EBP1
HIST1H1C	5.9195629586319e-50	0.376168975890922	0.465	0.22	1.50694314237892e-45	proliferative<U+00A0>cells	HIST1H1C
ECI1	7.25453219084993e-50	0.432429792206528	0.503	0.248	1.84678625982467e-45	proliferative<U+00A0>cells	ECI1
ITGAE	7.3152989420475e-50	0.342791787891965	0.518	0.25	1.86225565167703e-45	proliferative<U+00A0>cells	ITGAE
SNRPA	8.07862744775694e-50	0.428075626459642	0.493	0.241	2.05657618937548e-45	proliferative<U+00A0>cells	SNRPA
EIF5A1	1.25234125980599e-49	0.449564616726168	0.767	0.495	3.18808514508811e-45	proliferative<U+00A0>cells	EIF5A
WBP11	1.36631451599463e-49	0.447497530490126	0.494	0.241	3.47822686336754e-45	proliferative<U+00A0>cells	WBP11
MLH1	1.55402640874902e-49	0.474822239343287	0.268	0.097	3.95608502875238e-45	proliferative<U+00A0>cells	MLH1
POP7	1.58972535536531e-49	0.477383455642222	0.357	0.151	4.04696383715347e-45	proliferative<U+00A0>cells	POP7
DDT	1.87290385095842e-49	0.37910477704472	0.836	0.579	4.76785133338486e-45	proliferative<U+00A0>cells	DDT
PNP	2.3209807157566e-49	0.410201840582985	0.409	0.181	5.90852060810158e-45	proliferative<U+00A0>cells	PNP
TOMM40	2.51147348330214e-49	0.500519618277495	0.491	0.246	6.39345804644226e-45	proliferative<U+00A0>cells	TOMM40
CNOT1	2.75897321631981e-49	0.406662975206626	0.446	0.207	7.02351811678534e-45	proliferative<U+00A0>cells	CNOT1
ILF3	2.89186350532224e-49	0.385033413655166	0.645	0.352	7.36181692549882e-45	proliferative<U+00A0>cells	ILF3
PRPSAP1	3.01594790409868e-49	0.508585165684633	0.35	0.149	7.677698579464e-45	proliferative<U+00A0>cells	PRPSAP1
CDCA7	4.33691290982736e-49	0.550763926025257	0.303	0.119	1.10404791945475e-44	proliferative<U+00A0>cells	CDCA7
NNT	4.57068600791824e-49	0.473460170070988	0.374	0.161	1.16355953703575e-44	proliferative<U+00A0>cells	NNT
SAMHD11	6.97748035285397e-49	0.330576701569786	0.912	0.654	1.77625717342604e-44	proliferative<U+00A0>cells	SAMHD1
TRIM28	1.26530009317055e-48	0.387544751867761	0.648	0.358	3.22107444718427e-44	proliferative<U+00A0>cells	TRIM28
NUDT21	1.33451274487785e-48	0.390282053614341	0.494	0.239	3.39726909463555e-44	proliferative<U+00A0>cells	NUDT21
SF3A3	2.44661875469878e-48	0.428018539126606	0.475	0.23	6.22835736383669e-44	proliferative<U+00A0>cells	SF3A3
NOP58	2.97212386039943e-48	0.423603968883245	0.524	0.266	7.56613571141882e-44	proliferative<U+00A0>cells	NOP58
NONO	3.83305057979104e-48	0.370668458577993	0.769	0.469	9.75779686097404e-44	proliferative<U+00A0>cells	NONO
GMPS	6.65241757012728e-48	0.488212312650749	0.439	0.211	1.6935059408273e-43	proliferative<U+00A0>cells	GMPS
RALY	6.75334435838872e-48	0.368474116876599	0.662	0.377	1.71919887331502e-43	proliferative<U+00A0>cells	RALY
TPGS2	6.76078760035543e-48	0.446576249165787	0.403	0.182	1.72109369942248e-43	proliferative<U+00A0>cells	TPGS2
SPN1	9.26995167654548e-48	0.361748072353044	0.431	0.198	2.35985159829818e-43	proliferative<U+00A0>cells	SPN
DCXR1	9.89858799975895e-48	0.401601888505087	0.551	0.287	2.51988354709864e-43	proliferative<U+00A0>cells	DCXR
USP48	1.03429010127244e-47	0.432007084959186	0.48	0.237	2.63299231080924e-43	proliferative<U+00A0>cells	USP48
MFSD14B	1.70239356403801e-47	0.309528749780108	0.413	0.185	4.33378329597157e-43	proliferative<U+00A0>cells	MFSD14B
PFKL	1.76081629609382e-47	0.42732050631902	0.57	0.3	4.48251004496605e-43	proliferative<U+00A0>cells	PFKL
NUP93	2.1951729892236e-47	0.47232692302316	0.31	0.125	5.58825187866652e-43	proliferative<U+00A0>cells	NUP93
COX5A	2.54391956033929e-47	0.363072001749317	0.89	0.678	6.47605602475574e-43	proliferative<U+00A0>cells	COX5A
IFI27L1	3.71423449909879e-47	0.480757861497451	0.274	0.104	9.45532676435579e-43	proliferative<U+00A0>cells	IFI27L1
NUDT5	3.78542583336282e-47	0.427318867645707	0.597	0.334	9.63655854399172e-43	proliferative<U+00A0>cells	NUDT5
COMMD4	4.08657659118844e-47	0.418531144902607	0.523	0.263	1.04031980281884e-42	proliferative<U+00A0>cells	COMMD4
PYCARD	4.29578324387481e-47	0.32396233631196	0.917	0.694	1.09357754039321e-42	proliferative<U+00A0>cells	PYCARD
PARP1	6.4435792666431e-47	0.415681013713766	0.717	0.432	1.64034197390933e-42	proliferative<U+00A0>cells	PARP1
CEBPG	6.75441748765635e-47	0.356534216383125	0.365	0.156	1.71947205983268e-42	proliferative<U+00A0>cells	CEBPG
FDPS	6.77139175090666e-47	0.359568724626259	0.635	0.353	1.72379319802831e-42	proliferative<U+00A0>cells	FDPS
SUMO3	7.96987558029374e-47	0.38974932652921	0.686	0.407	2.02889122647538e-42	proliferative<U+00A0>cells	SUMO3
HP1BP3	8.06728431459791e-47	0.434074733872397	0.775	0.506	2.05368856796719e-42	proliferative<U+00A0>cells	HP1BP3
PMM1	9.55858905441984e-47	0.551420702132864	0.253	0.094	2.43333001558366e-42	proliferative<U+00A0>cells	PMM1
EWSR1	9.57445217882941e-47	0.327869819883329	0.699	0.394	2.4373682911646e-42	proliferative<U+00A0>cells	EWSR1
NPM3	1.1952516033794e-46	0.440409526839219	0.315	0.127	3.04275200672295e-42	proliferative<U+00A0>cells	NPM3
DNTTIP1	1.36150239518542e-46	0.433727412994198	0.414	0.193	3.46597664742352e-42	proliferative<U+00A0>cells	DNTTIP1
RPLP0	1.37329216718173e-46	0.251877839513291	0.997	0.945	3.49598986999452e-42	proliferative<U+00A0>cells	RPLP0
CALR	1.891885194704e-46	0.377285437167107	0.905	0.675	4.81617214015799e-42	proliferative<U+00A0>cells	CALR
GANAB	2.48000303848715e-46	0.44798731822029	0.426	0.203	6.31334373507675e-42	proliferative<U+00A0>cells	GANAB
CPSF3	3.48110523075876e-46	0.425618720614911	0.352	0.15	8.86184958594257e-42	proliferative<U+00A0>cells	CPSF3
HIST1H2BG	3.56439364271059e-46	0.671471031015852	0.266	0.102	9.07387689624835e-42	proliferative<U+00A0>cells	HIST1H2BG
RBX1	5.19077395704737e-46	0.325243785112489	0.895	0.676	1.32141532624555e-41	proliferative<U+00A0>cells	RBX1
IPO5	5.46880242834391e-46	0.46840809224585	0.443	0.215	1.39219303418351e-41	proliferative<U+00A0>cells	IPO5
EED	6.63055900032997e-46	0.432886766549067	0.264	0.098	1.687941404714e-41	proliferative<U+00A0>cells	EED
CKLF	6.92903316080959e-46	0.359209659607357	0.807	0.54	1.7639239717473e-41	proliferative<U+00A0>cells	CKLF
ETFB	9.49923456423578e-46	0.373748466085866	0.741	0.46	2.4182201430175e-41	proliferative<U+00A0>cells	ETFB
SHMT2	1.01259718808689e-45	0.457171086268876	0.41	0.192	2.57776866171281e-41	proliferative<U+00A0>cells	SHMT2
TEX30	1.37175128157871e-45	0.403030339957489	0.312	0.127	3.49206723751491e-41	proliferative<U+00A0>cells	TEX30
IMMT	1.52845275501632e-45	0.395701816284114	0.587	0.321	3.89098217844505e-41	proliferative<U+00A0>cells	IMMT
LAT2	1.97735945805641e-45	0.38042856639368	0.592	0.32	5.0337639723742e-41	proliferative<U+00A0>cells	LAT2
ANAPC51	2.40258039766849e-45	0.357202682148558	0.556	0.289	6.11624891834468e-41	proliferative<U+00A0>cells	ANAPC5
AK2	2.96662201773922e-45	0.39226757252765	0.479	0.238	7.55212967055874e-41	proliferative<U+00A0>cells	AK2
MRPL12	3.32722548672468e-45	0.461774400043657	0.532	0.288	8.47011792155502e-41	proliferative<U+00A0>cells	MRPL12
AHCY	3.52170973018063e-45	0.474651661035663	0.45	0.226	8.96521646012082e-41	proliferative<U+00A0>cells	AHCY
HDAC2	4.55991000259057e-45	0.369896771967559	0.679	0.394	1.16081628935948e-40	proliferative<U+00A0>cells	HDAC2
PSMD2	4.88816423017813e-45	0.416117473703122	0.609	0.343	1.24437996807645e-40	proliferative<U+00A0>cells	PSMD2
MRPL18	5.54868555052978e-45	0.358905742417164	0.678	0.397	1.41252888059837e-40	proliferative<U+00A0>cells	MRPL18
DHX9	7.32215337243725e-45	0.359333546081372	0.57	0.305	1.86400058402135e-40	proliferative<U+00A0>cells	DHX9
REEP4	7.68948594406291e-45	0.582029626325643	0.266	0.103	1.95751243678009e-40	proliferative<U+00A0>cells	REEP4
RPA2	8.06082307538311e-45	0.392261195995339	0.492	0.246	2.05204373030028e-40	proliferative<U+00A0>cells	RPA2
BLOC1S1	9.55134384357493e-45	0.325935464686402	0.854	0.587	2.43148560225887e-40	proliferative<U+00A0>cells	BLOC1S1
HNRNPF	1.13448106753356e-44	0.312340351155029	0.918	0.705	2.88804845362019e-40	proliferative<U+00A0>cells	HNRNPF
TAF15	1.27523954261627e-44	0.394978613895408	0.502	0.255	3.24637730363823e-40	proliferative<U+00A0>cells	TAF15
HNRNPUL2	1.52684523573203e-44	0.417895863178444	0.367	0.164	3.88688991660302e-40	proliferative<U+00A0>cells	HNRNPUL2
TPR	1.5943914982231e-44	0.381384462849106	0.759	0.482	4.05884243702654e-40	proliferative<U+00A0>cells	TPR
UQCC3	2.26703033396281e-44	0.403652621738912	0.408	0.191	5.77117912116913e-40	proliferative<U+00A0>cells	UQCC3
ENSA	2.30664522940613e-44	0.335471089531731	0.74	0.456	5.87202676049917e-40	proliferative<U+00A0>cells	ENSA
HSPA9	2.38892633498336e-44	0.380091213954223	0.682	0.403	6.08148977096715e-40	proliferative<U+00A0>cells	HSPA9
RPP30	2.44674889016291e-44	0.445587041644455	0.405	0.191	6.22868864968772e-40	proliferative<U+00A0>cells	RPP30
PRDX3	3.48480575074633e-44	0.354268786795547	0.788	0.526	8.87126999967493e-40	proliferative<U+00A0>cells	PRDX3
CBFB	4.49978871560842e-44	0.460415477960364	0.382	0.175	1.14551121333244e-39	proliferative<U+00A0>cells	CBFB
MTCH2	5.6082778382983e-44	0.394440024821864	0.577	0.315	1.4276992892956e-39	proliferative<U+00A0>cells	MTCH2
SLC25A11	7.71717955906272e-44	0.353395800586418	0.561	0.298	1.9645624003506e-39	proliferative<U+00A0>cells	SLC25A11
ACYP1	8.07289716636221e-44	0.440196668099505	0.261	0.1	2.05511743164083e-39	proliferative<U+00A0>cells	ACYP1
TUBA1A	1.01604433461045e-43	0.37284231191936	0.815	0.545	2.58654406261781e-39	proliferative<U+00A0>cells	TUBA1A
SLC43A3	1.1363410270415e-43	0.4107300239692	0.372	0.167	2.89278335253955e-39	proliferative<U+00A0>cells	SLC43A3
PSME21	1.35541950670171e-43	0.382590519565185	0.776	0.521	3.45049143821055e-39	proliferative<U+00A0>cells	PSME2
CDC123	1.73351147562347e-43	0.412259157409148	0.564	0.31	4.41300016349467e-39	proliferative<U+00A0>cells	CDC123
SAMD1	3.40077029982285e-43	0.446870192371909	0.486	0.251	8.65734095225902e-39	proliferative<U+00A0>cells	SAMD1
IL6R1	3.63617517645511e-43	0.31255771694922	0.58	0.313	9.25661114670178e-39	proliferative<U+00A0>cells	IL6R
SRPK1	4.01950838992077e-43	0.332533670796938	0.343	0.149	1.02324625082213e-38	proliferative<U+00A0>cells	SRPK1
ATP5F1B	5.29288484184337e-43	0.316322125484792	0.95	0.751	1.34740969418807e-38	proliferative<U+00A0>cells	ATP5F1B
CDK2AP2	6.75995153733586e-43	0.336278252030223	0.505	0.256	1.72088086285959e-38	proliferative<U+00A0>cells	CDK2AP2
TCERG1	7.34188325149837e-43	0.384219017837734	0.474	0.24	1.86902321933394e-38	proliferative<U+00A0>cells	TCERG1
CORO1C	7.84876675171277e-43	0.388015560492129	0.419	0.201	1.99806055198352e-38	proliferative<U+00A0>cells	CORO1C
PRPF4	8.02143877720389e-43	0.444053252347028	0.329	0.143	2.04201766951279e-38	proliferative<U+00A0>cells	PRPF4
GPAA1	1.04149658061311e-42	0.445605482605254	0.427	0.211	2.65133784526681e-38	proliferative<U+00A0>cells	GPAA1
VAMP8	1.05090071678937e-42	0.302383804798177	0.941	0.766	2.67527795473071e-38	proliferative<U+00A0>cells	VAMP8
MRPL27	1.08323568303667e-42	0.379794597318414	0.514	0.267	2.75759307830645e-38	proliferative<U+00A0>cells	MRPL27
DHX15	1.20495667229543e-42	0.400000987914356	0.446	0.22	3.06745820066247e-38	proliferative<U+00A0>cells	DHX15
MGST1	1.3428393162428e-42	0.418727250307519	0.297	0.124	3.41846604735929e-38	proliferative<U+00A0>cells	MGST1
NDUFV11	1.39291732931833e-42	0.363838329283945	0.625	0.365	3.54594964524567e-38	proliferative<U+00A0>cells	NDUFV1
CYCS	1.59278961141302e-42	0.369163561155779	0.813	0.572	4.05476451377412e-38	proliferative<U+00A0>cells	CYCS
GRK6	1.86220762985279e-42	0.288676643548355	0.343	0.148	4.74062196331624e-38	proliferative<U+00A0>cells	GRK6
TXNL4A	2.08574744269042e-42	0.367927533959195	0.716	0.441	5.30968726485699e-38	proliferative<U+00A0>cells	TXNL4A
SLBP	2.33034527500559e-42	0.490279466282241	0.503	0.28	5.93235996658173e-38	proliferative<U+00A0>cells	SLBP
ATP5MC3	3.10486341416148e-42	0.334281894848915	0.948	0.791	7.90405079343088e-38	proliferative<U+00A0>cells	ATP5MC3
PGK1	4.45000465468744e-42	0.301199762895215	0.911	0.729	1.13283768494378e-37	proliferative<U+00A0>cells	PGK1
HMGXB4	6.59641220060969e-42	0.403296519509788	0.38	0.175	1.67924865390921e-37	proliferative<U+00A0>cells	HMGXB4
MRPL23	6.62285139419564e-42	0.404046020023262	0.517	0.273	1.68597927942038e-37	proliferative<U+00A0>cells	MRPL23
MDFIC	9.33890360544466e-42	0.420631832252792	0.315	0.134	2.37740469083805e-37	proliferative<U+00A0>cells	MDFIC
SYNCRIP	1.12341569252763e-41	0.332396149043445	0.709	0.431	2.85987932846759e-37	proliferative<U+00A0>cells	SYNCRIP
ITGB1BP1	1.19962949591637e-41	0.379593292450462	0.448	0.222	3.0538968077543e-37	proliferative<U+00A0>cells	ITGB1BP1
SRRT	1.2282462299267e-41	0.394446829940436	0.32	0.137	3.12674642752441e-37	proliferative<U+00A0>cells	SRRT
SELL	1.51745308780381e-41	0.330066540470507	0.334	0.15	3.86298032562215e-37	proliferative<U+00A0>cells	SELL
TUBGCP3	1.80820749561133e-41	0.40406916911119	0.292	0.121	4.60315382157775e-37	proliferative<U+00A0>cells	TUBGCP3
CALM2	2.07580324569869e-41	0.296014156734715	0.984	0.893	5.28437232257516e-37	proliferative<U+00A0>cells	CALM2
CLEC11A	2.15661805800463e-41	0.413324652661092	0.392	0.189	5.4901025902624e-37	proliferative<U+00A0>cells	CLEC11A
JADE1	3.05123584930859e-41	0.356831143976491	0.314	0.133	7.76753110158489e-37	proliferative<U+00A0>cells	JADE1
NME4	3.23554767288343e-41	0.386209323801222	0.583	0.325	8.23673371085935e-37	proliferative<U+00A0>cells	NME4
MAD2L2	3.61239234427101e-41	0.430132703668954	0.309	0.132	9.19606719081071e-37	proliferative<U+00A0>cells	MAD2L2
IPO9	4.02546261169187e-41	0.463676960554621	0.303	0.129	1.0247620170584e-36	proliferative<U+00A0>cells	IPO9
PRKCD	5.67437989243177e-41	0.286042904155619	0.43	0.204	1.44452688921635e-36	proliferative<U+00A0>cells	PRKCD
IMPA21	5.91046686279651e-41	0.35514644285558	0.492	0.256	1.50462754926211e-36	proliferative<U+00A0>cells	IMPA2
PAFAH1B3	6.58481978198966e-41	0.405569326456299	0.465	0.239	1.67629757190111e-36	proliferative<U+00A0>cells	PAFAH1B3
NENF1	7.00484568780598e-41	0.390110782198021	0.597	0.339	1.78322356674477e-36	proliferative<U+00A0>cells	NENF
GPN31	7.81457950107587e-41	0.372657366815	0.503	0.267	1.98935750358888e-36	proliferative<U+00A0>cells	GPN3
HPF1	8.27232373269327e-41	0.400835240196611	0.467	0.239	2.10588545263173e-36	proliferative<U+00A0>cells	HPF1
CYC1	9.94805560571819e-41	0.376718481772627	0.679	0.419	2.53247651554768e-36	proliferative<U+00A0>cells	CYC1
TPRKB	1.00227153072006e-40	0.357486640885192	0.61	0.352	2.55148263575405e-36	proliferative<U+00A0>cells	TPRKB
NHP2	1.00936172656383e-40	0.372402886516396	0.615	0.359	2.56953214731353e-36	proliferative<U+00A0>cells	NHP2
MTHFD21	1.05809407566526e-40	0.361447074596954	0.505	0.263	2.69359008842106e-36	proliferative<U+00A0>cells	MTHFD2
TMEM14B	1.42442377118899e-40	0.348257429794861	0.702	0.428	3.62615559431581e-36	proliferative<U+00A0>cells	TMEM14B
PSMD1	1.67799369411475e-40	0.355081344092095	0.559	0.307	4.27166854710793e-36	proliferative<U+00A0>cells	PSMD1
UPF3B	1.92829863010004e-40	0.361879762716843	0.337	0.149	4.90886982264568e-36	proliferative<U+00A0>cells	UPF3B
ALDH16A1	2.04644086886011e-40	0.402935581938531	0.322	0.141	5.20962451985719e-36	proliferative<U+00A0>cells	ALDH16A1
THRAP3	2.05220661356417e-40	0.292506598164809	0.723	0.44	5.22430237615031e-36	proliferative<U+00A0>cells	THRAP3
MTDH	2.1767034337998e-40	0.314688656683838	0.885	0.655	5.54123393142416e-36	proliferative<U+00A0>cells	MTDH
MSH2	2.351844947167e-40	0.45684633781705	0.282	0.117	5.98709168200302e-36	proliferative<U+00A0>cells	MSH2
GCHFR	2.49808995042926e-40	0.340196733092522	0.312	0.133	6.35938758680778e-36	proliferative<U+00A0>cells	GCHFR
AGPAT2	4.46288662719926e-40	0.355563550167581	0.439	0.218	1.13611704868611e-35	proliferative<U+00A0>cells	AGPAT2
PLAC82	5.95246206768047e-40	0.544674037876442	0.537	0.329	1.51531826856942e-35	proliferative<U+00A0>cells	PLAC8
RAD51C	6.92170270091374e-40	0.446968572616824	0.331	0.15	1.76205785657161e-35	proliferative<U+00A0>cells	RAD51C
SF3B2	8.40344956285971e-40	0.315426192824444	0.646	0.379	2.1392661552172e-35	proliferative<U+00A0>cells	SF3B2
HSPD1	8.82145253967331e-40	0.265396167935708	0.936	0.746	2.24567717302464e-35	proliferative<U+00A0>cells	HSPD1
RAB32	9.16041161981383e-40	0.294962001145544	0.815	0.539	2.33196598605601e-35	proliferative<U+00A0>cells	RAB32
ELAVL1	9.93579934479014e-40	0.386412619596205	0.565	0.318	2.52935643920322e-35	proliferative<U+00A0>cells	ELAVL1
TPM3	1.09778497310403e-39	0.251656387561257	0.981	0.846	2.79463120603094e-35	proliferative<U+00A0>cells	TPM3
UBE2N	1.46447751719532e-39	0.346589354568062	0.654	0.39	3.72812041552413e-35	proliferative<U+00A0>cells	UBE2N
AURKAIP1	1.88971216353548e-39	0.31577804470332	0.821	0.585	4.81064025471228e-35	proliferative<U+00A0>cells	AURKAIP1
COQ2	2.02156962101593e-39	0.438961698803569	0.386	0.185	5.14630978422024e-35	proliferative<U+00A0>cells	COQ2
EEF1E1	2.14817632423408e-39	0.365799724473535	0.407	0.198	5.46861246860269e-35	proliferative<U+00A0>cells	EEF1E1
ARID1A	2.22421672421878e-39	0.306601594271586	0.7	0.425	5.66218851484375e-35	proliferative<U+00A0>cells	ARID1A
PSMB3	2.40649051387692e-39	0.307533161084303	0.873	0.632	6.12620290117649e-35	proliferative<U+00A0>cells	PSMB3
HLTF	2.46196060060487e-39	0.399769857678663	0.3	0.129	6.26741310095982e-35	proliferative<U+00A0>cells	HLTF
MAGOH	2.77378613469471e-39	0.311547299518069	0.68	0.406	7.06122736309234e-35	proliferative<U+00A0>cells	MAGOH
PSMC5	2.84594480857246e-39	0.325634499543931	0.729	0.468	7.24492169918292e-35	proliferative<U+00A0>cells	PSMC5
HNRNPUL1	3.07211256971001e-39	0.324604051600932	0.595	0.337	7.82067696871077e-35	proliferative<U+00A0>cells	HNRNPUL1
HSPA8	3.35092195642157e-39	0.283998648841965	0.973	0.829	8.5304420244624e-35	proliferative<U+00A0>cells	HSPA8
NFYB	3.98122145363482e-39	0.41037438904155	0.34	0.157	1.01349954545182e-34	proliferative<U+00A0>cells	NFYB
SRP9	4.44326617291234e-39	0.313460015666084	0.806	0.556	1.1311222696383e-34	proliferative<U+00A0>cells	SRP9
SEC13	4.61783891977418e-39	0.360102923819233	0.482	0.25	1.17556325380691e-34	proliferative<U+00A0>cells	SEC13
ATP5MC1	4.78393904660574e-39	0.420718709686244	0.69	0.45	1.21784736309442e-34	proliferative<U+00A0>cells	ATP5MC1
SMC6	5.44233812971512e-39	0.390651385593562	0.312	0.137	1.38545601768158e-34	proliferative<U+00A0>cells	SMC6
PCMT1	5.95524779279324e-39	0.32651289270929	0.597	0.341	1.51602743061137e-34	proliferative<U+00A0>cells	PCMT1
RSRC1	6.93211518996955e-39	0.369053458043514	0.396	0.192	1.76470856391055e-34	proliferative<U+00A0>cells	RSRC1
POLD2	7.03290200558786e-39	0.483428096771295	0.341	0.16	1.7903658635625e-34	proliferative<U+00A0>cells	POLD2
LUC7L2	1.04162758615954e-38	0.331637921393805	0.431	0.214	2.65167134608633e-34	proliferative<U+00A0>cells	LUC7L2
PRPF40A	1.14616005003879e-38	0.310410385623517	0.822	0.569	2.91777963938375e-34	proliferative<U+00A0>cells	PRPF40A
NOLC1	1.16761703054922e-38	0.405369176751118	0.336	0.153	2.97240267466916e-34	proliferative<U+00A0>cells	NOLC1
PSMG3	1.48834864282721e-38	0.387785070248687	0.35	0.16	3.78888914004523e-34	proliferative<U+00A0>cells	PSMG3
PPIF	1.49262039131403e-38	0.323768963548379	0.466	0.24	3.79976373016814e-34	proliferative<U+00A0>cells	PPIF
TNPO3	1.99492882528078e-38	0.332061686452067	0.315	0.138	5.07849031051727e-34	proliferative<U+00A0>cells	TNPO3
PPIL1	2.03358877605721e-38	0.467592886081729	0.261	0.107	5.17690694720885e-34	proliferative<U+00A0>cells	PPIL1
RAD23A	2.12621182202052e-38	0.31910864755925	0.699	0.425	5.41269743531764e-34	proliferative<U+00A0>cells	RAD23A
DBI	2.18183804139627e-38	0.262797581644761	0.899	0.687	5.55430510198248e-34	proliferative<U+00A0>cells	DBI
LRRFIP1	2.39966828857393e-38	0.316894727558309	0.834	0.595	6.10883556222266e-34	proliferative<U+00A0>cells	LRRFIP1
CRIP11	2.49248340093746e-38	0.398919318789192	0.334	0.154	6.34511499376649e-34	proliferative<U+00A0>cells	CRIP1
TRAPPC2L	2.64698624583711e-38	0.337476115970974	0.59	0.342	6.73843288602754e-34	proliferative<U+00A0>cells	TRAPPC2L
BOLA3	2.83076997676082e-38	0.368627089529537	0.41	0.201	7.20629112984002e-34	proliferative<U+00A0>cells	BOLA3
TMEM109	3.02216697079861e-38	0.427522591178522	0.351	0.165	7.69353045756201e-34	proliferative<U+00A0>cells	TMEM109
FXYD5	5.2200648625161e-38	0.276808205489672	0.694	0.428	1.32887191205072e-33	proliferative<U+00A0>cells	FXYD5
EXOSC9	6.07484605912325e-38	0.365913162724747	0.315	0.141	1.546473561271e-33	proliferative<U+00A0>cells	EXOSC9
PRPF19	7.7876400338007e-38	0.390430544008407	0.288	0.123	1.98249952340464e-33	proliferative<U+00A0>cells	PRPF19
CMSS1	8.20192320014619e-38	0.431709673222021	0.264	0.11	2.08796358906121e-33	proliferative<U+00A0>cells	CMSS1
RBM17	8.63589709277616e-38	0.309530492252384	0.678	0.413	2.19844032290803e-33	proliferative<U+00A0>cells	RBM17
IWS1	9.19383557091652e-38	0.336150299989977	0.402	0.198	2.34047472128822e-33	proliferative<U+00A0>cells	IWS1
DAPP11	9.72330597875474e-38	0.270185753757392	0.346	0.156	2.47526200301159e-33	proliferative<U+00A0>cells	DAPP1
VKORC11	1.04025102921945e-37	0.326226116887564	0.593	0.333	2.64816704508396e-33	proliferative<U+00A0>cells	VKORC1
RBM14	1.14447352189581e-37	0.378582935387965	0.28	0.119	2.91348624469016e-33	proliferative<U+00A0>cells	RBM14
HMG20B	1.61973267114205e-37	0.460131550122846	0.405	0.207	4.12335346092631e-33	proliferative<U+00A0>cells	HMG20B
KIF5B	1.87676165748228e-37	0.29539678557588	0.816	0.557	4.77767215145264e-33	proliferative<U+00A0>cells	KIF5B
TUFM	2.10741591990483e-37	0.344320490692226	0.751	0.506	5.36484870730173e-33	proliferative<U+00A0>cells	TUFM
PSMA7	2.25554831393986e-37	0.254249397178976	0.956	0.818	5.74194934279669e-33	proliferative<U+00A0>cells	PSMA7
RAB5IF	3.38119053124013e-37	0.296856564544142	0.618	0.37	8.607496735378e-33	proliferative<U+00A0>cells	RAB5IF
SMARCA4	3.47388620280716e-37	0.298385962710376	0.492	0.26	8.84347210648619e-33	proliferative<U+00A0>cells	SMARCA4
WDR1	3.75163700642661e-37	0.282200555647148	0.713	0.442	9.55054232726021e-33	proliferative<U+00A0>cells	WDR1
RUVBL1	4.99486971212193e-37	0.365001186896432	0.366	0.176	1.27154398261488e-32	proliferative<U+00A0>cells	RUVBL1
CCT6A	5.00242584200629e-37	0.328174771316391	0.779	0.531	1.27346754659954e-32	proliferative<U+00A0>cells	CCT6A
DNAJC8	6.83977503208592e-37	0.300607660507314	0.768	0.5	1.74120152991811e-32	proliferative<U+00A0>cells	DNAJC8
NDUFS6	7.81114270342747e-37	0.319986674872254	0.849	0.636	1.98848259801153e-32	proliferative<U+00A0>cells	NDUFS6
RNPS1	1.2969664823525e-36	0.296967857535819	0.662	0.397	3.30168757412476e-32	proliferative<U+00A0>cells	RNPS1
ARL6IP4	1.40448604136275e-36	0.270281614451264	0.922	0.698	3.57540011549716e-32	proliferative<U+00A0>cells	ARL6IP4
LRRC8C	1.57656683266199e-36	0.364472957290242	0.339	0.157	4.01346618590763e-32	proliferative<U+00A0>cells	LRRC8C
PPA12	1.60472011392798e-36	0.37378553265943	0.527	0.3	4.08513599402646e-32	proliferative<U+00A0>cells	PPA1
PAXX1	1.77329473151819e-36	0.260699470197169	0.541	0.296	4.51427639802586e-32	proliferative<U+00A0>cells	PAXX
MAPKAPK3	2.04111194106013e-36	0.280213215636836	0.501	0.265	5.19605866835678e-32	proliferative<U+00A0>cells	MAPKAPK3
HCFC1	2.05035194674685e-36	0.346066776147462	0.334	0.155	5.21958095083347e-32	proliferative<U+00A0>cells	HCFC1
OSGEP	2.240532787701e-36	0.343506570238128	0.447	0.232	5.70372431765043e-32	proliferative<U+00A0>cells	OSGEP
HSD17B10	2.44069307001937e-36	0.32180420165666	0.497	0.267	6.21327234834831e-32	proliferative<U+00A0>cells	HSD17B10
S100B1	2.49494976968635e-36	0.607206548473119	0.257	0.108	6.35139362869053e-32	proliferative<U+00A0>cells	S100B
RPN1	2.49955115572999e-36	0.317457904518796	0.557	0.318	6.36310737714183e-32	proliferative<U+00A0>cells	RPN1
SERBP11	2.5351936545946e-36	0.292460420844286	0.903	0.721	6.45384248650147e-32	proliferative<U+00A0>cells	SERBP1
PSMB2	2.67022966328576e-36	0.329163388248983	0.767	0.506	6.79760365382656e-32	proliferative<U+00A0>cells	PSMB2
TARDBP	3.06848092772851e-36	0.337435008152935	0.427	0.215	7.81143189771847e-32	proliferative<U+00A0>cells	TARDBP
EBNA1BP2	3.11782621694586e-36	0.374701743373195	0.384	0.189	7.93705020047907e-32	proliferative<U+00A0>cells	EBNA1BP2
HSPB11	3.79171008071252e-36	0.340358981278847	0.551	0.315	9.65255635246986e-32	proliferative<U+00A0>cells	HSPB11
CHRAC1	3.93477652279768e-36	0.33902501914776	0.368	0.177	1.0016760594086e-31	proliferative<U+00A0>cells	CHRAC1
MDH2	4.16518235997827e-36	0.322585185788967	0.785	0.533	1.06033047337967e-31	proliferative<U+00A0>cells	MDH2
RUVBL2	4.96887775087557e-36	0.419746885867279	0.28	0.123	1.26492720904039e-31	proliferative<U+00A0>cells	RUVBL2
YDJC	5.49711399422919e-36	0.335897087424204	0.289	0.125	1.39940030951093e-31	proliferative<U+00A0>cells	YDJC
CCT4	5.66410222688355e-36	0.31911709172568	0.777	0.515	1.44191050389775e-31	proliferative<U+00A0>cells	CCT4
C1orf35	5.70825384216399e-36	0.356678784516423	0.373	0.182	1.45315018059969e-31	proliferative<U+00A0>cells	C1orf35
HEBP2	6.0663831734491e-36	0.283803755454033	0.538	0.304	1.54431916446494e-31	proliferative<U+00A0>cells	HEBP2
PSMA4	6.08302000862049e-36	0.301292985982395	0.837	0.601	1.54855440359452e-31	proliferative<U+00A0>cells	PSMA4
RAB8A	6.38193492631769e-36	0.303210681974726	0.664	0.41	1.62464917419269e-31	proliferative<U+00A0>cells	RAB8A
ACY3	6.40404189675192e-36	0.724601725973599	0.331	0.162	1.63027694565614e-31	proliferative<U+00A0>cells	ACY3
PIN1	6.76462652255439e-36	0.303561233285144	0.598	0.343	1.72207097384667e-31	proliferative<U+00A0>cells	PIN1
SNRPC	6.81562078232101e-36	0.320876242035349	0.715	0.457	1.73505258255546e-31	proliferative<U+00A0>cells	SNRPC
AP2S1	6.92520500393337e-36	0.273698738651601	0.938	0.735	1.76294943785132e-31	proliferative<U+00A0>cells	AP2S1
ARHGDIA	7.82406132790118e-36	0.277640428220745	0.785	0.512	1.9917712922438e-31	proliferative<U+00A0>cells	ARHGDIA
BRMS1	8.71100165096369e-36	0.340304757355425	0.329	0.151	2.21755969028583e-31	proliferative<U+00A0>cells	BRMS1
FAF1	1.03103602539371e-35	0.38004553269375	0.274	0.117	2.62470840984477e-31	proliferative<U+00A0>cells	FAF1
GUSB1	1.07197760042415e-35	0.351438429817441	0.615	0.365	2.72893337739975e-31	proliferative<U+00A0>cells	GUSB
HNRNPA1P48	1.18994961543354e-35	0.393156363587833	0.3	0.134	3.02925473600917e-31	proliferative<U+00A0>cells	HNRNPA1P48
COX20	1.22929319263444e-35	0.313358003027068	0.581	0.334	3.1294116804895e-31	proliferative<U+00A0>cells	COX20
FBL	1.48581045264778e-35	0.339741663566689	0.608	0.364	3.78242766930546e-31	proliferative<U+00A0>cells	FBL
TMEM107	1.70173194071832e-35	0.390694999953938	0.332	0.157	4.33209900148663e-31	proliferative<U+00A0>cells	TMEM107
S100A41	1.81094817769265e-35	0.420675784415336	0.784	0.613	4.61013077595217e-31	proliferative<U+00A0>cells	S100A4
C1QBP	2.14413457748054e-35	0.385157504328026	0.783	0.563	5.45832339389221e-31	proliferative<U+00A0>cells	C1QBP
RPS6KB2	2.61600017152976e-35	0.315424932733702	0.445	0.23	6.65955163666331e-31	proliferative<U+00A0>cells	RPS6KB2
AKR7A2	2.78190897620306e-35	0.321116009760379	0.547	0.311	7.08190568072013e-31	proliferative<U+00A0>cells	AKR7A2
CAMTA1	2.81694606904706e-35	0.31987148646449	0.634	0.378	7.17109960797309e-31	proliferative<U+00A0>cells	CAMTA1
UBA2	3.34978044697631e-35	0.30794799293678	0.547	0.306	8.52753608386759e-31	proliferative<U+00A0>cells	UBA2
COTL11	3.37355555375631e-35	0.312552468541512	0.931	0.792	8.58806037319743e-31	proliferative<U+00A0>cells	COTL1
POLR2E	3.47767604289928e-35	0.325356784840297	0.637	0.386	8.85311990240869e-31	proliferative<U+00A0>cells	POLR2E
NDUFA6	3.90438102117475e-35	0.326428137704635	0.684	0.43	9.93938276560455e-31	proliferative<U+00A0>cells	NDUFA6
CALM3	4.3955330147032e-35	0.31606171967189	0.845	0.595	1.11897083955299e-30	proliferative<U+00A0>cells	CALM3
NELFE	5.22535918562828e-35	0.326197694157704	0.453	0.237	1.33021968788539e-30	proliferative<U+00A0>cells	NELFE
FKBP3	5.98336728426883e-35	0.325893420128863	0.645	0.397	1.52318580955632e-30	proliferative<U+00A0>cells	FKBP3
SNCA	7.54435619721454e-35	0.373734034754381	0.307	0.14	1.92056675712491e-30	proliferative<U+00A0>cells	SNCA
PARK7	7.81191531850177e-35	0.269643682981046	0.908	0.715	1.988679282631e-30	proliferative<U+00A0>cells	PARK7
NCL1	8.18749786690009e-35	0.3219326864043	0.911	0.736	2.08429133197676e-30	proliferative<U+00A0>cells	NCL
ACAA21	8.53725901490099e-35	0.297773517515555	0.479	0.255	2.17333002742334e-30	proliferative<U+00A0>cells	ACAA2
NUP621	9.08321224373873e-35	0.343374465738623	0.468	0.251	2.31231334088857e-30	proliferative<U+00A0>cells	NUP62
PRRC2A	1.27144174747446e-34	0.321356719585858	0.416	0.213	3.23670925654573e-30	proliferative<U+00A0>cells	PRRC2A
TBC1D10B	1.28470372074455e-34	0.319980273182349	0.268	0.115	3.2704702618994e-30	proliferative<U+00A0>cells	TBC1D10B
THOC6	1.30506050588063e-34	0.341227010160753	0.372	0.181	3.32229252982031e-30	proliferative<U+00A0>cells	THOC6
BRIX1	1.3500279765719e-34	0.393211114706206	0.368	0.183	3.43676621995908e-30	proliferative<U+00A0>cells	BRIX1
SHMT1	1.6211847246092e-34	0.453421551698533	0.315	0.148	4.12704995343764e-30	proliferative<U+00A0>cells	SHMT1
ACAT1	1.62585377341271e-34	0.355800501521395	0.383	0.191	4.13893595097674e-30	proliferative<U+00A0>cells	ACAT1
CCT7	1.80711868019621e-34	0.304057670874679	0.682	0.424	4.60038202417549e-30	proliferative<U+00A0>cells	CCT7
EIF4A3	1.85332353143942e-34	0.28084174361286	0.646	0.401	4.71800571398534e-30	proliferative<U+00A0>cells	EIF4A3
MRPL13	1.95638324247331e-34	0.321455037477953	0.535	0.299	4.9803648203643e-30	proliferative<U+00A0>cells	MRPL13
RBM8A1	1.96860835034306e-34	0.269471152776615	0.823	0.572	5.01148627746833e-30	proliferative<U+00A0>cells	RBM8A
SF3B3	2.1822849380116e-34	0.32944555748668	0.355	0.172	5.55544276669612e-30	proliferative<U+00A0>cells	SF3B3
NFATC2IP	2.48058645310952e-34	0.327265638532048	0.399	0.201	6.3148289336809e-30	proliferative<U+00A0>cells	NFATC2IP
UBE2I	2.79882107639078e-34	0.268485227233224	0.822	0.571	7.124958814168e-30	proliferative<U+00A0>cells	UBE2I
KMT5A	2.95228563619672e-34	0.269120637815517	0.387	0.192	7.515633544066e-30	proliferative<U+00A0>cells	KMT5A
CLNS1A	3.05469645671427e-34	0.312778716571244	0.625	0.379	7.77634076985751e-30	proliferative<U+00A0>cells	CLNS1A
MRPS34	3.63167178519518e-34	0.330228313979792	0.675	0.428	9.24514686357136e-30	proliferative<U+00A0>cells	MRPS34
CDK16	3.69051548295829e-34	0.407319113538809	0.26	0.112	9.39494526496692e-30	proliferative<U+00A0>cells	CDK16
MRE11	3.69951375602155e-34	0.364308462018139	0.295	0.133	9.41785216870405e-30	proliferative<U+00A0>cells	MRE11
RPIA	3.8942874786559e-34	0.311449345235019	0.336	0.157	9.91368763441433e-30	proliferative<U+00A0>cells	RPIA
ATP5PO	4.11328242246069e-34	0.306402799595888	0.891	0.684	1.04711830628582e-29	proliferative<U+00A0>cells	ATP5PO
POP5	4.73263104517569e-34	0.303979890834549	0.413	0.209	1.20478588517038e-29	proliferative<U+00A0>cells	POP5
RECQL	5.10088600418621e-34	0.346307142852613	0.398	0.201	1.29853255008568e-29	proliferative<U+00A0>cells	RECQL
NSMCE4A	5.54378907605612e-34	0.349464718099446	0.357	0.174	1.41128238509161e-29	proliferative<U+00A0>cells	NSMCE4A
INIP	8.17701460681743e-34	0.349000927165586	0.309	0.142	2.08162260845751e-29	proliferative<U+00A0>cells	INIP
MINOS1	8.70372688148586e-34	0.294828058536676	0.798	0.55	2.21570775221985e-29	proliferative<U+00A0>cells	MINOS1
MAPRE1	1.0672724253062e-33	0.324685794824584	0.622	0.378	2.716955413102e-29	proliferative<U+00A0>cells	MAPRE1
PHPT1	1.1141472585046e-33	0.28493586389873	0.758	0.498	2.83628467597517e-29	proliferative<U+00A0>cells	PHPT1
VBP1	1.18872116441672e-33	0.289436552456226	0.501	0.279	3.02612746825564e-29	proliferative<U+00A0>cells	VBP1
NDUFV2	1.22025427491697e-33	0.319571120164125	0.842	0.617	3.10640130765613e-29	proliferative<U+00A0>cells	NDUFV2
TMEM126A	1.26111613747313e-33	0.331162649068876	0.449	0.24	3.21042335116534e-29	proliferative<U+00A0>cells	TMEM126A
METTL26	1.2639385558832e-33	0.31769775908047	0.606	0.365	3.21760838171185e-29	proliferative<U+00A0>cells	METTL26
MDH1	1.26914205670181e-33	0.299904220402379	0.723	0.472	3.2308549337458e-29	proliferative<U+00A0>cells	MDH1
HTATSF1	1.5796645716254e-33	0.310118093956037	0.422	0.22	4.02135209998678e-29	proliferative<U+00A0>cells	HTATSF1
USP39	1.77527039249375e-33	0.352470544497809	0.252	0.107	4.51930583817133e-29	proliferative<U+00A0>cells	USP39
HMGN3	1.99160810000789e-33	0.283141356858927	0.873	0.632	5.07003674019008e-29	proliferative<U+00A0>cells	HMGN3
EAF2	2.62458634320362e-33	0.379805409018341	0.312	0.146	6.68140945389346e-29	proliferative<U+00A0>cells	EAF2
HAUS6	2.93900968735296e-33	0.360843308422886	0.253	0.108	7.48183696109444e-29	proliferative<U+00A0>cells	HAUS6
DNAJC15	3.48177715321339e-33	0.301713871814632	0.706	0.452	8.86356009893532e-29	proliferative<U+00A0>cells	DNAJC15
ENY2	5.86009138306791e-33	0.259708314610561	0.876	0.643	1.4918034633876e-28	proliferative<U+00A0>cells	ENY2
CNIH4	5.92427098536e-33	0.301986230619042	0.476	0.262	1.50814166474309e-28	proliferative<U+00A0>cells	CNIH4
SSNA1	7.05514118834524e-33	0.306884210996949	0.605	0.357	1.79602729231705e-28	proliferative<U+00A0>cells	SSNA1
PSMA3	8.58536643504084e-33	0.299877918599498	0.717	0.47	2.18557673336835e-28	proliferative<U+00A0>cells	PSMA3
NAGA1	9.45502920009486e-33	0.281649240592947	0.511	0.283	2.40696678346815e-28	proliferative<U+00A0>cells	NAGA
PDS5B	1.26959306377367e-32	0.273993688723426	0.486	0.264	3.23200306244862e-28	proliferative<U+00A0>cells	PDS5B
PRADC1	1.26982603170244e-32	0.469664675971141	0.264	0.118	3.2325961289049e-28	proliferative<U+00A0>cells	PRADC1
CPSF6	1.43787338435667e-32	0.263044624812043	0.43	0.225	3.66039427455678e-28	proliferative<U+00A0>cells	CPSF6
MBD2	1.56976175278091e-32	0.286047371514131	0.526	0.3	3.99614249405435e-28	proliferative<U+00A0>cells	MBD2
CDC27	1.60004390288339e-32	0.412670793584884	0.311	0.148	4.07323176357025e-28	proliferative<U+00A0>cells	CDC27
HNRNPH3	2.05972099888405e-32	0.294229795413604	0.643	0.397	5.24343174685913e-28	proliferative<U+00A0>cells	HNRNPH3
EIF4G1	2.4502666999165e-32	0.329075969798054	0.491	0.275	6.23764393797743e-28	proliferative<U+00A0>cells	EIF4G1
SLC25A1	3.01318256639619e-32	0.353326230632425	0.271	0.121	7.67065885927478e-28	proliferative<U+00A0>cells	SLC25A1
PNRC2	3.06829766206537e-32	0.290717992127094	0.651	0.404	7.81096535831981e-28	proliferative<U+00A0>cells	PNRC2
EIF2S1	3.21325288060713e-32	0.268087532958292	0.505	0.28	8.17997785816158e-28	proliferative<U+00A0>cells	EIF2S1
[truncated: 9,940 more rows]
