# Supplementary material for: A spatiotemporal steroidogenic regulatory network in human fetal adrenal glands and gonads
Source: Front Endocrinol (Lausanne). 2022 Nov 17;13:1036517. doi: 10.3389/fendo.2022.1036517 (PMC9713933; doi:10.3389/fendo.2022.1036517)
Supplement: Supplementary file 13 [file Table_6.csv]

	p_val	avg_logFC	pct.1	pct.2	p_val_adj	cluster	gene
OGN	0	2.33605576898759	0.484	0.071	0	fibroblast	OGN
RSPO3	0	2.01024501687474	0.265	0.04	0	fibroblast	RSPO3
COL1A1	0	1.83621448302562	0.992	0.548	0	fibroblast	COL1A1
DCN	0	1.82874544904874	0.967	0.468	0	fibroblast	DCN
C7	0	1.77196794646821	0.746	0.252	0	fibroblast	C7
LUM	0	1.60380859169374	0.306	0.079	0	fibroblast	LUM
ITM2A	0	1.48024225197082	0.354	0.115	0	fibroblast	ITM2A
PDGFRA	0	1.46059919501793	0.753	0.256	0	fibroblast	PDGFRA
COL3A1	0	1.42947420064636	0.976	0.669	0	fibroblast	COL3A1
COL5A1	0	1.41161886627775	0.441	0.147	0	fibroblast	COL5A1
NUPR1	0	1.39888601618131	0.444	0.124	0	fibroblast	NUPR1
POSTN	0	1.38881841341345	0.729	0.235	0	fibroblast	POSTN
IGF1	0	1.38225232801298	0.301	0.096	0	fibroblast	IGF1
IGFBP5	0	1.37606665325603	0.755	0.423	0	fibroblast	IGFBP5
ADAMTS5	0	1.3752167568109	0.327	0.097	0	fibroblast	ADAMTS5
SPARCL1	0	1.36937581614409	0.576	0.15	0	fibroblast	SPARCL1
COL14A1	0	1.36134866951852	0.644	0.254	0	fibroblast	COL14A1
COL5A2	0	1.34400623200513	0.631	0.254	0	fibroblast	COL5A2
FXYD1	0	1.31974319480288	0.383	0.113	0	fibroblast	FXYD1
ELN	0	1.31216763016747	0.302	0.066	0	fibroblast	ELN
LTBP4	0	1.29975366967033	0.673	0.279	0	fibroblast	LTBP4
CYP1B1	0	1.29497654126373	0.384	0.115	0	fibroblast	CYP1B1
NKAIN4	0	1.29433248302859	0.418	0.145	0	fibroblast	NKAIN4
PLAC9	0	1.28721148328162	0.413	0.133	0	fibroblast	PLAC9
EDNRA	0	1.26212356659332	0.368	0.123	0	fibroblast	EDNRA
COL1A2	0	1.25993862670984	0.989	0.715	0	fibroblast	COL1A2
EMILIN1	0	1.25027522805694	0.652	0.23	0	fibroblast	EMILIN1
COL6A3	0	1.22007648246163	0.591	0.207	0	fibroblast	COL6A3
SRPX	0	1.20663292135703	0.289	0.105	0	fibroblast	SRPX
LHFPL6	0	1.20152592199561	0.46	0.197	0	fibroblast	LHFPL6
NID1	0	1.19367317560369	0.48	0.177	0	fibroblast	NID1
LGALS1	0	1.18961541313476	0.938	0.635	0	fibroblast	LGALS1
OLFML3	0	1.18349323080314	0.604	0.229	0	fibroblast	OLFML3
HIC1	0	1.17146945050895	0.461	0.158	0	fibroblast	HIC1
GPC3	0	1.1659565192991	0.843	0.351	0	fibroblast	GPC3
BOC	0	1.15799626248355	0.356	0.134	0	fibroblast	BOC
TSHZ2	0	1.15783203111355	0.77	0.336	0	fibroblast	TSHZ2
MFAP4	0	1.14698635241276	0.58	0.22	0	fibroblast	MFAP4
CXCL12	0	1.14277303353519	0.695	0.285	0	fibroblast	CXCL12
RARRES2	0	1.13527033468944	0.494	0.215	0	fibroblast	RARRES2
DLK1	0	1.12627567552218	0.813	0.344	0	fibroblast	DLK1
NR2F1	0	1.12223773160738	0.408	0.132	0	fibroblast	NR2F1
FBLN1	0	1.12197556876825	0.594	0.334	0	fibroblast	FBLN1
ARX	0	1.11743610788039	0.428	0.168	0	fibroblast	ARX
PDE5A	0	1.11161586835091	0.275	0.103	0	fibroblast	PDE5A
ALCAM	0	1.10396647093117	0.504	0.254	0	fibroblast	ALCAM
ADAMTS1	0	1.0981427943959	0.52	0.26	0	fibroblast	ADAMTS1
ISLR	0	1.08584744879946	0.511	0.205	0	fibroblast	ISLR
FAM198B	0	1.06061748406711	0.445	0.2	0	fibroblast	FAM198B
NFIX	0	1.05905824668674	0.263	0.097	0	fibroblast	NFIX
COL6A2	0	1.05256234283558	0.784	0.424	0	fibroblast	COL6A2
PCLAF	0	1.04358272629227	0.389	0.221	0	fibroblast	PCLAF
FBN1	0	1.04164978603394	0.466	0.215	0	fibroblast	FBN1
PDGFRB	0	1.04160205256396	0.515	0.196	0	fibroblast	PDGFRB
DNM3OS	0	1.03047510289938	0.362	0.136	0	fibroblast	DNM3OS
COL21A1	0	1.02707210567269	0.338	0.135	0	fibroblast	COL21A1
PRICKLE1	0	1.02113506478546	0.412	0.169	0	fibroblast	PRICKLE1
HSPB6	0	1.018906973107	0.328	0.117	0	fibroblast	HSPB6
PKDCC	0	1.01482159795351	0.598	0.285	0	fibroblast	PKDCC
CHST2	0	1.01321451020692	0.435	0.224	0	fibroblast	CHST2
COL16A1	0	1.00197574973191	0.282	0.103	0	fibroblast	COL16A1
CDH11	0	0.982812248625767	0.691	0.338	0	fibroblast	CDH11
CDC42EP5	0	0.976100637291188	0.567	0.262	0	fibroblast	CDC42EP5
C1R	0	0.96071068941073	0.271	0.107	0	fibroblast	C1R
OLFML1	0	0.960698820575606	0.27	0.104	0	fibroblast	OLFML1
COL6A1	0	0.951255202078325	0.678	0.393	0	fibroblast	COL6A1
BCHE	0	0.951099112887359	0.255	0.107	0	fibroblast	BCHE
TWIST2	0	0.946787274525008	0.254	0.093	0	fibroblast	TWIST2
PTN	0	0.946261527639253	0.682	0.407	0	fibroblast	PTN
FAT4	0	0.938784089423988	0.296	0.131	0	fibroblast	FAT4
PCDH18	0	0.926695360453396	0.572	0.291	0	fibroblast	PCDH18
TCF21	0	0.921953084562729	0.57	0.202	0	fibroblast	TCF21
DACT3	0	0.897630483182142	0.269	0.109	0	fibroblast	DACT3
LRRN3	0	0.896970988775906	0.472	0.234	0	fibroblast	LRRN3
TNS2	0	0.895349454149547	0.333	0.145	0	fibroblast	TNS2
PCOLCE	0	0.892117063558357	0.517	0.233	0	fibroblast	PCOLCE
COL9A3	0	0.879422597778789	0.453	0.225	0	fibroblast	COL9A3
CD248	0	0.876692197067757	0.297	0.113	0	fibroblast	CD248
WNT4	0	0.86798163586296	0.288	0.123	0	fibroblast	WNT4
EDNRB	0	0.858878227482549	0.351	0.168	0	fibroblast	EDNRB
CLDN11	0	0.85614485267872	0.294	0.137	0	fibroblast	CLDN11
LRP1	0	0.841732660701155	0.514	0.286	0	fibroblast	LRP1
MEIS1	0	0.839306244294749	0.459	0.239	0	fibroblast	MEIS1
LOXL2	0	0.836987555332763	0.262	0.127	0	fibroblast	LOXL2
PRRX1	0	0.828824150302752	0.356	0.169	0	fibroblast	PRRX1
SSPN	0	0.82431246775572	0.349	0.178	0	fibroblast	SSPN
NPW	0	0.824277569044063	0.587	0.305	0	fibroblast	NPW
LAMA4	0	0.823533872490186	0.38	0.189	0	fibroblast	LAMA4
EGFR	0	0.818838744270782	0.32	0.144	0	fibroblast	EGFR
TENT5A	0	0.805511321476065	0.266	0.135	0	fibroblast	TENT5A
PLEKHA5	0	0.797471133002271	0.515	0.327	0	fibroblast	PLEKHA5
CLEC11A	0	0.795280379445696	0.622	0.386	0	fibroblast	CLEC11A
TGFB1I1	0	0.789073974462996	0.383	0.179	0	fibroblast	TGFB1I1
CCDC80	0	0.781305337363754	0.294	0.141	0	fibroblast	CCDC80
TUBB6	0	0.778774843189491	0.289	0.156	0	fibroblast	TUBB6
MATN2	0	0.777054005760415	0.521	0.28	0	fibroblast	MATN2
PCDH9	0	0.776940993647629	0.619	0.403	0	fibroblast	PCDH9
C11orf96	0	0.774742873888599	0.579	0.316	0	fibroblast	C11orf96
MFAP2	0	0.77469362922957	0.69	0.413	0	fibroblast	MFAP2
MEIS3	0	0.770850512097579	0.338	0.171	0	fibroblast	MEIS3
CARMN	0	0.767793303590816	0.291	0.134	0	fibroblast	CARMN
LRRC17	0	0.763714333424351	0.612	0.38	0	fibroblast	LRRC17
LITAF	0	0.76332731552601	0.577	0.319	0	fibroblast	LITAF
TGFBI	0	0.757989810622396	0.334	0.163	0	fibroblast	TGFBI
GAS1	0	0.751325536171031	0.399	0.255	0	fibroblast	GAS1
FSTL1	0	0.748987536259449	0.594	0.387	0	fibroblast	FSTL1
SSBP2	0	0.748011128052043	0.452	0.275	0	fibroblast	SSBP2
BNC2	0	0.746898373813676	0.384	0.235	0	fibroblast	BNC2
DLC1	0	0.743468138713847	0.445	0.247	0	fibroblast	DLC1
MDFI	0	0.737887222444285	0.505	0.302	0	fibroblast	MDFI
FLRT2	0	0.735772098249976	0.4	0.228	0	fibroblast	FLRT2
FAM114A1	0	0.726720778618643	0.377	0.217	0	fibroblast	FAM114A1
COL15A1	0	0.718455690831283	0.285	0.131	0	fibroblast	COL15A1
TSHZ3	0	0.718129858987065	0.291	0.151	0	fibroblast	TSHZ3
C12orf57	0	0.715782226785223	0.881	0.7	0	fibroblast	C12orf57
AKAP12	0	0.714050455692731	0.65	0.414	0	fibroblast	AKAP12
VCAN	0	0.697641779577197	0.769	0.407	0	fibroblast	VCAN
CALD1	0	0.695706452072303	0.961	0.756	0	fibroblast	CALD1
RBMS3	0	0.693770954902552	0.391	0.236	0	fibroblast	RBMS3
CREB3L1	0	0.691396331774559	0.329	0.184	0	fibroblast	CREB3L1
NR2F2	0	0.691304004239925	0.972	0.712	0	fibroblast	NR2F2
PMP22	0	0.688812660750715	0.465	0.303	0	fibroblast	PMP22
EPB41L2	0	0.685249904297769	0.54	0.372	0	fibroblast	EPB41L2
BGN	0	0.682185921879851	0.492	0.244	0	fibroblast	BGN
KANK2	0	0.681910706856294	0.348	0.203	0	fibroblast	KANK2
FKBP7	0	0.673746892149794	0.419	0.262	0	fibroblast	FKBP7
NFIA	0	0.670660170598624	0.66	0.481	0	fibroblast	NFIA
MMP2	0	0.669990891579196	0.63	0.445	0	fibroblast	MMP2
MEG3	0	0.660596256601252	0.947	0.759	0	fibroblast	MEG3
VIM	0	0.659558177315928	0.995	0.94	0	fibroblast	VIM
SEPT11	0	0.656048984459076	0.636	0.404	0	fibroblast	SEPT11
TMSB15A	0	0.649052440655437	0.466	0.305	0	fibroblast	TMSB15A
RCN1	0	0.645733341026827	0.606	0.424	0	fibroblast	RCN1
NCAM1	0	0.644519950126599	0.384	0.219	0	fibroblast	NCAM1
TCEAL7	0	0.642587834426576	0.502	0.323	0	fibroblast	TCEAL7
NR2F2-AS1	0	0.638627375742146	0.432	0.27	0	fibroblast	NR2F2-AS1
PXDN	0	0.637073611220537	0.56	0.379	0	fibroblast	PXDN
SNAI2	0	0.633419938545067	0.415	0.24	0	fibroblast	SNAI2
MDK	0	0.62532115011135	0.964	0.743	0	fibroblast	MDK
TBX2	0	0.621969072340784	0.401	0.215	0	fibroblast	TBX2
NFIC	0	0.621043040138902	0.463	0.329	0	fibroblast	NFIC
CRABP2	0	0.616864448467387	0.417	0.248	0	fibroblast	CRABP2
PTK7	0	0.615786630368503	0.531	0.368	0	fibroblast	PTK7
PPP1R14A	0	0.615444301902588	0.467	0.317	0	fibroblast	PPP1R14A
THY1	0	0.605825120829606	0.375	0.212	0	fibroblast	THY1
NFIB	0	0.602174237429738	0.736	0.566	0	fibroblast	NFIB
EMP3	0	0.600674458424305	0.754	0.567	0	fibroblast	EMP3
SELENOP	0	0.58345365375922	0.762	0.542	0	fibroblast	SELENOP
C6orf48	0	0.583309766052174	0.762	0.611	0	fibroblast	C6orf48
NREP	0	0.575343692467595	0.802	0.655	0	fibroblast	NREP
FN1	0	0.572490895941858	0.471	0.23	0	fibroblast	FN1
CALU	0	0.562965995824107	0.72	0.582	0	fibroblast	CALU
HMGN2	0	0.561426042372573	0.927	0.896	0	fibroblast	HMGN2
SFRP1	0	0.557860894656365	0.627	0.41	0	fibroblast	SFRP1
MEST	0	0.555812224679084	0.726	0.569	0	fibroblast	MEST
RBFOX2	0	0.554760301333452	0.543	0.41	0	fibroblast	RBFOX2
IER5L	0	0.548653545705673	0.507	0.364	0	fibroblast	IER5L
KCNQ1OT1	0	0.546011739713101	0.916	0.765	0	fibroblast	KCNQ1OT1
SERPINE2	0	0.540963627940708	0.66	0.51	0	fibroblast	SERPINE2
TIMP1	0	0.538675544828914	0.852	0.698	0	fibroblast	TIMP1
EVA1B	0	0.536786562289254	0.59	0.373	0	fibroblast	EVA1B
SERPINH1	0	0.525669519348303	0.758	0.608	0	fibroblast	SERPINH1
CTSC	0	0.518045941567404	0.682	0.527	0	fibroblast	CTSC
RRBP1	0	0.484299020721041	0.676	0.597	0	fibroblast	RRBP1
TPM1	0	0.480684663173355	0.771	0.556	0	fibroblast	TPM1
FOS	0	0.473672439300372	0.876	0.838	0	fibroblast	FOS
SPARC	0	0.47224596899774	0.902	0.705	0	fibroblast	SPARC
PEG3	0	0.472169039885166	0.774	0.606	0	fibroblast	PEG3
IGFBP4	0	0.460366957151985	0.723	0.568	0	fibroblast	IGFBP4
ITM2C	0	0.451396635352519	0.843	0.738	0	fibroblast	ITM2C
KDELR2	0	0.448067772367892	0.695	0.614	0	fibroblast	KDELR2
SEPT7	0	0.411435790512809	0.928	0.872	0	fibroblast	SEPT7
TPM2	0	0.40966897932545	0.729	0.5	0	fibroblast	TPM2
SSR2	0	0.406696983990121	0.863	0.79	0	fibroblast	SSR2
ZFAS1	0	0.404864165956918	0.911	0.846	0	fibroblast	ZFAS1
NUCKS1	0	0.403539000071834	0.893	0.87	0	fibroblast	NUCKS1
TTC3	0	0.401325611316717	0.828	0.756	0	fibroblast	TTC3
CIRBP	0	0.394528705846839	0.954	0.908	0	fibroblast	CIRBP
MARCKS	0	0.376201421498129	0.961	0.844	0	fibroblast	MARCKS
CD81	0	0.37258649730148	0.949	0.899	0	fibroblast	CD81
HNRNPA1	0	0.319717433877212	0.996	0.98	0	fibroblast	HNRNPA1
PGRMC1	0	0.316549647676179	0.781	0.645	0	fibroblast	PGRMC1
RPL13A	0	0.310655471653662	0.999	0.995	0	fibroblast	RPL13A
RPL10	0	0.299278220858424	1	0.998	0	fibroblast	RPL10
NPM1	0	0.274313856688577	0.995	0.977	0	fibroblast	NPM1
RPS11	0	0.271230500575927	0.995	0.987	0	fibroblast	RPS11
RPL21	0	0.269984330380798	0.999	0.994	0	fibroblast	RPL21
UBC	0	0.26538011238257	0.972	0.96	0	fibroblast	UBC
BST2	0	0.265185610905379	0.777	0.616	0	fibroblast	BST2
RPS8	0	0.257197507474223	1	0.997	0	fibroblast	RPS8
LDB2	5.02136319498961e-303	0.617112681629272	0.297	0.158	1.30932045309354e-298	fibroblast	LDB2
SNHG8	5.62312009103737e-299	0.411516785036713	0.722	0.655	1.46622856373799e-294	fibroblast	SNHG8
UBE2C	8.89305039063361e-298	1.11976594942104	0.281	0.155	2.31886288935771e-293	fibroblast	UBE2C
KDELR1	6.06310894191734e-295	0.335336424767017	0.776	0.724	1.58095565660495e-290	fibroblast	KDELR1
MEIS2	4.10973292785298e-293	0.572140988963054	0.491	0.349	1.07161286093767e-288	fibroblast	MEIS2
HMGB1	4.86202034378838e-293	0.328833585414305	0.96	0.965	1.26777180464282e-288	fibroblast	HMGB1
FBXO17	4.05004997655066e-292	0.585492527389282	0.405	0.265	1.05605053138559e-287	fibroblast	FBXO17
ZEB2	2.14341216396054e-290	0.490235883505381	0.562	0.419	5.58894721752711e-286	fibroblast	ZEB2
H1FX	3.2096756990979e-289	0.365197479115649	0.813	0.765	8.36922938539779e-285	fibroblast	H1FX
DDR2	5.03483014860449e-284	0.649142067426602	0.361	0.224	1.31283196124862e-279	fibroblast	DDR2
WNT5A	9.68829672291484e-283	0.561814983287731	0.469	0.328	2.52622337050004e-278	fibroblast	WNT5A
ADGRA2	1.42849115544193e-279	0.641260264936827	0.328	0.194	3.72479068781483e-275	fibroblast	ADGRA2
SELENBP1	2.78574438365438e-279	0.710694600056131	0.282	0.155	7.26382848037879e-275	fibroblast	SELENBP1
H2AFX	2.29256449273625e-278	0.760686205113451	0.499	0.401	5.97786191480976e-274	fibroblast	H2AFX
GPX8	3.46822094327685e-278	0.585237831677259	0.432	0.299	9.04338610959437e-274	fibroblast	GPX8
EFEMP2	5.93872566645849e-276	0.535700748636618	0.43	0.291	1.54852271752905e-271	fibroblast	EFEMP2
MCC	1.37378377770633e-274	0.753121995322774	0.278	0.156	3.58214120036927e-270	fibroblast	MCC
SELENOM	1.3698565400875e-271	0.716815732140972	0.341	0.215	3.57190092827815e-267	fibroblast	SELENOM
RAB34	1.52388595388382e-271	0.419315071508756	0.584	0.459	3.97353262475205e-267	fibroblast	RAB34
TMEM173	1.04582168872031e-269	0.622216826299906	0.319	0.186	2.7269800533382e-265	fibroblast	TMEM173
DES	1.64922961499852e-269	0.697306494001322	0.29	0.162	4.30036622110864e-265	fibroblast	DES
QPRT	5.85122176870255e-269	0.397807823962538	0.631	0.514	1.52570607618919e-264	fibroblast	QPRT
MRC2	4.36696182720872e-268	0.626743144035351	0.342	0.209	1.13868529644467e-263	fibroblast	MRC2
CNN3	1.02990318318142e-267	0.408338522704919	0.63	0.519	2.68547255014554e-263	fibroblast	CNN3
SH3PXD2A	1.61896879514236e-267	0.712404064383588	0.318	0.191	4.2214611333337e-263	fibroblast	SH3PXD2A
SOCS1	1.10657862374778e-266	0.651402742271486	0.418	0.286	2.88540376142234e-262	fibroblast	SOCS1
TYMS	5.6579089100659e-262	0.853096142164464	0.322	0.202	1.47529974829968e-257	fibroblast	TYMS
SYNPO2	1.50343884508017e-256	0.659946905673422	0.274	0.151	3.92021678854655e-252	fibroblast	SYNPO2
PLAGL1	5.54626752974368e-256	0.339862985537188	0.691	0.586	1.44618925838066e-251	fibroblast	PLAGL1
SPATS2L	2.10891256875536e-255	0.5123591310389	0.405	0.27	5.4989895230296e-251	fibroblast	SPATS2L
WLS	2.32167703444213e-255	0.601450465388198	0.399	0.271	6.05377286730786e-251	fibroblast	WLS
ESD	2.05962894950499e-253	0.361551188864576	0.701	0.641	5.37048248583427e-249	fibroblast	ESD
ZFPM2	1.04580069166702e-247	0.640480540921033	0.291	0.17	2.72692530352175e-243	fibroblast	ZFPM2
FOSB	2.43842865735812e-247	0.418520378234672	0.743	0.673	6.35820272406129e-243	fibroblast	FOSB
JPH4	3.96079317386726e-245	0.626663908863106	0.278	0.157	1.03277682008589e-240	fibroblast	JPH4
NRK	1.30138604115867e-241	0.400735046947505	0.538	0.398	3.39336410232122e-237	fibroblast	NRK
LMNA	2.44202303443148e-240	0.448377631957456	0.542	0.417	6.36757506228008e-236	fibroblast	LMNA
IRF1	1.84856609785933e-239	0.666625519070998	0.526	0.427	4.8201361001682e-235	fibroblast	IRF1
NOTCH2	2.05356054710346e-239	0.477520291865139	0.512	0.391	5.35465912657227e-235	fibroblast	NOTCH2
CNRIP1	5.14019323757919e-226	0.577818663861327	0.275	0.159	1.34030538669877e-221	fibroblast	CNRIP1
JUND	3.17542089144733e-225	0.307130016331626	0.922	0.916	8.27990997444892e-221	fibroblast	JUND
HIF3A	9.97677261933224e-225	0.576233755029407	0.389	0.267	2.60144346049088e-220	fibroblast	HIF3A
CNTFR	3.27875757777912e-222	0.504389580111864	0.29	0.169	8.54936038405905e-218	fibroblast	CNTFR
MYLK	6.58013173702468e-220	0.390290514919985	0.367	0.236	1.71576935042918e-215	fibroblast	MYLK
SOCS3	8.45322436948892e-220	0.549445701119695	0.484	0.364	2.20417825434424e-215	fibroblast	SOCS3
COL4A5	1.08495520875364e-217	0.670901915857575	0.314	0.203	2.82902070682513e-213	fibroblast	COL4A5
PLS3	2.1390175384484e-215	0.630480087465906	0.316	0.203	5.5774882315042e-211	fibroblast	PLS3
GPX7	1.94153559389399e-212	0.533678276597784	0.395	0.279	5.06255406107859e-208	fibroblast	GPX7
IGF2.1	1.68925757957325e-211	0.588488796580706	0.292	0.179	4.40473913873726e-207	fibroblast	IGF2.1
EHBP1	8.98447071728687e-211	0.66375721327334	0.313	0.205	2.34270073953255e-206	fibroblast	EHBP1
JUNB	9.67938382507895e-209	0.467900570705413	0.798	0.76	2.52389933238934e-204	fibroblast	JUNB
ROBO2	4.08046782036316e-205	0.632510685408769	0.265	0.157	1.06398198415969e-200	fibroblast	ROBO2
RNF24	4.05077739554923e-194	0.638980101602905	0.341	0.236	1.05624020588946e-189	fibroblast	RNF24
PLAT	3.94047901965952e-192	0.369823581855613	0.299	0.181	1.02747990437622e-187	fibroblast	PLAT
TOP2A	8.87238899604131e-190	1.03877191341814	0.289	0.192	2.31347543071777e-185	fibroblast	TOP2A
MIR99AHG	1.09010245770322e-189	0.597702370303695	0.344	0.238	2.84244215846114e-185	fibroblast	MIR99AHG
TCF7L1	2.6010572090782e-188	0.558706166957889	0.279	0.173	6.78225667267141e-184	fibroblast	TCF7L1
PMEPA1	2.93171356720295e-188	0.622174941699736	0.296	0.193	7.64444312648169e-184	fibroblast	PMEPA1
CENPW	4.59046564799967e-188	0.668287703402332	0.309	0.21	1.19696391771591e-183	fibroblast	CENPW
SERTAD1	4.60838605492536e-188	0.543218674645805	0.502	0.41	1.20163666382179e-183	fibroblast	SERTAD1
ZNF503	5.44929242423043e-186	0.421470013150778	0.504	0.399	1.42090299961808e-181	fibroblast	ZNF503
CBX6	5.78486732076686e-186	0.544233972195926	0.36	0.254	1.50840415388996e-181	fibroblast	CBX6
NRP2	7.35912416641278e-186	0.395050896725319	0.315	0.2	1.91889162639213e-181	fibroblast	NRP2
PSD3	2.99837362744469e-183	0.602042138337713	0.336	0.233	7.81825923356204e-179	fibroblast	PSD3
ZNF521	9.55749630647817e-182	0.570675490834186	0.266	0.163	2.49211716191418e-177	fibroblast	ZNF521
PLPP1	3.07408694749284e-181	0.625867705841019	0.267	0.168	8.01568171558759e-177	fibroblast	PLPP1
JUN	8.15992280589959e-181	0.347779338911605	0.823	0.767	2.12769987163832e-176	fibroblast	JUN
NDN	7.29490114732777e-178	0.273537358251717	0.68	0.606	1.90214547416572e-173	fibroblast	NDN
SYNE1	9.71389813736955e-178	0.525066527426459	0.313	0.207	2.53289893931911e-173	fibroblast	SYNE1
LMCD1	4.81686686013416e-176	0.50507360757771	0.294	0.188	1.25599803377998e-171	fibroblast	LMCD1
TXNIP	2.35131591467864e-175	0.273041368237941	0.654	0.567	6.13105624752457e-171	fibroblast	TXNIP
OAF	2.4094885822457e-175	0.640442656697131	0.271	0.172	6.28274147820565e-171	fibroblast	OAF
NUSAP1	4.37203372268305e-174	0.952077278542591	0.279	0.188	1.14000779318961e-169	fibroblast	NUSAP1
HOXD8	2.42554898969774e-172	0.5712966501104	0.338	0.236	6.32461899063685e-168	fibroblast	HOXD8
PALLD	5.58270285134513e-172	0.381627435447265	0.433	0.32	1.45568976848824e-167	fibroblast	PALLD
ID2	1.36082757990154e-169	0.422232730351185	0.603	0.526	3.54835791459327e-165	fibroblast	ID2
MXRA8	2.67253718044045e-169	0.425922052336029	0.264	0.162	6.96864069799848e-165	fibroblast	MXRA8
TSPAN5	1.71252955894144e-168	0.452005622579233	0.377	0.272	4.4654208249398e-164	fibroblast	TSPAN5
KIF20B	2.89502548343022e-168	0.786525808488996	0.273	0.182	7.54877894804429e-164	fibroblast	KIF20B
RASL11B	9.64095416403021e-167	0.265867786366758	0.423	0.301	2.51387879827088e-162	fibroblast	RASL11B
AEBP1	3.25733807485481e-165	0.579554990591186	0.266	0.17	8.49350903018392e-161	fibroblast	AEBP1
PBX1	5.05397176890548e-163	0.328259535278242	0.607	0.52	1.3178231387421e-158	fibroblast	PBX1
RND3	1.27290982576181e-160	0.39989148145174	0.465	0.354	3.31911237067391e-156	fibroblast	RND3
BCL7C	9.91392001301002e-159	0.406722115377834	0.483	0.396	2.58505464339236e-154	fibroblast	BCL7C
TUBB	5.46616424315347e-157	0.260737817760981	0.937	0.936	1.42530232640227e-152	fibroblast	TUBB
SEPT10	1.4195260876909e-156	0.488740716213627	0.384	0.293	3.70141427365401e-152	fibroblast	SEPT10
COL18A1	1.48396300287817e-156	0.330274414895077	0.472	0.358	3.86943353000482e-152	fibroblast	COL18A1
DNAJB1	3.98206352482259e-156	0.435931791999396	0.649	0.605	1.03832306409749e-151	fibroblast	DNAJB1
DEK	6.29822263639171e-156	0.321744759248119	0.685	0.675	1.64226155243914e-151	fibroblast	DEK
HOXD9	7.59362773249096e-156	0.505024737172691	0.373	0.274	1.98003843124702e-151	fibroblast	HOXD9
TLE1	2.08143528330293e-153	0.511291289004541	0.38	0.289	5.42734250121239e-149	fibroblast	TLE1
SLC40A1	2.97224263127292e-149	0.276618422146017	0.433	0.333	7.75012266104414e-145	fibroblast	SLC40A1
LHX9	1.05295631191378e-148	0.363436046539996	0.461	0.343	2.74558358331517e-144	fibroblast	LHX9
SEC31A	5.17037271299026e-148	0.385516841579026	0.567	0.517	1.34817468491221e-143	fibroblast	SEC31A
FKBP10	3.97659803020938e-146	0.411993924686032	0.42	0.326	1.0368979363771e-141	fibroblast	FKBP10
RASSF8	4.67908979176099e-145	0.484940024355739	0.302	0.209	1.22007266320168e-140	fibroblast	RASSF8
NORAD	2.91862553986594e-144	0.425702019063059	0.537	0.473	7.61031609520045e-140	fibroblast	NORAD
ZC2HC1A	4.77297372948042e-144	0.528108940830536	0.322	0.234	1.24455289996202e-139	fibroblast	ZC2HC1A
MAD2L1	1.33962320280428e-142	0.67837771732236	0.27	0.187	3.49306750131216e-138	fibroblast	MAD2L1
PTPRD	1.10197354586745e-141	0.539796480320661	0.266	0.177	2.87339602084937e-137	fibroblast	PTPRD
BIN1	1.46023206444868e-139	0.307570731385619	0.453	0.361	3.80755510804993e-135	fibroblast	BIN1
IMPDH2	1.62033989788791e-139	0.319156047465897	0.613	0.561	4.22503628374271e-135	fibroblast	IMPDH2
MEG8	8.87738631644254e-138	0.504331363356653	0.305	0.214	2.31477848201239e-133	fibroblast	MEG8
SEC24D	1.07313238271256e-137	0.572966632756697	0.259	0.174	2.798192687923e-133	fibroblast	SEC24D
PLPP3	1.3707072042855e-137	0.532402124881954	0.276	0.188	3.57411903517443e-133	fibroblast	PLPP3
STAT3	7.15920867942565e-134	0.3250305054229	0.669	0.637	1.86676366316024e-129	fibroblast	STAT3
NES	7.30357626161032e-133	0.305451733536496	0.284	0.186	1.90440751021489e-128	fibroblast	NES
SNHG7	9.5836321403412e-132	0.379002033970539	0.556	0.5	2.49893208059397e-127	fibroblast	SNHG7
SESN3	2.61678153666059e-124	0.399067582555328	0.481	0.405	6.82325785684248e-120	fibroblast	SESN3
LTBP3	3.41782105464915e-124	0.535694369826585	0.286	0.203	8.91196839999767e-120	fibroblast	LTBP3
ARMCX3	5.10767692391929e-124	0.393042531554209	0.468	0.394	1.33182675791196e-119	fibroblast	ARMCX3
EGR1	1.44156442947413e-121	0.330257139106072	0.7	0.654	3.7588792498538e-117	fibroblast	EGR1
CRTAP	1.44236082861261e-121	0.418897677636684	0.436	0.362	3.76095586060737e-117	fibroblast	CRTAP
CAMLG	2.9623440901625e-121	0.351698452229354	0.565	0.52	7.72431221509873e-117	fibroblast	CAMLG
ARHGAP28	6.63802453103527e-121	0.489312771448972	0.297	0.215	1.73086489646745e-116	fibroblast	ARHGAP28
BTG3	7.31714771632882e-121	0.452867867236545	0.376	0.297	1.90794626703274e-116	fibroblast	BTG3
NENF	1.18428886625971e-120	0.35725968103514	0.503	0.439	3.08803321877219e-116	fibroblast	NENF
RPL17	3.45220181251323e-120	0.289382742538777	0.665	0.659	9.00161622612826e-116	fibroblast	RPL17
TMEM263	4.02218795684705e-119	0.444641102114885	0.381	0.302	1.04878550974787e-114	fibroblast	TMEM263
CCDC34	5.78780175850438e-119	0.423713858861997	0.472	0.412	1.50916930853002e-114	fibroblast	CCDC34
RRAS	5.58437814993421e-114	0.390923227186197	0.267	0.185	1.45612660259535e-109	fibroblast	RRAS
NDRG2	5.22251816974664e-112	0.504643161702191	0.251	0.174	1.36177161276144e-107	fibroblast	NDRG2
CNTLN	2.59565170415129e-109	0.42851619431228	0.415	0.348	6.76816181857448e-105	fibroblast	CNTLN
TWIST1	1.51914430044935e-107	0.497869099034808	0.265	0.188	3.96116876342169e-103	fibroblast	TWIST1
FXYD6	1.57362143914416e-107	0.29065596005981	0.616	0.562	4.1032179025684e-103	fibroblast	FXYD6
ST3GAL4	4.13970508167764e-107	0.436127601918161	0.292	0.213	1.07942810004745e-102	fibroblast	ST3GAL4
PDS5B	6.54814194251111e-107	0.402563640782691	0.47	0.414	1.70742801150977e-102	fibroblast	PDS5B
IKBIP	1.57626747080797e-106	0.481327084323738	0.297	0.222	4.11011743013178e-102	fibroblast	IKBIP
SMAD5	3.35358288415164e-105	0.363329442919671	0.528	0.488	8.74446737042539e-101	fibroblast	SMAD5
BNIP3L	4.51460461498054e-105	0.257916698314175	0.692	0.675	1.17718315335618e-100	fibroblast	BNIP3L
CKS1B	5.95837877333798e-103	0.449290842555851	0.465	0.411	1.55364726514788e-98	fibroblast	CKS1B
TRA2B	8.56670252325238e-103	0.252819790392986	0.71	0.712	2.23376768293806e-98	fibroblast	TRA2B
SORBS3	5.53590685065413e-102	0.468073511994995	0.275	0.201	1.44348771130807e-97	fibroblast	SORBS3
KLHDC8A	7.26673042127109e-102	0.393628882789732	0.317	0.237	1.89479995734644e-97	fibroblast	KLHDC8A
CCDC8	7.50800451045861e-100	0.426570026899541	0.305	0.229	1.95771217610208e-95	fibroblast	CCDC8
AP3S1	7.15081641468888e-99	0.401899266651127	0.443	0.388	1.86457538013013e-94	fibroblast	AP3S1
IER2	1.49502530862079e-97	0.254876862568032	0.779	0.756	3.89827849222872e-93	fibroblast	IER2
EPS8	1.7223238532257e-97	0.47638284668281	0.272	0.199	4.49095944728601e-93	fibroblast	EPS8
ATF4	2.49573627836361e-97	0.268379728720618	0.655	0.637	6.50763234583311e-93	fibroblast	ATF4
HEBP1	8.91785777291692e-95	0.364404587169557	0.404	0.334	2.32533141428809e-90	fibroblast	HEBP1
MAGEH1	3.72551076098044e-94	0.454574240625945	0.299	0.228	9.71426930925649e-90	fibroblast	MAGEH1
GOLIM4	8.04471715987445e-93	0.411087654429576	0.331	0.262	2.09765999943726e-88	fibroblast	GOLIM4
FBLIM1	1.74968057747769e-92	0.48113446653367	0.253	0.182	4.56229210577308e-88	fibroblast	FBLIM1
SGCE	7.87795056634952e-92	0.379369430669729	0.35	0.277	2.05417561017564e-87	fibroblast	SGCE
PEG10	9.85166532396991e-92	0.298331466264134	0.503	0.439	2.56882173322516e-87	fibroblast	PEG10
TIMP3	4.33351290473129e-91	0.294552860118164	0.333	0.253	1.12996348990868e-86	fibroblast	TIMP3
PPP1R15A	5.20823446231032e-91	0.274245166717399	0.637	0.61	1.35804713604742e-86	fibroblast	PPP1R15A
TWSG1	8.54757522474545e-90	0.456325594565436	0.276	0.207	2.22878023985238e-85	fibroblast	TWSG1
PDLIM7	2.14955126946127e-89	0.344757210638408	0.353	0.281	5.60495493512026e-85	fibroblast	PDLIM7
DCTN3	1.01239063137681e-85	0.325530644290693	0.521	0.486	2.63980857131504e-81	fibroblast	DCTN3
CMBL	5.51233755672584e-85	0.4183166009241	0.284	0.216	1.43734201791626e-80	fibroblast	CMBL
GNG12	7.1342183944115e-85	0.383435911954282	0.347	0.279	1.8602474463428e-80	fibroblast	GNG12
CHSY1	2.22153582764408e-84	0.466182440932462	0.314	0.248	5.79265467058194e-80	fibroblast	CHSY1
GOLM1	1.58755185898746e-83	0.406873408798789	0.385	0.327	4.13954147230981e-79	fibroblast	GOLM1
SEMA6A	2.28272423178035e-83	0.346310121642385	0.398	0.331	5.95220343436726e-79	fibroblast	SEMA6A
HMGB2	2.60243458386404e-83	0.561537545539795	0.596	0.597	6.78584817742548e-79	fibroblast	HMGB2
AHNAK	1.94933639743245e-81	0.405011277099716	0.479	0.437	5.08289465630511e-77	fibroblast	AHNAK
SMARCA2	5.14924456470813e-81	0.368586253922834	0.415	0.36	1.34266552024764e-76	fibroblast	SMARCA2
SVIL	1.6443352085887e-79	0.299281175870008	0.414	0.343	4.28760405639504e-75	fibroblast	SVIL
LAMB1	1.70152549448478e-76	0.339773219778009	0.347	0.278	4.43672772686906e-72	fibroblast	LAMB1
PTTG1	1.77403487714251e-76	0.67853108500207	0.302	0.245	4.62579594214909e-72	fibroblast	PTTG1
CKAP4	3.85136982490475e-76	0.288480762441589	0.501	0.453	1.00424468184391e-71	fibroblast	CKAP4
C1QTNF4	6.34586875501043e-76	0.328273295416593	0.411	0.356	1.65468527786897e-71	fibroblast	C1QTNF4
ADD3	1.62228419214169e-75	0.311115158928487	0.487	0.447	4.23010603100947e-71	fibroblast	ADD3
PDLIM2	3.90682529933918e-75	0.29268241469682	0.265	0.203	1.01870469680269e-70	fibroblast	PDLIM2
FKBP9	8.40293555694982e-75	0.396743503370899	0.269	0.205	2.19106544647467e-70	fibroblast	FKBP9
H1F0	6.05653553231954e-73	0.389790668029942	0.479	0.436	1.57924164005232e-68	fibroblast	H1F0
ALDH2	7.04575622204741e-72	0.355392730799355	0.334	0.271	1.83718093489886e-67	fibroblast	ALDH2
CENPF	1.48068805981414e-70	0.663882064783013	0.302	0.245	3.86089411596536e-66	fibroblast	CENPF
UBE2T	2.92003444381797e-68	0.529889579620278	0.269	0.216	7.61398981225536e-64	fibroblast	UBE2T
PLK2	5.82607640605055e-68	0.256662409734605	0.517	0.461	1.51914942287768e-63	fibroblast	PLK2
TCEAL8	9.73836136464028e-68	0.257852828275547	0.538	0.504	2.53927772582995e-63	fibroblast	TCEAL8
SLC2A4RG	1.45634814424715e-67	0.35377140110812	0.346	0.288	3.79742778612444e-63	fibroblast	SLC2A4RG
DESI2	4.03105986154832e-67	0.352751157683084	0.4	0.35	1.05109885889872e-62	fibroblast	DESI2
PFN2	8.54211590518384e-67	0.283767794958472	0.477	0.435	2.22735672227669e-62	fibroblast	PFN2
TMEM18	9.890271524711e-67	0.347728378367585	0.428	0.39	2.57888830006839e-62	fibroblast	TMEM18
GOLGA2	6.25869528347278e-66	0.404777676015201	0.325	0.272	1.63195479516553e-61	fibroblast	GOLGA2
CTDSPL	5.1251440483592e-63	0.377309505460934	0.266	0.21	1.33638131060966e-58	fibroblast	CTDSPL
TCF7L2	7.15991971836571e-61	0.400349184771869	0.255	0.199	1.86694906656386e-56	fibroblast	TCF7L2
EZH2	9.12752041017854e-60	0.434381993411257	0.256	0.205	2.38000094695405e-55	fibroblast	EZH2
SPRY1	2.83108661617294e-59	0.457458507996459	0.264	0.21	7.38205835167094e-55	fibroblast	SPRY1
FZD2	3.31596674382973e-59	0.301405042110449	0.253	0.193	8.64638328453602e-55	fibroblast	FZD2
CEBPB	9.22589569259604e-58	0.304661718915879	0.334	0.277	2.40565230184442e-53	fibroblast	CEBPB
PARVA	1.16751592043517e-57	0.346369044517945	0.273	0.217	3.04429776253471e-53	fibroblast	PARVA
TMEM9	3.69274742288013e-57	0.32369621899164	0.438	0.405	9.62883890515995e-53	fibroblast	TMEM9
TSPAN4	3.34118628266638e-56	0.339130072832983	0.337	0.287	8.71214323205259e-52	fibroblast	TSPAN4
KMT2A	7.85901796781095e-56	0.284588736579235	0.511	0.489	2.04923893510671e-51	fibroblast	KMT2A
RCBTB2	1.27810026286092e-55	0.358093625568457	0.264	0.211	3.33264643540985e-51	fibroblast	RCBTB2
FARP1	4.51066399567418e-55	0.287625620305393	0.404	0.356	1.17615563687204e-50	fibroblast	FARP1
LTBP1	2.4501775858795e-54	0.324609750799388	0.303	0.248	6.38883805518078e-50	fibroblast	LTBP1
FNDC3B	5.05826453783013e-54	0.327548307345234	0.302	0.249	1.31894247823921e-49	fibroblast	FNDC3B
CEP170	8.77339682358149e-53	0.292090256608965	0.443	0.408	2.28766322174887e-48	fibroblast	CEP170
SMC2	1.16207150054729e-52	0.419254350983231	0.359	0.325	3.03010143767707e-48	fibroblast	SMC2
DSE	2.71696578296097e-52	0.351318663811038	0.271	0.219	7.08448827907072e-48	fibroblast	DSE
THRA	1.39392014149827e-51	0.381861225350423	0.259	0.209	3.63464676895673e-47	fibroblast	THRA
UBE2S	4.4141710361014e-51	0.298030101064662	0.634	0.651	1.15099509766344e-46	fibroblast	UBE2S
SPART	7.30999064516857e-51	0.308966125866012	0.346	0.298	1.9060800607277e-46	fibroblast	SPART
HIST1H4C	9.40137454722104e-50	0.785327003878161	0.518	0.52	2.45140841318789e-45	fibroblast	HIST1H4C
ARL1	1.42829231616438e-48	0.318412792317466	0.431	0.404	3.72427221439861e-44	fibroblast	ARL1
UFM1	2.22369024736148e-48	0.328288945747382	0.429	0.403	5.79827231999505e-44	fibroblast	UFM1
SMC4	1.64342297866618e-47	0.556424815073507	0.357	0.33	4.28522541687207e-43	fibroblast	SMC4
ZNRD1	6.46687689549164e-47	0.301298218988896	0.398	0.363	1.68623815049945e-42	fibroblast	ZNRD1
SENP7	9.65554318772801e-47	0.314499179989647	0.319	0.272	2.51768288620008e-42	fibroblast	SENP7
LBH	4.0633627609744e-45	0.335033702961064	0.367	0.329	1.05952183992407e-40	fibroblast	LBH
PIK3R1	5.97058497033824e-44	0.313615190132851	0.299	0.254	1.5568300310157e-39	fibroblast	PIK3R1
CCNB1IP1	1.41902856042035e-43	0.277488876756994	0.442	0.416	3.70011697129605e-39	fibroblast	CCNB1IP1
ACTN1	2.68409327777642e-43	0.318408083361033	0.278	0.233	6.99877322180201e-39	fibroblast	ACTN1
TBX3	1.84732720250528e-42	0.276587599727201	0.274	0.227	4.81690568053251e-38	fibroblast	TBX3
TNFRSF1A	1.60871473374037e-41	0.262433093793013	0.29	0.242	4.19472366822801e-37	fibroblast	TNFRSF1A
DUT	1.74598742028947e-41	0.27122952191048	0.597	0.616	4.5526621984048e-37	fibroblast	DUT
ITGB3BP	3.72615532801984e-40	0.389247891967662	0.262	0.224	9.71595001781174e-36	fibroblast	ITGB3BP
ILK	5.3876499061632e-40	0.2542028712294	0.401	0.367	1.40482971303206e-35	fibroblast	ILK
SLC39A7	1.80837265240938e-38	0.326371470834484	0.335	0.302	4.71533169115746e-34	fibroblast	SLC39A7
TYRO3	2.70767123884641e-38	0.255609337286577	0.33	0.286	7.06025275529202e-34	fibroblast	TYRO3
TUBA1B	4.26165747006924e-38	0.348593150293386	0.86	0.907	1.11122718532055e-33	fibroblast	TUBA1B
CCND3	2.00842966634208e-37	0.307335580273922	0.253	0.211	5.23698035498699e-33	fibroblast	CCND3
GNAI1	2.5071832849676e-36	0.270696216685685	0.346	0.306	6.53748041555302e-32	fibroblast	GNAI1
LMNB1	6.69991744770208e-36	0.369905578920356	0.252	0.216	1.74700347448832e-31	fibroblast	LMNB1
FAM3C	3.12588730865534e-35	0.327603814978243	0.358	0.331	8.1507511573188e-31	fibroblast	FAM3C
HMGXB4	3.48254009899851e-35	0.314606290263429	0.356	0.329	9.08072330813861e-31	fibroblast	HMGXB4
MAFF	1.25228646748557e-33	0.340827445657155	0.304	0.268	3.26533696396863e-29	fibroblast	MAFF
DNAJC1	3.43226302679926e-33	0.328411503531931	0.321	0.292	8.94962584237908e-29	fibroblast	DNAJC1
DNAJB4	7.64385301419061e-33	0.30534221170788	0.394	0.368	1.9931346734502e-28	fibroblast	DNAJB4
SKA2	1.61498526384172e-32	0.303626135468523	0.366	0.343	4.21107407546729e-28	fibroblast	SKA2
TRIOBP	4.12789093013085e-32	0.254452321349707	0.344	0.31	1.07634756003162e-27	fibroblast	TRIOBP
RBPMS	2.77108303334443e-31	0.273931538192132	0.288	0.253	7.2255990094456e-27	fibroblast	RBPMS
AZI2	3.74692427968915e-30	0.291390894182523	0.321	0.291	9.77010505928946e-26	fibroblast	AZI2
AC020916.1	6.60958149039797e-30	0.279127491529102	0.28	0.242	1.72344837362127e-25	fibroblast	AC020916.1
H2AFZ	1.0973093256385e-29	0.280739010752213	0.792	0.859	2.86123406660239e-25	fibroblast	H2AFZ
DAAM1	2.91798012448345e-29	0.319921148780383	0.312	0.282	7.60863317459059e-25	fibroblast	DAAM1
AGO3	4.80904814218956e-29	0.297744880468699	0.308	0.277	1.25395930307593e-24	fibroblast	AGO3
PLSCR1	8.8777259389212e-27	0.27234668341343	0.336	0.307	2.3148670385737e-22	fibroblast	PLSCR1
ARMCX1	9.27681894724149e-27	0.291280123860858	0.269	0.236	2.41893054049322e-22	fibroblast	ARMCX1
TM2D3	1.70361326988607e-26	0.306041862690987	0.3	0.273	4.44217160122792e-22	fibroblast	TM2D3
MED30	2.31381431475902e-26	0.269946955025506	0.277	0.245	6.03327082573414e-22	fibroblast	MED30
TRIP6	3.85271905296876e-26	0.288078784880242	0.274	0.243	1.00459649306161e-21	fibroblast	TRIP6
ENC1	1.24296317568277e-25	0.272899351416005	0.378	0.357	3.24102648059283e-21	fibroblast	ENC1
HES1	1.33413624829712e-25	0.267988438803363	0.378	0.35	3.47876026743475e-21	fibroblast	HES1
EEA1	2.86290576262994e-25	0.298684001038545	0.272	0.244	7.46502677605757e-21	fibroblast	EEA1
HNRNPA1P48	4.61458660426822e-24	0.300269962366329	0.341	0.324	1.20325345706294e-19	fibroblast	HNRNPA1P48
ATP2B4	1.56114451418931e-23	0.253804203818651	0.252	0.22	4.07068432074861e-19	fibroblast	ATP2B4
MAP3K20	1.81310050920337e-23	0.260265204784303	0.266	0.237	4.72765957774778e-19	fibroblast	MAP3K20
MYADM	2.31640031889946e-23	0.252506523347312	0.506	0.503	6.04001383153035e-19	fibroblast	MYADM
CDC40	2.65201467579419e-23	0.286638616435106	0.355	0.339	6.91512826713336e-19	fibroblast	CDC40
MIS18BP1	3.25217142130251e-23	0.32679335193556	0.374	0.364	8.4800369810463e-19	fibroblast	MIS18BP1
ZNF652	1.79322220850627e-22	0.306213781596338	0.272	0.247	4.67582690868011e-18	fibroblast	ZNF652
GINM1	1.98155143440693e-22	0.255437173180508	0.363	0.349	5.16689536521608e-18	fibroblast	GINM1
PRKACA	3.89135983888531e-22	0.275565615809662	0.253	0.225	1.01467207798934e-17	fibroblast	PRKACA
EPN2	3.95868079100485e-22	0.274873440666767	0.286	0.26	1.03222601625451e-17	fibroblast	EPN2
AKT2	1.09026578163684e-21	0.305871226281622	0.266	0.242	2.84286802561805e-17	fibroblast	AKT2
CTDSP1	6.58231995950863e-21	0.265841549023196	0.258	0.231	1.71633992944188e-16	fibroblast	CTDSP1
XBP1	6.56908977155468e-20	0.26281794422844	0.479	0.484	1.71289015793288e-15	fibroblast	XBP1
ZNF618	2.20831850289794e-19	0.271881288842388	0.258	0.232	5.75819049630637e-15	fibroblast	ZNF618
SPTY2D1	1.75460386018051e-18	0.314206248007856	0.278	0.259	4.57512956542068e-14	fibroblast	SPTY2D1
MAGOHB	2.00658215547572e-18	0.250796826821868	0.314	0.297	5.23216297040294e-14	fibroblast	MAGOHB
LRP6	4.0012725815708e-17	0.255128824719248	0.305	0.288	1.04333182564459e-12	fibroblast	LRP6
ANP32E	1.90280241140817e-16	0.272689689559068	0.373	0.37	4.9615572877468e-12	fibroblast	ANP32E
DTYMK	7.41161521590657e-16	0.279258245045666	0.299	0.287	1.93257866754764e-11	fibroblast	DTYMK
CEBPD	1.80469710141079e-15	0.278674561563361	0.471	0.467	4.70574769192865e-11	fibroblast	CEBPD
TXNDC15	2.78405118454282e-15	0.275864649695039	0.289	0.274	7.2594134636954e-11	fibroblast	TXNDC15
SERTAD3	3.53297086482043e-12	0.253823773954767	0.341	0.335	9.21222153001927e-08	fibroblast	SERTAD3
ARL6IP1	0.00306618714732936	0.288053648382864	0.47	0.54	1	fibroblast	ARL6IP1
CRYM	0	2.63214282495181	0.73	0.098	0	granulosa cells	CRYM
FOXL2	0	2.51264716656056	0.547	0.037	0	granulosa cells	FOXL2
C15orf48	0	2.25810330027226	0.405	0.043	0	granulosa cells	C15orf48
TOX3	0	2.1391068273784	0.635	0.1	0	granulosa cells	TOX3
KITLG	0	2.04987702289778	0.617	0.098	0	granulosa cells	KITLG
MT3	0	2.03852873479959	0.513	0.06	0	granulosa cells	MT3
RALYL	0	1.88046497954969	0.434	0.058	0	granulosa cells	RALYL
NPY	0	1.86774277192671	0.912	0.273	0	granulosa cells	NPY
IRX3	0	1.86288786628315	0.43	0.047	0	granulosa cells	IRX3
PRR15	0	1.79648411157825	0.433	0.057	0	granulosa cells	PRR15
CNTNAP4	0	1.79434407631197	0.526	0.09	0	granulosa cells	CNTNAP4
OR8D4	0	1.75257353710572	0.458	0.061	0	granulosa cells	OR8D4
CDH1	0	1.7523867424127	0.313	0.022	0	granulosa cells	CDH1
GIPC2	0	1.73775670373087	0.386	0.039	0	granulosa cells	GIPC2
NPNT	0	1.70962146721723	0.49	0.096	0	granulosa cells	NPNT
GREB1	0	1.70941981255283	0.392	0.053	0	granulosa cells	GREB1
IRX5	0	1.68941207085547	0.339	0.034	0	granulosa cells	IRX5
CCDC73	0	1.6804234001041	0.534	0.099	0	granulosa cells	CCDC73
PDK1	0	1.60474975196332	0.593	0.148	0	granulosa cells	PDK1
TAC1	0	1.57490954060968	0.317	0.053	0	granulosa cells	TAC1
FREM2	0	1.5720468756802	0.396	0.068	0	granulosa cells	FREM2
KCNIP4	0	1.57026503979708	0.376	0.051	0	granulosa cells	KCNIP4
DSEL	0	1.57008497016383	0.722	0.302	0	granulosa cells	DSEL
VAT1L	0	1.5664436253246	0.278	0.028	0	granulosa cells	VAT1L
RELN	0	1.52360394013801	0.292	0.03	0	granulosa cells	RELN
PNCK	0	1.51703453720676	0.447	0.096	0	granulosa cells	PNCK
CAB39L	0	1.50801242303233	0.289	0.051	0	granulosa cells	CAB39L
NRXN3	0	1.50800261607762	0.284	0.052	0	granulosa cells	NRXN3
SERPINB9	0	1.48944137422639	0.532	0.152	0	granulosa cells	SERPINB9
MET	0	1.48857420871388	0.276	0.028	0	granulosa cells	MET
TM7SF2	0	1.47822853324654	0.507	0.107	0	granulosa cells	TM7SF2
CRNDE	0	1.46638963321396	0.522	0.142	0	granulosa cells	CRNDE
CAPN12	0	1.4597712404388	0.268	0.039	0	granulosa cells	CAPN12
CAV2	0	1.44949163141974	0.661	0.205	0	granulosa cells	CAV2
DPP10	0	1.44705047506586	0.501	0.119	0	granulosa cells	DPP10
XIST	0	1.44466821154777	0.636	0.206	0	granulosa cells	XIST
MCF2L2	0	1.42349936575352	0.348	0.065	0	granulosa cells	MCF2L2
SLC35F2	0	1.41089340083282	0.432	0.094	0	granulosa cells	SLC35F2
WNT6	0	1.4085745869992	0.702	0.16	0	granulosa cells	WNT6
GATM	0	1.40259193855864	0.755	0.261	0	granulosa cells	GATM
EPN3	0	1.39403788447859	0.299	0.042	0	granulosa cells	EPN3
SERINC5	0	1.37508073251741	0.866	0.435	0	granulosa cells	SERINC5
SLC16A10	0	1.35346447799518	0.285	0.069	0	granulosa cells	SLC16A10
KRT18	0	1.3485862096003	0.779	0.354	0	granulosa cells	KRT18
SPRR2F	0	1.3412494585065	0.85	0.264	0	granulosa cells	SPRR2F
AKR1C1	0	1.33609527708888	0.341	0.075	0	granulosa cells	AKR1C1
FAM210B	0	1.33000328808793	0.714	0.319	0	granulosa cells	FAM210B
MT1E	0	1.32757782960266	0.31	0.079	0	granulosa cells	MT1E
TVP23A	0	1.32524333409687	0.39	0.085	0	granulosa cells	TVP23A
PRKAR2B	0	1.30312719568114	0.791	0.405	0	granulosa cells	PRKAR2B
CDH3	0	1.30265544689029	0.387	0.099	0	granulosa cells	CDH3
TCEAL2	0	1.29532426138165	0.633	0.193	0	granulosa cells	TCEAL2
LHX2	0	1.29340441653688	0.33	0.047	0	granulosa cells	LHX2
PCP4	0	1.29333087947453	0.335	0.075	0	granulosa cells	PCP4
WIPF3	0	1.27947787580908	0.577	0.157	0	granulosa cells	WIPF3
HSD17B1	0	1.27639164574859	0.276	0.06	0	granulosa cells	HSD17B1
DPEP1	0	1.27393654557024	0.339	0.072	0	granulosa cells	DPEP1
CDH7	0	1.27262200412422	0.444	0.113	0	granulosa cells	CDH7
CARMIL1	0	1.27224985255153	0.356	0.087	0	granulosa cells	CARMIL1
TMEM65	0	1.27054782049255	0.426	0.119	0	granulosa cells	TMEM65
SPINT2	0	1.26618908406651	0.838	0.391	0	granulosa cells	SPINT2
LTBP2	0	1.24995733040558	0.299	0.06	0	granulosa cells	LTBP2
GJA1	0	1.24952733673359	0.338	0.091	0	granulosa cells	GJA1
MME	0	1.24872596736655	0.481	0.138	0	granulosa cells	MME
TXNDC17	0	1.2451078328104	0.845	0.571	0	granulosa cells	TXNDC17
PDRG1	0	1.24321751403317	0.667	0.297	0	granulosa cells	PDRG1
MB21D2	0	1.24243074059491	0.31	0.067	0	granulosa cells	MB21D2
TRIM73	0	1.2370114679796	0.322	0.077	0	granulosa cells	TRIM73
HRASLS	0	1.236697643059	0.299	0.077	0	granulosa cells	HRASLS
CCDC170	0	1.23651080775444	0.481	0.144	0	granulosa cells	CCDC170
DIRAS3	0	1.23023837750258	0.43	0.111	0	granulosa cells	DIRAS3
CAV1	0	1.20421650857596	0.724	0.225	0	granulosa cells	CAV1
SOX6	0	1.19672591471761	0.411	0.109	0	granulosa cells	SOX6
CEMIP2	0	1.18846098613709	0.463	0.179	0	granulosa cells	CEMIP2
HOPX	0	1.1820522094007	0.669	0.261	0	granulosa cells	HOPX
ZNF503-AS2	0	1.17129088242857	0.278	0.058	0	granulosa cells	ZNF503-AS2
REPS2	0	1.15715764500133	0.333	0.099	0	granulosa cells	REPS2
KRT8	0	1.15284877504324	0.788	0.377	0	granulosa cells	KRT8
FAM213A	0	1.14616813010976	0.913	0.598	0	granulosa cells	FAM213A
MT-ND4L	0	1.14537667460569	0.866	0.524	0	granulosa cells	MT-ND4L
MT-ATP8	0	1.14449227556869	0.398	0.121	0	granulosa cells	MT-ATP8
CMIP	0	1.13857071994097	0.612	0.247	0	granulosa cells	CMIP
ETNK2	0	1.137497408105	0.482	0.161	0	granulosa cells	ETNK2
IFI6	0	1.13620738158446	0.485	0.187	0	granulosa cells	IFI6
DMKN	0	1.13231772899819	0.515	0.177	0	granulosa cells	DMKN
LSAMP	0	1.12894616182226	0.518	0.184	0	granulosa cells	LSAMP
SDC4	0	1.10837620092882	0.31	0.088	0	granulosa cells	SDC4
GATA6-AS1	0	1.10157790990698	0.354	0.1	0	granulosa cells	GATA6-AS1
LEF1	0	1.09309061118798	0.567	0.21	0	granulosa cells	LEF1
SLC38A1	0	1.09137009653885	0.374	0.103	0	granulosa cells	SLC38A1
DPP10-AS1	0	1.08473697009528	0.311	0.091	0	granulosa cells	DPP10-AS1
KCTD12	0	1.08428323506731	0.756	0.42	0	granulosa cells	KCTD12
TPD52L1	0	1.06466461687016	0.436	0.133	0	granulosa cells	TPD52L1
LRRTM1	0	1.06193277789032	0.261	0.057	0	granulosa cells	LRRTM1
DMD	0	1.06129158806514	0.433	0.152	0	granulosa cells	DMD
EMX2	0	1.05896347128505	0.658	0.265	0	granulosa cells	EMX2
IGDCC4	0	1.05715393737056	0.352	0.098	0	granulosa cells	IGDCC4
PPP1R1A	0	1.05587604726687	0.417	0.113	0	granulosa cells	PPP1R1A
KIAA1522	0	1.05555614346023	0.312	0.093	0	granulosa cells	KIAA1522
GABRG1	0	1.0488640297727	0.264	0.051	0	granulosa cells	GABRG1
MGARP	0	1.04525086186974	0.394	0.103	0	granulosa cells	MGARP
TCHP	0	1.04197119799008	0.44	0.175	0	granulosa cells	TCHP
NAV2	0	1.03625245046658	0.358	0.122	0	granulosa cells	NAV2
SETDB2	0	1.03371536891322	0.357	0.141	0	granulosa cells	SETDB2
PRSS35	0	1.03285348499847	0.544	0.275	0	granulosa cells	PRSS35
DPYSL3	0	1.03220416285935	0.342	0.104	0	granulosa cells	DPYSL3
CTNNAL1	0	1.02347756227877	0.806	0.442	0	granulosa cells	CTNNAL1
MT2A	0	1.02045856976304	0.515	0.262	0	granulosa cells	MT2A
TSPAN13	0	1.01986743184565	0.5	0.201	0	granulosa cells	TSPAN13
C4orf48	0	1.01815433969823	0.845	0.553	0	granulosa cells	C4orf48
MBNL3	0	1.01002370128177	0.582	0.259	0	granulosa cells	MBNL3
IL1R1	0	0.999724980130358	0.263	0.067	0	granulosa cells	IL1R1
THSD7A	0	0.99591408740431	0.324	0.083	0	granulosa cells	THSD7A
ANXA4	0	0.994495919010435	0.462	0.187	0	granulosa cells	ANXA4
SLC16A1	0	0.985851715872772	0.498	0.249	0	granulosa cells	SLC16A1
RALGPS2	0	0.984281375395413	0.467	0.205	0	granulosa cells	RALGPS2
PROCR	0	0.983606036515185	0.284	0.085	0	granulosa cells	PROCR
SREK1IP1	0	0.975855321603811	0.614	0.351	0	granulosa cells	SREK1IP1
CFI	0	0.975163200872062	0.589	0.25	0	granulosa cells	CFI
MSI2	0	0.970872215980392	0.77	0.411	0	granulosa cells	MSI2
TCEA3	0	0.969903373972479	0.58	0.219	0	granulosa cells	TCEA3
CLCN5	0	0.968508831807788	0.606	0.277	0	granulosa cells	CLCN5
RPRM	0	0.967302370660392	0.289	0.109	0	granulosa cells	RPRM
SORD	0	0.964420849255289	0.347	0.156	0	granulosa cells	SORD
SLC2A1	0	0.954987911093888	0.287	0.121	0	granulosa cells	SLC2A1
LMBR1	0	0.954522529252825	0.374	0.144	0	granulosa cells	LMBR1
EMX2OS	0	0.947378413138729	0.353	0.121	0	granulosa cells	EMX2OS
WNT2B	0	0.944470350093708	0.437	0.169	0	granulosa cells	WNT2B
PLA2G16	0	0.942595844107941	0.465	0.16	0	granulosa cells	PLA2G16
MAP3K1	0	0.942284912856799	0.552	0.253	0	granulosa cells	MAP3K1
TRANK1	0	0.941165539151208	0.251	0.091	0	granulosa cells	TRANK1
CYSTM1	0	0.938083603342834	0.548	0.216	0	granulosa cells	CYSTM1
FBXO21	0	0.937208678140363	0.693	0.395	0	granulosa cells	FBXO21
ZNF431	0	0.934409228340965	0.613	0.304	0	granulosa cells	ZNF431
MT1X	0	0.931251056869697	0.437	0.167	0	granulosa cells	MT1X
KANSL1L	0	0.929740748751186	0.283	0.108	0	granulosa cells	KANSL1L
MAP2	0	0.926852960154454	0.365	0.126	0	granulosa cells	MAP2
TSTD1	0	0.922889419433438	0.495	0.207	0	granulosa cells	TSTD1
AP002884.1	0	0.919596394638541	0.287	0.092	0	granulosa cells	AP002884.1
LINC01089	0	0.917737910076024	0.251	0.105	0	granulosa cells	LINC01089
PTPRF	0	0.917586831022364	0.431	0.189	0	granulosa cells	PTPRF
NSG1	0	0.911571521558186	0.576	0.286	0	granulosa cells	NSG1
YPEL2	0	0.909591623545947	0.455	0.182	0	granulosa cells	YPEL2
PLA2G12A	0	0.909253155484063	0.506	0.216	0	granulosa cells	PLA2G12A
ABO	0	0.908030082457611	0.262	0.078	0	granulosa cells	ABO
DPF3	0	0.907517825426616	0.378	0.146	0	granulosa cells	DPF3
NR5A1	0	0.905349396172353	0.322	0.113	0	granulosa cells	NR5A1
LCA5	0	0.894920747361171	0.324	0.122	0	granulosa cells	LCA5
CCDC126	0	0.890005349669922	0.292	0.113	0	granulosa cells	CCDC126
KCTD8	0	0.888408857153016	0.269	0.102	0	granulosa cells	KCTD8
SLC25A38	0	0.887446626596019	0.4	0.166	0	granulosa cells	SLC25A38
SACM1L	0	0.88382064304827	0.334	0.142	0	granulosa cells	SACM1L
PLCB1	0	0.879611963200345	0.447	0.197	0	granulosa cells	PLCB1
SCARB2	0	0.875193497207021	0.64	0.381	0	granulosa cells	SCARB2
AMHR2	0	0.874962143013215	0.539	0.228	0	granulosa cells	AMHR2
MIF	0	0.872372584619921	0.918	0.698	0	granulosa cells	MIF
BCAT2	0	0.8720602702846	0.428	0.174	0	granulosa cells	BCAT2
ITPR2	0	0.867846084289946	0.481	0.204	0	granulosa cells	ITPR2
MT-ND3	0	0.865456518978057	0.997	0.983	0	granulosa cells	MT-ND3
GOLGA8B	0	0.862530951180377	0.332	0.15	0	granulosa cells	GOLGA8B
ZMAT1	0	0.861279095988175	0.256	0.097	0	granulosa cells	ZMAT1
DUBR	0	0.860769663147193	0.316	0.149	0	granulosa cells	DUBR
LGALS3	0	0.854758176339103	0.454	0.191	0	granulosa cells	LGALS3
BCL2	0	0.850939247957194	0.491	0.239	0	granulosa cells	BCL2
CDH2	0	0.849449043818607	0.455	0.208	0	granulosa cells	CDH2
MED31	0	0.844805976203166	0.466	0.237	0	granulosa cells	MED31
PPP1R9A	0	0.843276711579989	0.296	0.118	0	granulosa cells	PPP1R9A
LPIN2	0	0.839839634958612	0.68	0.402	0	granulosa cells	LPIN2
DACH1	0	0.838707457897077	0.458	0.184	0	granulosa cells	DACH1
SOX4	0	0.833007151958709	0.957	0.813	0	granulosa cells	SOX4
SCD5	0	0.828824169352009	0.445	0.197	0	granulosa cells	SCD5
MYEF2	0	0.826405558688861	0.324	0.131	0	granulosa cells	MYEF2
FEZ1	0	0.826349059152696	0.276	0.098	0	granulosa cells	FEZ1
C3orf58	0	0.82296097295576	0.583	0.382	0	granulosa cells	C3orf58
SCAP	0	0.81974718341652	0.435	0.198	0	granulosa cells	SCAP
CTSV	0	0.815938373476845	0.529	0.224	0	granulosa cells	CTSV
ARL4A	0	0.815884386618641	0.675	0.451	0	granulosa cells	ARL4A
AP1S2	0	0.812971310297341	0.484	0.22	0	granulosa cells	AP1S2
DUSP15	0	0.810245463582652	0.276	0.098	0	granulosa cells	DUSP15
GMFB	0	0.807391230453967	0.485	0.252	0	granulosa cells	GMFB
PKP2	0	0.80727958483746	0.273	0.106	0	granulosa cells	PKP2
ARL4C	0	0.806754473961802	0.35	0.143	0	granulosa cells	ARL4C
C2orf40	0	0.806200173050554	0.289	0.106	0	granulosa cells	C2orf40
RAB38	0	0.805067432924529	0.283	0.1	0	granulosa cells	RAB38
ZNRF3	0	0.804482441406122	0.272	0.11	0	granulosa cells	ZNRF3
FHIT	0	0.800595433715497	0.312	0.151	0	granulosa cells	FHIT
IRS1	0	0.799090975007052	0.269	0.11	0	granulosa cells	IRS1
MSANTD4	0	0.798860835621995	0.281	0.117	0	granulosa cells	MSANTD4
TP53INP1	0	0.787648912233855	0.293	0.117	0	granulosa cells	TP53INP1
RAB11FIP2	0	0.785174019309816	0.485	0.251	0	granulosa cells	RAB11FIP2
KLHL4	0	0.783432811977033	0.368	0.17	0	granulosa cells	KLHL4
COL11A1	0	0.782589729745545	0.573	0.281	0	granulosa cells	COL11A1
SEC14L1	0	0.781452147974566	0.567	0.308	0	granulosa cells	SEC14L1
ARMT1	0	0.778993367776573	0.506	0.287	0	granulosa cells	ARMT1
CASC15	0	0.778222992591981	0.26	0.11	0	granulosa cells	CASC15
MIR202HG	0	0.778061648365518	0.794	0.296	0	granulosa cells	MIR202HG
RSRP1	0	0.775761474033134	0.882	0.659	0	granulosa cells	RSRP1
AC060780.1	0	0.775273399394541	0.353	0.167	0	granulosa cells	AC060780.1
ISYNA1	0	0.773039003620282	0.732	0.471	0	granulosa cells	ISYNA1
ALDH1A1	0	0.772926845621742	0.35	0.129	0	granulosa cells	ALDH1A1
MICU1	0	0.772919601874361	0.521	0.291	0	granulosa cells	MICU1
GALNT7	0	0.7702667192157	0.275	0.12	0	granulosa cells	GALNT7
PLEKHH2	0	0.766296105994586	0.564	0.323	0	granulosa cells	PLEKHH2
REXO2	0	0.766111688313808	0.605	0.386	0	granulosa cells	REXO2
HLTF	0	0.763178156075086	0.597	0.387	0	granulosa cells	HLTF
PSMD9	0	0.760808532143609	0.479	0.262	0	granulosa cells	PSMD9
OLFM2	0	0.758625964901515	0.373	0.167	0	granulosa cells	OLFM2
ENDOD1	0	0.755478727961546	0.281	0.117	0	granulosa cells	ENDOD1
TRUB1	0	0.753367186914198	0.28	0.126	0	granulosa cells	TRUB1
MAPK13	0	0.747012888362136	0.264	0.11	0	granulosa cells	MAPK13
SLF2	0	0.744401256553556	0.573	0.336	0	granulosa cells	SLF2
ITCH	0	0.73941995740568	0.344	0.166	0	granulosa cells	ITCH
COMT	0	0.730989424370987	0.72	0.441	0	granulosa cells	COMT
MT-ND2	0	0.729789230518509	0.99	0.969	0	granulosa cells	MT-ND2
REV3L	0	0.729401753956199	0.527	0.313	0	granulosa cells	REV3L
TMEM50A	0	0.725823177784224	0.803	0.589	0	granulosa cells	TMEM50A
DOCK5	0	0.725381551464116	0.31	0.131	0	granulosa cells	DOCK5
VEGFA	0	0.722833818221201	0.469	0.257	0	granulosa cells	VEGFA
ZNF703	0	0.714030772063994	0.436	0.212	0	granulosa cells	ZNF703
CADM1	0	0.712498792865595	0.615	0.289	0	granulosa cells	CADM1
ROMO1	0	0.706422275569424	0.747	0.511	0	granulosa cells	ROMO1
BNIP3	0	0.70259756203501	0.61	0.428	0	granulosa cells	BNIP3
EGLN1	0	0.701733414655834	0.452	0.231	0	granulosa cells	EGLN1
TMEM245	0	0.700281179255441	0.479	0.281	0	granulosa cells	TMEM245
SLC12A2	0	0.698166347893793	0.39	0.202	0	granulosa cells	SLC12A2
ZNF83	0	0.694721337061424	0.432	0.245	0	granulosa cells	ZNF83
LONRF2	0	0.693048198158996	0.329	0.132	0	granulosa cells	LONRF2
PNPLA2	0	0.689567993841217	0.408	0.197	0	granulosa cells	PNPLA2
PDZRN3	0	0.68868916146252	0.268	0.114	0	granulosa cells	PDZRN3
ZBTB20	0	0.687781123742826	0.553	0.325	0	granulosa cells	ZBTB20
MYO6	0	0.686438970570371	0.355	0.178	0	granulosa cells	MYO6
PCMTD1	0	0.686280384053457	0.561	0.352	0	granulosa cells	PCMTD1
RUNX1T1	0	0.686215745317075	0.623	0.371	0	granulosa cells	RUNX1T1
C1orf53	0	0.685499097259216	0.378	0.184	0	granulosa cells	C1orf53
TGIF1	0	0.684918881669314	0.578	0.333	0	granulosa cells	TGIF1
MT-ND5	0	0.683209472896231	0.982	0.929	0	granulosa cells	MT-ND5
MID1IP1	0	0.683179789785072	0.357	0.178	0	granulosa cells	MID1IP1
ANKH	0	0.683166619603714	0.346	0.141	0	granulosa cells	ANKH
SPAG16	0	0.682228867712927	0.48	0.275	0	granulosa cells	SPAG16
CTXN1	0	0.678833586646606	0.467	0.241	0	granulosa cells	CTXN1
ATP11A	0	0.678092999418752	0.315	0.149	0	granulosa cells	ATP11A
FAM89A	0	0.677369360074324	0.472	0.237	0	granulosa cells	FAM89A
GSE1	0	0.675216463813153	0.411	0.222	0	granulosa cells	GSE1
DHX30	0	0.674196178167195	0.456	0.267	0	granulosa cells	DHX30
EPHX1	0	0.6733097685489	0.472	0.251	0	granulosa cells	EPHX1
BCAT1	0	0.666065574639606	0.397	0.212	0	granulosa cells	BCAT1
MED21	0	0.663944820248042	0.456	0.273	0	granulosa cells	MED21
DDIT4	0	0.656078261902068	0.654	0.475	0	granulosa cells	DDIT4
WT1	0	0.654393129159135	0.714	0.413	0	granulosa cells	WT1
TLE4	0	0.653514156889784	0.619	0.412	0	granulosa cells	TLE4
KIAA1551	0	0.642269134375915	0.661	0.451	0	granulosa cells	KIAA1551
MAF	0	0.641079428293073	0.643	0.325	0	granulosa cells	MAF
GLS	0	0.636233338788113	0.488	0.297	0	granulosa cells	GLS
IFI27L1	0	0.629701618289822	0.619	0.355	0	granulosa cells	IFI27L1
ECI2	0	0.628837590086004	0.695	0.491	0	granulosa cells	ECI2
ARL2	0	0.628014030261153	0.559	0.371	0	granulosa cells	ARL2
JPX	0	0.624571755249014	0.598	0.403	0	granulosa cells	JPX
MED25	0	0.624363706010733	0.4	0.212	0	granulosa cells	MED25
MAP1LC3A	0	0.61911256864643	0.546	0.354	0	granulosa cells	MAP1LC3A
MSH6	0	0.615317245402433	0.669	0.454	0	granulosa cells	MSH6
FGFR1	0	0.602894811760222	0.706	0.485	0	granulosa cells	FGFR1
GATA4	0	0.596606474588517	0.612	0.36	0	granulosa cells	GATA4
TMEM14B	0	0.590672337148977	0.716	0.522	0	granulosa cells	TMEM14B
ZRANB2	0	0.590032764856803	0.759	0.565	0	granulosa cells	ZRANB2
PRKAR1A	0	0.588405773862919	0.784	0.645	0	granulosa cells	PRKAR1A
ARF5	0	0.588050777379211	0.699	0.519	0	granulosa cells	ARF5
PLP2	0	0.584837257866436	0.549	0.288	0	granulosa cells	PLP2
NDUFS5	0	0.577863732627203	0.936	0.866	0	granulosa cells	NDUFS5
BEX2	0	0.57674939367052	0.527	0.308	0	granulosa cells	BEX2
GABPB1-AS1	0	0.562957622772427	0.645	0.456	0	granulosa cells	GABPB1-AS1
TIA1	0	0.561276687709172	0.673	0.485	0	granulosa cells	TIA1
FDXR	0	0.559230828432941	0.54	0.298	0	granulosa cells	FDXR
EMP2	0	0.555826717687082	0.585	0.367	0	granulosa cells	EMP2
SAT2	0	0.551652013744773	0.703	0.523	0	granulosa cells	SAT2
RBBP7	0	0.548019849543911	0.824	0.646	0	granulosa cells	RBBP7
PRDX2	0	0.546063172133598	0.941	0.789	0	granulosa cells	PRDX2
REEP6	0	0.544020467696615	0.484	0.214	0	granulosa cells	REEP6
NDFIP1	0	0.538885563378912	0.723	0.545	0	granulosa cells	NDFIP1
DDX24	0	0.538429239330192	0.878	0.707	0	granulosa cells	DDX24
AHNAK1	0	0.538026076818609	0.654	0.41	0	granulosa cells	AHNAK
TFDP2	0	0.523124810048963	0.622	0.439	0	granulosa cells	TFDP2
BEX1	0	0.521894487410001	0.888	0.493	0	granulosa cells	BEX1
RBP1	0	0.520331231869514	0.907	0.735	0	granulosa cells	RBP1
HLA-C	0	0.516847694131214	0.56	0.246	0	granulosa cells	HLA-C
MRPL33	0	0.515939354657255	0.684	0.517	0	granulosa cells	MRPL33
PABPN1	0	0.493432860528742	0.756	0.582	0	granulosa cells	PABPN1
LY6E	0	0.47336971570139	0.842	0.701	0	granulosa cells	LY6E
NDUFC1	0	0.463678635178092	0.739	0.566	0	granulosa cells	NDUFC1
PHGDH	0	0.463632178358719	0.695	0.471	0	granulosa cells	PHGDH
BEX3	0	0.458499138721723	0.975	0.881	0	granulosa cells	BEX3
ATP5F1E	0	0.455523772011966	0.959	0.924	0	granulosa cells	ATP5F1E
ATP5IF1	0	0.455426633295893	0.82	0.709	0	granulosa cells	ATP5IF1
COX7C	0	0.453913345959517	0.955	0.922	0	granulosa cells	COX7C
RPL36	0	0.451638925602944	0.995	0.99	0	granulosa cells	RPL36
NDUFA1	0	0.449505753326616	0.766	0.611	0	granulosa cells	NDUFA1
LAPTM4B	0	0.448882679382236	0.844	0.686	0	granulosa cells	LAPTM4B
SON	0	0.446505349636055	0.893	0.798	0	granulosa cells	SON
TMSB10	0	0.442683389289458	0.998	0.992	0	granulosa cells	TMSB10
DDX17	0	0.442170669813841	0.931	0.842	0	granulosa cells	DDX17
ATP5PF	0	0.434826119921242	0.898	0.841	0	granulosa cells	ATP5PF
TCEAL9	0	0.424894021174121	0.866	0.716	0	granulosa cells	TCEAL9
ATP1B1	0	0.423743021648797	0.592	0.379	0	granulosa cells	ATP1B1
UBL5	0	0.40672302289114	0.885	0.792	0	granulosa cells	UBL5
WSB1	0	0.404164521435668	0.906	0.807	0	granulosa cells	WSB1
MT-CYB	0	0.396163770971015	0.997	0.989	0	granulosa cells	MT-CYB
MALAT1	0	0.39571283405502	1	0.991	0	granulosa cells	MALAT1
CKB	0	0.385130479675964	0.746	0.404	0	granulosa cells	CKB
MT-ATP6	0	0.383420066535059	0.999	0.993	0	granulosa cells	MT-ATP6
MT-ND4	0	0.362391248160753	0.997	0.988	0	granulosa cells	MT-ND4
RPL38	0	0.358023384526409	0.985	0.972	0	granulosa cells	RPL38
TMA7	0	0.355261828651864	0.926	0.877	0	granulosa cells	TMA7
MT-ND1	0	0.351455204405325	0.992	0.983	0	granulosa cells	MT-ND1
HLA-A	0	0.346155112058061	0.685	0.474	0	granulosa cells	HLA-A
UQCR10	0	0.346081885770476	0.874	0.793	0	granulosa cells	UQCR10
COMMD6	0	0.341173501327054	0.899	0.851	0	granulosa cells	COMMD6
LAPTM4A	0	0.340327910023924	0.944	0.913	0	granulosa cells	LAPTM4A
RPS27	0	0.339884408114542	0.997	0.995	0	granulosa cells	RPS27
GADD45G	0	0.339657426900981	0.619	0.381	0	granulosa cells	GADD45G
MT-CO3	0	0.333188857810104	0.998	0.993	0	granulosa cells	MT-CO3
RPL39	0	0.33268248942198	0.995	0.994	0	granulosa cells	RPL39
SRP14	0	0.328495712500936	0.976	0.961	0	granulosa cells	SRP14
RPL31	0	0.319630926597067	0.964	0.941	0	granulosa cells	RPL31
RNASE1	0	0.306799375944106	0.884	0.608	0	granulosa cells	RNASE1
MGST3	0	0.298616608655408	0.911	0.844	0	granulosa cells	MGST3
RPL27A	0	0.275565297021902	0.988	0.985	0	granulosa cells	RPL27A
RPL37A	0	0.260741413951524	0.996	0.994	0	granulosa cells	RPL37A
RPS29	0	0.257179484709551	0.992	0.989	0	granulosa cells	RPS29
MBOAT7	4.6409106717059e-308	0.547055872267445	0.448	0.258	1.21011745764731e-303	granulosa cells	MBOAT7
UQCRQ	5.04165478385878e-308	0.377726843368584	0.797	0.686	1.31461148489118e-303	granulosa cells	UQCRQ
SMIM1	5.81469374224489e-304	0.445151155448587	0.411	0.221	1.51618139329036e-299	granulosa cells	SMIM1
PTGFRN	5.1028355724378e-303	0.684763307127439	0.303	0.143	1.33056437551316e-298	granulosa cells	PTGFRN
UBA6	4.2354372235891e-302	0.612299809053944	0.485	0.298	1.10439025605086e-297	granulosa cells	UBA6
IVNS1ABP	1.01984321411481e-299	0.596245982694477	0.475	0.289	2.65924118080436e-295	granulosa cells	IVNS1ABP
MAGI2	1.02791693084752e-299	0.602289863620871	0.327	0.157	2.68029339718491e-295	granulosa cells	MAGI2
FBXO34	5.4963446267587e-297	0.72044330601844	0.284	0.13	1.43317186142733e-292	granulosa cells	FBXO34
FLRT3	8.0758862770794e-296	0.751792599276247	0.341	0.173	2.10578734674845e-291	granulosa cells	FLRT3
TCEAL3	1.37188059391459e-294	0.556214782008295	0.478	0.286	3.5771786486323e-290	granulosa cells	TCEAL3
CDON	1.55673344120937e-294	0.739466642968536	0.301	0.143	4.05918244795343e-290	granulosa cells	CDON
PITPNC1	1.5638239999612e-294	0.665882112345407	0.323	0.16	4.07767107989882e-290	granulosa cells	PITPNC1
TMEM258	2.1253626869506e-294	0.325105340282777	0.854	0.758	5.54188320622369e-290	granulosa cells	TMEM258
ZNF814	1.39411539693294e-293	0.64204672128189	0.364	0.191	3.63515589750264e-289	granulosa cells	ZNF814
ZNF302	1.47049634806221e-293	0.614390429966322	0.495	0.311	3.83431922757222e-289	granulosa cells	ZNF302
ZNF493	1.16451453501869e-292	0.699507059446613	0.357	0.188	3.03647165006122e-288	granulosa cells	ZNF493
TUT4	2.91823079733954e-291	0.531837889696402	0.64	0.471	7.60928680406285e-287	granulosa cells	TUT4
HSDL2	1.22727156964667e-289	0.631282795780429	0.439	0.263	3.20011061785369e-285	granulosa cells	HSDL2
PNISR	6.72389025569888e-289	0.331554883224996	0.914	0.833	1.75325438417348e-284	granulosa cells	PNISR
SEMA6D	5.30237057800452e-288	0.74158342046448	0.286	0.133	1.38259312821468e-283	granulosa cells	SEMA6D
CBLB	3.90344157866092e-286	0.651775702679995	0.39	0.217	1.01782239163584e-281	granulosa cells	CBLB
OSBPL1A	4.32652404476169e-286	0.545312921747804	0.529	0.349	1.12814114467161e-281	granulosa cells	OSBPL1A
PBXIP1	4.49475362337919e-284	0.666720974235424	0.326	0.165	1.17200700729612e-279	granulosa cells	PBXIP1
CSKMT	3.62028683958311e-282	0.765205604918492	0.322	0.162	9.43989793421296e-278	granulosa cells	CSKMT
ARGLU1	1.99795298664868e-276	0.399821726718061	0.822	0.699	5.20966241268645e-272	granulosa cells	ARGLU1
MT-ND6	4.07231389135181e-276	0.567190117590683	0.54	0.357	1.06185584716999e-271	granulosa cells	MT-ND6
NYNRIN	7.17722979893668e-276	0.611835890645167	0.365	0.196	1.87146267007274e-271	granulosa cells	NYNRIN
ITGA6	6.72232330849456e-274	0.63477852695962	0.312	0.155	1.75284580268996e-269	granulosa cells	ITGA6
MPP6	1.18051180231013e-273	0.629552602486898	0.372	0.204	3.07818452452366e-269	granulosa cells	MPP6
SEC61G	3.89961462871564e-273	0.287812125961945	0.872	0.8	1.0168245144376e-268	granulosa cells	SEC61G
ST5	2.99144777222756e-272	0.636798600217201	0.406	0.235	7.80020006608336e-268	granulosa cells	ST5
SMARCE1	6.88516371610401e-272	0.598918580287576	0.463	0.288	1.79530643897412e-267	granulosa cells	SMARCE1
PLSCR4	1.26571535057334e-269	0.610779596497102	0.255	0.113	3.30035277662e-265	granulosa cells	PLSCR4
SFXN1	1.83998665675222e-269	0.599858120829582	0.435	0.259	4.79776520748141e-265	granulosa cells	SFXN1
UNC5B	3.97680820438635e-264	0.632823852262803	0.299	0.147	1.03695273929374e-259	granulosa cells	UNC5B
PKN2	1.12360213951685e-263	0.524211373052134	0.582	0.413	2.92979257879019e-259	granulosa cells	PKN2
BICD1	1.14578547749016e-261	0.658633215851657	0.389	0.224	2.98763563255559e-257	granulosa cells	BICD1
ZDHHC21	1.17323474865551e-261	0.694674755922734	0.281	0.136	3.05920960711924e-257	granulosa cells	ZDHHC21
SLMAP	1.22095231794746e-260	0.6564228509082	0.399	0.232	3.18363316904799e-256	granulosa cells	SLMAP
LHX91	3.67101017949232e-260	0.437174976078975	0.538	0.344	9.57215904302621e-256	granulosa cells	LHX9
TMPO	1.23012064676144e-259	0.422219824496689	0.695	0.538	3.20753958643045e-255	granulosa cells	TMPO
ELOB	1.36408420105263e-259	0.257438462052401	0.917	0.875	3.55684955424474e-255	granulosa cells	ELOB
KDSR	1.7887193626305e-259	0.551038010298553	0.484	0.312	4.66408573805904e-255	granulosa cells	KDSR
ANKRD50	4.43648497434785e-259	0.592833002326004	0.385	0.219	1.1568134570612e-254	granulosa cells	ANKRD50
DENND4C	1.79317687715541e-256	0.659771487213784	0.257	0.119	4.67570870718273e-252	granulosa cells	DENND4C
RAD23B	3.31156245739715e-254	0.494282183747583	0.614	0.461	8.63489910766306e-250	granulosa cells	RAD23B
NME3	2.16416284271181e-253	0.479862615058132	0.569	0.401	5.64305461237105e-249	granulosa cells	NME3
SLC35F5	4.58889413584692e-253	0.676308699947445	0.343	0.189	1.19655414592208e-248	granulosa cells	SLC35F5
ATRNL1	5.68213135413846e-252	0.626782044393479	0.284	0.139	1.4816157505916e-247	granulosa cells	ATRNL1
TSPAN7	1.89403266430925e-251	0.605852201527278	0.318	0.164	4.93869017218636e-247	granulosa cells	TSPAN7
LRRC4C	1.94629219660688e-249	0.560562581170376	0.348	0.185	5.07495690265244e-245	granulosa cells	LRRC4C
SLC39A10	3.97978244804299e-249	0.542392833979203	0.56	0.391	1.03772827332721e-244	granulosa cells	SLC39A10
PWAR6	1.32667268900145e-248	0.645288056842268	0.312	0.162	3.45929903657128e-244	granulosa cells	PWAR6
NDUFB4	1.6334953004766e-245	0.358030327739351	0.791	0.682	4.25933899599274e-241	granulosa cells	NDUFB4
MXI1	2.66467452088213e-242	0.62647087950277	0.341	0.186	6.94813881320015e-238	granulosa cells	MXI1
SOX11	5.90966269757185e-241	0.537096588379258	0.419	0.245	1.54094454839186e-236	granulosa cells	SOX11
MAPK8	3.24236490556308e-239	0.627324991924567	0.344	0.192	8.45446649125574e-235	granulosa cells	MAPK8
MTUS1	3.55444794376201e-239	0.478428247876267	0.472	0.297	9.26822301335945e-235	granulosa cells	MTUS1
HIST1H2AC	2.60371756077403e-238	0.618369274393742	0.441	0.277	6.78919353971828e-234	granulosa cells	HIST1H2AC
CHKA	7.98412892559831e-238	0.610947711915027	0.264	0.127	2.08186161734976e-233	granulosa cells	CHKA
MYO10	1.76746539121155e-237	0.548448028703647	0.402	0.238	4.60866600758413e-233	granulosa cells	MYO10
ARHGEF9	1.956185105112e-237	0.630192309362126	0.255	0.121	5.10075266157953e-233	granulosa cells	ARHGEF9
CUL1	3.6791061438995e-236	0.577424432352924	0.42	0.263	9.59326927021796e-232	granulosa cells	CUL1
BCAM	1.05367688428044e-235	0.3137208408517	0.448	0.266	2.74746247576125e-231	granulosa cells	BCAM
SCPEP1	1.41029635101522e-235	0.601259461437952	0.403	0.245	3.67734773527218e-231	granulosa cells	SCPEP1
NRIP1	1.89725427249446e-235	0.468732317946772	0.44	0.268	4.94709051552929e-231	granulosa cells	NRIP1
PRKD1	1.91344344437546e-235	0.603025190847765	0.273	0.133	4.98930378120902e-231	granulosa cells	PRKD1
SCG5	5.44911447088403e-235	0.623002132539591	0.398	0.237	1.42085659828301e-230	granulosa cells	SCG5
HSD17B12	8.87065233923416e-235	0.489363461823603	0.532	0.368	2.31302259745531e-230	granulosa cells	HSD17B12
NDUFA3	4.99439203961217e-234	0.451439558566937	0.604	0.449	1.30228772432887e-229	granulosa cells	NDUFA3
ELK1	1.51538134293792e-233	0.46989738910621	0.503	0.325	3.95135685171062e-229	granulosa cells	ELK1
BLVRA	2.78012750639214e-233	0.571373414358329	0.364	0.206	7.24918247291749e-229	granulosa cells	BLVRA
GOLGA8A	5.82258657354653e-233	0.740077949599401	0.3	0.16	1.51823944905226e-228	granulosa cells	GOLGA8A
TCEAL5	1.28766677991364e-232	0.548184402316699	0.316	0.165	3.35759112862482e-228	granulosa cells	TCEAL5
ZNF254	3.51797097221743e-232	0.627250651211612	0.327	0.178	9.17310931005696e-228	granulosa cells	ZNF254
PSAT1	9.26433686125777e-232	0.532677261807836	0.351	0.196	2.41567583657296e-227	granulosa cells	PSAT1
OBSL1	1.00539116237329e-231	0.396457073941202	0.495	0.317	2.62155745588836e-227	granulosa cells	OBSL1
ZMYM3	2.5238417016232e-229	0.582113261344363	0.358	0.205	6.58091723698249e-225	granulosa cells	ZMYM3
HERC4	4.90452657991432e-229	0.593142952179925	0.409	0.25	1.27885530571266e-224	granulosa cells	HERC4
NEFH	5.83907199474163e-229	0.639802587802761	0.34	0.194	1.52253802262888e-224	granulosa cells	NEFH
CHML	1.63362622978247e-228	0.537572610560417	0.364	0.207	4.2596803941578e-224	granulosa cells	CHML
ZNF664	2.8880098443757e-227	0.63829451288292	0.298	0.158	7.53048566920964e-223	granulosa cells	ZNF664
ZNF292	3.12343691899125e-227	0.431770292708701	0.736	0.629	8.14436176626969e-223	granulosa cells	ZNF292
HMGN3	8.09425528029841e-227	0.306395209062488	0.864	0.78	2.11057706433781e-222	granulosa cells	HMGN3
HOMER1	1.44311396609023e-226	0.62535465690025	0.287	0.148	3.76291966658027e-222	granulosa cells	HOMER1
LINC01116	3.5409192167006e-226	0.457548663224777	0.527	0.35	9.23294685754683e-222	granulosa cells	LINC01116
SLC5A3	1.56385598413512e-225	0.53009366724378	0.402	0.242	4.07775447863232e-221	granulosa cells	SLC5A3
ATP10D	8.61778557566652e-223	0.558077359770723	0.272	0.136	2.24708758885504e-218	granulosa cells	ATP10D
SETX	1.26598419855653e-222	0.521030709909364	0.49	0.332	3.30105379773615e-218	granulosa cells	SETX
CDKN1C	9.88612592939886e-222	0.338855923636475	0.762	0.598	2.57780733609075e-217	granulosa cells	CDKN1C
GKAP1	5.25218647667123e-221	0.593868665334465	0.325	0.181	1.36950762379202e-216	granulosa cells	GKAP1
AKAP9	2.0011647516012e-220	0.376614451173396	0.753	0.636	5.21803708980012e-216	granulosa cells	AKAP9
EIF1B	2.48583403334129e-220	0.340805429559507	0.8	0.709	6.48181224193741e-216	granulosa cells	EIF1B
TCEAL4	6.16117045307354e-220	0.331977264353418	0.753	0.625	1.60652519563893e-215	granulosa cells	TCEAL4
LUC7L3	1.82655353496722e-218	0.316161216454216	0.901	0.82	4.76273834242701e-214	granulosa cells	LUC7L3
FZD3	1.33973950699777e-213	0.595571575404789	0.276	0.142	3.49337076449669e-209	granulosa cells	FZD3
KLHL24	4.43388782665302e-211	0.514143465840039	0.449	0.29	1.15613625079977e-206	granulosa cells	KLHL24
ZNF91	6.39486145447548e-211	0.543865028134593	0.453	0.299	1.66746012425448e-206	granulosa cells	ZNF91
MAML3	1.36029311917772e-209	0.674540675122709	0.282	0.149	3.54696430825591e-205	granulosa cells	MAML3
HIF1A	3.48862618637625e-209	0.464104782121201	0.51	0.357	9.09659278097607e-205	granulosa cells	HIF1A
USP13	3.64086677535598e-209	0.552526341503694	0.28	0.146	9.49356011674071e-205	granulosa cells	USP13
DENND5B	5.94785612130485e-208	0.617547291305091	0.259	0.132	1.55090348363024e-203	granulosa cells	DENND5B
ANKRD10	6.32832741950363e-207	0.50263133738355	0.5	0.346	1.65011137463557e-202	granulosa cells	ANKRD10
SH3BP4	3.15109210493925e-206	0.651368208713771	0.268	0.14	8.21647266362909e-202	granulosa cells	SH3BP4
FAM200B	9.36050992218477e-206	0.500877639555038	0.491	0.338	2.44075296220968e-201	granulosa cells	FAM200B
JCAD	9.65637877629462e-206	0.573723100355962	0.338	0.195	2.51790076591882e-201	granulosa cells	JCAD
DACT1	1.77732835254443e-205	0.676441877774868	0.252	0.127	4.63438367925961e-201	granulosa cells	DACT1
GPI	5.275470338376e-205	0.531280896393925	0.452	0.305	1.37557889073154e-200	granulosa cells	GPI
CD200	1.7277254495726e-204	0.54074982585791	0.337	0.191	4.50504410976056e-200	granulosa cells	CD200
UCHL1	2.08348039011761e-204	0.396307357184337	0.448	0.286	5.43267511723166e-200	granulosa cells	UCHL1
DST	5.11281315087514e-204	0.490732073887352	0.458	0.303	1.33316602909069e-199	granulosa cells	DST
RNF8	5.81094322422077e-199	0.564490771582624	0.355	0.215	1.51520344571557e-194	granulosa cells	RNF8
RPAIN	8.56834489548803e-199	0.4054034146654	0.648	0.511	2.2341959314985e-194	granulosa cells	RPAIN
CASP6	2.33146264247612e-198	0.490938907368053	0.399	0.246	6.07928884025649e-194	granulosa cells	CASP6
RBM39	3.31999019298443e-198	0.263324348289853	0.91	0.858	8.65687442820691e-194	granulosa cells	RBM39
DPM3	3.80009929745683e-197	0.519561645864816	0.421	0.27	9.90875891811867e-193	granulosa cells	DPM3
FAM162A	1.54427784675837e-196	0.556236802880593	0.536	0.402	4.02670448542246e-192	granulosa cells	FAM162A
SLC35A3	7.5828734513682e-196	0.607343442949919	0.261	0.137	1.97723425244426e-191	granulosa cells	SLC35A3
SUCO	4.84715944040754e-195	0.703198505897205	0.456	0.317	1.26389682408627e-190	granulosa cells	SUCO
C8orf59	4.33930794238669e-194	0.320135546675347	0.746	0.643	1.13147454597733e-189	granulosa cells	C8orf59
CACHD1	1.7710341822513e-193	0.560110792917704	0.36	0.215	4.61797163022028e-189	granulosa cells	CACHD1
AL450998.2	7.06197960405501e-193	0.619724671878204	0.26	0.137	1.84141118175734e-188	granulosa cells	AL450998.2
SSBP3	1.15497279023089e-192	0.416903368744968	0.59	0.449	3.01159155052706e-188	granulosa cells	SSBP3
SIPA1L2	3.95608345121144e-192	0.713597793899534	0.293	0.167	1.03154875990338e-187	granulosa cells	SIPA1L2
SLC7A8	2.43443226024077e-191	0.533247088557993	0.311	0.177	6.34778211857781e-187	granulosa cells	SLC7A8
OCIAD2	1.59752688852553e-190	0.412222958336199	0.497	0.335	4.16555136183031e-186	granulosa cells	OCIAD2
MGST2	1.84841998326493e-190	0.452521456938551	0.447	0.293	4.81975510636331e-186	granulosa cells	MGST2
CPE	7.01787431701841e-190	0.447625412083351	0.502	0.333	1.82991072816255e-185	granulosa cells	CPE
GNG5	8.17447609410964e-189	0.256715629009508	0.888	0.83	2.13149464153909e-184	granulosa cells	GNG5
RPS17	1.20188436231056e-188	0.310837105811423	0.742	0.631	3.13391347472479e-184	granulosa cells	RPS17
PNKD	1.26572081694804e-187	0.407831721292778	0.606	0.47	3.30036703019202e-183	granulosa cells	PNKD
KMT2C	1.43993578053475e-186	0.466159191491253	0.533	0.393	3.75463254774436e-182	granulosa cells	KMT2C
CGNL1	9.03662475221549e-186	0.496425054359106	0.272	0.144	2.35629990414019e-181	granulosa cells	CGNL1
BBX	3.15477732447709e-185	0.340733753353397	0.711	0.577	8.22608187357402e-181	granulosa cells	BBX
QTRT1	4.46413321694592e-185	0.537519871796814	0.376	0.237	1.16402273631865e-180	granulosa cells	QTRT1
PBX11	1.419180000645e-184	0.367955128183136	0.657	0.522	3.70051185168185e-180	granulosa cells	PBX1
GMCL1	3.97351085693423e-184	0.569559832204805	0.323	0.194	1.0360929559456e-179	granulosa cells	GMCL1
P4HA1	1.34363292716356e-183	0.538745763558014	0.461	0.32	3.50352285757898e-179	granulosa cells	P4HA1
ZNF160	2.91979523955101e-183	0.557083242225899	0.306	0.176	7.61336608712926e-179	granulosa cells	ZNF160
NIPSNAP1	3.61946275306391e-183	0.471392057975819	0.446	0.298	9.43774912861415e-179	granulosa cells	NIPSNAP1
TSPYL4	4.59123488583262e-183	0.522905076073305	0.328	0.192	1.19716449648086e-178	granulosa cells	TSPYL4
ENY2	6.37218676401909e-183	0.29895052702978	0.805	0.718	1.66154769871798e-178	granulosa cells	ENY2
CTSF	5.06922778017922e-182	0.544865354634894	0.29	0.162	1.32180114368173e-177	granulosa cells	CTSF
TTC14	9.29450236289683e-182	0.448117880664943	0.523	0.371	2.42354149112535e-177	granulosa cells	TTC14
TENT2	2.74818432497288e-181	0.522672806079952	0.339	0.203	7.16589062736679e-177	granulosa cells	TENT2
RASL11B1	6.09626083031035e-181	0.736287030102239	0.445	0.312	1.58960001150342e-176	granulosa cells	RASL11B
MAPK14	6.21534361830316e-181	0.551738925551928	0.307	0.177	1.62065084847255e-176	granulosa cells	MAPK14
AC084033.3	5.95103580621963e-179	0.529335947428046	0.314	0.184	1.55173258647177e-174	granulosa cells	AC084033.3
CWC27	2.36063948985707e-178	0.52720610554341	0.467	0.33	6.15536746980232e-174	granulosa cells	CWC27
ATP2B1	3.47936954074005e-178	0.330775041354511	0.801	0.705	9.07245607747968e-174	granulosa cells	ATP2B1
PPP1R13B	2.39154401772563e-177	0.642488476156165	0.256	0.139	6.23595102621959e-173	granulosa cells	PPP1R13B
NKTR	4.32433734903701e-177	0.336788991271435	0.754	0.649	1.1275709637614e-172	granulosa cells	NKTR
AGL	6.90204884297187e-177	0.56453292615175	0.307	0.18	1.79970923580491e-172	granulosa cells	AGL
TOP1	3.26354906436179e-174	0.331024077025432	0.756	0.647	8.50970418532337e-170	granulosa cells	TOP1
GCA	4.48126338466226e-174	0.413679366949102	0.366	0.227	1.16848942755069e-169	granulosa cells	GCA
PLOD2	1.28237505021747e-173	0.485912834902907	0.423	0.281	3.34379294344206e-169	granulosa cells	PLOD2
KDM5B	1.32140020678669e-173	0.401517557329364	0.605	0.464	3.44555103919629e-169	granulosa cells	KDM5B
ZNF708	4.75073343041628e-173	0.605004375880258	0.26	0.142	1.23875374198105e-168	granulosa cells	ZNF708
OPTN	5.42825294020817e-172	0.480419863168955	0.316	0.186	1.41541695415928e-167	granulosa cells	OPTN
PRPF4B	1.18647336680117e-171	0.398997394068192	0.642	0.521	3.09372930393406e-167	granulosa cells	PRPF4B
CHCHD6	5.06854368499274e-171	0.496335716604897	0.27	0.15	1.32162276586186e-166	granulosa cells	CHCHD6
ATRX	8.04514326671087e-171	0.290926873848867	0.812	0.74	2.09777110679486e-166	granulosa cells	ATRX
AKR1B1	5.17641624746367e-170	0.416720051409003	0.5	0.361	1.34975053652615e-165	granulosa cells	AKR1B1
GTF2I	7.46743853473204e-170	0.280567128411099	0.809	0.726	1.94713459793138e-165	granulosa cells	GTF2I
GAS6	1.82943811249535e-169	0.426008593608415	0.371	0.233	4.77025987833162e-165	granulosa cells	GAS6
KIRREL1	5.69228940619837e-168	0.509851288159202	0.282	0.159	1.48426446266622e-163	granulosa cells	KIRREL1
SRRM1	2.22394767220753e-167	0.298359835250862	0.814	0.735	5.79894355528112e-163	granulosa cells	SRRM1
SNHG9	1.62620393285566e-166	0.562966840364388	0.34	0.212	4.24032675492112e-162	granulosa cells	SNHG9
N4BP2L2	1.69160037522398e-166	0.322273804252176	0.818	0.73	4.41084797839654e-162	granulosa cells	N4BP2L2
AC008124.1	3.44853251914716e-166	0.624934497234857	0.258	0.144	8.99204854367622e-162	granulosa cells	AC008124.1
ATP5ME	2.83367307802252e-165	0.280631087729935	0.784	0.696	7.38880255094372e-161	granulosa cells	ATP5ME
IVD	3.05515858230304e-165	0.480041806422073	0.361	0.227	7.96632600335519e-161	granulosa cells	IVD
IFI27L2	3.83355039745468e-165	0.347140357750971	0.577	0.433	9.99598266136307e-161	granulosa cells	IFI27L2
ATP5MD	1.02501398089917e-164	0.289892635833014	0.751	0.657	2.67272395519459e-160	granulosa cells	ATP5MD
TSPAN51	2.37891137378419e-164	0.46871149030525	0.419	0.278	6.20301140714228e-160	granulosa cells	TSPAN5
ENO1	3.23814509153226e-164	0.277132444105134	0.853	0.789	8.44346332617037e-160	granulosa cells	ENO1
KLHDC8B	1.33518292835613e-163	0.479939832466513	0.341	0.21	3.4814894856886e-159	granulosa cells	KLHDC8B
TGFBR3	2.1134324560331e-163	0.327271106451328	0.326	0.191	5.5107751291063e-159	granulosa cells	TGFBR3
ETNK1	2.14828178025545e-163	0.491428069497163	0.413	0.276	5.60164474201608e-159	granulosa cells	ETNK1
ATP6V1D	3.02095277170012e-163	0.436029649839891	0.462	0.327	7.87713435220806e-159	granulosa cells	ATP6V1D
ACOT13	1.19263571309476e-162	0.468943780444242	0.38	0.248	3.1097976218946e-158	granulosa cells	ACOT13
IFT57	3.6316296619543e-162	0.435841886024101	0.485	0.347	9.46947434354584e-158	granulosa cells	IFT57
FNDC3A	3.36977164094479e-161	0.40003618944527	0.517	0.376	8.78667955376355e-157	granulosa cells	FNDC3A
SMC5	5.65416715569536e-161	0.43498886816687	0.521	0.386	1.47432408584756e-156	granulosa cells	SMC5
CD22	1.96480195117922e-160	0.495221918617661	0.256	0.139	5.12322108769982e-156	granulosa cells	CD22
AES	2.12995291711917e-160	0.285191112270635	0.758	0.661	5.55385223138824e-156	granulosa cells	AES
ATXN1	1.82290726428976e-159	0.6095596583822	0.299	0.18	4.75323069163554e-155	granulosa cells	ATXN1
TIMM8B	3.61427935971315e-159	0.33263151720509	0.663	0.547	9.42423343045204e-155	granulosa cells	TIMM8B
CASC4	4.78407145606001e-159	0.43322017676117	0.381	0.246	1.24744663216765e-154	granulosa cells	CASC4
PET100	6.50730041440618e-159	0.451885605058499	0.496	0.365	1.69677858305641e-154	granulosa cells	PET100
CD46	1.77761712530545e-158	0.406269791042406	0.508	0.368	4.63513665423397e-154	granulosa cells	CD46
SATB1	4.41812162618098e-158	0.49171254654623	0.296	0.173	1.15202521402669e-153	granulosa cells	SATB1
CCS	1.3455983446638e-157	0.407666421114927	0.569	0.437	3.50864768371086e-153	granulosa cells	CCS
INTU	1.9525183787608e-157	0.549916424970243	0.263	0.149	5.09119167261879e-153	granulosa cells	INTU
ANTXR2	8.4401105042762e-157	0.492548550575214	0.28	0.161	2.20075881399002e-152	granulosa cells	ANTXR2
PLXDC2	1.27247459757352e-156	0.385358910008542	0.377	0.239	3.31797751317295e-152	granulosa cells	PLXDC2
SDHAF3	1.97835883820026e-156	0.47107976247621	0.362	0.235	5.15857067060718e-152	granulosa cells	SDHAF3
TFRC	2.05730869679964e-156	0.425761785527861	0.3	0.178	5.36443242690506e-152	granulosa cells	TFRC
TMEM181	2.89142916222726e-156	0.520411408940934	0.287	0.169	7.53940154050758e-152	granulosa cells	TMEM181
ZSCAN18	4.34557088219381e-156	0.425874872229682	0.462	0.322	1.13310760753204e-151	granulosa cells	ZSCAN18
DNMT3A	2.058157606368e-152	0.464381648185091	0.448	0.315	5.36664595860456e-148	granulosa cells	DNMT3A
PNRC2	4.70395535466501e-152	0.331777856763741	0.645	0.529	1.2265563587289e-147	granulosa cells	PNRC2
CHD2	1.01465085381693e-151	0.448319249786716	0.505	0.376	2.64570210132763e-147	granulosa cells	CHD2
LPP	1.32504572083675e-151	0.404143861574191	0.506	0.372	3.45505671708182e-147	granulosa cells	LPP
IL11RA	1.35930800074763e-150	0.300644644448576	0.554	0.401	3.54439561194945e-146	granulosa cells	IL11RA
WDR54	3.51684929960764e-149	0.509196108173154	0.329	0.209	9.17018454872692e-145	granulosa cells	WDR54
PUM1	9.6136889627013e-149	0.352347889062468	0.634	0.517	2.50676939702436e-144	granulosa cells	PUM1
CD47	1.337242345594e-148	0.410382242859888	0.459	0.324	3.48685941613636e-144	granulosa cells	CD47
YAF2	3.14913913118114e-148	0.494139987725284	0.336	0.215	8.21138028455483e-144	granulosa cells	YAF2
KRTCAP2	3.49175806314004e-148	0.348889574710201	0.58	0.45	9.10475914963766e-144	granulosa cells	KRTCAP2
PHF6	8.29284072380996e-147	0.459937256238653	0.455	0.329	2.16235821873345e-142	granulosa cells	PHF6
ZNF626	1.06120508979668e-146	0.508550252940976	0.308	0.19	2.76709227164484e-142	granulosa cells	ZNF626
LDHA	1.72135197122835e-146	0.380934143957906	0.786	0.752	4.48842526497793e-142	granulosa cells	LDHA
DUSP23	3.3277097226134e-146	0.356047163528787	0.335	0.21	8.67700310171444e-142	granulosa cells	DUSP23
SMIM37	5.14802709267952e-146	0.443226419003111	0.351	0.226	1.34234806441618e-141	granulosa cells	SMIM37
GCC2	6.29100525220218e-146	0.356309582497093	0.634	0.517	1.64037961951172e-141	granulosa cells	GCC2
HS6ST1	1.63113803040752e-144	0.450686432769778	0.274	0.159	4.25319241428761e-140	granulosa cells	HS6ST1
USP46	8.25373423536255e-144	0.591694419214698	0.37	0.254	2.15216120187078e-139	granulosa cells	USP46
LENG8	1.0227806362869e-143	0.46558685343294	0.396	0.268	2.66690050911809e-139	granulosa cells	LENG8
PDCD4	1.09436486387896e-143	0.371518855846737	0.565	0.443	2.85355638256439e-139	granulosa cells	PDCD4
SLC25A29	1.72474635558923e-143	0.554752964070858	0.265	0.156	4.49727612219891e-139	granulosa cells	SLC25A29
C1orf122	2.20176596381434e-143	0.334106480812889	0.635	0.525	5.74110475064588e-139	granulosa cells	C1orf122
FAT1	2.88244246918306e-143	0.413201776365819	0.361	0.235	7.51596873839483e-139	granulosa cells	FAT1
MAP9	5.25586005113089e-143	0.421180359651798	0.4	0.271	1.37046550833238e-138	granulosa cells	MAP9
ATXN2	1.00567640518414e-142	0.377559554372459	0.568	0.45	2.62230122651765e-138	granulosa cells	ATXN2
MAP4	1.50804878291453e-142	0.381139409567962	0.589	0.464	3.93223720144965e-138	granulosa cells	MAP4
ODF2L	1.7773998101447e-142	0.423901670667088	0.471	0.34	4.6345700049523e-138	granulosa cells	ODF2L
CHD7	4.08534520372713e-141	0.473666525858065	0.298	0.182	1.06525376187185e-136	granulosa cells	CHD7
ECE1	5.76325955638485e-141	0.448868313141075	0.28	0.166	1.50276992932735e-136	granulosa cells	ECE1
KLHL7	7.46171337247489e-141	0.489881278984245	0.287	0.174	1.94564176187283e-136	granulosa cells	KLHL7
SLIRP	4.24444062273913e-140	0.267523118809034	0.665	0.537	1.10673789237923e-135	granulosa cells	SLIRP
P4HA2	8.49395594104415e-140	0.473915542966072	0.303	0.186	2.21479901162726e-135	granulosa cells	P4HA2
PTTG1IP	8.53514347630058e-140	0.33882746786819	0.59	0.467	2.22553866144538e-135	granulosa cells	PTTG1IP
RMND1	1.67342274280919e-139	0.467784104540419	0.337	0.217	4.36344980187496e-135	granulosa cells	RMND1
DEXI	5.24090980358152e-139	0.453311587385135	0.345	0.224	1.36656723128388e-134	granulosa cells	DEXI
ZNF462	5.38601606360963e-139	0.450809717843476	0.352	0.227	1.40440368858621e-134	granulosa cells	ZNF462
TGIF2	2.28018394684322e-138	0.47907402299614	0.341	0.223	5.94557964139369e-134	granulosa cells	TGIF2
VAT1	4.69909434097058e-138	0.449196354731122	0.307	0.192	1.22528884940808e-133	granulosa cells	VAT1
HPCAL1	4.06222531703364e-136	0.381810050279066	0.265	0.153	1.05922525141652e-131	granulosa cells	HPCAL1
PKIG	5.29521054059848e-136	0.395717969697386	0.4	0.272	1.38072614846105e-131	granulosa cells	PKIG
HEXIM1	3.28987123398099e-135	0.499626479514601	0.373	0.249	8.57833924260542e-131	granulosa cells	HEXIM1
SNRPN	6.49287187589594e-135	0.288298007249229	0.672	0.549	1.69301634163987e-130	granulosa cells	SNRPN
INSR	1.22950606158459e-134	0.373670507920219	0.356	0.229	3.20593705558181e-130	granulosa cells	INSR
AFF4	3.81597049871835e-134	0.368379032479177	0.55	0.426	9.9501430754081e-130	granulosa cells	AFF4
TSPAN3	7.35082590499451e-134	0.295448049233183	0.673	0.555	1.91672785472732e-129	granulosa cells	TSPAN3
CRMP1	1.62358230115298e-133	0.422390906994826	0.295	0.18	4.23349085025639e-129	granulosa cells	CRMP1
ASXL1	2.23516441345358e-133	0.441052002893881	0.445	0.323	5.82819120808021e-129	granulosa cells	ASXL1
TULP4	2.1721009628648e-132	0.438045926639627	0.374	0.254	5.66375326066998e-128	granulosa cells	TULP4
MUM1	5.64915212630546e-132	0.391853481459023	0.425	0.296	1.47301641693415e-127	granulosa cells	MUM1
PNMA1	9.19297128524645e-132	0.429454813591397	0.396	0.278	2.39706726262801e-127	granulosa cells	PNMA1
CNIH1	5.23859865875119e-131	0.346653527823515	0.571	0.452	1.36596460026937e-126	granulosa cells	CNIH1
RICTOR	5.67737907981206e-131	0.479866400863977	0.322	0.208	1.480376595061e-126	granulosa cells	RICTOR
RPL22L1	1.16004860547029e-128	0.269136842852352	0.76	0.684	3.02482673876377e-124	granulosa cells	RPL22L1
MNAT1	1.82077331356074e-128	0.473698128101367	0.322	0.21	4.74766641510963e-124	granulosa cells	MNAT1
PAXBP1	1.84033644308114e-128	0.579534890900932	0.366	0.255	4.79867727533408e-124	granulosa cells	PAXBP1
TTC8	2.88182541166315e-128	0.454353130835562	0.263	0.157	7.51435976091165e-124	granulosa cells	TTC8
TM7SF3	1.9157988303485e-127	0.474307243304222	0.264	0.16	4.99544545013372e-123	granulosa cells	TM7SF3
PCNX1	7.63583881138946e-127	0.434613303240801	0.306	0.193	1.9910449700698e-122	granulosa cells	PCNX1
ADGRL2	4.74440153875923e-126	0.40553856040807	0.401	0.277	1.23710270123147e-121	granulosa cells	ADGRL2
CCDC50	1.92332063168934e-125	0.408968062804771	0.446	0.328	5.01505854712995e-121	granulosa cells	CCDC50
ATP1A1	2.50938542098556e-125	0.251667396015603	0.58	0.454	6.54322248521984e-121	granulosa cells	ATP1A1
ING2	1.67699193854397e-124	0.402046122167244	0.473	0.356	4.37275647975341e-120	granulosa cells	ING2
ZNF532	2.12066434144412e-124	0.473939899153404	0.275	0.17	5.52963227031554e-120	granulosa cells	ZNF532
CCDC6	4.76698509869801e-124	0.436882188272319	0.346	0.234	1.24299136448551e-119	granulosa cells	CCDC6
LGR4	1.22499348528058e-123	0.4004635687466	0.384	0.26	3.19417051286911e-119	granulosa cells	LGR4
PPP1R10	1.93635232765038e-123	0.363797980266781	0.581	0.466	5.04903869434837e-119	granulosa cells	PPP1R10
TCAF1	5.65640697644212e-123	0.323029660053396	0.587	0.473	1.47490811910728e-118	granulosa cells	TCAF1
ARRDC3	8.90831264097312e-123	0.394519051053841	0.529	0.415	2.32284252113374e-118	granulosa cells	ARRDC3
PSMB8	1.76411364349501e-122	0.291276230928097	0.268	0.158	4.59992632541325e-118	granulosa cells	PSMB8
SERPINB6	2.06994595653019e-122	0.347138863119474	0.59	0.479	5.39738408165246e-118	granulosa cells	SERPINB6
GATA6	2.22237146220145e-122	0.333234849093727	0.424	0.291	5.79483358769027e-118	granulosa cells	GATA6
DAPK1	1.12682134166632e-121	0.507942512913792	0.26	0.16	2.93818664839493e-117	granulosa cells	DAPK1
EFHC1	4.30055618868605e-121	0.523424895361498	0.27	0.169	1.12137002619989e-116	granulosa cells	EFHC1
TRIQK	2.346153364926e-120	0.447614790355027	0.303	0.194	6.11759489904455e-116	granulosa cells	TRIQK
CTNNB1	3.00525669120699e-120	0.31712134573024	0.644	0.543	7.83620682232224e-116	granulosa cells	CTNNB1
ABLIM1	4.77743211273656e-120	0.407742148374822	0.266	0.16	1.24571542339606e-115	granulosa cells	ABLIM1
ZC3HAV1	7.73513670528688e-120	0.331770998165416	0.29	0.179	2.01693689590355e-115	granulosa cells	ZC3HAV1
UQCC2	1.00287671257824e-119	0.317920102551314	0.61	0.497	2.61500102804777e-115	granulosa cells	UQCC2
LINC00665	4.13816931237572e-119	0.527993475348506	0.306	0.202	1.07902764820197e-114	granulosa cells	LINC00665
NPEPPS	1.80063413938434e-118	0.428981611370806	0.43	0.319	4.69515351844467e-114	granulosa cells	NPEPPS
NHLRC3	2.87136224723032e-118	0.417732691683938	0.408	0.292	7.48707705965306e-114	granulosa cells	NHLRC3
SNRNP70	1.94020825319078e-117	0.313275487884867	0.701	0.601	5.05909302019497e-113	granulosa cells	SNRNP70
MIA3	5.69908071191331e-117	0.439815880684221	0.414	0.301	1.4860352956314e-112	granulosa cells	MIA3
SRSF8	7.2561729484708e-117	0.422007725325313	0.35	0.239	1.89204709631376e-112	granulosa cells	SRSF8
RPRD1A	1.04420830952093e-116	0.432831018875251	0.353	0.244	2.72277316707583e-112	granulosa cells	RPRD1A
TSPYL1	1.73515479301681e-116	0.341572260832581	0.468	0.351	4.52441612279134e-112	granulosa cells	TSPYL1
UBE2H	2.86982162815653e-116	0.368132686068175	0.485	0.37	7.48305989541815e-112	granulosa cells	UBE2H
PPM1K	1.65205426652516e-115	0.377181903139763	0.365	0.25	4.30773149996436e-111	granulosa cells	PPM1K
SLC38A2	1.80524284991956e-115	0.303391569332902	0.569	0.445	4.70717073116525e-111	granulosa cells	SLC38A2
CDCA7L	2.4334374041436e-115	0.415155452312939	0.402	0.286	6.34518803130443e-111	granulosa cells	CDCA7L
LDOC1	4.19824741936361e-115	0.424571015986605	0.344	0.233	1.09469301459906e-110	granulosa cells	LDOC1
CDKN1B	5.14582136298251e-115	0.342406520563931	0.384	0.265	1.34177292039769e-110	granulosa cells	CDKN1B
TSPAN6	6.82003460194005e-115	0.353146835237559	0.483	0.363	1.77832402245587e-110	granulosa cells	TSPAN6
COA1	1.44312368543326e-114	0.413893650262103	0.473	0.363	3.76294500976722e-110	granulosa cells	COA1
ARL4D	2.65091571349097e-114	0.402432818196538	0.37	0.255	6.9122627229277e-110	granulosa cells	ARL4D
GOLGB1	3.28858207568962e-114	0.2872685885767	0.706	0.605	8.57497776236069e-110	granulosa cells	GOLGB1
PPP1R16A	7.56685877160909e-114	0.396014321541621	0.295	0.188	1.97305842469707e-109	granulosa cells	PPP1R16A
DYNLT1	2.28507364997004e-113	0.253894643849955	0.74	0.663	5.95832954229688e-109	granulosa cells	DYNLT1
HOOK2	7.09990302622226e-113	0.485414138907912	0.253	0.156	1.85129971408745e-108	granulosa cells	HOOK2
ATF2	7.56173587596272e-113	0.405282169953403	0.33	0.221	1.97172262965728e-108	granulosa cells	ATF2
VPS13C	2.50438656642648e-112	0.40847163329482	0.3	0.194	6.53018797195706e-108	granulosa cells	VPS13C
SERINC1	2.78827924795617e-112	0.29834154485767	0.544	0.424	7.27043813904571e-108	granulosa cells	SERINC1
SHTN1	6.46414642536553e-112	0.361890988114483	0.265	0.163	1.68552618041406e-107	granulosa cells	SHTN1
RTF1	7.28158900515015e-112	0.27535266273768	0.715	0.631	1.8986743330929e-107	granulosa cells	RTF1
FAM136A	2.21913851015791e-109	0.396414336918486	0.416	0.31	5.78640366523676e-105	granulosa cells	FAM136A
CSPP1	4.94005884334883e-109	0.483669682344883	0.286	0.188	1.28812034340321e-104	granulosa cells	CSPP1
RNMT	2.27903183329374e-107	0.354306660290165	0.609	0.508	5.94257550531344e-103	granulosa cells	RNMT
TNS3	5.33811653583417e-107	0.430375519418229	0.343	0.237	1.39191388671876e-102	granulosa cells	TNS3
LGALS3BP	8.6386838791782e-107	0.269541818224354	0.483	0.351	2.25253682149572e-102	granulosa cells	LGALS3BP
PIAS2	2.0363175973328e-106	0.436457282615539	0.349	0.244	5.30969813504528e-102	granulosa cells	PIAS2
CD2AP	4.59054551827066e-106	0.378017864740158	0.301	0.198	1.19698474388907e-101	granulosa cells	CD2AP
PLAGL11	5.31699627231541e-106	0.27669845046521	0.72	0.594	1.38640677800624e-101	granulosa cells	PLAGL1
NPDC1	7.95395280143612e-106	0.266133218454554	0.307	0.197	2.07399319297447e-101	granulosa cells	NPDC1
PON2	1.21900586029539e-105	0.357989066566669	0.341	0.234	3.17855778072023e-101	granulosa cells	PON2
TMEM141	2.3914452020223e-105	0.282619733512314	0.557	0.444	6.23569336427315e-101	granulosa cells	TMEM141
ZKSCAN1	5.06434821133288e-105	0.303816426803173	0.572	0.456	1.32052879610505e-100	granulosa cells	ZKSCAN1
CFLAR	8.75136861546643e-105	0.278808311503418	0.475	0.35	2.28191936648287e-100	granulosa cells	CFLAR
DPY30	1.3096843453579e-103	0.307735965153291	0.577	0.473	3.41500193052072e-99	granulosa cells	DPY30
NHLRC2	1.33925005339765e-103	0.394391020587651	0.28	0.182	3.49209451423438e-99	granulosa cells	NHLRC2
MEX3C	3.75658811888466e-103	0.387110401060606	0.33	0.225	9.79530351999174e-99	granulosa cells	MEX3C
ZSCAN16-AS1	3.83461181620156e-103	0.430239825344559	0.271	0.174	9.99875031074558e-99	granulosa cells	ZSCAN16-AS1
JUP	7.05876600815165e-103	0.400945028251024	0.299	0.197	1.84057323662554e-98	granulosa cells	JUP
FAM229B	9.37862864560844e-103	0.360686562875301	0.357	0.251	2.4454774193424e-98	granulosa cells	FAM229B
NDUFB1	8.54254620440333e-102	0.270463688358205	0.607	0.503	2.22746892279817e-97	granulosa cells	NDUFB1
AASDHPPT	2.21659142615244e-101	0.333922116310986	0.522	0.419	5.77976214369248e-97	granulosa cells	AASDHPPT
ARL3	5.27310605206572e-100	0.276125247910388	0.605	0.497	1.37496240307614e-95	granulosa cells	ARL3
TUBB2A	1.23588343197307e-99	0.257523444808277	0.322	0.214	3.22256604886977e-95	granulosa cells	TUBB2A
MYLIP	3.19189909913679e-99	0.363515082702891	0.264	0.167	8.32287690099919e-95	granulosa cells	MYLIP
SPSB3	3.59352827722486e-99	0.362477122655049	0.376	0.271	9.37012498286383e-95	granulosa cells	SPSB3
MLLT6	5.60703282047583e-98	0.376819256168013	0.298	0.199	1.46203380793907e-93	granulosa cells	MLLT6
EBPL	2.31045805957125e-97	0.307273882977873	0.635	0.548	6.02451939033203e-93	granulosa cells	EBPL
ZNF5031	3.49887974380856e-97	0.265326219134633	0.534	0.407	9.12332893198082e-93	granulosa cells	ZNF503
CRTC3	6.15761924226488e-97	0.344779120181496	0.306	0.203	1.60559921742057e-92	granulosa cells	CRTC3
CEP85L	1.2125450809041e-96	0.424430312935377	0.352	0.254	3.16171129845744e-92	granulosa cells	CEP85L
PHC3	1.56276986404754e-96	0.399513530169884	0.254	0.162	4.07492242050397e-92	granulosa cells	PHC3
SIKE1	1.61465216590218e-96	0.384439826256297	0.367	0.267	4.21020552258994e-92	granulosa cells	SIKE1
CALCOCO1	1.85027736806596e-96	0.425348188988051	0.259	0.167	4.82459823723199e-92	granulosa cells	CALCOCO1
RHOT1	2.40472630124249e-96	0.396820798856671	0.294	0.198	6.27032383048979e-92	granulosa cells	RHOT1
ZMYM2	5.49680912825211e-96	0.341417697999808	0.522	0.416	1.43329298019174e-91	granulosa cells	ZMYM2
ATF7IP	5.68911990790555e-96	0.353013264393723	0.41	0.304	1.48343801598637e-91	granulosa cells	ATF7IP
IFT81	1.51599374054983e-95	0.444049111520131	0.284	0.191	3.95295367848368e-91	granulosa cells	IFT81
MFSD14C	2.29614755161622e-95	0.387289729660248	0.334	0.233	5.9872047408393e-91	granulosa cells	MFSD14C
RNF19A	2.08927383523394e-94	0.285296388037525	0.432	0.322	5.4477815253725e-90	granulosa cells	RNF19A
DNAJC19	3.07397991316281e-94	0.306683287139417	0.496	0.393	8.01540262357202e-90	granulosa cells	DNAJC19
SESN31	1.73452058101801e-93	0.252460983422937	0.527	0.407	4.52276241500447e-89	granulosa cells	SESN3
CLCN3	4.83736521691131e-93	0.367626404798762	0.319	0.221	1.26134298030962e-88	granulosa cells	CLCN3
CCDC14	6.49018433948216e-93	0.398352190645888	0.436	0.333	1.69231556651997e-88	granulosa cells	CCDC14
FXR1	8.46236705087902e-93	0.280778836219258	0.675	0.586	2.2065622085167e-88	granulosa cells	FXR1
MORN2	1.38704171018999e-92	0.408219794151333	0.302	0.208	3.61671125932039e-88	granulosa cells	MORN2
PCBD1	3.90233373116045e-92	0.254078500020296	0.439	0.327	1.01753352040009e-87	granulosa cells	PCBD1
VPS4B	1.84006242502416e-91	0.335576120294643	0.359	0.257	4.7979627732505e-87	granulosa cells	VPS4B
CUL4B	9.16411549696929e-91	0.257535787472505	0.319	0.216	2.38954311583474e-86	granulosa cells	CUL4B
STT3B	9.19916323410085e-91	0.508041623107658	0.453	0.371	2.3986818132918e-86	granulosa cells	STT3B
SIGLEC11	2.11836663361551e-90	0.281996258810609	0.367	0.254	5.52364099715244e-86	granulosa cells	SIGLEC11
PIP5K1A	9.33046068196593e-90	0.399763049509827	0.268	0.177	2.43291762282262e-85	granulosa cells	PIP5K1A
SCOC	2.50568513413893e-89	0.341528507846054	0.478	0.379	6.53357398726726e-85	granulosa cells	SCOC
BLOC1S6	4.00958613460098e-89	0.299123413592918	0.496	0.389	1.0454995845972e-84	granulosa cells	BLOC1S6
TMEM106B	6.42542708960832e-89	0.333746094562392	0.436	0.337	1.67543011361537e-84	granulosa cells	TMEM106B
MARCH5	1.76586316822072e-86	0.366268776374983	0.393	0.295	4.60448821113552e-82	granulosa cells	MARCH5
DHX40	5.13919913875318e-86	0.362339351943102	0.303	0.211	1.34004617542989e-81	granulosa cells	DHX40
MAPRE2	5.37137291816539e-86	0.339184035294132	0.252	0.165	1.40058548841163e-81	granulosa cells	MAPRE2
SNAPC1	5.47881769849384e-86	0.38241854306213	0.323	0.229	1.42860171488227e-81	granulosa cells	SNAPC1
SCP2	5.72445105625436e-86	0.305608187634996	0.537	0.442	1.49265061291833e-81	granulosa cells	SCP2
CHD9	1.26483878288982e-85	0.257102482000894	0.692	0.615	3.2980671263852e-81	granulosa cells	CHD9
BPHL	1.02326149373111e-84	0.385245122387361	0.283	0.195	2.66815434490386e-80	granulosa cells	BPHL
FAM13A	1.92344873204851e-84	0.292500189152134	0.345	0.243	5.0153925688165e-80	granulosa cells	FAM13A
TANC2	3.58715444949668e-84	0.270196039744328	0.292	0.195	9.35350522706259e-80	granulosa cells	TANC2
SLC30A9	5.99377850360931e-84	0.389469606389258	0.255	0.169	1.56287774481613e-79	granulosa cells	SLC30A9
IRF2BP2	7.14455045290181e-84	0.278705449304007	0.573	0.461	1.86294153059415e-79	granulosa cells	IRF2BP2
LEPROTL1	1.31318287793146e-83	0.368381371411376	0.368	0.273	3.42412435420628e-79	granulosa cells	LEPROTL1
COQ7	2.18040145718265e-83	0.410150041389337	0.325	0.236	5.68539679960375e-79	granulosa cells	COQ7
SCAMP1	2.5554072528886e-83	0.375176112025978	0.298	0.208	6.66322441190702e-79	granulosa cells	SCAMP1
ING4	1.53376215187289e-82	0.34089079636504	0.364	0.266	3.99928481100857e-78	granulosa cells	ING4
NUDT16L1	1.72382483324542e-82	0.31250289000548	0.378	0.282	4.49487325268743e-78	granulosa cells	NUDT16L1
MFSD10	4.41478893243497e-82	0.307052851644182	0.337	0.238	1.15115621413242e-77	granulosa cells	MFSD10
ERICH1	1.67683922360191e-81	0.399177749117318	0.307	0.217	4.37235827554198e-77	granulosa cells	ERICH1
CSNK2A1	1.76029944372632e-81	0.297113939677129	0.581	0.494	4.58998079951639e-77	granulosa cells	CSNK2A1
EPM2AIP1	2.84020761428113e-81	0.302835089601286	0.465	0.361	7.40584135423804e-77	granulosa cells	EPM2AIP1
DZIP3	2.92097474885105e-81	0.39964957561435	0.266	0.181	7.61644165762912e-77	granulosa cells	DZIP3
IQCG	3.13439609507897e-81	0.32138060799151	0.348	0.249	8.17293781791841e-77	granulosa cells	IQCG
OSBPL8	3.36851361065428e-81	0.311021058669084	0.427	0.333	8.78339923978103e-77	granulosa cells	OSBPL8
CAPN7	8.12911021306148e-81	0.37560937595185	0.252	0.167	2.11966548805578e-76	granulosa cells	CAPN7
FBXO11	1.00740881567627e-80	0.330662600968529	0.404	0.308	2.62681848687587e-76	granulosa cells	FBXO11
HCG18	2.6855236348633e-80	0.365810228477816	0.31	0.218	7.00250287790605e-76	granulosa cells	HCG18
NELFA	3.42363160537562e-80	0.365047362755536	0.312	0.223	8.92711941101692e-76	granulosa cells	NELFA
DDX39B	3.43180453164658e-80	0.388326383486539	0.411	0.317	8.94843031626845e-76	granulosa cells	DDX39B
SLC44A1	5.37378194833803e-80	0.379968978613902	0.259	0.175	1.40121364302914e-75	granulosa cells	SLC44A1
SMIM14	1.42106949849427e-79	0.344510263861712	0.313	0.222	3.70543871732381e-75	granulosa cells	SMIM14
RPL26L1	2.02450169583895e-79	0.264478280001612	0.565	0.474	5.27888817190007e-75	granulosa cells	RPL26L1
SUN1	4.19891996464387e-79	0.350732092272941	0.345	0.252	1.09486838078089e-74	granulosa cells	SUN1
KIDINS220	4.9378509519803e-79	0.29911843653107	0.483	0.384	1.28754463572886e-74	granulosa cells	KIDINS220
EPN1	1.93167732503532e-78	0.330761785490792	0.418	0.327	5.03684862502961e-74	granulosa cells	EPN1
EIF2AK1	2.34029026385982e-78	0.318528866553933	0.392	0.296	6.10230686301447e-74	granulosa cells	EIF2AK1
GPATCH2L	3.65151781518074e-78	0.340380189411349	0.404	0.309	9.52133270308377e-74	granulosa cells	GPATCH2L
SENP6	4.97674263573492e-78	0.291775579830142	0.525	0.436	1.29768564226788e-73	granulosa cells	SENP6
HSF1	4.9908907483094e-78	0.330228850227148	0.331	0.242	1.30137476262168e-73	granulosa cells	HSF1
ATF7IP2	6.59418555454651e-78	0.323752374612683	0.325	0.232	1.719433883348e-73	granulosa cells	ATF7IP2
MBNL2	9.31021417621298e-78	0.341491070381114	0.254	0.169	2.42763834644753e-73	granulosa cells	MBNL2
KLHL23	1.06030004126853e-77	0.337973604975087	0.41	0.315	2.76473235760769e-73	granulosa cells	KLHL23
PTAR1	4.68331152253782e-77	0.419536712471361	0.298	0.213	1.22117347950174e-72	granulosa cells	PTAR1
PNPLA4	1.14599802466947e-76	0.379034004683322	0.257	0.175	2.98818984932565e-72	granulosa cells	PNPLA4
ARHGAP29	1.64399456932319e-76	0.601068138848467	0.434	0.372	4.28671583951022e-72	granulosa cells	ARHGAP29
RSBN1	5.57842733759214e-76	0.341033173687929	0.345	0.253	1.45457492827715e-71	granulosa cells	RSBN1
N4BP2	5.84084687456155e-75	0.346025072816861	0.389	0.3	1.52300082254193e-70	granulosa cells	N4BP2
RSRC1	9.55907773685527e-75	0.377290013537501	0.347	0.261	2.49252951988501e-70	granulosa cells	RSRC1
FTX	9.77971805767264e-75	0.352685154830905	0.429	0.338	2.55006148353814e-70	granulosa cells	FTX
PHC1	1.46531943331719e-74	0.383133873298853	0.272	0.19	3.82082042237457e-70	granulosa cells	PHC1
ARID2	2.07358978046843e-74	0.369066947592759	0.313	0.226	5.40688535257144e-70	granulosa cells	ARID2
UGP2	2.82961673012025e-74	0.293391966168227	0.465	0.375	7.37822562378856e-70	granulosa cells	UGP2
SECISBP2L	3.52608756723115e-74	0.333463509304939	0.31	0.223	9.19427333155523e-70	granulosa cells	SECISBP2L
RBM12B	6.156234801464e-74	0.385237422070055	0.289	0.204	1.60523822448174e-69	granulosa cells	RBM12B
IREB2	1.04105444426928e-73	0.323681030248481	0.382	0.291	2.71454946343214e-69	granulosa cells	IREB2
NTPCR	3.57220731107649e-73	0.363605852384726	0.371	0.287	9.31453056363194e-69	granulosa cells	NTPCR
KDM3A	1.10145675246164e-72	0.396397430598123	0.259	0.179	2.87204848204372e-68	granulosa cells	KDM3A
ATM	1.21800914447882e-72	0.328648009191338	0.398	0.307	3.17595884422853e-68	granulosa cells	ATM
KAT6B	1.4900168610593e-72	0.292485576284354	0.503	0.411	3.88521896521213e-68	granulosa cells	KAT6B
PPME1	2.09292681141838e-72	0.371652073286454	0.256	0.176	5.45730666077343e-68	granulosa cells	PPME1
CRLS1	3.96557489870374e-72	0.345453620045216	0.307	0.223	1.034023654837e-67	granulosa cells	CRLS1
PPM1B	4.92133872047577e-72	0.352996549522808	0.266	0.184	1.28323907136406e-67	granulosa cells	PPM1B
DDHD1	8.97530021548505e-72	0.387161636885065	0.258	0.179	2.34030953118773e-67	granulosa cells	DDHD1
DDX42	1.21748322927022e-71	0.29199729943026	0.497	0.409	3.17458752032211e-67	granulosa cells	DDX42
AAMDC	2.54636315942646e-71	0.284302093549659	0.443	0.352	6.63964193820449e-67	granulosa cells	AAMDC
NUB1	2.77461732778244e-71	0.312470461962439	0.335	0.244	7.23481468219271e-67	granulosa cells	NUB1
YTHDC1	2.78392611637574e-71	0.273991109641337	0.588	0.505	7.25908734844974e-67	granulosa cells	YTHDC1
TNKS2	4.6292513063138e-71	0.320580798151743	0.34	0.252	1.20707727812132e-66	granulosa cells	TNKS2
CYHR1	5.95643437468897e-71	0.315832519104794	0.365	0.276	1.55314026320015e-66	granulosa cells	CYHR1
NRAS	6.41125362550413e-71	0.348056883520334	0.26	0.18	1.6717343828502e-66	granulosa cells	NRAS
SMARCD1	1.03152405919716e-70	0.355337881755648	0.321	0.237	2.68969898435661e-66	granulosa cells	SMARCD1
RIMKLB	1.33840459215338e-70	0.388930248376715	0.267	0.187	3.48988997403993e-66	granulosa cells	RIMKLB
PAIP1	1.78589013422226e-70	0.293922466956356	0.501	0.413	4.65670852498453e-66	granulosa cells	PAIP1
PTPRD1	1.07345148742681e-69	0.278084540696166	0.274	0.187	2.79902475346542e-65	granulosa cells	PTPRD
ARHGAP5	2.04520864404755e-69	0.267762376014764	0.467	0.374	5.33288153935399e-65	granulosa cells	ARHGAP5
NUMA1	3.44867004200885e-69	0.278322494789978	0.458	0.363	8.99240713453807e-65	granulosa cells	NUMA1
CELF1	3.58167170492305e-69	0.272779781845236	0.502	0.412	9.33920897058686e-65	granulosa cells	CELF1
CUL5	1.8056015267439e-68	0.282543590266303	0.438	0.348	4.70810598098473e-64	granulosa cells	CUL5
SUPT20H	3.54928064418002e-68	0.337414275024867	0.398	0.311	9.25474927969941e-64	granulosa cells	SUPT20H
RAP2C	5.21240189621216e-68	0.371860383785046	0.274	0.195	1.35913379443732e-63	granulosa cells	RAP2C
ABCD4	7.40368015583152e-68	0.36849098434106	0.317	0.235	1.93050960063307e-63	granulosa cells	ABCD4
ARL14EP	1.96037626044985e-67	0.321471997765269	0.36	0.274	5.11168109912299e-63	granulosa cells	ARL14EP
B4GALNT4	2.38356621980199e-67	0.366116079516669	0.254	0.173	6.21514891813369e-63	granulosa cells	B4GALNT4
ARFIP1	2.53387482655412e-67	0.331194222787153	0.262	0.182	6.60707861023986e-63	granulosa cells	ARFIP1
GTF3C1	3.37038986754023e-67	0.363497458277482	0.304	0.224	8.78829157961115e-63	granulosa cells	GTF3C1
IRF2	6.91518289559762e-67	0.29763850272657	0.288	0.204	1.80313394002708e-62	granulosa cells	IRF2
TNRC6A	7.07529716296143e-67	0.340582640840844	0.396	0.31	1.84488373524219e-62	granulosa cells	TNRC6A
WDR6	1.76722672092089e-66	0.320440289984882	0.33	0.245	4.60804367480123e-62	granulosa cells	WDR6
DMTF1	2.85958273114834e-66	0.358730117644252	0.318	0.236	7.45636197146929e-62	granulosa cells	DMTF1
MEF2A	4.51890835558938e-66	0.333712926474557	0.382	0.297	1.17830535371993e-61	granulosa cells	MEF2A
CBR1	9.00010605994508e-66	0.299932367200143	0.335	0.248	2.34677765513068e-61	granulosa cells	CBR1
KIAA1109	1.07384089566064e-65	0.330750696872783	0.325	0.242	2.80004013543513e-61	granulosa cells	KIAA1109
PIN4	1.67808888159527e-65	0.274330359412677	0.441	0.352	4.37561675875966e-61	granulosa cells	PIN4
RAB6A	1.97509910590333e-65	0.299144782953906	0.401	0.314	5.15007091864294e-61	granulosa cells	RAB6A
CHD6	4.20866987086821e-64	0.297423428907528	0.466	0.38	1.09741066882889e-59	granulosa cells	CHD6
ANO6	1.04046358807523e-63	0.30781550674674	0.272	0.193	2.71300880590616e-59	granulosa cells	ANO6
TRIM33	2.91106010227869e-63	0.300313667721938	0.411	0.326	7.59058921669169e-59	granulosa cells	TRIM33
RIOK3	3.11036407139756e-63	0.318368926691829	0.321	0.24	8.11027431616915e-59	granulosa cells	RIOK3
FARP11	3.83229130494086e-63	0.251802101511502	0.447	0.354	9.99269957763329e-59	granulosa cells	FARP1
CCDC186	6.01637512245112e-63	0.287192040670989	0.328	0.244	1.56876981317913e-58	granulosa cells	CCDC186
RWDD4	1.10347217053021e-62	0.33427733413627	0.341	0.263	2.87730368465753e-58	granulosa cells	RWDD4
PEX2	1.15835643083851e-62	0.295096677093426	0.353	0.27	3.02041439341141e-58	granulosa cells	PEX2
MBTPS1	1.79970758334436e-62	0.290026589016818	0.433	0.347	4.69273752357042e-58	granulosa cells	MBTPS1
CCDC115	6.74824829011449e-62	0.282141716345573	0.306	0.225	1.75960574164735e-57	granulosa cells	CCDC115
IGF1R	1.00264893021202e-61	0.297807925402872	0.368	0.284	2.61440708552785e-57	granulosa cells	IGF1R
PIK3C3	1.02089618424662e-61	0.343828727725842	0.251	0.177	2.66198680042306e-57	granulosa cells	PIK3C3
FEM1B	1.03994981611126e-61	0.292552913841929	0.29	0.211	2.71166914551011e-57	granulosa cells	FEM1B
AUTS2	1.17424782565814e-61	0.3574236834459	0.356	0.275	3.0618512054036e-57	granulosa cells	AUTS2
PPHLN1	2.97260023249312e-61	0.265926162859218	0.507	0.427	7.75105510622582e-57	granulosa cells	PPHLN1
CBWD1	5.473715516742e-61	0.362696532384033	0.267	0.194	1.42727132099048e-56	granulosa cells	CBWD1
KANSL1	7.34462182890045e-61	0.275831881359092	0.507	0.428	1.91511014188579e-56	granulosa cells	KANSL1
STX8	1.47778777777222e-60	0.303903011273217	0.304	0.227	3.85333163054106e-56	granulosa cells	STX8
ZNF322	1.56878146543415e-60	0.287960034841384	0.359	0.276	4.09059767111955e-56	granulosa cells	ZNF322
CCDC91	1.86313231215205e-60	0.306548271966971	0.272	0.196	4.85811750393648e-56	granulosa cells	CCDC91
MAT2B	2.41975407816595e-60	0.341819152073815	0.273	0.198	6.3095087588177e-56	granulosa cells	MAT2B
PDCD6IP	3.35125620867557e-60	0.300709538304216	0.4	0.319	8.73840056412154e-56	granulosa cells	PDCD6IP
SHPRH	4.20526500692779e-60	0.311799757707796	0.395	0.313	1.09652285055642e-55	granulosa cells	SHPRH
AL135925.1	5.49739831962885e-60	0.318227683615693	0.261	0.185	1.43344661184322e-55	granulosa cells	AL135925.1
UBE2E1	1.23562247402243e-59	0.296057074915888	0.382	0.3	3.22188560101348e-55	granulosa cells	UBE2E1
STIM2	2.84992808871559e-59	0.350217918715651	0.254	0.181	7.43118749132591e-55	granulosa cells	STIM2
FAM234A	5.32857375559672e-59	0.308707805006009	0.275	0.2	1.38942560677185e-54	granulosa cells	FAM234A
TTC28	1.45963052301603e-58	0.330866286074052	0.264	0.19	3.8059865887643e-54	granulosa cells	TTC28
SMG1	1.7079981966999e-58	0.308846421437287	0.371	0.291	4.45360529789499e-54	granulosa cells	SMG1
ZNF667-AS1	3.37384194237114e-58	0.310155686035456	0.328	0.25	8.79729286473275e-54	granulosa cells	ZNF667-AS1
ASH2L	3.67428688419535e-58	0.310198357153044	0.369	0.291	9.58070305053936e-54	granulosa cells	ASH2L
USP10	4.9545305276753e-58	0.305968993819978	0.349	0.272	1.29189383509133e-53	granulosa cells	USP10
IFT22	1.13494937336981e-57	0.285012868906086	0.359	0.282	2.95938049106178e-53	granulosa cells	IFT22
MIB1	1.38840473544955e-57	0.302691910682074	0.396	0.316	3.6202653476847e-53	granulosa cells	MIB1
ZNF638	1.6728136085388e-57	0.264495929631217	0.558	0.48	4.36186148426491e-53	granulosa cells	ZNF638
CFAP36	3.95635164657516e-57	0.269260412684712	0.376	0.296	1.03161869184447e-52	granulosa cells	CFAP36
FMNL2	4.17857423278055e-57	0.271719382520992	0.333	0.252	1.08956323119753e-52	granulosa cells	FMNL2
DCBLD2	4.39768625399704e-57	0.281307676792535	0.375	0.291	1.14669669072973e-52	granulosa cells	DCBLD2
MCFD2	5.8432188075717e-57	0.268788019155946	0.392	0.313	1.52361930407432e-52	granulosa cells	MCFD2
STK24	1.33724329470764e-56	0.279211796696749	0.334	0.256	3.48686189095018e-52	granulosa cells	STK24
RUFY2	1.58866356956992e-56	0.323242720288261	0.263	0.191	4.14244025765358e-52	granulosa cells	RUFY2
ATF6B	1.79312353645328e-56	0.326609883089202	0.324	0.247	4.67556962130193e-52	granulosa cells	ATF6B
TAOK1	2.24166315666116e-56	0.281837215887256	0.4	0.321	5.84513668099398e-52	granulosa cells	TAOK1
SWI5	1.26075213779601e-55	0.289232232544065	0.343	0.264	3.28741119930311e-51	granulosa cells	SWI5
HEXDC	1.61236770221829e-55	0.344968845929701	0.257	0.187	4.20424878353418e-51	granulosa cells	HEXDC
MED13	4.20270647179855e-55	0.277651071267206	0.367	0.288	1.09585571252147e-50	granulosa cells	MED13
DLGAP4	9.22579971382516e-55	0.266215808940966	0.385	0.305	2.40562727537991e-50	granulosa cells	DLGAP4
CLK1	9.56843534053215e-55	0.258967219391265	0.494	0.415	2.49496951504376e-50	granulosa cells	CLK1
VEZT	1.13063534615189e-54	0.294288543964656	0.343	0.267	2.94813166509104e-50	granulosa cells	VEZT
RFNG	1.98117778471726e-54	0.289930581510134	0.299	0.223	5.16592107365024e-50	granulosa cells	RFNG
CTNND1	2.00706313170199e-54	0.251173044936024	0.437	0.355	5.23341711591294e-50	granulosa cells	CTNND1
ZFX	3.0799839051056e-54	0.31670131807135	0.283	0.21	8.03105803256286e-50	granulosa cells	ZFX
PHF3	5.51595777911567e-54	0.264150836736694	0.589	0.527	1.43828599090441e-49	granulosa cells	PHF3
SMIM20	7.70417801346647e-54	0.252766549583539	0.361	0.283	2.00886441701138e-49	granulosa cells	SMIM20
C5orf15	4.29888249938665e-53	0.252999291714498	0.396	0.317	1.12093361171507e-48	granulosa cells	C5orf15
KLHDC10	9.34155728123213e-53	0.304180596460917	0.269	0.198	2.43581106108128e-48	granulosa cells	KLHDC10
HIBCH	1.28594587829154e-52	0.297101043455583	0.354	0.279	3.35310387764519e-48	granulosa cells	HIBCH
UBXN7	2.38343286852031e-52	0.30011608898951	0.363	0.287	6.21480120466672e-48	granulosa cells	UBXN7
QSOX1	2.78171055423655e-52	0.283569104368459	0.308	0.235	7.2533102701718e-48	granulosa cells	QSOX1
HERC2	3.01739581866379e-52	0.323055657608929	0.336	0.263	7.86785959716583e-48	granulosa cells	HERC2
DYNC2LI1	3.8241399617326e-52	0.28828478255053	0.263	0.193	9.97144495021775e-48	granulosa cells	DYNC2LI1
USP3	4.85212423099373e-52	0.311674783706747	0.271	0.201	1.26519139323161e-47	granulosa cells	USP3
PPP4R3B	7.05712397042136e-52	0.280428046041713	0.331	0.257	1.84014507528737e-47	granulosa cells	PPP4R3B
ZMYM4	1.20653583024112e-51	0.281200556918539	0.39	0.314	3.14604217735371e-47	granulosa cells	ZMYM4
ZNF711	1.61863132777199e-51	0.303340694326126	0.275	0.203	4.22058118716547e-47	granulosa cells	ZNF711
CTTNBP2NL	5.21920731319359e-51	0.305516834796649	0.282	0.211	1.36090830691523e-46	granulosa cells	CTTNBP2NL
CDK9	6.73086327605657e-51	0.303526085131162	0.304	0.234	1.75507259923175e-46	granulosa cells	CDK9
PCMTD2	3.37814651001681e-50	0.264118042721716	0.351	0.275	8.80851702486883e-46	granulosa cells	PCMTD2
YAP1	1.19591393152588e-49	0.297327083691844	0.355	0.281	3.11834557645373e-45	granulosa cells	YAP1
ZNF827	2.45625305192458e-49	0.270863046162902	0.293	0.219	6.40467983289334e-45	granulosa cells	ZNF827
FAM173A	6.92628755545516e-49	0.264060370132416	0.287	0.216	1.80602948008493e-44	granulosa cells	FAM173A
SPIN1	8.19765018565843e-49	0.250266163409969	0.481	0.408	2.13753728591044e-44	granulosa cells	SPIN1
PARD3	8.54741758931252e-49	0.283733703276618	0.341	0.267	2.22873913641324e-44	granulosa cells	PARD3
REV1	9.97226581661815e-49	0.286473277088065	0.336	0.266	2.60026831168318e-44	granulosa cells	REV1
EBLN3P	1.19026104035318e-48	0.302223592559907	0.287	0.22	3.1036056627209e-44	granulosa cells	EBLN3P
AKIRIN2	3.29497035472196e-48	0.269342893655793	0.344	0.272	8.5916351999375e-44	granulosa cells	AKIRIN2
LLPH	1.02819114949269e-47	0.261387802498507	0.393	0.322	2.68100842230219e-43	granulosa cells	LLPH
CCNT2	1.33368595957336e-47	0.30955889572921	0.295	0.227	3.47758613958754e-43	granulosa cells	CCNT2
ZNF217	1.46010551337346e-47	0.28848678747674	0.269	0.2	3.8072251261213e-43	granulosa cells	ZNF217
KIAA1586	1.96539047622477e-47	0.31991816543503	0.276	0.21	5.1247556667561e-43	granulosa cells	KIAA1586
TRPS1	4.28081917518935e-47	0.27768631963652	0.263	0.194	1.11622359993062e-42	granulosa cells	TRPS1
GPALPP1	8.91637242429519e-47	0.281046689691964	0.286	0.219	2.32494410963497e-42	granulosa cells	GPALPP1
C12orf76	9.83701708175804e-47	0.271588946886535	0.251	0.185	2.56500220406841e-42	granulosa cells	C12orf76
TRIM13	1.10201578180837e-46	0.296648851083977	0.323	0.255	2.87350615106533e-42	granulosa cells	TRIM13
TNKS	2.29405407875852e-46	0.298537942297582	0.264	0.199	5.98174601036285e-42	granulosa cells	TNKS
CLUAP1	3.34224321137591e-46	0.297250225362068	0.323	0.253	8.71489917366268e-42	granulosa cells	CLUAP1
FGFR1OP2	4.03007765105536e-45	0.252081331391351	0.447	0.375	1.05084274751268e-40	granulosa cells	FGFR1OP2
AHDC1	5.9737448686492e-45	0.300988799919771	0.32	0.251	1.55765397450028e-40	granulosa cells	AHDC1
CCDC25	6.01037211585908e-45	0.257688980863456	0.376	0.307	1.56720452921025e-40	granulosa cells	CCDC25
ZDHHC17	9.31968323478606e-45	0.297801451993159	0.265	0.2	2.43010740347047e-40	granulosa cells	ZDHHC17
OGT	1.29845807489049e-44	0.261030587706334	0.357	0.286	3.38572943027696e-40	granulosa cells	OGT
ASPH	3.20694825539464e-44	0.259012027367216	0.304	0.235	8.36211757594151e-40	granulosa cells	ASPH
C11orf1	2.48168328549626e-43	0.257665120682743	0.305	0.238	6.47098916693149e-39	granulosa cells	C11orf1
ESCO1	6.69121777939826e-43	0.283440463207626	0.331	0.264	1.7447350359781e-38	granulosa cells	ESCO1
IFT43	1.75848337250096e-42	0.27254564578064	0.308	0.242	4.58524539379625e-38	granulosa cells	IFT43
AASDH	2.79204411172266e-42	0.313362812414854	0.27	0.209	7.28025502131683e-38	granulosa cells	AASDH
CIC	5.2256732270252e-42	0.269996933374789	0.26	0.196	1.36259429394682e-37	granulosa cells	CIC
ZNF451	5.63937485562889e-42	0.28483495352614	0.353	0.287	1.47046699360523e-37	granulosa cells	ZNF451
TRIP12	1.34944514019223e-41	0.258070070536208	0.363	0.296	3.51867820305124e-37	granulosa cells	TRIP12
RNF11	1.3883648339781e-41	0.255361161480875	0.287	0.222	3.62016130459789e-37	granulosa cells	RNF11
CCNL2	5.13722255295212e-41	0.28897833085191	0.417	0.353	1.33953078068227e-36	granulosa cells	CCNL2
CBR4	5.29699697752979e-41	0.327057848056751	0.255	0.195	1.38119196189089e-36	granulosa cells	CBR4
JKAMP	5.40862062509915e-41	0.281705135240655	0.288	0.226	1.4102978279946e-36	granulosa cells	JKAMP
C15orf40	6.0991369592442e-41	0.303179399801671	0.304	0.243	1.59034996212292e-36	granulosa cells	C15orf40
TLK1	1.58246324136219e-40	0.265784737853579	0.354	0.29	4.1262729018519e-36	granulosa cells	TLK1
TP53BP1	5.31252607511648e-40	0.270302312990684	0.364	0.299	1.38524117408662e-35	granulosa cells	TP53BP1
TCF3	5.39210353621293e-40	0.254949502041678	0.353	0.288	1.40599099706752e-35	granulosa cells	TCF3
AFG3L2	6.46849029796751e-40	0.282730478204611	0.311	0.25	1.68665884519503e-35	granulosa cells	AFG3L2
NSD1	2.02843559053045e-39	0.268508107413434	0.454	0.391	5.28914580230816e-35	granulosa cells	NSD1
PTCD3	9.17095256782954e-39	0.268299706117027	0.341	0.277	2.39132588206155e-34	granulosa cells	PTCD3
RAB3GAP1	1.35341560297762e-38	0.258705147674048	0.286	0.226	3.52903118476415e-34	granulosa cells	RAB3GAP1
CEP135	1.62959488781322e-38	0.303778480979579	0.297	0.236	4.24916866997296e-34	granulosa cells	CEP135
ZFC3H1	2.06328359774665e-37	0.293809011056438	0.281	0.222	5.38001198112439e-33	granulosa cells	ZFC3H1
CAB39	2.19088108373104e-37	0.250889035845263	0.26	0.202	5.7127224258287e-33	granulosa cells	CAB39
LSM12	2.40417836645223e-37	0.263120222574581	0.353	0.292	6.26889509052419e-33	granulosa cells	LSM12
LUC7L	3.66455192842765e-37	0.267540386174475	0.474	0.414	9.55531915337509e-33	granulosa cells	LUC7L
ENDOV	3.68736058111981e-37	0.292814304162339	0.277	0.218	9.61479271526992e-33	granulosa cells	ENDOV
ATAD1	4.09119347224095e-37	0.258808070731674	0.286	0.226	1.06677869788683e-32	granulosa cells	ATAD1
CMTR2	6.37310443621119e-37	0.273938570918722	0.261	0.202	1.66178698174207e-32	granulosa cells	CMTR2
LYPLAL1	6.38710162939683e-37	0.277199572616274	0.257	0.2	1.66543674986522e-32	granulosa cells	LYPLAL1
RAB3GAP2	7.3936047604771e-37	0.267890880132472	0.26	0.201	1.9278824412944e-32	granulosa cells	RAB3GAP2
SCRN1	7.47879030641364e-37	0.263223507050233	0.266	0.208	1.95009457239736e-32	granulosa cells	SCRN1
WDR11	1.37986958386451e-36	0.277213662279731	0.257	0.2	3.59800993992671e-32	granulosa cells	WDR11
ORC4	1.16109583854796e-35	0.254441305603121	0.301	0.241	3.0275573990138e-31	granulosa cells	ORC4
PGM1	2.16087656925641e-35	0.252320388151742	0.287	0.229	5.63448565433609e-31	granulosa cells	PGM1
UPF2	5.09276127986276e-35	0.28208765951363	0.377	0.317	1.32793750372422e-30	granulosa cells	UPF2
ICE2	8.44443566447987e-35	0.257325576312566	0.299	0.242	2.20188659951313e-30	granulosa cells	ICE2
BRD8	6.17001210776776e-33	0.252454323487049	0.308	0.25	1.60883065710044e-28	granulosa cells	BRD8
PRH1	1.09011613734191e-32	0.287212400660038	0.258	0.204	2.84247782811903e-28	granulosa cells	PRH1
SLC25A37	2.57764235043819e-31	0.284730155654428	0.4	0.342	6.72120242876759e-27	granulosa cells	SLC25A37
CTDSPL2	3.38459474273719e-30	0.252805474650077	0.283	0.231	8.82533079168722e-26	granulosa cells	CTDSPL2
ZNF738	8.70212775985071e-30	0.280568713427793	0.309	0.257	2.26907981338107e-25	granulosa cells	ZNF738
MUC20-OT1	2.28352897854374e-29	0.258343434347725	0.367	0.311	5.95430181155279e-25	granulosa cells	MUC20-OT1
TEAD1	5.79314284696603e-27	0.263672220066747	0.267	0.218	1.51056199734639e-22	granulosa cells	TEAD1
DSG2	6.35698948989542e-27	0.250833555667153	0.275	0.225	1.65758500949023e-22	granulosa cells	DSG2
FYN	2.38735526426591e-25	0.251564307068349	0.336	0.285	6.22502885157336e-21	granulosa cells	FYN
GPCPD1	1.15843988161544e-24	0.264155459953249	0.287	0.241	3.02063199131226e-20	granulosa cells	GPCPD1
HBG2	1.75762455727267e-15	0.469901664534314	0.269	0.236	4.58300603308848e-11	granulosa cells	HBG2
REG3G	0	2.11789110776032	0.253	0.035	0	neurosecretory cells	REG3G
TAC11	0	1.78175262737909	0.308	0.076	0	neurosecretory cells	TAC1
CRLF1	0	1.64164792790279	0.261	0.03	0	neurosecretory cells	CRLF1
SPRR2F1	0	1.5395490528435	0.879	0.309	0	neurosecretory cells	SPRR2F
GADD45G1	0	1.47688575051831	0.739	0.389	0	neurosecretory cells	GADD45G
NPY1	0	1.4763158488276	0.926	0.324	0	neurosecretory cells	NPY
IL17B	0	1.33255059004322	0.296	0.058	0	neurosecretory cells	IL17B
SLMAP1	0	1.29313419046333	0.557	0.23	0	neurosecretory cells	SLMAP
ADAMTS19	0	1.22461187862692	0.296	0.062	0	neurosecretory cells	ADAMTS19
DUSP2	0	1.21456055393898	0.48	0.211	0	neurosecretory cells	DUSP2
AC022075.1	0	1.21077139667299	0.498	0.154	0	neurosecretory cells	AC022075.1
AP002884.11	0	1.18391443488594	0.342	0.103	0	neurosecretory cells	AP002884.1
AMOT	0	1.18337730656792	0.468	0.144	0	neurosecretory cells	AMOT
MPP61	0	1.1809764713546	0.537	0.202	0	neurosecretory cells	MPP6
KCNMA1	0	1.14854996596251	0.299	0.077	0	neurosecretory cells	KCNMA1
APOBEC3C	0	1.1234692190373	0.478	0.167	0	neurosecretory cells	APOBEC3C
DPP10-AS11	0	1.11174532594257	0.364	0.104	0	neurosecretory cells	DPP10-AS1
HRASLS1	0	1.09099643157585	0.318	0.094	0	neurosecretory cells	HRASLS
CCDC731	0	1.08386547732157	0.46	0.141	0	neurosecretory cells	CCDC73
ATP1A2	0	1.06713896898606	0.263	0.056	0	neurosecretory cells	ATP1A2
NEDD9	0	1.06408025115219	0.405	0.132	0	neurosecretory cells	NEDD9
LAPTM4B1	0	1.05219565296419	0.94	0.69	0	neurosecretory cells	LAPTM4B
MME1	0	1.02419265285162	0.447	0.169	0	neurosecretory cells	MME
FAM213A1	0	1.007785094571	0.954	0.62	0	neurosecretory cells	FAM213A
SLC35F21	0	1.0071878619425	0.365	0.128	0	neurosecretory cells	SLC35F2
ACSM3	0	1.00489957677583	0.577	0.222	0	neurosecretory cells	ACSM3
KCTD81	0	0.982786162831037	0.336	0.11	0	neurosecretory cells	KCTD8
HMGA2	0	0.97571038822345	0.638	0.272	0	neurosecretory cells	HMGA2
SINHCAF	0	0.94672153799007	0.73	0.398	0	neurosecretory cells	SINHCAF
BEX11	0	0.94605990566311	0.936	0.52	0	neurosecretory cells	BEX1
CTXN11	0	0.929775536188486	0.579	0.249	0	neurosecretory cells	CTXN1
ZNF8141	0	0.929653889876732	0.462	0.196	0	neurosecretory cells	ZNF814
BASP1	0	0.899003256124189	0.822	0.472	0	neurosecretory cells	BASP1
PLP21	0	0.894749341273472	0.656	0.299	0	neurosecretory cells	PLP2
FAM89A1	0	0.891580202223636	0.555	0.249	0	neurosecretory cells	FAM89A
FLRT31	0	0.891444674181927	0.449	0.176	0	neurosecretory cells	FLRT3
DPP101	0	0.883555709769663	0.436	0.156	0	neurosecretory cells	DPP10
STRA6	0	0.878994528979972	0.426	0.166	0	neurosecretory cells	STRA6
BTG2	0	0.870394744937007	0.742	0.493	0	neurosecretory cells	BTG2
CTNNAL11	0	0.869986779021036	0.79	0.473	0	neurosecretory cells	CTNNAL1
LYPD1	0	0.866457997935575	0.3	0.094	0	neurosecretory cells	LYPD1
LMO4	0	0.862315600583461	0.736	0.514	0	neurosecretory cells	LMO4
CDKN1C1	0	0.860999195982689	0.838	0.605	0	neurosecretory cells	CDKN1C
ZNF4311	0	0.860821217808969	0.608	0.329	0	neurosecretory cells	ZNF431
TGIF11	0	0.859726594310809	0.651	0.346	0	neurosecretory cells	TGIF1
HOPX1	0	0.857029764691978	0.6	0.301	0	neurosecretory cells	HOPX
CHD71	0	0.850167924319417	0.411	0.181	0	neurosecretory cells	CHD7
LEF11	0	0.843612203120596	0.572	0.238	0	neurosecretory cells	LEF1
PLPPR3	0	0.842562980014873	0.259	0.083	0	neurosecretory cells	PLPPR3
IGLON5	0	0.841257267381931	0.258	0.086	0	neurosecretory cells	IGLON5
BCAT21	0	0.838511582349279	0.427	0.195	0	neurosecretory cells	BCAT2
SOX111	0	0.824187444529892	0.535	0.248	0	neurosecretory cells	SOX11
FILIP1L	0	0.823999456010825	0.586	0.319	0	neurosecretory cells	FILIP1L
NUAK1	0	0.817393796016785	0.298	0.108	0	neurosecretory cells	NUAK1
MBNL31	0	0.802646538746573	0.596	0.284	0	neurosecretory cells	MBNL3
ODC1	0	0.797452904985377	0.817	0.528	0	neurosecretory cells	ODC1
MT-ND61	0	0.78870103243208	0.627	0.364	0	neurosecretory cells	MT-ND6
PRDX21	0	0.788514452396619	0.978	0.797	0	neurosecretory cells	PRDX2
PSMD91	0	0.787730341622863	0.525	0.275	0	neurosecretory cells	PSMD9
NRK1	0	0.786836837874618	0.688	0.412	0	neurosecretory cells	NRK
MSH61	0	0.784996050429831	0.745	0.464	0	neurosecretory cells	MSH6
MLLT11	0	0.77721950284257	0.486	0.233	0	neurosecretory cells	MLLT11
CRABP21	0	0.758598475122291	0.586	0.266	0	neurosecretory cells	CRABP2
PHGDH1	0	0.754201212529881	0.772	0.482	0	neurosecretory cells	PHGDH
DBN1	0	0.734669916412338	0.697	0.424	0	neurosecretory cells	DBN1
KRT81	0	0.709952278388783	0.759	0.413	0	neurosecretory cells	KRT8
BST21	0	0.704944007978784	0.858	0.64	0	neurosecretory cells	BST2
RHOBTB3	0	0.68996194366634	0.85	0.614	0	neurosecretory cells	RHOBTB3
EMX21	0	0.687116942919206	0.611	0.301	0	neurosecretory cells	EMX2
WNT61	0	0.68625516766178	0.497	0.223	0	neurosecretory cells	WNT6
CKS2	0	0.654243479712413	0.716	0.47	0	neurosecretory cells	CKS2
AMHR21	0	0.651923227931013	0.511	0.256	0	neurosecretory cells	AMHR2
BEX31	0	0.651809289290948	0.993	0.887	0	neurosecretory cells	BEX3
TNNI1	0	0.635449662689747	0.28	0.092	0	neurosecretory cells	TNNI1
SMARCC1	0	0.61346572037687	0.798	0.583	0	neurosecretory cells	SMARCC1
STMN1	0	0.609188837400115	0.994	0.927	0	neurosecretory cells	STMN1
CADM11	0	0.606397328499499	0.633	0.314	0	neurosecretory cells	CADM1
SNRPN1	0	0.601161637909004	0.793	0.548	0	neurosecretory cells	SNRPN
CAMK2N1	0	0.592019762058757	0.684	0.393	0	neurosecretory cells	CAMK2N1
CKB1	0	0.589718258955248	0.757	0.431	0	neurosecretory cells	CKB
WT11	0	0.577820599442157	0.745	0.434	0	neurosecretory cells	WT1
MARCKSL1	0	0.564037068003684	0.993	0.907	0	neurosecretory cells	MARCKSL1
TMPO1	0	0.560761318919029	0.767	0.544	0	neurosecretory cells	TMPO
PTMS	0	0.550147271542303	0.969	0.858	0	neurosecretory cells	PTMS
ENO11	0	0.541638701724482	0.932	0.786	0	neurosecretory cells	ENO1
SCAND1	0	0.537454560240405	0.782	0.582	0	neurosecretory cells	SCAND1
IGFBP3	0	0.530342792280791	0.388	0.158	0	neurosecretory cells	IGFBP3
SOX41	0	0.528873824678649	0.952	0.825	0	neurosecretory cells	SOX4
SERINC51	0	0.518657886686163	0.772	0.479	0	neurosecretory cells	SERINC5
RPS26	0	0.501824540321787	0.987	0.915	0	neurosecretory cells	RPS26
HNRNPM	0	0.486631139080263	0.857	0.687	0	neurosecretory cells	HNRNPM
STAR	0	0.482396756473533	0.644	0.353	0	neurosecretory cells	STAR
KHDRBS1	0	0.475025770296048	0.894	0.74	0	neurosecretory cells	KHDRBS1
TUBB1	0	0.463208830197455	0.989	0.932	0	neurosecretory cells	TUBB
SFPQ	0	0.434193441206394	0.933	0.816	0	neurosecretory cells	SFPQ
TUBA1A	0	0.419226031660988	0.965	0.862	0	neurosecretory cells	TUBA1A
LDHB	0	0.406948523417682	0.978	0.89	0	neurosecretory cells	LDHB
YWHAE	0	0.368739969834251	0.955	0.85	0	neurosecretory cells	YWHAE
SET	0	0.362366244315335	0.972	0.893	0	neurosecretory cells	SET
HNRNPDL	0	0.354816821529845	0.971	0.887	0	neurosecretory cells	HNRNPDL
SRP141	0	0.351356309316098	0.995	0.961	0	neurosecretory cells	SRP14
H3F3A	0	0.345621890161789	0.998	0.991	0	neurosecretory cells	H3F3A
HMGN1	0	0.339099874305177	0.982	0.925	0	neurosecretory cells	HMGN1
GAPDH	0	0.301939992568627	0.997	0.977	0	neurosecretory cells	GAPDH
PTMA	0	0.294332908503666	1	0.995	0	neurosecretory cells	PTMA
MT-CO31	0	0.25635799629178	0.999	0.993	0	neurosecretory cells	MT-CO3
ST6GALNAC1	2.40498374850679e-306	0.792964208531439	0.328	0.13	6.27099512423145e-302	neurosecretory cells	ST6GALNAC1
PNRC1	1.99262240793968e-304	0.44964310867242	0.902	0.737	5.1957629287027e-300	neurosecretory cells	PNRC1
JUN1	6.80105512973165e-302	0.419626460727854	0.927	0.769	1.77337512507753e-297	neurosecretory cells	JUN
BEX21	9.34077141279994e-301	0.63706342705181	0.574	0.321	2.43560614588758e-296	neurosecretory cells	BEX2
REEP61	9.36018582209557e-298	0.553088935806298	0.482	0.236	2.44066845311142e-293	neurosecretory cells	REEP6
RASL11B2	7.14305699051784e-297	0.663128935601347	0.566	0.312	1.86255211027753e-292	neurosecretory cells	RASL11B
HPCAL11	7.10492326371675e-292	0.802601969251017	0.358	0.153	1.85260874101414e-287	neurosecretory cells	HPCAL1
PLAC1	2.04058150898841e-291	0.678253998825297	0.469	0.229	5.32081628468729e-287	neurosecretory cells	PLAC1
HNRNPA0	3.06965720793068e-290	0.404778576396078	0.899	0.742	8.00413116967925e-286	neurosecretory cells	HNRNPA0
ATP2B11	1.7225004455691e-287	0.485753440499054	0.866	0.707	4.49141991182143e-283	neurosecretory cells	ATP2B1
YWHAQ	1.28717756102527e-286	0.437022028487367	0.895	0.76	3.35631549037338e-282	neurosecretory cells	YWHAQ
DDX5	1.76298096344616e-284	0.341809931548168	0.98	0.915	4.59697286218587e-280	neurosecretory cells	DDX5
PCBP1	1.26155488195376e-283	0.416412480478751	0.884	0.749	3.28950435469444e-279	neurosecretory cells	PCBP1
PTS	2.05211442865794e-282	0.681910191710036	0.628	0.404	5.35088837272559e-278	neurosecretory cells	PTS
AES1	6.03596367349103e-281	0.477562898482302	0.839	0.661	1.57387752786279e-276	neurosecretory cells	AES
BCAS3	2.37137468718781e-272	0.821399631766506	0.317	0.131	6.18335949684221e-268	neurosecretory cells	BCAS3
OCIAD21	1.54669581993044e-268	0.590204875183534	0.581	0.34	4.03300935046863e-264	neurosecretory cells	OCIAD2
RAN	2.53410627197954e-266	0.326021142834366	0.954	0.854	6.60768210418666e-262	neurosecretory cells	RAN
CFL1	2.57607149473658e-266	0.293540185841749	0.98	0.934	6.71710642252563e-262	neurosecretory cells	CFL1
UBE2I	4.05633564864236e-265	0.417905995347821	0.866	0.719	1.05768952038349e-260	neurosecretory cells	UBE2I
ZNF7381	2.36623840204061e-263	0.662003067464594	0.468	0.246	6.1699666333209e-259	neurosecretory cells	ZNF738
SATB11	9.31400856069108e-261	0.735560250856051	0.377	0.175	2.4286277322002e-256	neurosecretory cells	SATB1
KRT181	5.68274499200255e-260	0.562176568256152	0.647	0.4	1.48177575666466e-255	neurosecretory cells	KRT18
RBBP71	2.49904730393205e-259	0.460001279021844	0.831	0.66	6.51626584500283e-255	neurosecretory cells	RBBP7
DOK6	1.58060392975078e-257	0.816861859466231	0.266	0.1	4.12142474682515e-253	neurosecretory cells	DOK6
SRP9	3.75599345106954e-257	0.387596414843022	0.882	0.734	9.79375292366384e-253	neurosecretory cells	SRP9
ZNF704	3.23756246617265e-255	0.693208263067962	0.449	0.233	8.44194413054519e-251	neurosecretory cells	ZNF704
SERPINE21	4.46429757658749e-254	0.453805217484128	0.759	0.531	1.16406559309519e-249	neurosecretory cells	SERPINE2
IRF2BPL	1.86552051434741e-253	0.625217185180845	0.553	0.332	4.86434474116086e-249	neurosecretory cells	IRF2BPL
PNISR1	1.36828211020131e-252	0.335968797619173	0.945	0.836	3.56779560234993e-248	neurosecretory cells	PNISR
MCF2L21	1.46660225973028e-252	0.757065465784855	0.259	0.096	3.82416539224671e-248	neurosecretory cells	MCF2L2
LDOC11	4.19925109976451e-252	0.69340669726129	0.442	0.232	1.0949547242636e-247	neurosecretory cells	LDOC1
H2AFY2	9.49536379444104e-251	0.628886657200235	0.538	0.317	2.4759161094005e-246	neurosecretory cells	H2AFY2
FADS1	3.92427195355713e-250	0.64742067508897	0.491	0.271	1.02325391189002e-245	neurosecretory cells	FADS1
IGF2BP3	2.8609209562482e-249	0.621799414189206	0.538	0.318	7.45985139341718e-245	neurosecretory cells	IGF2BP3
ZNF7031	1.21047370942761e-246	0.633859416352563	0.445	0.229	3.15631019733248e-242	neurosecretory cells	ZNF703
HNRNPD	4.97317768167682e-246	0.372630409062443	0.904	0.781	1.29675608049723e-241	neurosecretory cells	HNRNPD
H1FX1	4.85292461080496e-245	0.399541988323834	0.896	0.767	1.26540009226739e-240	neurosecretory cells	H1FX
SLC38A11	2.72222359852485e-244	0.710097554286179	0.311	0.13	7.09819803315354e-240	neurosecretory cells	SLC38A1
CCND2	2.66327766990201e-243	0.517661343100837	0.799	0.625	6.94449652426948e-239	neurosecretory cells	CCND2
MVB12A	4.493155198106e-243	0.65294445796593	0.566	0.355	1.17159021790614e-238	neurosecretory cells	MVB12A
PRMT1	2.25832800237373e-241	0.399256109774264	0.866	0.722	5.8885902661895e-237	neurosecretory cells	PRMT1
SF1	3.13380834069613e-241	0.420781973253735	0.817	0.661	8.17140524836516e-237	neurosecretory cells	SF1
TMSB15A1	4.93235067052781e-240	0.559654358955084	0.562	0.328	1.28611043734013e-235	neurosecretory cells	TMSB15A
IER21	9.55531894706543e-240	0.489240120423871	0.872	0.752	2.49154941544731e-235	neurosecretory cells	IER2
HMGB3	3.36358722024243e-239	0.538269922754427	0.612	0.382	8.77055367678213e-235	neurosecretory cells	HMGB3
PKM	2.61501335518975e-238	0.444008313331379	0.788	0.606	6.81864732365728e-234	neurosecretory cells	PKM
BCL21	1.747850448854e-236	0.579360233565173	0.482	0.26	4.55752004538681e-232	neurosecretory cells	BCL2
SMS	7.2855506076458e-236	0.479579147546742	0.728	0.527	1.89970732094364e-231	neurosecretory cells	SMS
SLC39A101	1.79386496751445e-235	0.529545101824609	0.622	0.399	4.67750290279393e-231	neurosecretory cells	SLC39A10
SMC51	1.61605313801669e-234	0.61740709565123	0.595	0.39	4.21385855737851e-230	neurosecretory cells	SMC5
HMGCS1	2.74658113595178e-233	0.442632126287894	0.622	0.384	7.16171031199426e-229	neurosecretory cells	HMGCS1
CACHD11	7.13318661001683e-233	0.592757603951351	0.43	0.22	1.85997840856189e-228	neurosecretory cells	CACHD1
ZFP36L1	3.15977851685918e-232	0.297033342411047	0.978	0.865	8.23912248271031e-228	neurosecretory cells	ZFP36L1
TCEA31	3.37895787668408e-232	0.519792347332877	0.485	0.257	8.81063266345373e-228	neurosecretory cells	TCEA3
RALGPS21	1.31307713032745e-231	0.582937577537244	0.44	0.228	3.42384861732882e-227	neurosecretory cells	RALGPS2
GATA61	2.7489934390763e-230	0.555329150361879	0.515	0.293	7.16800039239145e-226	neurosecretory cells	GATA6
HNRNPR	1.76478888987586e-229	0.358418675196126	0.903	0.775	4.60168703035131e-225	neurosecretory cells	HNRNPR
EGR2	4.93578255073763e-228	0.599601151172192	0.41	0.205	1.28700530010484e-223	neurosecretory cells	EGR2
THBS1	3.13710278326704e-227	0.674414365577778	0.297	0.126	8.17999550736879e-223	neurosecretory cells	THBS1
MEST1	6.21813731389236e-227	0.356566670984329	0.818	0.592	1.62137930459743e-222	neurosecretory cells	MEST
CYTL1	4.42670857269223e-226	0.634705977424884	0.37	0.176	1.1542642603295e-221	neurosecretory cells	CYTL1
ARL4A1	5.41026397952641e-226	0.500480869048206	0.689	0.468	1.41072633266151e-221	neurosecretory cells	ARL4A
G3BP2	6.81748758675648e-225	0.499342237866284	0.697	0.507	1.77765988824675e-220	neurosecretory cells	G3BP2
DPF31	1.62739336324291e-224	0.699484779096531	0.351	0.167	4.24342819465588e-220	neurosecretory cells	DPF3
TUBB2B	4.65361243434114e-224	0.676637395010653	0.295	0.125	1.21342944225445e-219	neurosecretory cells	TUBB2B
GNG51	9.41077079496529e-224	0.296352808544476	0.942	0.83	2.4538584847872e-219	neurosecretory cells	GNG5
SRSF10	1.82636215334561e-221	0.392178228086841	0.846	0.69	4.76223931484868e-217	neurosecretory cells	SRSF10
SMARCA4	1.25473288775524e-220	0.529236083797585	0.639	0.444	3.27171600482178e-216	neurosecretory cells	SMARCA4
SRSF3	5.00901828976264e-220	0.288413338468779	0.958	0.884	1.30610151905561e-215	neurosecretory cells	SRSF3
MSI21	2.67295116220697e-219	0.413393436081837	0.688	0.448	6.96972015545466e-215	neurosecretory cells	MSI2
DDX241	7.76109158200986e-218	0.365954476492752	0.88	0.721	2.02370463000907e-213	neurosecretory cells	DDX24
SFXN11	1.30327236053998e-217	0.661357236900796	0.469	0.27	3.39828268010799e-213	neurosecretory cells	SFXN1
TCEAL21	4.88211702135435e-216	0.474989088983224	0.467	0.244	1.27301201331815e-211	neurosecretory cells	TCEAL2
GSTP1	5.74460894240924e-215	0.268386356134073	0.973	0.912	1.49790678173321e-210	neurosecretory cells	GSTP1
MFGE8	1.47789660200725e-214	0.432516946174609	0.662	0.435	3.8536153897339e-210	neurosecretory cells	MFGE8
MAPK131	3.27026418380982e-213	0.658731836153359	0.284	0.121	8.5272138592841e-209	neurosecretory cells	MAPK13
MMD	3.74585493788485e-213	0.793080881090629	0.283	0.124	9.76731675053475e-209	neurosecretory cells	MMD
RBMX	3.91953826716859e-213	0.361508670098191	0.867	0.736	1.02201960316421e-208	neurosecretory cells	RBMX
KDM5B1	7.80575723605817e-213	0.530444505157396	0.661	0.47	2.03535119930217e-208	neurosecretory cells	KDM5B
PLAGL12	2.6804059281988e-212	0.397744803005478	0.807	0.596	6.98915845777838e-208	neurosecretory cells	PLAGL1
TCEAL91	3.51284106050901e-212	0.357154395782695	0.894	0.726	9.15973306527725e-208	neurosecretory cells	TCEAL9
PPP1R1A1	1.18160364088194e-209	0.655957109318727	0.319	0.146	3.08103149359967e-205	neurosecretory cells	PPP1R1A
HNRNPH3	2.23902721069744e-209	0.386884487767944	0.833	0.683	5.83826345189356e-205	neurosecretory cells	HNRNPH3
BEX4	1.43294797782027e-208	0.39637362517137	0.781	0.596	3.73641185216636e-204	neurosecretory cells	BEX4
JUND1	6.61590863047755e-208	0.271833890677374	0.975	0.913	1.72509817539702e-203	neurosecretory cells	JUND
TFDP21	1.01773721119917e-206	0.476362299950986	0.654	0.451	2.65374977820185e-202	neurosecretory cells	TFDP2
PCED1B	1.47097087231929e-206	0.702831550363193	0.271	0.117	3.83555654957255e-202	neurosecretory cells	PCED1B
MEX3A	2.37219490651992e-206	0.525087788062506	0.557	0.35	6.1854982187507e-202	neurosecretory cells	MEX3A
NCL	7.37534229399999e-206	0.297114073776277	0.968	0.903	1.9231205031605e-201	neurosecretory cells	NCL
STMP1	3.38813598663656e-203	0.45757404920866	0.671	0.477	8.83456458515484e-199	neurosecretory cells	STMP1
MAML31	4.26847470277973e-203	0.665119537110488	0.327	0.156	1.11300477874981e-198	neurosecretory cells	MAML3
TAF7	2.66273222250484e-202	0.389047969198856	0.801	0.634	6.94307427018137e-198	neurosecretory cells	TAF7
ATP6V1G1	9.16469859912656e-202	0.314422444016679	0.934	0.84	2.38969515972225e-197	neurosecretory cells	ATP6V1G1
HOMER3	1.94034942978644e-199	0.537417887490761	0.468	0.268	5.05946113816813e-195	neurosecretory cells	HOMER3
IQCG1	1.14289528898915e-198	0.603797213771951	0.441	0.249	2.98009946603922e-194	neurosecretory cells	IQCG
MEIS21	2.85264121470435e-198	0.353416203543511	0.606	0.367	7.4382619673416e-194	neurosecretory cells	MEIS2
ELP6	7.28086833276642e-198	0.617692978376849	0.478	0.291	1.89848641776884e-193	neurosecretory cells	ELP6
DUSP9	2.27531113736183e-197	0.567967156652339	0.299	0.135	5.93287379067097e-193	neurosecretory cells	DUSP9
SORD1	2.93738781958599e-197	0.701431558151903	0.344	0.172	7.65923873957046e-193	neurosecretory cells	SORD
APOBEC3G	4.5607545838996e-197	0.613986372779377	0.267	0.113	1.18921675775182e-192	neurosecretory cells	APOBEC3G
HDAC2	7.1790637920851e-197	0.387856817252298	0.799	0.636	1.87194088378619e-192	neurosecretory cells	HDAC2
MAP1LC3A1	3.45859744687125e-196	0.60286917943982	0.559	0.368	9.0182928427168e-192	neurosecretory cells	MAP1LC3A
JPT1	6.18849926356164e-196	0.402744029782037	0.756	0.575	1.6136511829737e-191	neurosecretory cells	JPT1
NME4	1.6494588636965e-193	0.398733510630197	0.775	0.604	4.30096398708863e-189	neurosecretory cells	NME4
PSME4	8.04299363020617e-193	0.524658429351609	0.399	0.213	2.09721058907626e-188	neurosecretory cells	PSME4
PIM1	1.25305746326367e-192	0.708652299910303	0.348	0.179	3.26734733546001e-188	neurosecretory cells	PIM1
DIRAS31	8.51555522872468e-192	0.612504140056024	0.316	0.147	2.22043102588996e-187	neurosecretory cells	DIRAS3
PLA2G12A1	1.54017083191923e-191	0.545031813632503	0.442	0.245	4.01599544422938e-187	neurosecretory cells	PLA2G12A
PAFAH1B3	5.34641604485057e-191	0.410658668237165	0.727	0.547	1.39407798369479e-186	neurosecretory cells	PAFAH1B3
ILF3	1.84912276719341e-189	0.398023868518425	0.761	0.593	4.82158761545683e-185	neurosecretory cells	ILF3
LINC006651	7.93177679461727e-189	0.608146254488693	0.379	0.203	2.06821079919645e-184	neurosecretory cells	LINC00665
IP6K2	1.32414376014526e-188	0.422581226487106	0.716	0.533	3.45270485457876e-184	neurosecretory cells	IP6K2
CNIH11	2.05747603189227e-188	0.46290070592568	0.643	0.455	5.3648687531591e-184	neurosecretory cells	CNIH1
DUSP1	4.67317613972047e-187	0.339895164587777	0.796	0.607	1.21853067843211e-182	neurosecretory cells	DUSP1
UBA61	5.27440021248214e-187	0.553683650556061	0.503	0.312	1.37529985540472e-182	neurosecretory cells	UBA6
SYT1	1.52902053650128e-183	0.64934069801771	0.397	0.216	3.98692104892708e-179	neurosecretory cells	SYT1
ARID4B	1.65071713671526e-183	0.437867320659497	0.698	0.528	4.30424493398505e-179	neurosecretory cells	ARID4B
KIAA15511	2.9614252967434e-183	0.466817309893425	0.66	0.468	7.72191646125841e-179	neurosecretory cells	KIAA1551
NIPSNAP11	1.83695822030662e-182	0.520816240195829	0.497	0.306	4.78986855944951e-178	neurosecretory cells	NIPSNAP1
FDXR1	6.4948648466227e-180	0.396722156975452	0.53	0.318	1.69353600875687e-175	neurosecretory cells	FDXR
MCM7	8.58642693260819e-180	0.544045680766856	0.478	0.289	2.23891082267759e-175	neurosecretory cells	MCM7
DDAH2	2.13372910158732e-178	0.402161820677049	0.728	0.541	5.56369863238894e-174	neurosecretory cells	DDAH2
FGFR11	1.79779128886751e-177	0.415353402910196	0.699	0.503	4.68774078572203e-173	neurosecretory cells	FGFR1
CCAR1	4.89411081481794e-176	0.466184850851453	0.659	0.488	1.27613939496378e-171	neurosecretory cells	CCAR1
ZNF8271	6.11602984447569e-176	0.555310127743571	0.393	0.216	1.59475478194704e-171	neurosecretory cells	ZNF827
YTHDF2	8.97237938356904e-176	0.453436383976114	0.674	0.501	2.33954792426563e-171	neurosecretory cells	YTHDF2
HNRNPC	8.6804763682965e-175	0.255703364182082	0.949	0.875	2.26343421303331e-170	neurosecretory cells	HNRNPC
DUSP6	2.53359112185302e-174	0.528564455339417	0.342	0.172	6.60633885023174e-170	neurosecretory cells	DUSP6
MTF2	1.965248253081e-173	0.456784694108133	0.605	0.422	5.1243848199087e-169	neurosecretory cells	MTF2
BTG1	5.85455065941303e-173	0.269723780048571	0.955	0.855	1.52657408444195e-168	neurosecretory cells	BTG1
BZW1	1.2555026126716e-171	0.367882328012163	0.796	0.647	3.2737230625412e-167	neurosecretory cells	BZW1
COMT1	1.27070539225962e-171	0.349582855811486	0.681	0.467	3.31336431031697e-167	neurosecretory cells	COMT
MDK1	2.9656169912138e-171	0.276996695134627	0.951	0.789	7.73284630458999e-167	neurosecretory cells	MDK
ATXN7L3B	3.58389345717777e-171	0.414752517077704	0.679	0.501	9.34500218959103e-167	neurosecretory cells	ATXN7L3B
AHI1	5.07811299157355e-171	0.520739194365196	0.489	0.305	1.3241179625528e-166	neurosecretory cells	AHI1
GATA41	3.99497271250303e-169	0.387795591019721	0.593	0.382	1.04168913478516e-164	neurosecretory cells	GATA4
HNRNPU	1.35588171988257e-168	0.26410502081103	0.949	0.879	3.53546158459379e-164	neurosecretory cells	HNRNPU
NAV21	6.67750201396917e-168	0.560460852621445	0.302	0.147	1.74115865014246e-163	neurosecretory cells	NAV2
IFI27L11	3.50343512451196e-166	0.365825649712784	0.584	0.38	9.13520708716493e-162	neurosecretory cells	IFI27L1
USP11	8.6163337056027e-166	0.504911290591556	0.499	0.319	2.2467090137359e-161	neurosecretory cells	USP11
ECI21	2.35331296639482e-165	0.470073552541461	0.677	0.509	6.13626355987449e-161	neurosecretory cells	ECI2
SETDB21	1.19873401478791e-164	0.630899614233694	0.316	0.162	3.12569894355947e-160	neurosecretory cells	SETDB2
SRRM2	1.95166537403191e-162	0.269518914341818	0.932	0.844	5.0889674627882e-158	neurosecretory cells	SRRM2
ENY21	2.04339176550226e-162	0.325451443781311	0.85	0.721	5.32814402854714e-158	neurosecretory cells	ENY2
PNN	3.14225947565896e-162	0.298914116565381	0.907	0.794	8.19344158278073e-158	neurosecretory cells	PNN
HACD3	7.24305340919922e-162	0.389122800891395	0.715	0.55	1.8886261764487e-157	neurosecretory cells	HACD3
ARL4C1	1.0822829914036e-161	0.473712651493286	0.324	0.162	2.8220529000849e-157	neurosecretory cells	ARL4C
DES1	8.39310824156661e-161	0.487389022795358	0.352	0.182	2.18850297398849e-156	neurosecretory cells	DES
PRPF40A	7.03699503919365e-160	0.344717111181787	0.8	0.651	1.83489645646974e-155	neurosecretory cells	PRPF40A
PLEKHO1	1.34397394435539e-158	0.411393543810585	0.532	0.342	3.50441205990667e-154	neurosecretory cells	PLEKHO1
TMEM50A1	1.50745671778404e-157	0.414760372887583	0.752	0.611	3.93069339162188e-153	neurosecretory cells	TMEM50A
RBM8A	2.95572189081581e-157	0.311980370814261	0.846	0.712	7.70704483030222e-153	neurosecretory cells	RBM8A
EIF3M	1.06683420562672e-156	0.265649190441989	0.911	0.8	2.78177019117169e-152	neurosecretory cells	EIF3M
FUS	1.07395597433011e-156	0.258541453116743	0.954	0.882	2.80034020306576e-152	neurosecretory cells	FUS
BCL11A	1.29399627259219e-156	0.560504606063642	0.312	0.16	3.37409528078414e-152	neurosecretory cells	BCL11A
HNRNPAB	1.86742358053243e-156	0.370168102130208	0.762	0.604	4.8693069862383e-152	neurosecretory cells	HNRNPAB
SHF	2.77556211634367e-156	0.573809558728388	0.262	0.123	7.23727821836612e-152	neurosecretory cells	SHF
SERTAD2	7.58140164070453e-156	0.541539004896683	0.334	0.176	1.97685047781371e-151	neurosecretory cells	SERTAD2
ECHS1	1.18293761634081e-155	0.363623755152212	0.702	0.537	3.08450983460867e-151	neurosecretory cells	ECHS1
SNRPB	3.14734368155138e-155	0.322701573707938	0.842	0.716	8.20669864964522e-151	neurosecretory cells	SNRPB
CNTNAP41	3.20016982346754e-155	0.4175714838167	0.305	0.146	8.34444281469162e-151	neurosecretory cells	CNTNAP4
ARL4D1	1.0654228997724e-154	0.628722976302007	0.424	0.259	2.77809021115654e-150	neurosecretory cells	ARL4D
CMIP1	2.73668508121988e-154	0.443712924370563	0.475	0.289	7.13590634928083e-150	neurosecretory cells	CMIP
EIF1B1	2.44591376151035e-153	0.310399758687779	0.841	0.712	6.37772013313823e-149	neurosecretory cells	EIF1B
LINC00662	8.08571970944762e-153	0.614846786479909	0.297	0.152	2.10835141423847e-148	neurosecretory cells	LINC00662
RHOU	1.44353929498633e-152	0.579927468791803	0.298	0.15	3.76402871167684e-148	neurosecretory cells	RHOU
EMP21	1.54932031020807e-152	0.399960070006032	0.583	0.384	4.03985270886754e-148	neurosecretory cells	EMP2
SPRY2	6.25076355695371e-150	0.580575822024476	0.321	0.169	1.62988659747568e-145	neurosecretory cells	SPRY2
NME1	6.47593117672274e-150	0.373127249211324	0.721	0.552	1.68859905433045e-145	neurosecretory cells	NME1
KDR	4.64796749016843e-149	0.406356696983481	0.264	0.123	1.21195752306142e-144	neurosecretory cells	KDR
H2AFZ1	5.6265261697775e-149	0.286700802913757	0.931	0.833	1.46711669876948e-144	neurosecretory cells	H2AFZ
ANXA6	8.80524407097725e-149	0.414709308484758	0.663	0.506	2.29596739150732e-144	neurosecretory cells	ANXA6
FKBP8	2.72691617485835e-148	0.36105840178121	0.694	0.533	7.11043392594314e-144	neurosecretory cells	FKBP8
PRKD11	8.64489503537036e-148	0.540935263060037	0.287	0.143	2.25415638047282e-143	neurosecretory cells	PRKD1
SNAI21	1.31413094021281e-146	0.496798586810958	0.45	0.272	3.42659642660491e-142	neurosecretory cells	SNAI2
PTOV1	1.72211352376561e-146	0.360626915325341	0.676	0.51	4.49041101321882e-142	neurosecretory cells	PTOV1
NR4A1	1.90829069733061e-145	0.409989828417381	0.606	0.429	4.97586799328957e-141	neurosecretory cells	NR4A1
SRSF5	3.75750032215431e-144	0.284840988127356	0.874	0.75	9.79768209001737e-140	neurosecretory cells	SRSF5
PAIP2	3.80165461585616e-144	0.331781611766665	0.771	0.625	9.91281441084495e-140	neurosecretory cells	PAIP2
PRRC2C	4.11894713805624e-144	0.289785558018389	0.874	0.768	1.07401546624817e-139	neurosecretory cells	PRRC2C
ZNF428	5.54401209418247e-144	0.296091133270808	0.853	0.711	1.44560115355808e-139	neurosecretory cells	ZNF428
IMMP2L	1.16832671590872e-143	0.585948292394761	0.288	0.149	3.04641191173199e-139	neurosecretory cells	IMMP2L
SLF21	5.46953209180624e-143	0.493440211596619	0.525	0.359	1.42618049293848e-138	neurosecretory cells	SLF2
NDN1	4.07521114699152e-141	0.334125573826769	0.768	0.612	1.06261130657804e-136	neurosecretory cells	NDN
TSPAN14	8.23317204973662e-141	0.498049147499229	0.429	0.269	2.14679961196882e-136	neurosecretory cells	TSPAN14
LY6E1	1.32576719378747e-140	0.276870455988612	0.855	0.711	3.45693795780082e-136	neurosecretory cells	LY6E
EGR11	1.62805972225969e-140	0.252582816295469	0.818	0.652	4.24516572579214e-136	neurosecretory cells	EGR1
PTBP3	2.10261748383176e-140	0.591452746941246	0.461	0.306	5.48257508909131e-136	neurosecretory cells	PTBP3
THOC3	7.71912909032919e-140	0.560363553756112	0.327	0.184	2.01276291030334e-135	neurosecretory cells	THOC3
PABPN11	5.31331617631258e-139	0.303829249580177	0.754	0.596	1.38544719297351e-134	neurosecretory cells	PABPN1
RNF217	1.15985357789921e-138	0.611804541982327	0.254	0.124	3.0243182043722e-134	neurosecretory cells	RNF217
SCAP1	1.62694543596728e-138	0.46382439767494	0.381	0.222	4.24226022428469e-134	neurosecretory cells	SCAP
STAM	8.93575948516517e-138	0.644568644018219	0.319	0.178	2.32999928575682e-133	neurosecretory cells	STAM
RNPS1	4.99461615044826e-137	0.326030644987384	0.74	0.59	1.30234616122938e-132	neurosecretory cells	RNPS1
PAK4	8.23021928183049e-137	0.544772738047554	0.273	0.139	2.1460296777373e-132	neurosecretory cells	PAK4
WASF1	8.67826014364113e-135	0.502782712922613	0.374	0.221	2.26285633245443e-130	neurosecretory cells	WASF1
TMEM98	9.85696321682538e-135	0.339887950452179	0.687	0.507	2.57020315878722e-130	neurosecretory cells	TMEM98
SIGLEC111	6.0814465489229e-134	0.448526106813475	0.425	0.258	1.58573718763165e-129	neurosecretory cells	SIGLEC11
SLC36A4	6.38746093160387e-134	0.516223906105017	0.291	0.152	1.66553043791571e-129	neurosecretory cells	SLC36A4
EMX2OS1	7.32678335953786e-134	0.505505626964107	0.285	0.146	1.9104587609995e-129	neurosecretory cells	EMX2OS
MAD2L2	2.92354152966965e-133	0.546102742378527	0.326	0.183	7.62313453861363e-129	neurosecretory cells	MAD2L2
GINS2	8.41035178597526e-133	0.47335887976345	0.311	0.165	2.19299922819305e-128	neurosecretory cells	GINS2
JARID2	1.91188872759482e-131	0.473168226201816	0.449	0.29	4.98524985720348e-127	neurosecretory cells	JARID2
ILF2	2.90467946446931e-131	0.28825384052292	0.832	0.698	7.57395170360371e-127	neurosecretory cells	ILF2
STRAP	3.3928570921384e-131	0.362374090565883	0.714	0.576	8.84687486775088e-127	neurosecretory cells	STRAP
CHMP1B	1.01696751498516e-129	0.396979059382925	0.466	0.303	2.6517427953238e-125	neurosecretory cells	CHMP1B
C8orf33	1.43225821208773e-129	0.495761694669573	0.442	0.289	3.73461328801874e-125	neurosecretory cells	C8orf33
SRSF2	1.55373621305406e-129	0.281740062807964	0.86	0.743	4.05136717553845e-125	neurosecretory cells	SRSF2
FAM210B1	1.74031201368691e-129	0.398318090154472	0.542	0.367	4.53786357568862e-125	neurosecretory cells	FAM210B
ASXL11	2.03556200264332e-129	0.426539122591221	0.493	0.329	5.30772792189245e-125	neurosecretory cells	ASXL1
GABPB1-AS11	4.99178858791118e-129	0.333172884728893	0.647	0.471	1.30160887429784e-124	neurosecretory cells	GABPB1-AS1
MYRF	1.81346912103921e-128	0.51502463820777	0.262	0.132	4.72862073310975e-124	neurosecretory cells	MYRF
MED15	3.7693594582983e-128	0.541858356622557	0.279	0.147	9.82860478751282e-124	neurosecretory cells	MED15
LPIN21	4.64452546803082e-128	0.378282952298561	0.601	0.432	1.21106001578904e-123	neurosecretory cells	LPIN2
EIF5A	4.97309356135884e-128	0.311926147902996	0.733	0.586	1.29673414612432e-123	neurosecretory cells	EIF5A
SNRNP25	9.27365123362684e-128	0.437819721101384	0.487	0.332	2.4181045591682e-123	neurosecretory cells	SNRNP25
SMARCB1	1.92726237209891e-127	0.368883262381028	0.615	0.458	5.0253366352479e-123	neurosecretory cells	SMARCB1
KDM1A	1.62731709508557e-126	0.416087730024624	0.549	0.392	4.24322932543561e-122	neurosecretory cells	KDM1A
WIPF31	6.04929400829411e-126	0.285817873803846	0.377	0.209	1.57735341266269e-121	neurosecretory cells	WIPF3
CD2001	8.06230609072809e-126	0.446714669027946	0.351	0.201	2.10224631315735e-121	neurosecretory cells	CD200
PPP1R14B	1.3128636007147e-125	0.33927349246102	0.734	0.591	3.42329183886357e-121	neurosecretory cells	PPP1R14B
ARHGAP291	3.57224357472098e-124	0.315065109938782	0.548	0.367	9.31462512108497e-120	neurosecretory cells	ARHGAP29
ELAVL1	2.77437364403164e-122	0.350885032441612	0.629	0.475	7.23417927681249e-118	neurosecretory cells	ELAVL1
UBE2M	4.56106424332294e-121	0.333965896101357	0.668	0.519	1.18929750144646e-116	neurosecretory cells	UBE2M
ZFHX3	5.78520218138823e-121	0.407709435549507	0.411	0.255	1.50849146879698e-116	neurosecretory cells	ZFHX3
MYADM1	6.92539634775408e-121	0.331161152581592	0.649	0.49	1.80579709767688e-116	neurosecretory cells	MYADM
DHX36	9.43917419541573e-121	0.326068209657821	0.697	0.551	2.46126467145465e-116	neurosecretory cells	DHX36
PAICS	1.61752932391219e-120	0.399331418552924	0.557	0.399	4.21770771210104e-116	neurosecretory cells	PAICS
CSPP11	1.00674969612615e-119	0.539113928512172	0.328	0.192	2.62509983264895e-115	neurosecretory cells	CSPP1
LGR41	2.14272393163455e-119	0.430880432495313	0.421	0.266	5.5871526517371e-115	neurosecretory cells	LGR4
SQLE	3.32024414704952e-119	0.322049466720956	0.629	0.464	8.65753661343162e-115	neurosecretory cells	SQLE
SEMA6D1	6.44791669946231e-119	0.481286397157332	0.276	0.146	1.6812942793848e-114	neurosecretory cells	SEMA6D
CNOT7	6.80445265843602e-119	0.386572045020028	0.571	0.422	1.77426103068719e-114	neurosecretory cells	CNOT7
ADNP	1.38912341372268e-118	0.35661635296518	0.593	0.439	3.62213930128189e-114	neurosecretory cells	ADNP
ISYNA11	1.62263604733797e-118	0.254106581606213	0.685	0.496	4.23102349343375e-114	neurosecretory cells	ISYNA1
PEG101	1.93937125767291e-118	0.424031321193357	0.601	0.443	5.0569105543821e-114	neurosecretory cells	PEG10
MIR503HG	1.83649571669588e-117	0.388070014524643	0.44	0.277	4.7886625812845e-113	neurosecretory cells	MIR503HG
PPFIBP1	4.74205830245975e-117	0.451532493852327	0.441	0.29	1.23649170236638e-112	neurosecretory cells	PPFIBP1
CASP61	5.58230952810046e-117	0.427694739135085	0.41	0.257	1.45558720945219e-112	neurosecretory cells	CASP6
TRIM24	5.85973006670228e-117	0.501835018035036	0.482	0.34	1.52792461489262e-112	neurosecretory cells	TRIM24
GLCE	1.06873379920558e-116	0.484074549821423	0.29	0.161	2.78672338142854e-112	neurosecretory cells	GLCE
SUPT4H1	2.89417214319071e-116	0.315957075966217	0.685	0.539	7.54655386336977e-112	neurosecretory cells	SUPT4H1
UBE2E3	2.99478360813059e-116	0.273183392021015	0.755	0.612	7.80889825820052e-112	neurosecretory cells	UBE2E3
PNRC21	3.0465297493846e-116	0.32283255081322	0.684	0.535	7.94382632152034e-112	neurosecretory cells	PNRC2
ING1	3.48383477798743e-116	0.429410890885987	0.406	0.256	9.08409918360222e-112	neurosecretory cells	ING1
GTF2I1	5.41981966543754e-116	0.255755898997641	0.846	0.729	1.41321797776284e-111	neurosecretory cells	GTF2I
YWHAZ	6.95671464821743e-116	0.260211083755798	0.845	0.73	1.81396334452269e-111	neurosecretory cells	YWHAZ
NFKBIA	2.10370631702453e-115	0.576691523321345	0.628	0.509	5.48541422164146e-111	neurosecretory cells	NFKBIA
NHP2	2.23419108726787e-115	0.322761420155754	0.691	0.548	5.82565326005098e-111	neurosecretory cells	NHP2
EFNA4	6.03397716478926e-115	0.519328679677992	0.291	0.163	1.5733595457188e-110	neurosecretory cells	EFNA4
NEFH1	5.55040337323572e-114	0.49020718748757	0.343	0.205	1.44726767957121e-109	neurosecretory cells	NEFH
YPEL5	5.77892761009778e-114	0.381346867052265	0.553	0.403	1.506855374333e-109	neurosecretory cells	YPEL5
RBBP4	6.2633972092957e-114	0.325530795936722	0.68	0.537	1.63318082232385e-109	neurosecretory cells	RBBP4
RPS4Y1	6.35078208925584e-114	0.361008642348164	0.629	0.496	1.65596642977346e-109	neurosecretory cells	RPS4Y1
GOLGB11	1.20837056158459e-113	0.313290644333596	0.753	0.609	3.15082623933183e-109	neurosecretory cells	GOLGB1
EIF5	2.09706520593623e-113	0.278836472211904	0.836	0.719	5.46809752447871e-109	neurosecretory cells	EIF5
ZSCAN181	1.61866204057778e-112	0.381585271239743	0.487	0.331	4.22066127080657e-108	neurosecretory cells	ZSCAN18
RTL8A	2.94038768600138e-112	0.350386867469077	0.494	0.337	7.6670608912486e-108	neurosecretory cells	RTL8A
KITLG1	5.67468324407485e-112	0.37578794641729	0.31	0.168	1.47967365589252e-107	neurosecretory cells	KITLG
UQCRFS1	6.61624218888254e-112	0.283606382815107	0.735	0.59	1.72518515075112e-107	neurosecretory cells	UQCRFS1
DENND5B1	1.19033966440251e-111	0.498192717335075	0.263	0.142	3.10381067492954e-107	neurosecretory cells	DENND5B
IFT571	1.20259859291282e-111	0.425175394121508	0.506	0.357	3.13577583102019e-107	neurosecretory cells	IFT57
MIDN	7.28166376870014e-111	0.333652123080721	0.605	0.452	1.89869382768856e-106	neurosecretory cells	MIDN
MAT2A	6.77297149010045e-110	0.362812588987051	0.623	0.479	1.76605231604369e-105	neurosecretory cells	MAT2A
TCF4	1.1655320801967e-109	0.257998033555693	0.803	0.651	3.03912489911289e-105	neurosecretory cells	TCF4
UBE2R2	2.15307537173571e-109	0.302846233298136	0.706	0.575	5.61414403180086e-105	neurosecretory cells	UBE2R2
PLEKHH21	5.16373121027172e-109	0.365799668058296	0.509	0.348	1.34644291307835e-104	neurosecretory cells	PLEKHH2
TSPAN61	1.0452378137373e-108	0.383106899154462	0.518	0.369	2.72545759932e-104	neurosecretory cells	TSPAN6
KPNA2	1.64785882968385e-108	0.370320953058776	0.527	0.376	4.29679189840065e-104	neurosecretory cells	KPNA2
CCNL1	2.83632197437671e-108	0.274116699706912	0.812	0.682	7.39570954818726e-104	neurosecretory cells	CCNL1
EGR3	7.4294439789758e-108	0.38508522315191	0.37	0.224	1.93722751751794e-103	neurosecretory cells	EGR3
C9orf16	5.46916569663581e-107	0.337497204126827	0.614	0.465	1.42608495539779e-102	neurosecretory cells	C9orf16
GSS	8.91754081088886e-107	0.518478188080042	0.318	0.191	2.32524876643927e-102	neurosecretory cells	GSS
TRAPPC1	5.31953375705456e-106	0.290764205671344	0.643	0.496	1.38706842715198e-101	neurosecretory cells	TRAPPC1
NAP1L4	2.55468784888149e-105	0.314500693861936	0.635	0.49	6.66134856595848e-101	neurosecretory cells	NAP1L4
USP22	9.68589535025404e-105	0.311773018877544	0.635	0.492	2.52559721257874e-100	neurosecretory cells	USP22
PAIP11	1.86362683649567e-104	0.345073265158188	0.562	0.415	4.85940697616246e-100	neurosecretory cells	PAIP1
PRKG1	4.70185298547199e-104	0.404695946433469	0.293	0.164	1.22600816596182e-99	neurosecretory cells	PRKG1
MAGOH	5.32440933911515e-104	0.288699888320811	0.69	0.552	1.38833973517427e-99	neurosecretory cells	MAGOH
NONO	5.3755445111528e-104	0.256908987074844	0.811	0.694	1.40167323128309e-99	neurosecretory cells	NONO
TEAD2	8.12076568442114e-104	0.404316549924858	0.399	0.258	2.11748965221281e-99	neurosecretory cells	TEAD2
SMARCA5	8.45938169891523e-104	0.289742095640526	0.734	0.608	2.20578377799215e-99	neurosecretory cells	SMARCA5
NR5A11	1.24518001750992e-103	0.484753727738311	0.252	0.136	3.24680689565711e-99	neurosecretory cells	NR5A1
MTPN	5.52386138731149e-103	0.339457553705901	0.648	0.516	1.44034685674147e-98	neurosecretory cells	MTPN
HMGCR	9.2210665853759e-103	0.393868799897558	0.443	0.299	2.40439311213677e-98	neurosecretory cells	HMGCR
CRMP11	9.89328937281189e-103	0.460385006695221	0.316	0.187	2.5796752039607e-98	neurosecretory cells	CRMP1
PPP1R13B1	1.64306742085235e-102	0.511082861434101	0.264	0.147	4.28429829987251e-98	neurosecretory cells	PPP1R13B
HDGFL2	2.14197591292842e-102	0.352222268099951	0.494	0.343	5.58520219296084e-98	neurosecretory cells	HDGFL2
ZNF326	3.73602406650163e-102	0.321804227756519	0.604	0.456	9.74168275340301e-98	neurosecretory cells	ZNF326
KAZN	5.78654453362993e-102	0.485005812009751	0.309	0.183	1.50884148714401e-97	neurosecretory cells	KAZN
NSG11	3.0148293650871e-101	0.351578202201273	0.473	0.319	7.86116756946462e-97	neurosecretory cells	NSG1
MAP4K4	5.47893699003184e-101	0.357506721374383	0.664	0.532	1.4286328201508e-96	neurosecretory cells	MAP4K4
TOX31	6.61178561643567e-101	0.275274573671655	0.314	0.173	1.7240230994856e-96	neurosecretory cells	TOX3
AHDC11	1.80779110993251e-100	0.424807456257431	0.386	0.251	4.71381531914901e-96	neurosecretory cells	AHDC1
CDKN3	2.12214214288518e-100	0.605397113082987	0.259	0.144	5.53348563757312e-96	neurosecretory cells	CDKN3
ENAH	4.07797718413544e-100	0.324414585217517	0.6	0.452	1.06333255076332e-95	neurosecretory cells	ENAH
RAMMET	2.46463644496155e-99	0.374708716579496	0.471	0.334	6.42653953023724e-95	neurosecretory cells	RAMMET
PSAT11	1.10110371657339e-98	0.49179038297146	0.337	0.209	2.87112794096512e-94	neurosecretory cells	PSAT1
ANKRD11	1.3431472489918e-98	0.251876584852203	0.815	0.705	3.50225645174613e-94	neurosecretory cells	ANKRD11
MORF4L2	1.92072765028427e-98	0.251580768702092	0.774	0.655	5.00829734811625e-94	neurosecretory cells	MORF4L2
RGS3	2.26824893026399e-98	0.356021314641298	0.382	0.242	5.91445908566335e-94	neurosecretory cells	RGS3
CCDC1701	3.45018808732249e-98	0.379107290653381	0.319	0.187	8.99636543769339e-94	neurosecretory cells	CCDC170
GPC6	9.65941101104975e-98	0.387252301977826	0.257	0.139	2.51869142113122e-93	neurosecretory cells	GPC6
NDUFB9	1.44171982133338e-97	0.264765057586064	0.748	0.612	3.7592844341268e-93	neurosecretory cells	NDUFB9
NUTF2	8.13590227697275e-97	0.286657644885361	0.647	0.509	2.12143651872064e-92	neurosecretory cells	NUTF2
ZNF579	1.97958384966657e-96	0.435423554350025	0.253	0.139	5.16176488800558e-92	neurosecretory cells	ZNF579
SH3RF1	2.28724868230965e-96	0.396129356941544	0.259	0.142	5.96400093912242e-92	neurosecretory cells	SH3RF1
FHIT1	2.31480585981488e-96	0.515793159652274	0.284	0.167	6.03585627946731e-92	neurosecretory cells	FHIT
PPP1R15A1	1.32201998280502e-95	0.261307144426443	0.737	0.606	3.4471671051641e-91	neurosecretory cells	PPP1R15A
SRRT	2.10184468159496e-95	0.437515759788808	0.369	0.241	5.48056000725886e-91	neurosecretory cells	SRRT
TYRO31	2.77882745965252e-95	0.351748829541964	0.426	0.286	7.24579260104396e-91	neurosecretory cells	TYRO3
KLF10	3.48340984477038e-95	0.423666054267617	0.49	0.357	9.08299117023877e-91	neurosecretory cells	KLF10
GCA1	1.32545047914958e-94	0.402826656236806	0.367	0.238	3.45611212438252e-90	neurosecretory cells	GCA
PSMD2	1.75985445846647e-94	0.324315764803481	0.583	0.445	4.58882050045132e-90	neurosecretory cells	PSMD2
ZNF791	2.14018323595076e-94	0.410408505219815	0.393	0.261	5.5805277877416e-90	neurosecretory cells	ZNF791
MRPL47	4.87737591093592e-94	0.329365693821209	0.572	0.434	1.27177576877654e-89	neurosecretory cells	MRPL47
TTC81	1.23933622153416e-93	0.427274875549995	0.281	0.164	3.23156919765033e-89	neurosecretory cells	TTC8
WIPI2	1.51172193622772e-93	0.363679579676267	0.48	0.343	3.94181494871378e-89	neurosecretory cells	WIPI2
TRIM28	1.61414116538501e-93	0.259562780390102	0.712	0.572	4.20887308874141e-89	neurosecretory cells	TRIM28
STAT31	1.97024857679388e-93	0.263708815242686	0.753	0.636	5.13742316399005e-89	neurosecretory cells	STAT3
DNMT3A1	2.19004531508404e-93	0.347078837589053	0.466	0.324	5.71054315908163e-89	neurosecretory cells	DNMT3A
KLHL231	3.84333029281472e-93	0.315803331150031	0.462	0.318	1.00214837385144e-88	neurosecretory cells	KLHL23
TRA2A	1.07117944137091e-92	0.297302757652552	0.61	0.47	2.79310039337466e-88	neurosecretory cells	TRA2A
SLC25A381	3.96211253228195e-92	0.435635881767934	0.316	0.193	1.03312084279252e-87	neurosecretory cells	SLC25A38
DNAAF2	4.38921243876223e-92	0.461502166131031	0.282	0.168	1.14448714340725e-87	neurosecretory cells	DNAAF2
MRPL28	8.81964420597266e-92	0.349742949613708	0.474	0.337	2.29972222670737e-87	neurosecretory cells	MRPL28
SNRPA	1.3995063549918e-91	0.356131420976605	0.494	0.359	3.64921282064111e-87	neurosecretory cells	SNRPA
MAP1B	1.98158064038139e-91	0.324932405357411	0.473	0.329	5.16697151979447e-87	neurosecretory cells	MAP1B
NFE2L2	1.98226980418388e-91	0.344052569746669	0.616	0.489	5.16876851440947e-87	neurosecretory cells	NFE2L2
XRN2	2.16361370909795e-91	0.287604712231806	0.695	0.567	5.64162274647291e-87	neurosecretory cells	XRN2
ITPR21	2.88314583709124e-91	0.33121497047289	0.374	0.236	7.51780277021541e-87	neurosecretory cells	ITPR2
RAB11B	3.56442559121938e-91	0.323802376076509	0.505	0.363	9.29423972910454e-87	neurosecretory cells	RAB11B
MOV10	6.5294815243546e-91	0.442774115767782	0.275	0.161	1.70256230747546e-86	neurosecretory cells	MOV10
CHD4	6.63941926085474e-91	0.281360930811462	0.686	0.561	1.73122857226787e-86	neurosecretory cells	CHD4
ASXL3	1.05574752457526e-90	0.427298156591505	0.257	0.144	2.75286167033e-86	neurosecretory cells	ASXL3
OLA1	3.86973655791729e-90	0.305237967538299	0.577	0.442	1.00903380747693e-85	neurosecretory cells	OLA1
LDHA1	9.1588078255554e-90	0.279723549856005	0.844	0.75	2.38815914051357e-85	neurosecretory cells	LDHA
PSMD7	3.55862317827259e-89	0.308456867596256	0.607	0.478	9.27910993734579e-85	neurosecretory cells	PSMD7
IRS2	4.62535965712424e-89	0.416704137295625	0.29	0.171	1.20606253059514e-84	neurosecretory cells	IRS2
PYURF	5.98415578346556e-89	0.260647244782378	0.703	0.572	1.56036862053865e-84	neurosecretory cells	PYURF
PUM11	3.3369416533658e-88	0.273590128614704	0.656	0.524	8.70107536115133e-84	neurosecretory cells	PUM1
MAGED1	6.3576026005228e-88	0.27828922048228	0.611	0.47	1.65774487808632e-83	neurosecretory cells	MAGED1
KLHL41	8.75394117569026e-88	0.432450788969012	0.312	0.191	2.28259016156124e-83	neurosecretory cells	KLHL4
VKORC1	3.22698605119712e-87	0.29200787417039	0.566	0.435	8.4143661284965e-83	neurosecretory cells	VKORC1
ARID3A	3.3966126008459e-87	0.376904472212515	0.305	0.186	8.85666735670567e-83	neurosecretory cells	ARID3A
TDG	3.85973143328216e-87	0.394173163047182	0.378	0.252	1.00642497122832e-82	neurosecretory cells	TDG
KDM5A	3.87063471725066e-87	0.312718919274016	0.585	0.457	1.00926800252311e-82	neurosecretory cells	KDM5A
BNIP31	6.04875492529556e-87	0.299571574733107	0.59	0.444	1.57721284677082e-82	neurosecretory cells	BNIP3
IRF2BP21	7.5474823272222e-87	0.282180571464528	0.608	0.467	1.96800601682319e-82	neurosecretory cells	IRF2BP2
DHCR24	3.80311160604866e-86	0.297406650011803	0.344	0.218	9.91661351277188e-82	neurosecretory cells	DHCR24
UCHL11	7.81364364472681e-86	0.325084896652863	0.436	0.3	2.03740758036252e-81	neurosecretory cells	UCHL1
RALY	8.16183470342236e-86	0.3131615204886	0.582	0.452	2.12819839891738e-81	neurosecretory cells	RALY
NBDY	1.30908811525099e-85	0.26367543452259	0.637	0.497	3.41344726051696e-81	neurosecretory cells	NBDY
CARHSP1	2.62868058456685e-85	0.265439918309351	0.597	0.456	6.85428462425806e-81	neurosecretory cells	CARHSP1
C1orf531	4.97350773013742e-84	0.375535752251575	0.326	0.205	1.29684214063333e-79	neurosecretory cells	C1orf53
ZNF667-AS11	6.86666528484179e-84	0.362214322231841	0.376	0.251	1.7904829730225e-79	neurosecretory cells	ZNF667-AS1
RUNX1T11	9.04206317300432e-84	0.262340100498644	0.556	0.398	2.35771797236088e-79	neurosecretory cells	RUNX1T1
REV3L1	3.94675481644572e-83	0.372759648311857	0.465	0.336	1.02911631838822e-78	neurosecretory cells	REV3L
ATF7IP1	4.27028629906332e-83	0.34087524637313	0.442	0.309	1.11347715248076e-78	neurosecretory cells	ATF7IP
RPAIN1	5.98254642507848e-83	0.284195584897235	0.649	0.522	1.55994898033921e-78	neurosecretory cells	RPAIN
RAB30-AS1	6.17704701793359e-83	0.414975212523186	0.293	0.18	1.61066500992618e-78	neurosecretory cells	RAB30-AS1
RBM15B	1.87837607620827e-81	0.394232163538266	0.322	0.206	4.89786561871307e-77	neurosecretory cells	RBM15B
PNPLA21	1.97909971227949e-81	0.349937528588752	0.344	0.22	5.16050249976876e-77	neurosecretory cells	PNPLA2
CTTNBP2NL1	2.97984641767173e-81	0.398065447255475	0.33	0.213	7.76994953407904e-77	neurosecretory cells	CTTNBP2NL
ARL5B	3.02043443612196e-81	0.33933355866681	0.476	0.343	7.875782792188e-77	neurosecretory cells	ARL5B
TRIM8	4.89403504595806e-81	0.36474021306296	0.429	0.305	1.27611963823356e-76	neurosecretory cells	TRIM8
WDR45	5.18120550458016e-81	0.388764257288477	0.287	0.175	1.35099933531928e-76	neurosecretory cells	WDR45
MGST21	9.60862914340345e-81	0.351616533472937	0.436	0.306	2.50545004914245e-76	neurosecretory cells	MGST2
MYC	2.29586932311686e-80	0.345616262277046	0.412	0.282	5.98647926002721e-76	neurosecretory cells	MYC
DUSP231	2.98223480828262e-80	0.325698767064134	0.339	0.219	7.77617726259693e-76	neurosecretory cells	DUSP23
POLD2	4.09190806875841e-80	0.310778559628039	0.536	0.41	1.06696502892875e-75	neurosecretory cells	POLD2
CCZ1	4.34462298907953e-80	0.395842942710365	0.312	0.199	1.13286044440249e-75	neurosecretory cells	CCZ1
PRKDC	4.55768016316353e-80	0.268428141806005	0.713	0.601	1.18841510254489e-75	neurosecretory cells	PRKDC
CSRP1	4.87497789082083e-80	0.272621536498962	0.446	0.309	1.27115048503153e-75	neurosecretory cells	CSRP1
MAP41	4.90234882192448e-80	0.273254038050019	0.611	0.472	1.27828745531681e-75	neurosecretory cells	MAP4
DDX3Y	5.96904542886436e-80	0.355054224886518	0.353	0.228	1.55642859557638e-75	neurosecretory cells	DDX3Y
HIGD1A	1.29012165207439e-79	0.345532804762522	0.384	0.264	3.36399220778397e-75	neurosecretory cells	HIGD1A
HIST3H2A	1.31853994771537e-79	0.389185028355212	0.397	0.274	3.43809291366783e-75	neurosecretory cells	HIST3H2A
ZNF430	1.32665570597665e-79	0.382363777092091	0.328	0.211	3.45925475333412e-75	neurosecretory cells	ZNF430
PPP2CA	1.36470589167813e-79	0.291742938742843	0.574	0.444	3.55847061255072e-75	neurosecretory cells	PPP2CA
KLHL241	3.00935599239192e-79	0.362089049267445	0.428	0.305	7.84689575016193e-75	neurosecretory cells	KLHL24
CNPY2	4.39912799506228e-79	0.300241834250055	0.57	0.448	1.14707262471249e-74	neurosecretory cells	CNPY2
EXOSC4	5.22587582386345e-79	0.412252870432329	0.271	0.165	1.36264712107239e-74	neurosecretory cells	EXOSC4
TMEM132A	7.04620077572957e-79	0.329762886472529	0.377	0.253	1.83729685227149e-74	neurosecretory cells	TMEM132A
BRD3	7.57510470772382e-79	0.321502903414232	0.512	0.383	1.97520855253899e-74	neurosecretory cells	BRD3
ACIN1	8.13635679829582e-79	0.325515049691219	0.523	0.401	2.12155503515564e-74	neurosecretory cells	ACIN1
PJA1	1.48874883222965e-78	0.316103105703432	0.388	0.261	3.8819125800388e-74	neurosecretory cells	PJA1
ODF2L1	4.26210614091758e-78	0.329576536040157	0.478	0.35	1.11134417624426e-73	neurosecretory cells	ODF2L
ZNF3	7.49000757649651e-78	0.41193859175316	0.279	0.172	1.95301947557146e-73	neurosecretory cells	ZNF3
MARCH51	1.79830169536415e-77	0.338103248982116	0.424	0.3	4.68907167066202e-73	neurosecretory cells	MARCH5
TBL1XR1	1.83371697000928e-77	0.295302174507726	0.577	0.453	4.78141699929921e-73	neurosecretory cells	TBL1XR1
MAGI21	5.15948269588292e-77	0.332512780232743	0.287	0.175	1.34533511295147e-72	neurosecretory cells	MAGI2
STIP1	1.19576170163169e-76	0.290644967222906	0.517	0.386	3.11794863700463e-72	neurosecretory cells	STIP1
MTHFD2L	1.33836121299571e-76	0.353608172238596	0.284	0.175	3.4897768628863e-72	neurosecretory cells	MTHFD2L
DSP	1.81244047858134e-76	0.345010993554134	0.264	0.157	4.72593854790085e-72	neurosecretory cells	DSP
MAF1	2.41701384183897e-76	0.291818272237503	0.5	0.372	6.30236359259511e-72	neurosecretory cells	MAF1
FAM32A	2.71870595468318e-76	0.298577087789475	0.533	0.41	7.0890257768364e-72	neurosecretory cells	FAM32A
EZR	3.24768478849619e-76	0.390139305117072	0.462	0.34	8.46833808600381e-72	neurosecretory cells	EZR
VCP	3.58861042771358e-76	0.255485804530692	0.657	0.536	9.35730169026315e-72	neurosecretory cells	VCP
PPP1R101	6.66505766144541e-76	0.289596567100933	0.599	0.473	1.73791378522189e-71	neurosecretory cells	PPP1R10
GSPT2	7.44841609526429e-76	0.456880103112685	0.268	0.166	1.94217449684016e-71	neurosecretory cells	GSPT2
MRPS15	9.85461362581211e-76	0.300838362962673	0.516	0.39	2.56959050293051e-71	neurosecretory cells	MRPS15
NAE1	1.19686765395946e-75	0.271664410059632	0.453	0.319	3.1208324076993e-71	neurosecretory cells	NAE1
CDC42EP4	1.52134333261972e-75	0.356169381883805	0.383	0.264	3.96690273980591e-71	neurosecretory cells	CDC42EP4
MORC3	2.84490045339323e-75	0.399953640187055	0.377	0.262	7.41807793222284e-71	neurosecretory cells	MORC3
IGF2BP1	3.2388019886874e-75	0.378550278061724	0.346	0.231	8.44517618550239e-71	neurosecretory cells	IGF2BP1
PDK11	3.28177786119008e-75	0.306493265736872	0.33	0.209	8.55723577305314e-71	neurosecretory cells	PDK1
PBRM1	3.69039906245483e-75	0.28943038021943	0.536	0.412	9.62271555535098e-71	neurosecretory cells	PBRM1
FDFT1	7.3188100879173e-75	0.299434103318035	0.492	0.366	1.90837973042444e-70	neurosecretory cells	FDFT1
TCEAL31	1.53921522387658e-74	0.251987780859231	0.443	0.305	4.01350369625819e-70	neurosecretory cells	TCEAL3
BAG1	2.11178360249062e-74	0.330821998555147	0.463	0.344	5.5064757434943e-70	neurosecretory cells	BAG1
NELFCD	3.18974953758697e-74	0.30334374813078	0.464	0.341	8.31727191925802e-70	neurosecretory cells	NELFCD
NKIRAS2	5.26860447939566e-74	0.365929586774401	0.343	0.23	1.37378861800242e-69	neurosecretory cells	NKIRAS2
CFI1	6.95061969940121e-74	0.284952450761422	0.425	0.292	1.81237408661886e-69	neurosecretory cells	CFI
ZNF6381	7.38436974641212e-74	0.267353117959104	0.607	0.482	1.92547441137696e-69	neurosecretory cells	ZNF638
LIMD2	1.54100847863623e-73	0.275405521387866	0.312	0.194	4.01817960804398e-69	neurosecretory cells	LIMD2
BICD11	6.43444229990345e-73	0.342772287373111	0.359	0.24	1.67778082969982e-68	neurosecretory cells	BICD1
ACAT2	1.78413959478251e-72	0.30226992382929	0.408	0.289	4.6521439933954e-68	neurosecretory cells	ACAT2
UPF3B	1.97701396654617e-72	0.336400647149553	0.432	0.316	5.15506391776913e-68	neurosecretory cells	UPF3B
MEX3D	3.6901905485627e-72	0.346895579185788	0.309	0.198	9.62217185537725e-68	neurosecretory cells	MEX3D
PHACTR2	5.08573367531986e-72	0.255014685458971	0.638	0.509	1.32610505583965e-67	neurosecretory cells	PHACTR2
SLC25A371	5.6396266465372e-72	0.378569626364451	0.453	0.342	1.47053264808458e-67	neurosecretory cells	SLC25A37
THYN1	6.48987023696527e-72	0.308235516053444	0.458	0.338	1.69223366428869e-67	neurosecretory cells	THYN1
EHMT2	8.19844435900557e-72	0.349443205246159	0.363	0.247	2.1377443666107e-67	neurosecretory cells	EHMT2
CXXC5	8.35324948015289e-72	0.305730530634669	0.396	0.276	2.17810980194987e-67	neurosecretory cells	CXXC5
SAFB	1.27283689632391e-71	0.305734633656744	0.498	0.379	3.31892220716459e-67	neurosecretory cells	SAFB
BZW2	2.01898194146347e-71	0.307836936407165	0.436	0.311	5.26449541236599e-67	neurosecretory cells	BZW2
DHX9	2.40976178972286e-71	0.263560512834626	0.574	0.452	6.28345386670234e-67	neurosecretory cells	DHX9
BUD31	4.54091615421098e-71	0.266851289576866	0.625	0.514	1.18404388721051e-66	neurosecretory cells	BUD31
SMARCE11	5.49237448794615e-71	0.312942511949434	0.428	0.305	1.43213664773196e-66	neurosecretory cells	SMARCE1
MRPL12	9.25371767758334e-71	0.315750560346653	0.436	0.317	2.41290688442986e-66	neurosecretory cells	MRPL12
LSR	1.10235201847799e-70	0.35098275239491	0.261	0.16	2.87438288818137e-66	neurosecretory cells	LSR
ATF7IP21	5.97292933351985e-70	0.334255722941999	0.353	0.237	1.5574413237153e-65	neurosecretory cells	ATF7IP2
TSPYL5	6.59840748087353e-70	0.366419193304356	0.296	0.19	1.72053475063777e-65	neurosecretory cells	TSPYL5
FAM89B	7.11049294106756e-70	0.28406956352459	0.443	0.32	1.85406103438337e-65	neurosecretory cells	FAM89B
PRKRA	7.38693953197167e-70	0.327915345014851	0.409	0.293	1.92614448296161e-65	neurosecretory cells	PRKRA
TNPO1	4.02762659306593e-69	0.310059690473919	0.513	0.399	1.05020363414194e-64	neurosecretory cells	TNPO1
AKR1B11	4.20159517652137e-69	0.290799493562353	0.494	0.373	1.09556594227795e-64	neurosecretory cells	AKR1B1
ZNF4621	8.27920899275198e-69	0.34764243241172	0.351	0.237	2.15880374486008e-64	neurosecretory cells	ZNF462
TLE41	2.25426636933664e-68	0.271805146683573	0.561	0.435	5.87799955804529e-64	neurosecretory cells	TLE4
TPD52L11	2.88686808776871e-68	0.390256400337671	0.275	0.173	7.5275085388569e-64	neurosecretory cells	TPD52L1
MCM5	3.53355992308345e-68	0.357295992496153	0.316	0.208	9.2137574994401e-64	neurosecretory cells	MCM5
LMNB11	3.79391122174914e-68	0.449720715959748	0.322	0.217	9.89262351071089e-64	neurosecretory cells	LMNB1
TP53BP11	1.07602773042173e-67	0.33996933430885	0.413	0.3	2.80574230707466e-63	neurosecretory cells	TP53BP1
EPB41	2.43470978078419e-67	0.398836848182873	0.283	0.182	6.34850575339478e-63	neurosecretory cells	EPB41
ADI1	2.8023474585509e-67	0.280287018112002	0.494	0.374	7.30712099817146e-63	neurosecretory cells	ADI1
PRAF2	1.87889346350852e-66	0.2930931163289	0.342	0.228	4.89921470609847e-62	neurosecretory cells	PRAF2
ZNF24	3.50981375968384e-66	0.276118480420052	0.488	0.371	9.15183937837561e-62	neurosecretory cells	ZNF24
SP3	3.76436884175255e-66	0.343229622053122	0.435	0.322	9.81559175486978e-62	neurosecretory cells	SP3
JCAD1	7.41959035214962e-66	0.34924370184373	0.316	0.209	1.93465818432301e-61	neurosecretory cells	JCAD
CSTF2T	1.20191607818248e-65	0.369580593065299	0.26	0.162	3.13399617386081e-61	neurosecretory cells	CSTF2T
GMFB1	1.37835196237684e-65	0.316391690746481	0.394	0.279	3.5940527418976e-61	neurosecretory cells	GMFB
BRD4	3.8359377899297e-65	0.251494167840142	0.619	0.508	1.00022077872417e-60	neurosecretory cells	BRD4
DAZAP1	4.78364470357353e-65	0.308862592205505	0.409	0.296	1.2473353564568e-60	neurosecretory cells	DAZAP1
TOP2B	7.89255695547282e-65	0.265026204009204	0.52	0.401	2.05798422613954e-60	neurosecretory cells	TOP2B
SVIL1	8.90100869904673e-65	0.285559249845827	0.473	0.352	2.32093801827644e-60	neurosecretory cells	SVIL
SLTM	1.48834398230926e-64	0.257575608696964	0.61	0.497	3.88085693387139e-60	neurosecretory cells	SLTM
FUBP1	1.85868819876772e-64	0.297949727500574	0.481	0.369	4.84652947828684e-60	neurosecretory cells	FUBP1
ZNF75A	2.13182494916024e-64	0.320234939423655	0.331	0.223	5.55873355493532e-60	neurosecretory cells	ZNF75A
ARID5B	2.22199468413e-64	0.252819476401333	0.521	0.395	5.79385113886897e-60	neurosecretory cells	ARID5B
PFDN6	2.9193711797199e-64	0.306241963382549	0.409	0.3	7.61226035111963e-60	neurosecretory cells	PFDN6
MAPK6	3.47696982737929e-64	0.379914008371331	0.273	0.176	9.0661988248915e-60	neurosecretory cells	MAPK6
INTS11	8.44197672102393e-64	0.323497119349111	0.383	0.274	2.20124543000699e-59	neurosecretory cells	INTS11
CTCF	1.07816209595685e-63	0.295550166103238	0.493	0.382	2.81130766520748e-59	neurosecretory cells	CTCF
ZNF787	2.2794263508898e-63	0.333016970194689	0.348	0.241	5.94360420994516e-59	neurosecretory cells	ZNF787
GADD45A	2.30461723585765e-63	0.293553788364489	0.357	0.248	6.00928944249881e-59	neurosecretory cells	GADD45A
HDGF	5.21211958175386e-63	0.275538938552705	0.48	0.367	1.35906018094232e-58	neurosecretory cells	HDGF
RTF2	1.15291513585851e-62	0.25682366078349	0.535	0.422	3.00622621675107e-58	neurosecretory cells	RTF2
RB1CC1	1.18981660239807e-62	0.269308285313106	0.579	0.466	3.10244679075297e-58	neurosecretory cells	RB1CC1
BLOC1S61	2.28943064599501e-62	0.257933756392021	0.516	0.396	5.96969040943198e-58	neurosecretory cells	BLOC1S6
PSMD14	4.37356483573891e-62	0.298729173859089	0.424	0.315	1.14040703091892e-57	neurosecretory cells	PSMD14
LY6H	5.38070954419865e-62	0.296204264164431	0.286	0.182	1.4030200136498e-57	neurosecretory cells	LY6H
ZNF4931	9.79192725427601e-62	0.346285485223602	0.308	0.206	2.55324503155247e-57	neurosecretory cells	ZNF493
DDA1	1.29617910608206e-61	0.321547173817836	0.349	0.245	3.37978701910897e-57	neurosecretory cells	DDA1
SMARCD11	1.47263457881398e-61	0.31762983886548	0.348	0.241	3.83989466425745e-57	neurosecretory cells	SMARCD1
MICU11	3.37145280128325e-61	0.30748720730264	0.428	0.318	8.79106317934608e-57	neurosecretory cells	MICU1
SNHG15	5.26670836381314e-61	0.292059586496073	0.458	0.346	1.37329420586428e-56	neurosecretory cells	SNHG15
RAE1	2.36129485403991e-60	0.316559504950221	0.356	0.253	6.15707633190907e-56	neurosecretory cells	RAE1
BCL10	2.47006455752754e-60	0.344831403248384	0.313	0.214	6.44069333375307e-56	neurosecretory cells	BCL10
ZNF146	3.00725708830122e-60	0.279283886399905	0.393	0.281	7.84142285774544e-56	neurosecretory cells	ZNF146
YBEY	3.01173883560214e-60	0.358858058355621	0.255	0.163	7.85310901383257e-56	neurosecretory cells	YBEY
RRP1B	4.56565753579643e-60	0.314797915870704	0.38	0.275	1.19049520245892e-55	neurosecretory cells	RRP1B
FYN1	4.58565290519512e-60	0.266764040747793	0.396	0.284	1.19570899502963e-55	neurosecretory cells	FYN
DHX301	6.10250598383182e-60	0.296600987114476	0.395	0.288	1.59122843528415e-55	neurosecretory cells	DHX30
VAMP3	7.23201338971321e-60	0.303248440079552	0.373	0.268	1.88574749136772e-55	neurosecretory cells	VAMP3
CCDC141	8.12727283282725e-60	0.261477057323967	0.454	0.34	2.11918639115971e-55	neurosecretory cells	CCDC14
RERE	1.15520033094777e-59	0.259161935189685	0.494	0.382	3.0121848629463e-55	neurosecretory cells	RERE
ZFPM1	2.32367158971634e-59	0.329871141854157	0.286	0.189	6.05897367018536e-55	neurosecretory cells	ZFPM1
MAP91	2.40159817635675e-59	0.283190532746955	0.391	0.282	6.26216724485022e-55	neurosecretory cells	MAP9
EIF2AK11	2.45469686787063e-59	0.264324308337614	0.414	0.301	6.40062208297266e-55	neurosecretory cells	EIF2AK1
ARIH1	9.64754263071005e-59	0.313505131268804	0.417	0.312	2.51559674095765e-54	neurosecretory cells	ARIH1
BLVRA1	1.06292475763522e-58	0.296312324514227	0.326	0.223	2.77157630553384e-54	neurosecretory cells	BLVRA
GTF3C11	1.14553517743651e-58	0.32709793392744	0.327	0.228	2.9869829751657e-54	neurosecretory cells	GTF3C1
POLR2J3.1	1.29547224442141e-58	0.282669037608672	0.463	0.352	3.37794387732882e-54	neurosecretory cells	POLR2J3.1
NCBP2	2.68739724621197e-58	0.267344790994442	0.513	0.402	7.0073883194977e-54	neurosecretory cells	NCBP2
SRP19	2.86664866260554e-58	0.261153129347482	0.523	0.418	7.47478638774395e-54	neurosecretory cells	SRP19
GAR1	3.03064748266433e-58	0.308700913168788	0.407	0.302	7.90241331104725e-54	neurosecretory cells	GAR1
LMBR1L	6.64645608847595e-58	0.315857864027769	0.254	0.163	1.73306342507011e-53	neurosecretory cells	LMBR1L
ZNF511	1.62945005835049e-57	0.273779291303095	0.407	0.3	4.24879102714891e-53	neurosecretory cells	ZNF511
PIM3	3.22645026568366e-57	0.328530666675751	0.343	0.242	8.41296906777014e-53	neurosecretory cells	PIM3
MXD4	3.40983223452272e-57	0.28477751472965	0.464	0.356	8.891137551518e-53	neurosecretory cells	MXD4
EZH21	5.63917132156212e-57	0.320621453793041	0.309	0.21	1.47041392209732e-52	neurosecretory cells	EZH2
N4BP21	9.78899823729803e-57	0.302184986959328	0.411	0.305	2.55248129037546e-52	neurosecretory cells	N4BP2
NFYC	1.41038178634639e-56	0.295227115214883	0.378	0.276	3.67757050789821e-52	neurosecretory cells	NFYC
PFDN1	1.4525999947303e-56	0.256279926070701	0.511	0.406	3.78765448625925e-52	neurosecretory cells	PFDN1
BMS1	1.68190564986668e-56	0.355119351772575	0.365	0.267	4.38556898202736e-52	neurosecretory cells	BMS1
HEBP2	1.84936574498098e-56	0.269636994894185	0.43	0.325	4.8222211800379e-52	neurosecretory cells	HEBP2
USP5	1.89917861812776e-56	0.331385767974558	0.297	0.202	4.95210824676812e-52	neurosecretory cells	USP5
AC060780.11	3.16329905392228e-56	0.333363558438417	0.283	0.189	8.24830228310236e-52	neurosecretory cells	AC060780.1
CSNK1G2	3.64130147180735e-56	0.316159707446158	0.334	0.235	9.49469358773766e-52	neurosecretory cells	CSNK1G2
TADA3	4.53294108527638e-56	0.310374566620089	0.366	0.265	1.18196438798582e-51	neurosecretory cells	TADA3
TRMT10C	8.43969247945044e-56	0.283435543252999	0.473	0.368	2.2006498140167e-51	neurosecretory cells	TRMT10C
PAK1	1.45707083056845e-55	0.30227431120443	0.323	0.225	3.79931219070723e-51	neurosecretory cells	PAK1
FBXO5	1.34844554630181e-54	0.282014642428432	0.268	0.175	3.51607176198198e-50	neurosecretory cells	FBXO5
LYRM2	2.2509476443201e-54	0.258919165984455	0.416	0.309	5.86934598256465e-50	neurosecretory cells	LYRM2
WDR61	4.45261034725055e-54	0.301259338351498	0.348	0.25	1.16101814804558e-49	neurosecretory cells	WDR6
RAP2C1	4.84268018916276e-54	0.326486776196159	0.294	0.199	1.26272885932419e-49	neurosecretory cells	RAP2C
NFIL3	6.17738809441593e-54	0.315325766451664	0.275	0.183	1.61075394561895e-49	neurosecretory cells	NFIL3
SIPA1L21	6.9123163507955e-54	0.337580570750085	0.269	0.179	1.80238648846993e-49	neurosecretory cells	SIPA1L2
HDAC3	7.00228664785034e-54	0.295802951774528	0.354	0.255	1.82584624342698e-49	neurosecretory cells	HDAC3
E2F4	7.3127804515107e-54	0.333910586185929	0.278	0.188	1.90680750273141e-49	neurosecretory cells	E2F4
GTPBP4	1.07650164456351e-53	0.28469573100719	0.462	0.362	2.80697803819937e-49	neurosecretory cells	GTPBP4
GNPDA1	5.12324134091499e-53	0.272336349838682	0.377	0.276	1.33588517964358e-48	neurosecretory cells	GNPDA1
AK3	1.88531755665523e-52	0.279013769572108	0.348	0.248	4.91596552897852e-48	neurosecretory cells	AK3
[truncated: 13,114 more rows]
