# Supplementary material for: A spatiotemporal steroidogenic regulatory network in human fetal adrenal glands and gonads
Source: Front Endocrinol (Lausanne). 2022 Nov 17;13:1036517. doi: 10.3389/fendo.2022.1036517 (PMC9713933; doi:10.3389/fendo.2022.1036517)
Supplement: Supplementary file 14 [file Table_7.csv]

	p_val	avg_log2FC	pct.1	pct.2	p_val_adj	cluster	gene
HLA-DRB5	0	2.87479911474984	0.308	0.019	0	female	HLA-DRB5
HLA-DRB1	1.23395104428278e-233	2.97263025625787	0.304	0.038	3.14126917343068e-229	female	HLA-DRB1
GAPDH	7.77628949298442e-146	0.524553473609393	0.978	0.997	1.97961001622904e-141	female	GAPDH
BEX3	9.34226463954561e-145	0.633179646719765	0.97	0.994	2.37826030928912e-140	female	BEX3
STAR	8.22859963142859e-113	1.37000483290823	0.923	0.93	2.09475460817278e-108	female	STAR
MYL6	2.25958011790643e-112	0.51209751081589	0.957	0.991	5.75221310615439e-108	female	MYL6
CYP17A1	1.61585125674677e-110	2.49322608180518	0.613	0.373	4.11347254430026e-106	female	CYP17A1
PEBP1	2.94732796895894e-108	0.72143315208088	0.94	0.975	7.50301281057877e-104	female	PEBP1
MYL9	1.25848175721723e-102	1.29984688119838	0.813	0.753	3.20371700934791e-98	female	MYL9
DLK1	7.4305684940341e-95	0.519625967303812	0.931	0.988	1.89159982152626e-90	female	DLK1
CDKN1C	9.18242639529458e-91	0.675374286026608	0.956	0.986	2.33757028745014e-86	female	CDKN1C
GNAS	1.60955284857985e-89	0.602265725353529	0.992	0.997	4.09743868662973e-85	female	GNAS
FDX1	5.51569466601596e-87	1.35905193942555	0.877	0.859	1.40413039112768e-82	female	FDX1
MT2A	5.41436030762596e-86	1.52497805910393	0.677	0.48	1.37833370351234e-81	female	MT2A
S100A16	1.15289580464845e-84	1.58877574078449	0.662	0.531	2.93492684989356e-80	female	S100A16
FDPS	4.34412591336847e-80	1.46913412324983	0.801	0.738	1.10588413376621e-75	female	FDPS
ATP5F1B	9.87639919917047e-76	0.517276578787479	0.89	0.948	2.51423494413283e-71	female	ATP5F1B
NDN	6.35395168686204e-73	0.63561227449661	0.908	0.967	1.61752548092447e-68	female	NDN
TM7SF2	4.29922155735305e-71	1.43259344168232	0.487	0.294	1.09445283185537e-66	female	TM7SF2
PRDX5	4.61307826821161e-71	0.81887486807522	0.899	0.929	1.17435133473863e-66	female	PRDX5
FDXR	5.65644650668545e-70	0.686202670838531	0.857	0.907	1.43996158720691e-65	female	FDXR
MDH2	9.65546902405232e-69	0.763209497360647	0.808	0.797	2.457992749453e-64	female	MDH2
CYP11A1	1.56452662883766e-66	1.40939851169369	0.7	0.609	3.98281543903202e-62	female	CYP11A1
IGF2.1	3.18272928638889e-63	1.17029337246607	0.441	0.244	8.1022739443602e-59	female	IGF2.1
SULT2A1	5.05609336408617e-63	1.32587121236799	0.591	0.415	1.28712968769542e-58	female	SULT2A1
PRDX1	1.61445366233943e-59	0.666153188383896	0.891	0.928	4.1099146882175e-55	female	PRDX1
HADHB	1.99936029257941e-59	0.833665468742165	0.773	0.747	5.08977149681941e-55	female	HADHB
APOE	1.63837458896447e-55	0.829134802638761	0.909	0.971	4.17081019112686e-51	female	APOE
PPP1R35	8.52885534938825e-55	1.40278639267355	0.434	0.262	2.17119070629377e-50	female	PPP1R35
TUBB4A	9.87939143257406e-55	1.26133303697015	0.356	0.187	2.51499667699038e-50	female	TUBB4A
MYL12B	6.91636608544718e-51	0.612988130362644	0.877	0.92	1.76069931437229e-46	female	MYL12B
MT-ND1	1.51132597796736e-49	0.333458396628624	0.887	0.983	3.8473825421115e-45	female	MT-ND1
ECH1	2.63682911428107e-49	0.722235404357002	0.795	0.788	6.71257587622533e-45	female	ECH1
MRAP	3.49305792029267e-47	1.13442162424891	0.605	0.493	8.89227754768904e-43	female	MRAP
PARK7	1.52518822066866e-46	0.418317316287835	0.893	0.957	3.88267165335621e-42	female	PARK7
HSPE1	2.02585631755954e-46	0.505614315726779	0.948	0.987	5.15722242761131e-42	female	HSPE1
FTL	1.59600279201738e-45	0.419995979321085	0.97	0.994	4.06294430763863e-41	female	FTL
CHCHD2	1.69777092928964e-45	0.363570371708144	0.96	0.991	4.32201545469264e-41	female	CHCHD2
MGST3	1.76150255080435e-45	0.365961624761915	0.91	0.968	4.48425704358263e-41	female	MGST3
HSPB6	1.19665036596733e-42	1.1548638479041	0.415	0.265	3.04631283664303e-38	female	HSPB6
PPIA	1.46259153871019e-42	0.288524386309821	0.962	0.994	3.72331928009454e-38	female	PPIA
ELP1	2.01488598213117e-42	1.3279147224856	0.368	0.225	5.12929524471131e-38	female	ELP1
HDHD3	9.99541671229053e-41	1.20197116917377	0.415	0.269	2.5445332324478e-36	female	HDHD3
HSPD1	2.83394216963201e-40	0.393644460258274	0.952	0.989	7.21436658123221e-36	female	HSPD1
PAPSS2	1.78853635636436e-39	1.35816020825652	0.366	0.23	4.55307700239676e-35	female	PAPSS2
TXN2	3.98691724267936e-39	0.668106654464145	0.815	0.844	1.01494952246888e-34	female	TXN2
GSTP1	9.79453206540392e-39	0.447258173317937	0.934	0.985	2.49339402788988e-34	female	GSTP1
CTNNAL1	7.00616927851717e-37	0.4794190393439	0.879	0.944	1.78356051323212e-32	female	CTNNAL1
MXRA7	7.29329735350287e-37	1.21847272095748	0.596	0.527	1.85665470728122e-32	female	MXRA7
ACAT2	1.37890571223172e-35	1.09817064584249	0.642	0.577	3.51028027162829e-31	female	ACAT2
GSTT2B	1.6828325667132e-35	1.1105352145883	0.52	0.385	4.2839868650818e-31	female	GSTT2B
CMTM8	2.84869439007363e-35	1.0574493335739	0.395	0.26	7.25192130881044e-31	female	CMTM8
OAZ1	7.25014399964305e-35	0.403963440968425	0.901	0.963	1.84566915798913e-30	female	OAZ1
APOC1	9.78706762428385e-35	1.34785291655915	0.564	0.481	2.49149380511394e-30	female	APOC1
CD63	1.15315163272394e-34	0.329232780061102	0.884	0.98	2.93557811142533e-30	female	CD63
SLC25A3	1.25058662098002e-34	0.264757395897798	0.942	0.991	3.18361836102883e-30	female	SLC25A3
NDUFV2	1.7655327797406e-34	0.515698753180925	0.847	0.884	4.49451679738565e-30	female	NDUFV2
P4HB	3.26112394547812e-34	0.729946688498269	0.73	0.741	8.30184322800365e-30	female	P4HB
ZG16B	2.68204263276251e-33	0.829476808218764	0.464	0.325	6.82767593022352e-29	female	ZG16B
ACTG1	7.57147613193004e-32	0.302199887891858	0.984	0.996	1.92747067890543e-27	female	ACTG1
MYL12A	3.53643004620785e-31	0.498964045937375	0.845	0.889	9.00268996863133e-27	female	MYL12A
CYP11B1	4.63205424619665e-31	1.16301868160935	0.288	0.166	1.17918204945428e-26	female	CYP11B1
UBB	1.35493317675918e-30	0.287552260899162	0.955	0.991	3.44925338807585e-26	female	UBB
VAMP5	2.09280370010494e-30	1.02744334881186	0.564	0.473	5.32765037935715e-26	female	VAMP5
COPE	2.1704383862962e-30	0.558700532438019	0.828	0.858	5.52528499999424e-26	female	COPE
PHYH	5.74000255097821e-30	1.16586894237258	0.481	0.373	1.46123244940252e-25	female	PHYH
WBP2	1.06025841096987e-29	0.868219339795944	0.48	0.35	2.69909983680601e-25	female	WBP2
DYNLRB1	6.20293179986237e-29	0.671252506911704	0.788	0.791	1.57908034829096e-24	female	DYNLRB1
DCN	2.47565419064125e-28	0.567368486337166	0.384	0.251	6.30227287311543e-24	female	DCN
COL15A1	8.19860133348672e-28	0.84828861209514	0.407	0.279	2.08711794146571e-23	female	COL15A1
LDHA	1.38178054507539e-27	0.574706151527002	0.788	0.802	3.51759873359843e-23	female	LDHA
S100A6	2.24883890421485e-27	1.37767851390682	0.667	0.652	5.72486919845974e-23	female	S100A6
MTCH1	3.60354348466347e-27	0.790304892993467	0.655	0.616	9.1735406489078e-23	female	MTCH1
AAMDC	1.44458006276501e-26	0.639469358557221	0.759	0.786	3.67746746578089e-22	female	AAMDC
CHMP1A	2.28574482919595e-26	0.93194410021327	0.379	0.256	5.81882061168412e-22	female	CHMP1A
NDUFB8	1.10412774075022e-25	0.504189502110195	0.837	0.875	2.81077798962782e-21	female	NDUFB8
SOD1	1.61987487130185e-25	0.491106116393096	0.864	0.926	4.12371545987313e-21	female	SOD1
ADI1	2.32894746138188e-25	0.546503715199861	0.775	0.795	5.92880155243986e-21	female	ADI1
MGST1	3.20695038889539e-25	0.752007020608264	0.64	0.594	8.16393360501099e-21	female	MGST1
CYB5R3	1.05052038316045e-24	0.727298650113424	0.688	0.651	2.67430973941157e-20	female	CYB5R3
PSMB1	1.68872400518489e-24	0.374944632242664	0.874	0.932	4.29898469999918e-20	female	PSMB1
CYB5A	3.24775642690439e-24	0.746201114642829	0.761	0.792	8.26781353597052e-20	female	CYB5A
RHBDD2	5.68877812853742e-24	0.768294356938535	0.471	0.363	1.44819224818177e-19	female	RHBDD2
IGFBP2	1.4739687165796e-23	0.405081759462845	0.865	0.977	3.75228216179669e-19	female	IGFBP2
ARPC3	2.26782676825109e-23	0.444738064853037	0.845	0.906	5.77320660393681e-19	female	ARPC3
ANKRD9	2.33710534000768e-23	0.996099424034978	0.256	0.154	5.94956906405755e-19	female	ANKRD9
ATP5MC2	4.16833993174404e-23	0.259858600585626	0.942	0.991	1.06113429642408e-18	female	ATP5MC2
NDUFAF3	1.09141030650865e-22	0.702906163833889	0.687	0.655	2.77840321727907e-18	female	NDUFAF3
SCARB1	2.26753531922651e-22	0.922851122991806	0.376	0.275	5.77246466215492e-18	female	SCARB1
MVD	3.02675929901039e-22	1.09925161314961	0.343	0.241	7.70522114749075e-18	female	MVD
NSDHL	3.97001173541882e-22	0.91183651142578	0.337	0.234	1.01064588748557e-17	female	NSDHL
TMEM38B	4.8343561874733e-22	0.734122528387029	0.509	0.416	1.23068205464508e-17	female	TMEM38B
LYPLA2	9.2267607091639e-22	0.793260373438154	0.518	0.415	2.34885647373185e-17	female	LYPLA2
IGF2-AS	1.45695943379906e-21	0.774448747990493	0.278	0.173	3.70898163062226e-17	female	IGF2-AS
MSMO1	6.33281208969525e-21	1.12446516654394	0.561	0.51	1.61214397367372e-16	female	MSMO1
TESC	1.21413948334864e-20	0.768948487716614	0.511	0.41	3.09083488276064e-16	female	TESC
FAM114A1	1.27290525334701e-20	0.83218614035144	0.491	0.399	3.24043490344548e-16	female	FAM114A1
ATP5F1C	1.85486299140555e-20	0.33009840817103	0.879	0.95	4.72192471722111e-16	female	ATP5F1C
NDUFS8	2.23284596421411e-20	0.485134966432658	0.817	0.865	5.68415597109985e-16	female	NDUFS8
ACADVL	2.30775038375942e-20	0.693526694652182	0.519	0.42	5.87484015193636e-16	female	ACADVL
TSPAN7	2.79031489129813e-20	0.838024729012648	0.293	0.194	7.10330461877766e-16	female	TSPAN7
FAM162A	2.96808728001607e-20	0.745752890350026	0.588	0.505	7.55585978873692e-16	female	FAM162A
NDUFB11	3.20924798836593e-20	0.351465819851824	0.86	0.935	8.16978260398314e-16	female	NDUFB11
HMGCL	5.21345218211826e-20	0.882518138987433	0.382	0.274	1.32718852200185e-15	female	HMGCL
PSME1	7.18907319651376e-20	0.518618410851342	0.785	0.79	1.83012236363651e-15	female	PSME1
FOXO4	8.44555768246028e-20	0.846828439880454	0.375	0.275	2.14998561922391e-15	female	FOXO4
SPARC	1.27680760296093e-19	0.666047880216189	0.818	0.916	3.25036911485764e-15	female	SPARC
PSMB3	1.62854748544508e-19	0.450996964955293	0.787	0.807	4.14579333369753e-15	female	PSMB3
DHCR7	2.39129104264552e-19	0.885245834471451	0.414	0.323	6.08750960726269e-15	female	DHCR7
BIRC7	2.59293529149266e-19	0.808471895061546	0.436	0.335	6.60083537155286e-15	female	BIRC7
GRHPR	3.6796985258579e-19	0.576337819676544	0.754	0.768	9.36740853727646e-15	female	GRHPR
CLIC1	4.12203263087858e-19	0.364402039923934	0.837	0.928	1.04934584684276e-14	female	CLIC1
SH3BP5	4.73182836784592e-19	0.766762844351013	0.483	0.398	1.20458154760253e-14	female	SH3BP5
GSTA4	5.22294408822025e-19	0.567370624848376	0.844	0.909	1.32960487653823e-14	female	GSTA4
TMEM14C	9.93201011052748e-19	0.500053367933204	0.79	0.835	2.52839181383698e-14	female	TMEM14C
TRAPPC1	2.58683669525352e-18	0.581741521163674	0.718	0.717	6.58531017510688e-14	female	TRAPPC1
ALDH2	3.5177463427662e-18	0.872852658115476	0.476	0.401	8.95512686477992e-14	female	ALDH2
RHOC	3.7955326488346e-18	0.506660984427193	0.794	0.817	9.66228746413824e-14	female	RHOC
MRPL49	5.180673886977e-18	0.787507696614561	0.376	0.273	1.31884415140774e-13	female	MRPL49
RNF7	9.67037070076994e-18	0.403192897948313	0.84	0.896	2.461786269295e-13	female	RNF7
LAPTM4B	1.28631078740191e-17	0.33810227915772	0.817	0.92	3.27456137148904e-13	female	LAPTM4B
IDI1	1.65936024664943e-17	0.941312641077334	0.656	0.644	4.22423337989545e-13	female	IDI1
ORAI3	3.0658884457022e-17	0.675500353220734	0.38	0.283	7.80483221622408e-13	female	ORAI3
TECR	3.65766126607742e-17	0.568106811326666	0.67	0.663	9.31130828505329e-13	female	TECR
CCND3	4.62689852067609e-17	0.62957877914867	0.633	0.598	1.17786955640851e-12	female	CCND3
COMT	7.23550397835426e-17	0.465705971517467	0.732	0.775	1.84194224776964e-12	female	COMT
DIRAS3	9.26259186857113e-17	1.01159193223245	0.255	0.17	2.35797801198215e-12	female	DIRAS3
COL9A2	9.3610392857055e-17	0.702476859306938	0.306	0.216	2.38303977096205e-12	female	COL9A2
CYC1	2.48360110146659e-16	0.618263349726664	0.679	0.664	6.32250332400351e-12	female	CYC1
PSMB7	2.93179228369147e-16	0.507917240947487	0.776	0.792	7.46346361659337e-12	female	PSMB7
TNNI3	4.16918381336949e-16	0.825232129289621	0.521	0.453	1.06134912336947e-11	female	TNNI3
SOAT1	8.85440539241347e-16	0.654930601767467	0.323	0.23	2.2540659807467e-11	female	SOAT1
HBZ	8.98993807413698e-16	1.45391316527345	0.321	0.233	2.28856853553305e-11	female	HBZ
MGARP	1.14749892751418e-15	0.661313560785489	0.719	0.741	2.92118801977284e-11	female	MGARP
MVK	1.66876670603275e-15	0.840822568614779	0.324	0.238	4.24817940354756e-11	female	MVK
H1F0	2.18329342240638e-15	0.69669985846349	0.274	0.187	5.55801006541992e-11	female	H1F0
COX6A1	2.38877703537377e-15	0.250043687916911	0.901	0.972	6.081109698951e-11	female	COX6A1
PDHB	3.05613384576876e-15	0.587217400480349	0.632	0.603	7.77999993117354e-11	female	PDHB
MRPL46	4.21279369625764e-15	0.684007768279867	0.578	0.505	1.07245089125631e-10	female	MRPL46
DCTN3	4.73349188012529e-15	0.628136090995818	0.659	0.616	1.20500502792350e-10	female	DCTN3
TUFM	6.44909318120733e-15	0.379523901165885	0.799	0.87	1.64174565113995e-10	female	TUFM
C6orf48	1.00045584487578e-14	0.638976754470304	0.647	0.612	2.54686044430028e-10	female	C6orf48
PRR13	1.30811397949239e-14	0.880451677295519	0.55	0.505	3.33006575759377e-10	female	PRR13
EPHX1	1.37598554306243e-14	0.699102429677775	0.332	0.242	3.50284639697404e-10	female	EPHX1
TSC22D3	1.94846278008729e-14	0.720016698505733	0.635	0.61	4.96020169926821e-10	female	TSC22D3
MTFR1L	2.24620623891483e-14	0.664722528146501	0.549	0.48	5.71816722240547e-10	female	MTFR1L
NBDY	2.51062081854669e-14	0.43417852360097	0.793	0.837	6.39128741777432e-10	female	NBDY
CHMP2A	2.94158869720109e-14	0.55295495973565	0.673	0.669	7.48840234646481e-10	female	CHMP2A
ACOT8	4.075436851283e-14	0.710470524240507	0.274	0.187	1.03748395923111e-09	female	ACOT8
TCEAL9	5.07939238629091e-14	0.46920433521782	0.832	0.901	1.29306091977808e-09	female	TCEAL9
NDUFAB1	5.17681840239967e-14	0.332564502849714	0.842	0.914	1.31786266069889e-09	female	NDUFAB1
TSG101	6.16152233264372e-14	0.645386342784809	0.627	0.601	1.56853874022111e-09	female	TSG101
DRG2	7.56028273086005e-14	0.637483581917197	0.292	0.207	1.92462117479504e-09	female	DRG2
KLHDC8B	7.76654346614467e-14	0.561733608182299	0.674	0.676	1.97712897017645e-09	female	KLHDC8B
NDUFB5	8.2070301649327e-14	0.380183890559584	0.815	0.878	2.08926366908692e-09	female	NDUFB5
CEBPB	1.00419085966657e-13	0.807555786781756	0.468	0.403	2.55636867145319e-09	female	CEBPB
GSN	1.20695079730637e-13	0.762131108152874	0.334	0.248	3.07253464470283e-09	female	GSN
LRRC73	1.63868329185539e-13	0.683271402094588	0.272	0.19	4.17159605607626e-09	female	LRRC73
NUCB1	1.63962275036511e-13	0.57246465810732	0.483	0.4	4.17398763560445e-09	female	NUCB1
PFN1	1.96876404123517e-13	0.287364602250561	0.922	0.977	5.01188261977237e-09	female	PFN1
GABARAPL2	2.02213727864449e-13	0.518634970046016	0.77	0.802	5.14775487024529e-09	female	GABARAPL2
AP1S1	2.89074054564556e-13	0.590688629770857	0.659	0.639	7.35895820704990e-09	female	AP1S1
RHOD	3.32200597493867e-13	0.898001028254745	0.312	0.237	8.45683061040138e-09	female	RHOD
GALE	3.52663987769943e-13	0.596158376819253	0.46	0.382	8.97776713665944e-09	female	GALE
ORAI1	3.80769455990474e-13	0.719565890601349	0.282	0.204	9.6932480411495e-09	female	ORAI1
UQCRFS1	3.89785540483422e-13	0.370603232532177	0.836	0.905	9.92277050408648e-09	female	UQCRFS1
SPAG7	5.3726564211109e-13	0.562989113176641	0.711	0.718	1.3677171451222e-08	female	SPAG7
ZNF117	5.64599159818397e-13	0.653761288764299	0.326	0.244	1.43730008114969e-08	female	ZNF117
COX5A	7.29821820071011e-13	0.415686219576578	0.816	0.868	1.85790740735477e-08	female	COX5A
MC2R	7.37212625667873e-13	0.600259491942281	0.339	0.255	1.8767221811627e-08	female	MC2R
AES	8.45518031076919e-13	0.854197442537083	0.378	0.305	2.15243525171251e-08	female	AES
SCAPER	1.0905158505894e-12	0.678266149119914	0.284	0.207	2.77612620084544e-08	female	SCAPER
RFNG	1.23183599331752e-12	0.478960779471624	0.341	0.247	3.13588488818842e-08	female	RFNG
NR5A1	1.46148387484211e-12	0.53504640361637	0.61	0.576	3.72049950018555e-08	female	NR5A1
SNRPC	2.20062731067059e-12	0.484249205118969	0.73	0.728	5.60213694477413e-08	female	SNRPC
ARF1	2.58653437746278e-12	0.37242740530793	0.8	0.851	6.58454056470701e-08	female	ARF1
MT3	3.12188768487364e-12	0.917777986155394	0.329	0.25	7.94738947938283e-08	female	MT3
RGN	3.48238116633338e-12	0.772904178411123	0.414	0.348	8.86509773513488e-08	female	RGN
C10orf82	4.37570258900109e-12	0.554534206286405	0.323	0.242	1.11392260808201e-07	female	C10orf82
TPD52L2	5.04383820125041e-12	0.604851044145331	0.44	0.362	1.28400989089232e-07	female	TPD52L2
FKBP8	5.50468199961034e-12	0.565086012883674	0.691	0.67	1.4013268966408e-07	female	FKBP8
RHOB	5.64533693609525e-12	0.803588148600499	0.505	0.461	1.43713342382177e-07	female	RHOB
GBP2	6.22528386915563e-12	0.921451252468058	0.36	0.305	1.58477051457095e-07	female	GBP2
S100A11	6.39938096064076e-12	0.962145488764795	0.665	0.702	1.62909041115032e-07	female	S100A11
DAD1	8.37269601069906e-12	0.31285975114305	0.81	0.9	2.13143722344366e-07	female	DAD1
MCRIP2	8.62544854416609e-12	0.551517744139722	0.647	0.627	2.19578043588836e-07	female	MCRIP2
AC022075.1	9.89721467074954e-12	0.689994497866059	0.28	0.203	2.51953393873271e-07	female	AC022075.1
COX4I1	1.38194543821802e-11	0.283252950451273	0.877	0.954	3.51801850207162e-07	female	COX4I1
ENO1	1.79118830317722e-11	0.264492710086	0.876	0.96	4.55982806339824e-07	female	ENO1
ORMDL2	3.07437658877907e-11	0.537599726006285	0.382	0.302	7.82644048205488e-07	female	ORMDL2
CDK2AP2	4.70176170480167e-11	0.812626782112371	0.26	0.191	1.19692747719136e-06	female	CDK2AP2
RHOA	5.58274008125327e-11	0.39475643936191	0.842	0.926	1.42119814248464e-06	female	RHOA
PLP2	5.58571122312768e-11	0.748435669817671	0.393	0.329	1.42195450607161e-06	female	PLP2
BPHL	6.84372744796793e-11	0.590163377537864	0.354	0.274	1.7422076964292e-06	female	BPHL
CTSA	8.18971315094792e-11	0.487666342205145	0.461	0.388	2.08485527683681e-06	female	CTSA
EBP	8.61176598517277e-11	0.589744159842561	0.6	0.572	2.19229726684543e-06	female	EBP
COPS6	1.07363865680315e-10	0.426697003821222	0.689	0.678	2.73316192862378e-06	female	COPS6
ZNF444	1.27696688571664e-10	0.615303320641943	0.288	0.213	3.25077460096885e-06	female	ZNF444
INHA	1.50030180899176e-10	0.560801214788003	0.475	0.423	3.81931831515033e-06	female	INHA
NDUFV1	1.76184900093239e-10	0.539481920474133	0.651	0.636	4.4851390016736e-06	female	NDUFV1
BEX4	2.09034974559795e-10	0.547696847228536	0.686	0.676	5.3214033473687e-06	female	BEX4
NAPA	2.15177515568505e-10	0.529090698534741	0.397	0.319	5.47777401382744e-06	female	NAPA
RNF5	2.47272027394648e-10	0.610675279130045	0.606	0.565	6.29480400138556e-06	female	RNF5
GHITM	2.67228941654828e-10	0.510321969963481	0.701	0.72	6.80284716770696e-06	female	GHITM
SBDS	2.82518844493887e-10	0.661327197084952	0.529	0.482	7.19208222428088e-06	female	SBDS
PSMB6	4.06583235031952e-10	0.389429027296971	0.803	0.87	1.03503894142084e-05	female	PSMB6
CALM3	5.0347037460928e-10	0.307497396498849	0.849	0.926	1.28168453264284e-05	female	CALM3
EIF4A2	6.22811914271169e-10	0.303729039181157	0.839	0.921	1.58549229016012e-05	female	EIF4A2
MRPL28	7.14238383163573e-10	0.506515732859124	0.643	0.615	1.81823665201951e-05	female	MRPL28
CDIPT	7.66888236712287e-10	0.57708024430568	0.276	0.205	1.95226738419847e-05	female	CDIPT
MRPL16	9.83777441504262e-10	0.592144376691873	0.516	0.463	2.5044022328374e-05	female	MRPL16
WDR45	1.18939236538942e-09	0.630098711474913	0.468	0.406	3.02783614457186e-05	female	WDR45
TBRG4	1.19350781803806e-09	0.659233378152644	0.358	0.286	3.03831285237949e-05	female	TBRG4
STK19	1.91628147900116e-09	0.620195295157103	0.431	0.359	4.87827776109326e-05	female	STK19
TSEN34	1.93275743878221e-09	0.623969909390034	0.542	0.49	4.92022061190787e-05	female	TSEN34
NEU1	2.1108293611545e-09	0.417599018484323	0.302	0.23	5.373538304691e-05	female	NEU1
USB1	2.28377885194943e-09	0.582936574594805	0.6	0.588	5.81381582340767e-05	female	USB1
EIF3I	2.62029200378849e-09	0.366003636581212	0.769	0.808	6.67047735404437e-05	female	EIF3I
AK1	2.62760835305419e-09	0.605558179250608	0.425	0.355	6.68910258437006e-05	female	AK1
ATP5PO	2.90142045800425e-09	0.359793371216941	0.825	0.89	7.38614605994142e-05	female	ATP5PO
APOA1	3.7266907662068e-09	0.315605919951294	0.854	0.928	9.48703668353266e-05	female	APOA1
SGTA	4.82887862080731e-09	0.567029936774783	0.405	0.334	0.000122928763049892	female	SGTA
CCNDBP1	7.46914505655456e-09	0.662367966047428	0.317	0.253	0.000190142025704709	female	CCNDBP1
MRPS18B	7.48826631210624e-09	0.505825395323296	0.504	0.448	0.000190628795507288	female	MRPS18B
ETFB	7.78315334041279e-09	0.425108284365915	0.749	0.785	0.000198135734586888	female	ETFB
TSPAN13	8.71359948168827e-09	0.300485275849482	0.356	0.476	0.000221822102005338	female	TSPAN13
INPP1	9.13667034444358e-09	0.594307793596595	0.265	0.2	0.0002325922169585	female	INPP1
NDUFS4	1.11620114544829e-08	0.491287419800043	0.666	0.649	0.000284151325596772	female	NDUFS4
DHPS	1.34610454070679e-08	0.536735166850233	0.398	0.325	0.000342677832927728	female	DHPS
RCC1L	1.47903803705003e-08	0.497608644074338	0.415	0.35	0.000376518713091826	female	RCC1L
GSTO1	1.54769151789894e-08	0.453901829542092	0.72	0.745	0.000393995829711533	female	GSTO1
BCKDK	1.87448639136688e-08	0.506708023744757	0.357	0.29	0.000477188000650268	female	BCKDK
NR0B1	2.13949503423194e-08	0.512069719511899	0.487	0.431	0.000544651250864425	female	NR0B1
ECI2	2.80255980459222e-08	0.459359944492488	0.698	0.719	0.000713447649455041	female	ECI2
ATIC	3.21628236570395e-08	0.625297677576069	0.407	0.344	0.000818769001837254	female	ATIC
HPGD	3.25854057581427e-08	0.561938031515356	0.456	0.401	0.000829526674385038	female	HPGD
CTSD	3.86281096390878e-08	0.472098923570832	0.36	0.293	0.000983355787082259	female	CTSD
SLC39A1	6.41350411495471e-08	0.459324463869745	0.471	0.42	0.00163268574254402	female	SLC39A1
EIF3L	7.51603912321358e-08	0.292179297375897	0.827	0.886	0.00191335807959648	female	EIF3L
DAP	8.89833913590708e-08	0.565862063485478	0.444	0.386	0.00226525019382787	female	DAP
TMEM9	1.0010826059393e-07	0.444999358394533	0.599	0.579	0.00254845598993968	female	TMEM9
CAPN2	1.08430902143668e-07	0.680602025410972	0.273	0.218	0.00276032547587135	female	CAPN2
SLC29A1	1.2096529622634e-07	0.531199547764576	0.408	0.36	0.00307941354603394	female	SLC29A1
SDHB	1.24727934486374e-07	0.581169745427376	0.383	0.326	0.00317519902821963	female	SDHB
UBE2M	1.25576229538091e-07	0.295968361620856	0.806	0.865	0.00319679407535118	female	UBE2M
G0S2	1.30088038554967e-07	0.608120638893574	0.575	0.576	0.0033116511974938	female	G0S2
KLHDC3	1.37659441460714e-07	0.569654074977483	0.497	0.439	0.00350439640126538	female	KLHDC3
RNH1	1.45937099757626e-07	0.532104549592143	0.602	0.587	0.00371512074852988	female	RNH1
PRDX3	1.54357076905731e-07	0.372869134341689	0.8	0.866	0.0039294681067892	female	PRDX3
SNX21	1.62156435239382e-07	0.555667125607748	0.292	0.231	0.00412801637188895	female	SNX21
NDUFS2	1.68751855236206e-07	0.433026512472696	0.705	0.738	0.0042959159787481	female	NDUFS2
VAMP2	2.0097217771895e-07	0.447552939252376	0.595	0.576	0.0051161487281913	female	VAMP2
NTPCR	2.07767481136598e-07	0.592544346115907	0.415	0.357	0.00528913676729437	female	NTPCR
RAB38	2.4216736762756e-07	0.600526528041826	0.329	0.272	0.0061648546776948	female	RAB38
SURF1	2.63711076342904e-07	0.447964070401482	0.412	0.352	0.00671329287046131	female	SURF1
MMAB	2.85834201840298e-07	0.546476974616273	0.608	0.598	0.00727648127624847	female	MMAB
FBN2	2.88091496196944e-07	0.377336365621238	0.262	0.202	0.0073339452186856	female	FBN2
SF3B5	2.93238589133038e-07	0.311695654776047	0.815	0.872	0.00746497476355975	female	SF3B5
MIF	3.66274867977278e-07	0.40387717132695	0.817	0.87	0.00932425931409756	female	MIF
EIF6	3.68844353202109e-07	0.391369605022119	0.744	0.783	0.0093896706994661	female	EIF6
ECHS1	3.91011574097924e-07	0.340397442670716	0.781	0.847	0.00995398164181084	female	ECHS1
NECAB3	4.02629489311257e-07	0.396949871230065	0.339	0.273	0.0102497389093967	female	NECAB3
NDUFS7	4.23426145069881e-07	0.557411796723216	0.629	0.624	0.010779159375044	female	NDUFS7
RAB11B	4.90102419674577e-07	0.577297885168152	0.48	0.428	0.0124765372976557	female	RAB11B
CCS	5.66910921735007e-07	0.489317953874736	0.517	0.473	0.0144318513346081	female	CCS
PSME2	5.84351017614934e-07	0.411288989139786	0.723	0.766	0.0148758238554234	female	PSME2
FDFT1	5.89619020817832e-07	0.605321624180292	0.646	0.666	0.0150099314129596	female	FDFT1
TRIM16	6.90820354043655e-07	0.517421980345921	0.258	0.202	0.0175862137528893	female	TRIM16
PTGR1	7.12462956459875e-07	0.52374431950095	0.422	0.368	0.018137169482599	female	PTGR1
NAT14	8.05451934391587e-07	0.357813101600995	0.353	0.289	0.0205043898938066	female	NAT14
MOB4	1.02142067798463e-06	0.548613889372589	0.605	0.606	0.0260023061994547	female	MOB4
NDUFAF1	1.14604911717537e-06	0.580645489364088	0.294	0.235	0.0291749723759334	female	NDUFAF1
S100A13	1.32414419081146e-06	0.348862236527125	0.832	0.905	0.0337087386654873	female	S100A13
DYRK4	1.61092278342784e-06	0.572223714656727	0.344	0.28	0.0410092612977224	female	DYRK4
SH3GLB2	1.70072891404722e-06	0.480756121645675	0.327	0.267	0.0432954559649002	female	SH3GLB2
ARPC1A	1.71198719175404e-06	0.433997501532937	0.718	0.742	0.0435820579404826	female	ARPC1A
MGAT4B	1.90091513114711e-06	0.573130890807155	0.29	0.236	0.0483915964936121	female	MGAT4B
SCAMP2	2.29702438292975e-06	0.448202896052903	0.292	0.233	0.0584753497162426	female	SCAMP2
CDIP1	2.85999738697968e-06	0.492491629302135	0.4	0.34	0.0728069534803417	female	CDIP1
SH3GL1	3.01417651294661e-06	0.519582819510046	0.339	0.286	0.0767318914900819	female	SH3GL1
GRAMD1B	3.13441114050525e-06	0.573690847819517	0.266	0.216	0.0797927044038421	female	GRAMD1B
PPP2R1A	3.21915066884993e-06	0.406518272777127	0.693	0.735	0.0819499185769126	female	PPP2R1A
SNCA	3.33141941311249e-06	0.743940864786023	0.31	0.262	0.0848079439996047	female	SNCA
DAPK3	3.44244140562342e-06	0.498432791443428	0.263	0.209	0.0876342308629553	female	DAPK3
CORO1B	4.36613127902564e-06	0.50523171604803	0.457	0.407	0.111148603970156	female	CORO1B
PMVK	4.70431473314745e-06	0.519820895766398	0.529	0.496	0.119757740161735	female	PMVK
SH3BGRL3	4.86635540550443e-06	0.608251521836103	0.528	0.484	0.123882809557926	female	SH3BGRL3
SDR39U1	4.97277496243089e-06	0.44398276205585	0.311	0.252	0.126591932218603	female	SDR39U1
VEGFB	5.46204929443512e-06	0.58237922288019	0.53	0.498	0.139047388888435	female	VEGFB
TMEM205	5.5693330213677e-06	0.423008955223159	0.493	0.45	0.141778510724957	female	TMEM205
POLR2E	5.76904027650843e-06	0.430580384860737	0.644	0.635	0.146862458319075	female	POLR2E
SULT1A1	5.85283443462623e-06	0.538042114659839	0.277	0.225	0.14899560620228	female	SULT1A1
HMOX2	5.88711010441402e-06	0.3514223167344	0.366	0.303	0.149868161928068	female	HMOX2
PCBD1	6.50876314431798e-06	0.551452495915946	0.604	0.589	0.165693583364903	female	PCBD1
CDC34	7.38552699437774e-06	0.453235750527215	0.495	0.453	0.188013360695874	female	CDC34
CLPTM1	7.59044845759583e-06	0.402210811853804	0.364	0.308	0.193230046385017	female	CLPTM1
TMEM141	7.81475191764869e-06	0.480610518816422	0.525	0.487	0.198940139567583	female	TMEM141
AIP	8.18816676751877e-06	0.416727197198478	0.41	0.351	0.208446161400725	female	AIP
ATP6V0B	8.32936458313549e-06	0.310220979202454	0.722	0.792	0.21204063419288	female	ATP6V0B
SNRPN	9.32355648155232e-06	0.376398556711232	0.709	0.742	0.237349777350877	female	SNRPN
PINK1	9.92125468998068e-06	0.568294810180036	0.301	0.253	0.252565380642838	female	PINK1
COX7A2L	1.04219633938141e-05	0.295618268073179	0.828	0.893	0.265311922116327	female	COX7A2L
MRPL10	1.08593043862497e-05	0.509386614047049	0.39	0.337	0.276445311760758	female	MRPL10
SCAP	1.11345306307192e-05	0.388301242985182	0.379	0.329	0.283451746266218	female	SCAP
PSMA5	1.22632781996867e-05	0.336126445370567	0.727	0.765	0.312186273129423	female	PSMA5
LYRM9	1.26766998374879e-05	0.42434547750786	0.272	0.218	0.322710747762929	female	LYRM9
HDHD2	1.28763575665315e-05	0.453643307423054	0.356	0.296	0.327793434571192	female	HDHD2
MFSD10	1.3783178361509e-05	0.449543988491672	0.41	0.365	0.350878371548936	female	MFSD10
B4GALT1	1.43418307754557e-05	0.515278870734125	0.26	0.21	0.365099986050775	female	B4GALT1
C11orf49	1.48528880488949e-05	0.539374801556834	0.256	0.207	0.378109971060717	female	C11orf49
PHB	1.70900869282555e-05	0.346406093539999	0.772	0.821	0.435062342932601	female	PHB
DECR1	1.73007465666765e-05	0.376731633024313	0.703	0.741	0.440425105347884	female	DECR1
CLPP	1.84254078228926e-05	0.493410248059741	0.532	0.499	0.469055606947378	female	CLPP
PCCB	1.92753425875595e-05	0.4638027940003	0.352	0.297	0.490692396251503	female	PCCB
VPS28	1.94638319196813e-05	0.325131516615635	0.771	0.831	0.495490769179326	female	VPS28
NDUFA10	2.27551111889114e-05	0.39062425118061	0.7	0.741	0.579276865536118	female	NDUFA10
SNU13	2.52698034592013e-05	0.331454340328929	0.806	0.869	0.643293386660888	female	SNU13
FLOT1	2.60324637309565e-05	0.604626909179069	0.334	0.287	0.662708429198961	female	FLOT1
PYCR2	2.89740884924215e-05	0.352050360242298	0.302	0.249	0.737593370751573	female	PYCR2
ATP5PD	3.2369338240484e-05	0.4613480304868	0.712	0.748	0.824026243588	female	ATP5PD
NDUFB9	3.31058338112087e-05	0.301998019374848	0.754	0.8	0.84277521133194	female	NDUFB9
FASTK	3.607855878829e-05	0.496258436921523	0.366	0.315	0.9184518710735	female	FASTK
SLC44A3	3.88556423779057e-05	0.403963042893551	0.305	0.258	0.989148088014346	female	SLC44A3
RGS3	3.90831425678936e-05	0.405052226866625	0.537	0.513	0.994939560350867	female	RGS3
GLB1	3.97541187713261e-05	0.337818109209221	0.292	0.243	1	female	GLB1
NIPSNAP3A	4.45119567028658e-05	0.535154598010478	0.37	0.322	1	female	NIPSNAP3A
TMEM120A	4.60125906477856e-05	0.43921350835987	0.331	0.285	1	female	TMEM120A
TIMM17B	4.67925802440499e-05	0.41560578537181	0.664	0.683	1	female	TIMM17B
RABAC1	4.79072437691525e-05	0.364189674322251	0.661	0.658	1	female	RABAC1
PSENEN	4.87437087351768e-05	0.395983157569939	0.552	0.533	1	female	PSENEN
HOPX	5.48572017790916e-05	0.635400610327067	0.397	0.539	1	female	HOPX
DCTN2	6.48322627090561e-05	0.424206928328718	0.561	0.549	1	female	DCTN2
NME3	6.88793615402915e-05	0.350690592592461	0.493	0.458	1	female	NME3
POLR2G	6.96573126541164e-05	0.44973715154607	0.612	0.611	1	female	POLR2G
ATP6V0D1	7.48249661838146e-05	0.395966109303356	0.509	0.471	1	female	ATP6V0D1
BCAP31	7.80857209913096e-05	0.337570921852804	0.637	0.65	1	female	BCAP31
ZNHIT1	7.84814916216145e-05	0.397763718400859	0.69	0.708	1	female	ZNHIT1
CDK10	8.04947936993474e-05	0.494591803754125	0.294	0.245	1	female	CDK10
NIPSNAP1	8.43520356854015e-05	0.411894438136618	0.591	0.568	1	female	NIPSNAP1
PGK1	8.59571039226397e-05	0.372079588371667	0.727	0.768	1	female	PGK1
PEX10	9.30744507937764e-05	0.517341391112543	0.267	0.22	1	female	PEX10
MRPS28	9.88018437203004e-05	0.401320506746128	0.417	0.37	1	female	MRPS28
LONP1	9.93686461274152e-05	0.466993059090286	0.528	0.509	1	female	LONP1
RANGRF	9.97104851023988e-05	0.574938088503102	0.27	0.226	1	female	RANGRF
NUBP1	0.000108653926600795	0.48830155832016	0.278	0.231	1	female	NUBP1
TWF2	0.000116830176360699	0.476348800644116	0.51	0.485	1	female	TWF2
SRA1	0.000117055860398165	0.5518530311696	0.425	0.379	1	female	SRA1
DBNL	0.000119450864371459	0.547605030238201	0.395	0.346	1	female	DBNL
CSNK2B	0.000147149951428617	0.391346663718254	0.71	0.724	1	female	CSNK2B
HAX1	0.000148482932182649	0.513944350246881	0.479	0.443	1	female	HAX1
ATRAID	0.000151730011103335	0.379657618731589	0.7	0.723	1	female	ATRAID
YIPF2	0.000157394261773471	0.317505466197154	0.348	0.3	1	female	YIPF2
TMEM101	0.000167342591367267	0.399173312062458	0.33	0.282	1	female	TMEM101
YPEL3	0.000173862241677515	0.440718247456212	0.41	0.371	1	female	YPEL3
CHCHD10	0.000176029447337983	0.428466450053675	0.682	0.708	1	female	CHCHD10
WDR83OS	0.000200689505268018	0.271856320543844	0.832	0.93	1	female	WDR83OS
PLTP	0.000218526723907249	0.425395329583435	0.409	0.381	1	female	PLTP
SQSTM1	0.000219203485943782	0.466102385952621	0.401	0.365	1	female	SQSTM1
MRPL17	0.000237295137904735	0.520586730023789	0.531	0.509	1	female	MRPL17
UBC	0.000254098951007148	0.272542545946224	0.862	0.949	1	female	UBC
SC5D	0.000255205980828923	0.37857214336085	0.287	0.246	1	female	SC5D
GGA2	0.000284495163834699	0.448675534134761	0.387	0.351	1	female	GGA2
ISOC2	0.000290554714042685	0.436131457504533	0.612	0.613	1	female	ISOC2
SHISA5	0.000319937906662268	0.515346786165204	0.356	0.309	1	female	SHISA5
TRAPPC4	0.00033843653361205	0.489449696274766	0.494	0.468	1	female	TRAPPC4
ACAT1	0.000344424491463748	0.522710188570811	0.475	0.443	1	female	ACAT1
MRPL43	0.000348099121826194	0.417543070958848	0.6	0.599	1	female	MRPL43
CLTB	0.000363253408073809	0.598484236875481	0.541	0.54	1	female	CLTB
COMMD9	0.000377200824840605	0.546519408030872	0.33	0.287	1	female	COMMD9
HDDC3	0.000395925177871098	0.429636162694736	0.255	0.213	1	female	HDDC3
DHCR24	0.000406031405053838	0.599011963187575	0.667	0.738	1	female	DHCR24
TMEM259	0.000407195632639202	0.2966282400112	0.488	0.456	1	female	TMEM259
C11orf96	0.000407710613523141	0.538253021778385	0.675	0.708	1	female	C11orf96
DMAC2	0.000430792488606962	0.436872357979547	0.324	0.282	1	female	DMAC2
PSMD8	0.000435174154835822	0.310205433267074	0.757	0.821	1	female	PSMD8
ALDH3A2	0.000483730175911478	0.392036595280276	0.281	0.24	1	female	ALDH3A2
ACP2	0.000495356155599688	0.307093683819026	0.303	0.26	1	female	ACP2
DUSP9	0.000500545324282205	0.362383819704537	0.713	0.768	1	female	DUSP9
MPDU1	0.000502251555071909	0.327595021120922	0.425	0.378	1	female	MPDU1
MRPS12	0.00054794465184973	0.389468238192603	0.613	0.603	1	female	MRPS12
TSTD1	0.000592776421407668	0.508021925839926	0.392	0.351	1	female	TSTD1
MIEN1	0.000611410758781914	0.606377160969664	0.366	0.332	1	female	MIEN1
MRPL18	0.000630558120653766	0.39997059553218	0.637	0.647	1	female	MRPL18
TEX264	0.00064388629155684	0.381833483084932	0.544	0.531	1	female	TEX264
COQ9	0.000678939532800325	0.424433681303807	0.536	0.518	1	female	COQ9
HIGD2A	0.000681427812461998	0.301852724126338	0.772	0.836	1	female	HIGD2A
C1orf43	0.000686483995102308	0.317110695758593	0.665	0.688	1	female	C1orf43
MLF2	0.000746268435443086	0.290773330274427	0.761	0.829	1	female	MLF2
CKB	0.000801289987524995	0.579510775962679	0.361	0.33	1	female	CKB
CSTB	0.000872963248419061	0.45476370204792	0.656	0.665	1	female	CSTB
ARPC2	0.000899228127130677	0.28565969742803	0.79	0.844	1	female	ARPC2
AAMP	0.000908508124442164	0.421753986381213	0.483	0.454	1	female	AAMP
PELO	0.000921737173344288	0.459465164050198	0.317	0.28	1	female	PELO
YIPF3	0.000947057696457335	0.324603037918861	0.676	0.7	1	female	YIPF3
QTRT1	0.0010126659269203	0.470982206326224	0.371	0.333	1	female	QTRT1
BORCS7	0.00105390435683478	0.332313663016575	0.736	0.784	1	female	BORCS7
RAB9A	0.00106934885950228	0.525044583495894	0.323	0.29	1	female	RAB9A
UQCRC2	0.00107766623547085	0.369509844866352	0.679	0.689	1	female	UQCRC2
UFC1	0.00110857941096459	0.395446106167749	0.683	0.697	1	female	UFC1
ATP6V1D	0.00113452399654134	0.502114905666402	0.563	0.55	1	female	ATP6V1D
SCPEP1	0.00118098055071307	0.293154478534739	0.373	0.338	1	female	SCPEP1
POLDIP2	0.00122132633260959	0.464165376768169	0.442	0.414	1	female	POLDIP2
DBI	0.00131610375555644	0.453923297254005	0.677	0.697	1	female	DBI
EZR	0.00134829727594137	0.492151407166185	0.519	0.51	1	female	EZR
TIMP3	0.00138466270838256	0.421005565206509	0.31	0.277	1	female	TIMP3
RAB7A	0.00144601322611829	0.406778182735354	0.566	0.556	1	female	RAB7A
MRPS25	0.00146574480566911	0.343169469383281	0.614	0.63	1	female	MRPS25
DNAJC4	0.00153496027867773	0.371682893582358	0.327	0.29	1	female	DNAJC4
AGTRAP	0.00157718047229891	0.285699558823862	0.253	0.213	1	female	AGTRAP
FABP3	0.00160009739481273	0.606253547246789	0.285	0.25	1	female	FABP3
SLC35F5	0.00172808078354903	0.319078291193527	0.368	0.328	1	female	SLC35F5
CTTN	0.00173876659996149	0.421879110250688	0.488	0.46	1	female	CTTN
GIPC1	0.0017744821713967	0.373185414390024	0.412	0.374	1	female	GIPC1
CNN3	0.0018461821953057	0.318036861992105	0.792	0.85	1	female	CNN3
EMC9	0.00187858261027565	0.467235558063094	0.376	0.338	1	female	EMC9
CAPZB	0.0019287992728577	0.39220212588882	0.676	0.714	1	female	CAPZB
SDHA	0.00198296564042788	0.394352713545314	0.429	0.402	1	female	SDHA
AKAP7	0.00202928675629447	0.347392868416395	0.627	0.632	1	female	AKAP7
IFITM3	0.00224811374021197	0.421241967012803	0.568	0.557	1	female	IFITM3
GPAA1	0.00232751269221461	0.356236017469817	0.442	0.408	1	female	GPAA1
SNX24	0.00238904790560535	0.448424495072068	0.317	0.284	1	female	SNX24
DALRD3	0.00250621661860924	0.436392321537561	0.272	0.237	1	female	DALRD3
TUBA1A	0.00259995837586951	0.416595825010722	0.801	0.881	1	female	TUBA1A
RHOG	0.00264533324053722	0.515931931383559	0.275	0.238	1	female	RHOG
VPS25	0.00265799978173004	0.404212362560575	0.541	0.525	1	female	VPS25
EIF4H	0.00277691345057685	0.428825636864361	0.625	0.63	1	female	EIF4H
EMP3	0.00278899911632296	0.509063065251164	0.558	0.582	1	female	EMP3
FIS1	0.00285378651845752	0.278286250168494	0.799	0.874	1	female	FIS1
LEPROT	0.00298261785017759	0.345790587248224	0.542	0.536	1	female	LEPROT
GDI1	0.00303275736642478	0.370881579326871	0.332	0.3	1	female	GDI1
TMED9	0.0030520048868127	0.279672066950667	0.647	0.688	1	female	TMED9
RETREG2	0.00342310658350927	0.298341011435011	0.262	0.227	1	female	RETREG2
CERS2	0.0034641284134391	0.369204341156764	0.404	0.376	1	female	CERS2
TRUB2	0.00350872716685278	0.261996127055499	0.407	0.367	1	female	TRUB2
HSPA1B	0.00363831792004032	0.419401706132735	0.318	0.283	1	female	HSPA1B
SDHC	0.00366197066358743	0.392858211695789	0.674	0.692	1	female	SDHC
ATP6V1F	0.0038024465272476	0.258629428443128	0.774	0.838	1	female	ATP6V1F
CCT7	0.0040719027557855	0.278471075003176	0.74	0.788	1	female	CCT7
MDH1	0.00407973719915724	0.314164656343393	0.753	0.822	1	female	MDH1
RWDD4	0.00423148618016392	0.376408167506881	0.485	0.458	1	female	RWDD4
NUDT16	0.00425052029099686	0.393931851613186	0.309	0.274	1	female	NUDT16
UBXN6	0.00430791083371528	0.343160018303603	0.266	0.23	1	female	UBXN6
PSMC2	0.00434525925922411	0.407596401007362	0.415	0.387	1	female	PSMC2
ZDHHC12	0.00446046229888313	0.337095538996246	0.263	0.228	1	female	ZDHHC12
CTU1	0.0045586074305603	0.36044637063063	0.272	0.236	1	female	CTU1
SERPINB6	0.00456285159321394	0.368452348021902	0.651	0.703	1	female	SERPINB6
SPINT2	0.00458699036321355	0.471125393518685	0.559	0.565	1	female	SPINT2
ACO2	0.00462044707042799	0.346779825019036	0.438	0.414	1	female	ACO2
ATP6V0E1	0.00462563424008639	0.32284389849208	0.696	0.738	1	female	ATP6V0E1
USP5	0.00483684227118509	0.381229747710097	0.336	0.301	1	female	USP5
VAT1	0.00488193231539005	0.604169477460206	0.379	0.364	1	female	VAT1
HINT2	0.00538836908287447	0.398865210425996	0.417	0.38	1	female	HINT2
TUBA1C	0.00569115842955113	0.290248387032224	0.367	0.419	1	female	TUBA1C
BCL7B	0.00578020885953692	0.402605028859594	0.304	0.273	1	female	BCL7B
NADK	0.00579282866471696	0.549965011342932	0.261	0.229	1	female	NADK
GALM	0.00608230243154774	0.398415709012354	0.349	0.319	1	female	GALM
DPCD	0.00637607766798319	0.495490001837088	0.293	0.26	1	female	DPCD
CISD1	0.00661020180733067	0.441051683473961	0.535	0.525	1	female	CISD1
ZDHHC4	0.00684726414336639	0.433605301111202	0.444	0.42	1	female	ZDHHC4
PGAM1	0.00684981912207662	0.289275544920271	0.748	0.82	1	female	PGAM1
HAGH	0.00688713455547472	0.46508056606954	0.253	0.222	1	female	HAGH
FCGRT	0.0070053652498619	0.358354745947143	0.48	0.471	1	female	FCGRT
TMEM179B	0.00788037735118458	0.358541113235538	0.49	0.478	1	female	TMEM179B
PSMC5	0.0082937453000673	0.334663229518516	0.692	0.722	1	female	PSMC5
SNAPC5	0.00849086606016881	0.355298472075207	0.37	0.338	1	female	SNAPC5
PEF1	0.00887512065164088	0.418140796690777	0.453	0.428	1	female	PEF1
PEPD	0.00895207835465271	0.327718404284327	0.275	0.245	1	female	PEPD
MRPS18A	0.00916607285500012	0.442563648190945	0.363	0.329	1	female	MRPS18A
SLC25A39	0.00922463459739902	0.355232383686056	0.58	0.572	1	female	SLC25A39
HCFC1R1	0.00949835186299227	0.399459926010293	0.251	0.222	1	female	HCFC1R1
FAM173A	0.00996429459792828	0.503502957310936	0.366	0.336	1	female	FAM173A
RPS4Y1	0	6.17981578102372	0.989	0.004	0	male	RPS4Y1
SLC25A6	0	0.855695781653904	0.991	0.873	0	male	SLC25A6
RPL39	0	0.656497780137431	0.998	0.973	0	male	RPL39
CD99	5.93951440699389e-289	1.31637321783106	0.919	0.579	1.51202218258843e-284	male	CD99
EIF1AY	1.74740301684044e-279	3.33471016557905	0.52	0	4.44836385997071e-275	male	EIF1AY
RPL23	1.34289260728138e-267	0.610702681469554	0.995	0.941	3.41860171035622e-263	male	RPL23
RPL34	1.19277571796782e-257	0.552754630019046	0.997	0.969	3.03644914523068e-253	male	RPL34
RPL41	1.74792566244201e-246	0.430738413839398	0.999	0.989	4.44969435887862e-242	male	RPL41
RPL29	8.07296285099185e-244	0.568971195105075	0.997	0.964	2.05513415297699e-239	male	RPL29
RPL37A	1.32344355025761e-228	0.489297419523502	0.997	0.974	3.36909024589079e-224	male	RPL37A
RPS28	9.33195349302188e-208	0.522375194716104	0.996	0.945	2.37563540071858e-203	male	RPS28
RPS26	5.03763377446291e-195	0.569387580430712	0.996	0.959	1.28243042996502e-190	male	RPS26
DDX3Y	2.48456954409247e-193	2.81424325040407	0.398	0	6.32496868839621e-189	male	DDX3Y
RPS24	1.14587110265164e-178	0.362824077461818	0.999	0.992	2.91704406602029e-174	male	RPS24
RPL37	1.79530924913475e-177	0.460645343892937	0.998	0.962	4.57031875552233e-173	male	RPL37
MT-ND3	2.90354169381934e-169	0.59788366897221	0.985	0.874	7.39154608995588e-165	male	MT-ND3
RPS8	4.32981980123232e-168	0.341557808864643	0.999	0.992	1.10224222679971e-163	male	RPS8
RPS29	3.10839000300894e-167	0.473793306536082	0.995	0.935	7.91302843065987e-163	male	RPS29
RPLP2	1.76123898347371e-163	0.429618175555988	0.996	0.939	4.48358608022903e-159	male	RPLP2
NAP1L1	1.41918718617481e-157	0.603359864169394	0.984	0.842	3.61282481984522e-153	male	NAP1L1
RPL36	9.34506445103173e-157	0.387390293409749	0.994	0.972	2.37897305729915e-152	male	RPL36
RPS27	1.00119754591846e-156	0.394270833087019	0.996	0.96	2.54874859264462e-152	male	RPS27
RPS21	5.91795583984967e-155	0.59573729314742	0.979	0.85	1.50653401815053e-150	male	RPS21
RPL38	1.68590910916733e-152	0.516613905003108	0.987	0.898	4.29181881920727e-148	male	RPL38
RPL21	1.97823886547388e-151	0.335568681926219	0.998	0.975	5.03600267983687e-147	male	RPL21
RPL27A	6.19974990401034e-141	0.373022569954086	0.996	0.957	1.57827033306391e-136	male	RPL27A
RPS15A	7.58403559754059e-140	0.330304942326837	0.998	0.982	1.93066794206591e-135	male	RPS15A
RPS12	1.85524990528091e-129	0.307070428757944	0.999	0.994	4.72290968387362e-125	male	RPS12
RPS27A	1.9412877703493e-129	0.320800970903077	0.999	0.988	4.9419362769782e-125	male	RPS27A
RPL35	3.23679811496945e-126	0.333976252485099	0.996	0.957	8.23991696127772e-122	male	RPL35
FOS	1.0094744542648e-124	1.02428173063813	0.741	0.383	2.56981911822189e-120	male	FOS
RPL35A	3.97350660729005e-121	0.333471510530648	0.998	0.971	1.01153557701783e-116	male	RPL35A
CELF2	1.11222780027305e-118	1.30827547942674	0.507	0.183	2.83139831115509e-114	male	CELF2
RND3	5.48074695775753e-118	0.967416405703584	0.731	0.429	1.39523375303634e-113	male	RND3
RPL30	3.62651522839536e-117	0.253699126011817	0.998	0.984	9.23201981692608e-113	male	RPL30
RPL28	7.28841023614109e-117	0.263413986825226	0.999	0.986	1.85541059381444e-112	male	RPL28
TMSB10	1.31374076606268e-114	0.443267879686134	0.993	0.917	3.34438986816577e-110	male	TMSB10
PRKDC	1.56966228471163e-114	0.715542645670394	0.823	0.608	3.99588927819039e-110	male	PRKDC
KCNQ1OT1	1.45629673556936e-111	0.750183405433335	0.926	0.674	3.70729459973891e-107	male	KCNQ1OT1
RPS23	8.565350181279e-110	0.276735723119225	0.999	0.99	2.1804811956482e-105	male	RPS23
RPS19	1.31277351506609e-108	0.29596517021035	0.998	0.983	3.34192753730374e-104	male	RPS19
NCL	1.31261958749898e-107	0.518217846067728	0.984	0.877	3.34153568389616e-103	male	NCL
COL2A1	9.18555933378796e-105	0.972628278277028	0.734	0.486	2.3383678396024e-100	male	COL2A1
HMGN1	2.70251225983041e-101	0.421503614354561	0.986	0.896	6.87978545985027e-97	male	HMGN1
RPS15	4.49615944288938e-100	0.256095324764281	0.997	0.984	1.14458730937635e-95	male	RPS15
RPL36A	5.8200145836871e-98	0.497283685109593	0.91	0.727	1.48160111256923e-93	male	RPL36A
RPS10	9.65783172832143e-98	0.358447664477445	0.989	0.913	2.45859422307879e-93	male	RPS10
HNRNPAB	3.08366797818227e-97	0.698666830264855	0.754	0.5	7.8500935720586e-93	male	HNRNPAB
NR2F1	4.40478727215703e-97	0.629965973697441	0.883	0.666	1.12132669587302e-92	male	NR2F1
SF1	1.06718087042887e-96	0.725283107097598	0.771	0.536	2.71672234185078e-92	male	SF1
SNRPE	2.51019321123615e-96	0.515291605512434	0.928	0.755	6.39019885784386e-92	male	SNRPE
RPL7	8.21899764315535e-96	0.255070953985402	0.997	0.98	2.09231023001806e-91	male	RPL7
RPL26	4.71638291447609e-93	0.263304390671321	0.997	0.979	1.20064959853818e-88	male	RPL26
RPS20	5.97194814994172e-89	0.320028342113837	0.989	0.92	1.52027884053066e-84	male	RPS20
COL1A2	6.33926615882443e-89	0.66475851257818	0.827	0.581	1.61378698605194e-84	male	COL1A2
EGR1	8.29923343873239e-87	1.14047224978257	0.455	0.181	2.1127358564981e-82	male	EGR1
RPS11	6.71405360015565e-85	0.264551896879083	0.995	0.953	1.70919662499162e-80	male	RPS11
PTMA	1.07479195060076e-83	0.409506327593862	0.993	0.945	2.73609786864434e-79	male	PTMA
BCLAF1	7.88653973464495e-82	0.618975477832702	0.782	0.563	2.00767642024856e-77	male	BCLAF1
RPS17	3.49159428704637e-81	0.479897959717708	0.781	0.575	8.88855157653396e-77	male	RPS17
TMA7	7.78944459477185e-81	0.370351924370635	0.967	0.847	1.98295891049107e-76	male	TMA7
SFPQ	1.46174174274096e-80	0.524989789391916	0.9	0.698	3.72115595449565e-76	male	SFPQ
HSP90B1	4.76540370963677e-79	0.461925893552177	0.957	0.761	1.21312882236223e-74	male	HSP90B1
KHDRBS1	1.60132708906519e-78	0.517984887111923	0.865	0.667	4.07649837063326e-74	male	KHDRBS1
SNRPF	5.16124280420999e-78	0.409987711214094	0.902	0.735	1.31389758066774e-73	male	SNRPF
ODC1	6.00259051531034e-78	0.471493902378441	0.859	0.659	1.52807946748255e-73	male	ODC1
PEG10	9.70031483809681e-77	0.437549245802496	0.984	0.893	2.4694091483343e-72	male	PEG10
RCN2	4.53697807758726e-74	0.539677153878706	0.797	0.594	1.15497850921139e-69	male	RCN2
ZFAS1	8.45066265739541e-74	0.417059091747287	0.939	0.778	2.15128519269315e-69	male	ZFAS1
FUS	2.20861600666649e-73	0.449957322723523	0.908	0.718	5.62247376817089e-69	male	FUS
SEC61G	3.61793988862284e-73	0.389168789531273	0.919	0.757	9.21018957446717e-69	male	SEC61G
COL3A1	5.37304280145462e-71	0.56801217783802	0.722	0.495	1.3678155059663e-66	male	COL3A1
ID1	6.56485740418452e-71	0.685338050124829	0.54	0.282	1.67121574938325e-66	male	ID1
G3BP1	1.29306563790353e-70	0.6244822182701	0.696	0.476	3.29175719441102e-66	male	G3BP1
FABP5	3.5706965302108e-70	0.510063170034162	0.832	0.622	9.08992215695762e-66	male	FABP5
HNRNPU	1.22143969731128e-69	0.470150229071213	0.934	0.766	3.10941903744532e-65	male	HNRNPU
CENPF	2.0008060711603e-69	1.03583488622908	0.515	0.266	5.09345201535277e-65	male	CENPF
SET	2.3152929979895e-68	0.379439439255473	0.964	0.838	5.89404138498187e-64	male	SET
SON	3.02000235349514e-68	0.500916699047711	0.82	0.618	7.68801999129258e-64	male	SON
SLIRP	1.89000761152972e-67	0.468690962936824	0.772	0.569	4.81139237667121e-63	male	SLIRP
KPNB1	3.5307370020193e-67	0.54736766645935	0.79	0.587	8.98819718604054e-63	male	KPNB1
CRABP2	3.93315135896088e-67	0.674833474235468	0.61	0.365	1.00126234145067e-62	male	CRABP2
TNNT3	4.04840229513825e-67	1.13960501581775	0.341	0.121	1.03060177227334e-62	male	TNNT3
TRIM24	3.27770047834395e-65	0.541993541741006	0.711	0.505	8.3440421077202e-61	male	TRIM24
BPTF	4.11292781741102e-65	0.521972855063233	0.797	0.589	1.04702803447832e-60	male	BPTF
CHD4	4.39817294052312e-65	0.607755469288531	0.762	0.561	1.11964288546897e-60	male	CHD4
TTC3	6.22266493814582e-65	0.454300960468712	0.854	0.658	1.58410381330378e-60	male	TTC3
GTPBP6	7.0315602222985e-65	0.915580194315274	0.424	0.2	1.79002428579053e-60	male	GTPBP6
SOX4	1.04372279596073e-64	0.549691892521323	0.663	0.426	2.65700512167723e-60	male	SOX4
PTMS	1.68237771551245e-64	0.407346494525053	0.847	0.634	4.28282895038005e-60	male	PTMS
SCAF11	2.07693608382082e-64	0.592446922966709	0.692	0.495	5.28725618858266e-60	male	SCAF11
COPS9	2.47271844928849e-64	0.443391255779868	0.791	0.612	6.2947993563537e-60	male	COPS9
SPTSSA	1.37605389009755e-63	0.724446597412104	0.565	0.345	3.50302038802132e-59	male	SPTSSA
RHOBTB3	4.1720854605302e-63	0.406676631200979	0.936	0.777	1.06208779568717e-58	male	RHOBTB3
HMGA2	5.46642430478037e-62	0.53943222778695	0.758	0.531	1.39158763526794e-57	male	HMGA2
TRA2B	5.94802667310295e-61	0.552696746388051	0.69	0.483	1.51418915017182e-56	male	TRA2B
PCM1	1.26909000135774e-60	0.533880201843345	0.732	0.536	3.23072241645639e-56	male	PCM1
PABPN1	1.51668019117869e-60	0.465374989719113	0.815	0.612	3.8610127626836e-56	male	PABPN1
SFRP1	8.19817599945687e-60	0.524660336135433	0.839	0.643	2.08700966418174e-55	male	SFRP1
RPL31	9.38054632137597e-60	0.333362122171319	0.976	0.866	2.38800567703268e-55	male	RPL31
GTF2I	9.58510480940556e-60	0.41471896593041	0.854	0.663	2.44008013133037e-55	male	GTF2I
TPM1	6.8036557100675e-59	0.422966465363116	0.902	0.737	1.73200663411188e-54	male	TPM1
LSM7	2.96424672936606e-58	0.335532242747116	0.853	0.693	7.54608289894719e-54	male	LSM7
JUNB	3.62293245443043e-58	0.523918230464686	0.603	0.366	9.22289914924355e-54	male	JUNB
KTN1	3.73057365581267e-58	0.458959470560831	0.884	0.688	9.4969213556023e-54	male	KTN1
HNRNPR	7.61056603397622e-58	0.393994108824209	0.885	0.715	1.93742179526933e-53	male	HNRNPR
CDK6	8.82779427127926e-58	0.43405107513068	0.809	0.589	2.24729158763956e-53	male	CDK6
H2AFZ	4.2696479845154e-57	0.394061832192804	0.929	0.784	1.08692428741809e-52	male	H2AFZ
PHF3	1.08167295842043e-56	0.659881301690382	0.64	0.436	2.75361485025089e-52	male	PHF3
NRK	1.10100647730075e-56	0.475478920900126	0.843	0.661	2.80283218926452e-52	male	NRK
YWHAZ	2.03388563464844e-56	0.388957164860389	0.796	0.62	5.17766266012454e-52	male	YWHAZ
ZNF207	4.61704338020507e-56	0.462679703078292	0.743	0.554	1.1753607332988e-51	male	ZNF207
KLF6	4.68811468163164e-56	0.494281260949113	0.544	0.319	1.19345335450297e-51	male	KLF6
SMARCA5	5.29918904172782e-56	0.487827688006038	0.798	0.602	1.34901455435265e-51	male	SMARCA5
PNN	8.58011080479543e-56	0.422958420472669	0.871	0.688	2.18423880757677e-51	male	PNN
SRRM1	1.53644946861534e-55	0.434741157330788	0.801	0.618	3.91133941225406e-51	male	SRRM1
STAT3	2.10843578516886e-55	0.717056672662343	0.467	0.257	5.36744497830437e-51	male	STAT3
SUPT16H	4.90061646542182e-55	0.494428976003043	0.694	0.513	1.24754993360243e-50	male	SUPT16H
EIF1AX	5.54432983162418e-55	0.367867660016054	0.817	0.641	1.41142004523657e-50	male	EIF1AX
NASP	6.72591028008902e-55	0.393409761852536	0.843	0.661	1.71221498000226e-50	male	NASP
HIST1H4C	2.29526890553525e-54	0.928264668691146	0.623	0.429	5.84306605282108e-50	male	HIST1H4C
XRCC5	6.13589259727697e-54	0.319182175654023	0.887	0.734	1.5620141784888e-49	male	XRCC5
MAT2A	7.27868870045065e-53	0.582449192588367	0.665	0.466	1.85293578247372e-48	male	MAT2A
RBBP4	7.57586538523657e-53	0.506085222969202	0.684	0.49	1.92858805111967e-48	male	RBBP4
ATP5ME	8.53803375709456e-53	0.346686742195724	0.917	0.766	2.17352725354356e-48	male	ATP5ME
FOSB	1.16948030842657e-52	0.673818382128978	0.445	0.23	2.97714602116152e-48	male	FOSB
ARID1B	1.74310914552307e-52	0.58295044081759	0.634	0.444	4.43743295175807e-48	male	ARID1B
ITGB1	1.78983865994064e-52	0.543506409274532	0.747	0.556	4.55639227661089e-48	male	ITGB1
CCNL1	2.99521999380091e-52	0.662399900481521	0.57	0.366	7.62493153821899e-48	male	CCNL1
YWHAG	3.5283742398995e-52	0.513023977951271	0.605	0.406	8.98218230251217e-48	male	YWHAG
AMD1	7.14184716259527e-52	0.66734522887727	0.532	0.334	1.81810003218188e-47	male	AMD1
MEIS2	7.99549448790162e-52	0.444254440258423	0.824	0.635	2.03541303178511e-47	male	MEIS2
CKAP4	1.01554288210071e-51	0.624535739678932	0.61	0.418	2.58526751496377e-47	male	CKAP4
SLF2	1.13898278965833e-51	0.551396166776309	0.597	0.373	2.8995084876332e-47	male	SLF2
USP22	2.16786803494321e-51	0.563432387272507	0.612	0.418	5.51874165655493e-47	male	USP22
CCNI	3.08145926656268e-51	0.297749421811834	0.956	0.814	7.84447085488862e-47	male	CCNI
LSM5	7.35947351585104e-51	0.360485957120199	0.833	0.667	1.8735011729302e-46	male	LSM5
ANKRD11	8.23295659988875e-51	0.365955237323589	0.87	0.68	2.09586376163368e-46	male	ANKRD11
EIF3A	1.19102238747379e-50	0.386429166055145	0.881	0.708	3.03198569179202e-46	male	EIF3A
ATXN7L3B	3.34404212547717e-50	0.514673577422355	0.682	0.493	8.51292803882722e-46	male	ATXN7L3B
SKIL	3.52375391098909e-50	0.576420533810989	0.588	0.395	8.97042033120492e-46	male	SKIL
MARCKSL1	5.40256948443779e-50	0.285743373644048	0.977	0.867	1.37533211365333e-45	male	MARCKSL1
ZFP36L1	6.3265792803814e-50	0.468896014542268	0.758	0.574	1.61055728740669e-45	male	ZFP36L1
MEX3A	6.48764210139376e-50	0.835267947339018	0.449	0.256	1.65155904975181e-45	male	MEX3A
DEK	1.76196509311527e-49	0.489120478810305	0.74	0.569	4.48543453754353e-45	male	DEK
HNRNPA3	3.06440736676849e-49	0.292098373968077	0.932	0.795	7.80106183358253e-45	male	HNRNPA3
IPP	4.05875873241632e-49	0.960235853175087	0.332	0.153	1.03323821051122e-44	male	IPP
HNRNPH1	1.11344183211659e-48	0.297432537172178	0.765	0.564	2.83448887201922e-44	male	HNRNPH1
ZNF292	1.71150326246266e-48	0.590881805676614	0.583	0.395	4.35697385525119e-44	male	ZNF292
TOP2B	2.68318406581687e-48	0.714869165475476	0.499	0.309	6.83058167635002e-44	male	TOP2B
GPC3	3.03977288047537e-48	0.328304785587316	0.924	0.721	7.73834982182614e-44	male	GPC3
PARP1	1.02759627503552e-47	0.358047756725937	0.74	0.567	2.61595183735791e-43	male	PARP1
DUT	1.181496601384e-47	0.344272421716665	0.749	0.577	3.00773589814325e-43	male	DUT
RIF1	2.02199549932538e-47	0.783521825925735	0.52	0.334	5.14739394263262e-43	male	RIF1
STMN1	2.55874619379804e-47	0.292332495334697	0.983	0.899	6.51380018555166e-43	male	STMN1
OSR2	2.73716281473395e-47	0.521372822895539	0.553	0.353	6.96799537746823e-43	male	OSR2
PCBP2	3.13827167198458e-47	0.293718667362707	0.902	0.745	7.98909819537115e-43	male	PCBP2
SMARCC1	3.82267260968705e-47	0.445234027140688	0.726	0.543	9.73137766248032e-43	male	SMARCC1
SGK1	7.51277488922645e-47	0.635302643820905	0.519	0.327	1.91252710355038e-42	male	SGK1
HNRNPM	8.15606111177802e-47	0.290226410747907	0.862	0.696	2.07628847722533e-42	male	HNRNPM
URI1	8.86073120629135e-47	0.300991436835265	0.811	0.631	2.25567634318559e-42	male	URI1
TMPO	1.79229429391824e-46	0.649777908527059	0.472	0.277	4.56264358402767e-42	male	TMPO
CBX1	6.39586094824189e-46	0.521216474384442	0.557	0.365	1.62819432159394e-41	male	CBX1
ID3	8.17027080433743e-46	0.347331806462277	0.519	0.296	2.07990583866018e-41	male	ID3
ZBED1	9.85130154461651e-46	1.00370831653021	0.283	0.113	2.50784583421302e-41	male	ZBED1
TPM4	1.12384205123851e-45	0.332058885503643	0.655	0.458	2.86096470983787e-41	male	TPM4
METAP2	1.53014291531328e-45	0.351742594625808	0.68	0.499	3.89528481951302e-41	male	METAP2
SMAD5	1.87469614108814e-45	0.69436444083608	0.437	0.255	4.77241396636809e-41	male	SMAD5
PHACTR2	2.25205326001251e-45	0.392540145017104	0.875	0.686	5.73305198401385e-41	male	PHACTR2
DHX36	4.02933036099026e-45	0.453819917544469	0.665	0.49	1.02574662999729e-40	male	DHX36
TOMM20	4.73820981022602e-45	0.330731293747374	0.897	0.744	1.20620607138924e-40	male	TOMM20
CAPRIN1	6.97343055280726e-45	0.595174707385626	0.545	0.364	1.77522621582814e-40	male	CAPRIN1
HNRNPD	1.01337287095807e-44	0.314286698996465	0.896	0.735	2.57974331759796e-40	male	HNRNPD
MAD2L1	1.55259329296639e-44	0.481518008097897	0.478	0.28	3.95243674590455e-40	male	MAD2L1
MYADM	2.31990130359618e-44	0.926941362132851	0.367	0.192	5.9057727485648e-40	male	MYADM
ASAP1	2.37580367788276e-44	0.616970352334838	0.5	0.31	6.04808342278615e-40	male	ASAP1
HMGB3	3.08459691252126e-44	0.462437863366504	0.51	0.307	7.85245836020538e-40	male	HMGB3
ZNF326	3.94404827402992e-44	0.514507872420026	0.568	0.377	1.0040363691198e-39	male	ZNF326
H2AFY2	5.71537761524487e-44	0.416805677037926	0.633	0.451	1.45496367951289e-39	male	H2AFY2
ARGLU1	6.21561220554439e-44	0.375212502791975	0.752	0.563	1.58230839916544e-39	male	ARGLU1
SRGAP2B	1.14840194282109e-43	0.946200847722979	0.297	0.126	2.92348682583965e-39	male	SRGAP2B
NDUFAF8	1.58478256145582e-43	0.39115891107787	0.688	0.512	4.03438096669808e-39	male	NDUFAF8
RRBP1	1.66692033897602e-43	0.645265744609049	0.567	0.39	4.24347910693126e-39	male	RRBP1
HUWE1	1.96561938131818e-43	0.608819606579597	0.519	0.338	5.00387725902169e-39	male	HUWE1
CCND1	2.38479006464916e-43	0.572337120975505	0.414	0.225	6.07096006757736e-39	male	CCND1
CBX3	2.50340950836139e-43	0.28271442350121	0.797	0.635	6.37292958543558e-39	male	CBX3
EIF4G1	3.02458984880928e-43	0.557110989375311	0.573	0.392	7.69969837811378e-39	male	EIF4G1
NCOR2	4.0279429195801e-43	0.788516249425798	0.393	0.218	1.02539342903751e-38	male	NCOR2
BZW1	4.21953579560157e-43	0.311174813044274	0.852	0.702	1.07416722748629e-38	male	BZW1
DICER1	4.70877045097051e-43	0.496001736513958	0.592	0.414	1.19871169370356e-38	male	DICER1
PCDH17	1.11861246106497e-42	1.06099177751928	0.302	0.136	2.8476517421331e-38	male	PCDH17
DAB2	1.91110324332414e-42	0.40466264352058	0.63	0.429	4.86509552653026e-38	male	DAB2
ATRX	1.91456846922578e-42	0.37462410077497	0.809	0.636	4.87391695210808e-38	male	ATRX
AKIRIN1	1.92673880359681e-42	0.455206445546113	0.647	0.474	4.90489897231641e-38	male	AKIRIN1
CKS2	3.79892051905724e-42	0.285453189781393	0.755	0.58	9.67091196536401e-38	male	CKS2
PCLAF	5.4281730878375e-42	0.444905811395984	0.525	0.316	1.38185002297079e-37	male	PCLAF
SEC62	6.96002369553809e-42	0.312653064966833	0.823	0.659	1.77181323217313e-37	male	SEC62
HSPH1	7.14333496260873e-42	0.537273498412694	0.559	0.38	1.8184787814313e-37	male	HSPH1
KIF1B	1.0908521374472e-41	0.513676137202843	0.556	0.373	2.77698228629934e-37	male	KIF1B
DDX24	1.20102604343888e-41	0.262132638211535	0.897	0.734	3.05745199878236e-37	male	DDX24
ALCAM	1.46362193646491e-41	0.505508154511525	0.614	0.423	3.72594236365873e-37	male	ALCAM
CCND2	1.6120675428947e-41	0.290234550967241	0.912	0.742	4.10384034394703e-37	male	CCND2
DDX17	2.44741419661615e-41	0.344498843162192	0.895	0.721	6.23038232032573e-37	male	DDX17
RSL24D1	2.66005980148954e-41	0.276399828274365	0.738	0.57	6.77171423665191e-37	male	RSL24D1
NR2F2	3.54938182932832e-41	0.309899646959804	0.936	0.769	9.0356613229211e-37	male	NR2F2
SRSF3	4.58924940300416e-41	0.250949231186116	0.958	0.827	1.16828522052277e-36	male	SRSF3
RBM39	4.67748674388951e-41	0.29610656745569	0.907	0.749	1.19074780039195e-36	male	RBM39
RANBP1	5.1185827868128e-41	0.27726514263659	0.961	0.846	1.30303762003893e-36	male	RANBP1
LSM6	6.035559425263e-41	0.339924827650699	0.654	0.486	1.5364723628892e-36	male	LSM6
ZRANB2	8.89573630615372e-41	0.413452677133151	0.674	0.507	2.26458759145755e-36	male	ZRANB2
ANP32B	1.24834419868878e-40	0.267995608753052	0.947	0.811	3.17790982660203e-36	male	ANP32B
PRRC2C	1.57772320255165e-40	0.301494229203048	0.899	0.732	4.01640995673573e-36	male	PRRC2C
DBN1	2.15150824360688e-40	0.650910050208905	0.505	0.336	5.47709453575005e-36	male	DBN1
WAC	2.34130968078568e-40	0.568352422642009	0.515	0.341	5.96027205437612e-36	male	WAC
HDAC2	2.49972355520502e-40	0.350512051193653	0.761	0.596	6.36354625448543e-36	male	HDAC2
CPNE1	3.25291473280282e-40	0.440737800020777	0.568	0.404	8.28094503529614e-36	male	CPNE1
HMGB1	8.3735233054278e-40	0.259431666561467	0.973	0.884	2.13164782786275e-35	male	HMGB1
HNRNPC	9.24075534550276e-40	0.260146117234684	0.963	0.839	2.35241908830464e-35	male	HNRNPC
H2AFY	9.56615189743097e-40	0.308784748706961	0.765	0.599	2.435255288529e-35	male	H2AFY
PBRM1	9.79354538115277e-40	0.559456976608069	0.52	0.349	2.49314284768006e-35	male	PBRM1
NFE2L2	1.03926861580757e-39	0.345216540048302	0.646	0.479	2.64566611526133e-35	male	NFE2L2
TOP2A	1.82249923020964e-39	0.732111285076663	0.35	0.172	4.63953629034468e-35	male	TOP2A
PNRC2	2.00134880576215e-39	0.381170769566479	0.651	0.479	5.09483365482871e-35	male	PNRC2
PLAGL1	2.15156132976601e-39	0.357067585037088	0.953	0.776	5.47722967718534e-35	male	PLAGL1
ARL4A	2.77696319508107e-39	0.583517337456016	0.376	0.204	7.06931520571789e-35	male	ARL4A
ADNP	2.87040551460637e-39	0.5971523667695	0.454	0.287	7.30719131853345e-35	male	ADNP
SMARCE1	3.38374316237612e-39	0.709529158359242	0.379	0.211	8.61399496846088e-35	male	SMARCE1
GPBP1	3.59839862593196e-39	0.399036648446251	0.673	0.508	9.16044338203498e-35	male	GPBP1
HNRNPF	8.28575009838972e-39	0.274751932247097	0.822	0.664	2.10930340254707e-34	male	HNRNPF
SNHG8	1.00031530784574e-38	0.293215676662109	0.829	0.673	2.54650267918291e-34	male	SNHG8
SMARCA4	2.88674346671378e-38	0.428391871118286	0.63	0.464	7.34878284321328e-34	male	SMARCA4
PNRC1	2.96779162316421e-38	0.368291775360754	0.683	0.502	7.55510713508913e-34	male	PNRC1
WNT4	3.61597006326022e-38	0.782235646844758	0.325	0.158	9.20517499004153e-34	male	WNT4
IGF2BP1	3.88486979586761e-38	0.530287332652955	0.471	0.3	9.88971303934017e-34	male	IGF2BP1
KANSL1	3.91772575471333e-38	0.593853822042217	0.523	0.36	9.97335445377373e-34	male	KANSL1
CXXC5	3.93145508773272e-38	0.585580779344188	0.417	0.241	1.00083052168412e-33	male	CXXC5
LUC7L3	4.07220995182088e-38	0.291050681395301	0.882	0.721	1.03666248743504e-33	male	LUC7L3
COL4A2	4.26565847393568e-38	0.607911711147283	0.496	0.33	1.08590867770981e-33	male	COL4A2
MCM7	4.77151485013065e-38	0.516414200468311	0.413	0.231	1.21468453539776e-33	male	MCM7
ARHGAP5	5.35932995445123e-38	0.665954848835238	0.41	0.247	1.36432462650465e-33	male	ARHGAP5
BAZ1B	7.40799510047343e-38	0.554718010960229	0.526	0.357	1.88585331272752e-33	male	BAZ1B
THUMPD3-AS1	1.10707403709197e-37	0.465444104983594	0.607	0.441	2.81827837622502e-33	male	THUMPD3-AS1
FAM133B	1.67599283743778e-37	0.355485293231394	0.607	0.439	4.26657496626534e-33	male	FAM133B
TUT4	4.13034825836915e-37	0.567696434442476	0.545	0.387	1.05146275613303e-32	male	TUT4
MT-ND2	4.41256673542415e-37	0.310655209632697	0.982	0.825	1.12330711383693e-32	male	MT-ND2
ZNF638	4.47282878401512e-37	0.568017804983532	0.557	0.398	1.13864802354673e-32	male	ZNF638
TFDP2	5.28123624643451e-37	0.393704381092904	0.636	0.471	1.34444431125483e-32	male	TFDP2
SMC4	5.53322959700211e-37	0.665223589122193	0.424	0.252	1.40859425850883e-32	male	SMC4
EPC1	7.06305846597485e-37	0.487104441193806	0.51	0.341	1.79804279368322e-32	male	EPC1
SMIM1	8.43241757604059e-37	0.353455461081786	0.588	0.399	2.14664054233265e-32	male	SMIM1
SNRPG	8.84521334837981e-37	0.254061038499774	0.847	0.708	2.25172596209705e-32	male	SNRPG
SYNCRIP	1.06695510484856e-36	0.347982137642568	0.647	0.488	2.71614761041297e-32	male	SYNCRIP
CKAP2	1.23089515633473e-36	0.75624659767339	0.292	0.137	3.13348979948133e-32	male	CKAP2
KDM5A	1.34364022490251e-36	0.473817326757695	0.532	0.367	3.42050492053431e-32	male	KDM5A
RBM17	1.61599364521643e-36	0.428123487581983	0.645	0.48	4.11383502262746e-32	male	RBM17
USP34	2.22946289002771e-36	0.593731189924191	0.462	0.297	5.67554367914355e-32	male	USP34
CTBP2	2.25281026639327e-36	0.414618975349735	0.565	0.397	5.73497909515735e-32	male	CTBP2
BRD4	2.27722691770987e-36	0.372324270411727	0.616	0.45	5.79713656441402e-32	male	BRD4
YTHDC1	2.39934034644097e-36	0.522989742138897	0.522	0.357	6.10800071993477e-32	male	YTHDC1
SNHG19	2.43790358266358e-36	0.62418301890746	0.297	0.14	6.20617115038668e-32	male	SNHG19
CUX1	2.73806082450635e-36	0.732631336180526	0.386	0.229	6.97028144094583e-32	male	CUX1
HMGB2	2.93308604650473e-36	0.405243037506679	0.585	0.414	7.4667571485871e-32	male	HMGB2
PRRC2B	2.97739146552725e-36	0.459215200468148	0.52	0.354	7.57954545379271e-32	male	PRRC2B
PLAT	3.77299456726694e-36	0.456240252183695	0.474	0.28	9.60491226989145e-32	male	PLAT
AGO2	4.08042734359449e-36	0.701967623366478	0.459	0.295	1.03875438885885e-31	male	AGO2
ID2	4.2702567182344e-36	0.251535725914072	0.694	0.477	1.08707925276093e-31	male	ID2
APC	4.34491527191351e-36	0.757685845140873	0.376	0.217	1.10608508077102e-31	male	APC
DHX9	5.58119335132674e-36	0.435539083849588	0.546	0.387	1.42080439144725e-31	male	DHX9
RBMX	5.62898237241081e-36	0.298856935867402	0.78	0.6	1.43297004254462e-31	male	RBMX
GABPB1-AS1	6.48573063465544e-36	0.528866923884367	0.604	0.442	1.65107244766424e-31	male	GABPB1-AS1
UHRF1	1.09077481694325e-35	0.635301008452412	0.259	0.111	2.77678545149244e-31	male	UHRF1
SEPT9	1.14192984170387e-35	0.475909511455052	0.532	0.36	2.90701079802555e-31	male	SEPT9
SNHG25	1.28910899539029e-35	0.739547955756403	0.256	0.112	3.28168476956507e-31	male	SNHG25
N4BP2L2	1.29059573435395e-35	0.330619201386944	0.763	0.6	3.28546956094486e-31	male	N4BP2L2
FBLN1	1.34338388873862e-35	0.595192778011296	0.418	0.246	3.41985236556191e-31	male	FBLN1
RB1CC1	1.80154246200462e-35	0.612002323100677	0.437	0.277	4.58618664552516e-31	male	RB1CC1
KDM1A	2.02628975288085e-35	0.412512219286639	0.488	0.326	5.15832582390879e-31	male	KDM1A
WLS	2.30503188232868e-35	0.547931433266211	0.488	0.324	5.86791966284411e-31	male	WLS
NDUFB1	3.38768612383302e-35	0.284042670978178	0.709	0.541	8.62403256544173e-31	male	NDUFB1
GOLGB1	8.0383385693436e-35	0.35870246420646	0.749	0.578	2.0463198495978e-30	male	GOLGB1
NIN	9.62566762697323e-35	0.629889530095022	0.392	0.233	2.45040620779857e-30	male	NIN
CHD9	9.95800231692709e-35	0.431608399722375	0.651	0.487	2.53500864982013e-30	male	CHD9
DCAF7	1.0208039032057e-34	0.456546401800765	0.578	0.414	2.59866049639076e-30	male	DCAF7
TCEA1	1.14747757101926e-34	0.323600619803702	0.617	0.451	2.92113365254373e-30	male	TCEA1
U2SURP	1.4162970958134e-34	0.35361231935188	0.676	0.513	3.60546751681217e-30	male	U2SURP
PAICS	1.77795384246659e-34	0.361496206768704	0.648	0.476	4.52613709676719e-30	male	PAICS
TP53BP1	2.52652419895246e-34	0.565170006492967	0.504	0.344	6.43177265327327e-30	male	TP53BP1
MSI2	3.1170468099931e-34	0.409041569775782	0.63	0.463	7.93506606419942e-30	male	MSI2
ZNF462	5.28216630451677e-34	0.652722209207055	0.409	0.253	1.34468107614084e-29	male	ZNF462
SPRR2F	5.72026426956875e-34	0.265102835401077	0.509	0.322	1.45620767510412e-29	male	SPRR2F
SMARCA1	8.91285732018097e-34	0.269112326183693	0.79	0.63	2.26894608799847e-29	male	SMARCA1
LSM8	9.04321267790678e-34	0.339736847064621	0.69	0.536	2.30213065141473e-29	male	LSM8
PA2G4	1.22981714016964e-33	0.262634408012791	0.813	0.649	3.13074549372985e-29	male	PA2G4
HSPA4	1.39298106154336e-33	0.398675453287113	0.594	0.425	3.54611188837093e-29	male	HSPA4
SLTM	2.21332517593914e-33	0.467292449213051	0.534	0.371	5.63446190038828e-29	male	SLTM
USP9X	2.26963535644894e-33	0.488608055197628	0.424	0.266	5.77781072691206e-29	male	USP9X
SERPINF1	2.88426063659441e-33	0.835053275324658	0.253	0.114	7.34246230257838e-29	male	SERPINF1
TLE4	3.16120805881252e-33	0.557453782651971	0.491	0.332	8.04748735531903e-29	male	TLE4
NPW	3.33624581699765e-33	0.460043567559381	0.507	0.332	8.49308097633092e-29	male	NPW
DDX46	3.3596320296845e-33	0.28933538889628	0.711	0.571	8.55261525796784e-29	male	DDX46
PPP1R15A	3.58848695070701e-33	0.695008184425961	0.43	0.272	9.13521123041482e-29	male	PPP1R15A
PHF14	3.6813039091175e-33	0.389225983172084	0.612	0.442	9.37149536144042e-29	male	PHF14
RBM26	3.69018213089053e-33	0.413211689332633	0.472	0.313	9.39409665060803e-29	male	RBM26
HELLS	6.17618904029763e-33	0.71764664518039	0.362	0.212	1.57227244398857e-28	male	HELLS
UPF3A	6.27517826240965e-33	0.381068513243852	0.654	0.492	1.59747213026162e-28	male	UPF3A
ABCE1	6.58021205485674e-33	0.45144169461306	0.524	0.369	1.67512458280488e-28	male	ABCE1
RNF19A	8.84520452772942e-33	0.770729386068463	0.299	0.155	2.25172371662408e-28	male	RNF19A
LARS	9.07352706340769e-33	0.319689705699005	0.627	0.477	2.30984778453169e-28	male	LARS
ATXN2	9.34984784136646e-33	0.445160250827184	0.582	0.429	2.38019076497666e-28	male	ATXN2
NDUFA3	1.05558953167329e-32	0.366410683528313	0.561	0.402	2.6872142707807e-28	male	NDUFA3
PUM1	1.08382874088992e-32	0.349684212641272	0.605	0.448	2.75910282568346e-28	male	PUM1
ATAD2	1.30889677060373e-32	0.834727101755883	0.255	0.117	3.33205850892593e-28	male	ATAD2
MEF2C	1.39271469209684e-32	0.348105773460758	0.643	0.476	3.54543379167092e-28	male	MEF2C
HP1BP3	1.86564134403841e-32	0.297224185994941	0.689	0.526	4.74936316951859e-28	male	HP1BP3
RANBP2	1.87612314238837e-32	0.660960112544716	0.406	0.257	4.77604668357807e-28	male	RANBP2
MCM4	2.34489702292379e-32	0.785814943401022	0.295	0.152	5.96940435125709e-28	male	MCM4
SRPK1	2.37700750719189e-32	0.439412083220049	0.473	0.314	6.0511480110584e-28	male	SRPK1
CSNK2A1	2.95124387317789e-32	0.391284678759336	0.59	0.447	7.51298152794896e-28	male	CSNK2A1
AAK1	3.16234580203983e-32	0.638735593038517	0.399	0.252	8.0503837082528e-28	male	AAK1
AKAP17A	3.27030583547623e-32	0.665530123360716	0.338	0.19	8.32521756537183e-28	male	AKAP17A
MAG	3.28376515083147e-32	0.526916178092328	0.397	0.238	8.35948094447167e-28	male	MAG
MCM3	3.84243346779659e-32	0.42497989304913	0.453	0.292	9.78168287896977e-28	male	MCM3
CTGF	4.57750166413412e-32	0.61464650672332	0.336	0.182	1.16529459863862e-27	male	CTGF
NSD1	5.41668108155047e-32	0.533182958558142	0.56	0.41	1.3789245029303e-27	male	NSD1
NCAM1	8.22811082690773e-32	0.560089055184526	0.413	0.254	2.0946301732059e-27	male	NCAM1
CBX5	1.33799552073251e-31	0.305132454131694	0.653	0.498	3.40613519712874e-27	male	CBX5
FN1	1.64048890989529e-31	0.630032412977823	0.287	0.139	4.17619261792043e-27	male	FN1
WDR60	1.86633710820155e-31	0.560893948360501	0.37	0.223	4.75113437634869e-27	male	WDR60
RAD21	1.97214582090109e-31	0.342034039604229	0.674	0.524	5.02049161626791e-27	male	RAD21
ZNF22	2.13575863165347e-31	0.37115082297655	0.66	0.519	5.43700074860024e-27	male	ZNF22
RNMT	2.38086619469991e-31	0.412743490253709	0.513	0.366	6.06097107184755e-27	male	RNMT
USP1	2.42681806476446e-31	0.76901174829671	0.316	0.175	6.17795074747089e-27	male	USP1
ZKSCAN1	2.80256220346801e-31	0.438342212445174	0.571	0.427	7.13448260136852e-27	male	ZKSCAN1
POLR2J3.1	2.88806414465738e-31	0.445278400554281	0.612	0.464	7.35214489305429e-27	male	POLR2J3.1
TNRC6B	3.0097833057396e-31	0.487481821323642	0.464	0.312	7.66200536142129e-27	male	TNRC6B
NSD2	4.78643238705187e-31	0.609685278657179	0.274	0.136	1.21848209277179e-26	male	NSD2
PSMC6	4.79130493671606e-31	0.30695216461809	0.663	0.517	1.21972249773981e-26	male	PSMC6
KPNA4	4.9557532088047e-31	0.505474262474427	0.428	0.278	1.26158609436541e-26	male	KPNA4
ZNF431	4.96060311166699e-31	0.521159088237954	0.46	0.304	1.26282073413706e-26	male	ZNF431
CTXN1	5.51213469159209e-31	0.325528977333715	0.493	0.336	1.4032241284386e-26	male	CTXN1
CDH2	5.82724426760532e-31	0.338649284268978	0.567	0.387	1.48344157320429e-26	male	CDH2
TDG	5.97097522061999e-31	0.498189789820012	0.422	0.268	1.52003116191323e-26	male	TDG
TBL1XR1	7.16879247408732e-31	0.469153411165657	0.464	0.315	1.82495950012841e-26	male	TBL1XR1
SLC39A10	8.36727380419372e-31	0.3295019671152	0.664	0.503	2.13005689233359e-26	male	SLC39A10
ARID1A	1.35650037021127e-30	0.443391565469119	0.496	0.346	3.45324299244682e-26	male	ARID1A
MLF1	1.46320103332079e-30	0.438362453081575	0.411	0.26	3.72487087052473e-26	male	MLF1
DDX18	1.4857246092521e-30	0.391255167166985	0.541	0.385	3.78220913777307e-26	male	DDX18
PBX1	1.76923534460654e-30	0.374609510146543	0.67	0.524	4.50394241676488e-26	male	PBX1
REL	2.27193734150611e-30	0.756647490931804	0.269	0.134	5.7836708902721e-26	male	REL
CAND1	3.06872725077487e-30	0.431230784017576	0.511	0.364	7.81205896229759e-26	male	CAND1
IPO7	3.23414755480302e-30	0.456806834178286	0.454	0.307	8.23316943026205e-26	male	IPO7
TPX2	3.27392594437779e-30	0.637617359052637	0.289	0.145	8.33443327660255e-26	male	TPX2
SHPRH	3.27809571653927e-30	0.610638961925324	0.429	0.284	8.34504826559403e-26	male	SHPRH
SMCHD1	3.56358473937953e-30	0.433144239244515	0.455	0.309	9.07181767103847e-26	male	SMCHD1
MTDH	4.05503717165873e-30	0.339021352179748	0.812	0.637	1.03229081278916e-25	male	MTDH
DDHD1	4.71823124358422e-30	0.777403176694571	0.302	0.165	1.20112012767923e-25	male	DDHD1
BRD7	4.84248671147024e-30	0.291193340444518	0.616	0.47	1.23275184213898e-25	male	BRD7
STARD7	5.25751254974263e-30	0.467694072244371	0.502	0.354	1.33840496978798e-25	male	STARD7
IGFBP4	5.27719156958817e-30	0.540546178055234	0.385	0.231	1.34341465787006e-25	male	IGFBP4
MCL1	5.42320403653267e-30	0.44872765057799	0.492	0.349	1.38058505158012e-25	male	MCL1
SMC1A	1.01057470913157e-29	0.453857025733062	0.451	0.299	2.57262003703624e-25	male	SMC1A
CDK1	1.01340986123421e-29	0.438208429397654	0.313	0.169	2.57983748374393e-25	male	CDK1
GPCPD1	1.12270651617699e-29	0.594912253625655	0.383	0.238	2.85807397823176e-25	male	GPCPD1
DSP	1.14618512291295e-29	0.74353090727077	0.267	0.134	2.91784346739949e-25	male	DSP
TYMS	1.33995403235858e-29	0.29903469339761	0.411	0.248	3.41112098017524e-25	male	TYMS
FAT3	1.60987291289024e-29	0.658107976693338	0.416	0.271	4.09825347434467e-25	male	FAT3
MIDN	1.68805387647792e-29	0.516915975505256	0.466	0.315	4.29727875334985e-25	male	MIDN
APP	1.79472081997057e-29	0.322126189188871	0.802	0.646	4.56882079139908e-25	male	APP
SMIM4	1.93520484603895e-29	0.723889960757142	0.356	0.219	4.92645097656135e-25	male	SMIM4
MACF1	2.25027565171442e-29	0.683543559411352	0.384	0.249	5.72852672656939e-25	male	MACF1
IMMP1L	2.29490520195865e-29	0.431500243739992	0.383	0.236	5.84214017262613e-25	male	IMMP1L
FOXC1	2.48735600035871e-29	0.334387703062221	0.649	0.507	6.33206217011316e-25	male	FOXC1
TTN	2.67643885556061e-29	0.678152433020583	0.33	0.187	6.81341039460066e-25	male	TTN
ZNF644	2.78547991247184e-29	0.455545502898928	0.448	0.308	7.09099621317957e-25	male	ZNF644
NFIB	3.42084292857334e-29	0.42003282372644	0.523	0.376	8.70843984326916e-25	male	NFIB
LYAR	3.71118420799135e-29	0.425340805978049	0.448	0.299	9.44756163828359e-25	male	LYAR
KAT6B	4.63044718619277e-29	0.576890180475385	0.39	0.245	1.17877294018909e-24	male	KAT6B
XIAP	4.94888740147909e-29	0.598566663106486	0.332	0.19	1.25983826579453e-24	male	XIAP
TCERG1	5.73550383037548e-29	0.457346223357913	0.446	0.302	1.46008721009869e-24	male	TCERG1
CALB1	5.7965650083594e-29	0.732089415405809	0.256	0.123	1.47563155417805e-24	male	CALB1
SMAD2	6.02477515911495e-29	0.589505894943934	0.4	0.26	1.53372701225589e-24	male	SMAD2
ENAH	6.05238231583085e-29	0.338547059237085	0.697	0.536	1.54075496614106e-24	male	ENAH
AKAP12	7.45139014820252e-29	0.442304007451873	0.605	0.45	1.89690039002791e-24	male	AKAP12
LMNB1	8.87406467228612e-29	0.59626849355547	0.286	0.147	2.25907064362388e-24	male	LMNB1
KMT2A	1.00132299370612e-28	0.434582821579864	0.53	0.39	2.54906794507767e-24	male	KMT2A
MANF	1.01502889848725e-28	0.316706192107691	0.64	0.49	2.58395906687899e-24	male	MANF
COL6A1	1.06154566732041e-28	0.659795809030432	0.411	0.27	2.70237680529757e-24	male	COL6A1
RBM25	1.07205292789973e-28	0.257613752079292	0.833	0.685	2.72912513855434e-24	male	RBM25
RFC1	1.07823189804409e-28	0.435456779843738	0.554	0.414	2.74485494285085e-24	male	RFC1
SRSF4	1.10868336071478e-28	0.305012928798986	0.672	0.534	2.82237523137161e-24	male	SRSF4
RBBP6	1.16037477743818e-28	0.41291896663189	0.519	0.368	2.95396607092438e-24	male	RBBP6
CHD8	1.27493091938097e-28	0.524282950930821	0.408	0.265	3.24559164146813e-24	male	CHD8
XPO1	1.3468146548495e-28	0.312546438415708	0.596	0.444	3.42858606685038e-24	male	XPO1
PCNX4	1.39935103859118e-28	0.724385171442354	0.388	0.251	3.56232793894157e-24	male	PCNX4
EIF5B	1.47451331119052e-28	0.304443560710208	0.7	0.555	3.75366853629772e-24	male	EIF5B
IRF2BP2	1.48338405695364e-28	0.466573409184469	0.436	0.282	3.77625079378688e-24	male	IRF2BP2
LARP1	1.71037565313253e-28	0.473934750011427	0.509	0.358	4.35410330017948e-24	male	LARP1
UTRN	1.7257311861126e-28	0.587936032317832	0.347	0.208	4.39319388048684e-24	male	UTRN
SESN3	2.20957960608343e-28	0.499022997799926	0.396	0.254	5.62492680320659e-24	male	SESN3
L3MBTL3	2.45094225499341e-28	0.479338057360354	0.415	0.271	6.23936369853673e-24	male	L3MBTL3
COPB1	2.46801932982517e-28	0.361946257158508	0.563	0.415	6.28283680793594e-24	male	COPB1
CTCF	2.69524259412834e-28	0.428676432026433	0.449	0.305	6.86127907187251e-24	male	CTCF
MT-ND5	3.41898832209831e-28	0.287033533841077	0.982	0.818	8.70371857156567e-24	male	MT-ND5
DYNC1H1	3.79161869371532e-28	0.337192165015586	0.661	0.515	9.6523237085911e-24	male	DYNC1H1
AASDHPPT	4.68543460923203e-28	0.253551242238697	0.718	0.569	1.1927710884722e-23	male	AASDHPPT
JMJD1C	6.20395941917164e-28	0.546496673311402	0.455	0.316	1.57934194933852e-23	male	JMJD1C
NFKBIA	6.25599269056116e-28	0.52103090488813	0.458	0.317	1.59258805923616e-23	male	NFKBIA
HECTD1	7.11866152929254e-28	0.452890446986817	0.545	0.404	1.812197665512e-23	male	HECTD1
EWSR1	7.73912813253721e-28	0.297493392449469	0.556	0.412	1.9701498487e-23	male	EWSR1
ZMYM4	7.88898052862395e-28	0.592208354901083	0.402	0.258	2.0082977731718e-23	male	ZMYM4
N4BP2	1.10003878774042e-27	0.74844477743134	0.314	0.185	2.80036874195079e-23	male	N4BP2
PSAT1	1.31275063268105e-27	0.667255418106429	0.31	0.178	3.34186928561615e-23	male	PSAT1
NRIP1	1.34467403931879e-27	0.530919699546314	0.434	0.294	3.42313670189384e-23	male	NRIP1
VCAN	1.79136061259333e-27	0.637474364506146	0.352	0.204	4.56026671147883e-23	male	VCAN
WNK3	1.8585280601123e-27	0.653570113232063	0.311	0.18	4.73125488262788e-23	male	WNK3
MIR503HG	2.03039522053899e-27	0.39595347482854	0.58	0.417	5.1687771129261e-23	male	MIR503HG
SLBP	2.11864521039554e-27	0.465539006169947	0.434	0.288	5.39343511210392e-23	male	SLBP
POLR2A	2.15897463246399e-27	0.373504748421625	0.495	0.349	5.49610172186357e-23	male	POLR2A
MAP4K4	2.32878322468717e-27	0.4072436524723	0.515	0.369	5.92838345508612e-23	male	MAP4K4
SSBP3	2.44320368032524e-27	0.361414693315687	0.498	0.355	6.21966360900396e-23	male	SSBP3
WFDC1	2.49550266096829e-27	0.48041912277105	0.386	0.239	6.35280112402698e-23	male	WFDC1
BRD3	2.73473498539191e-27	0.344569130889787	0.618	0.467	6.96181485231219e-23	male	BRD3
GLS	4.32466634978317e-27	0.352861140614347	0.469	0.324	1.1009303126643e-22	male	GLS
EBPL	4.8290575723758e-27	0.294220674372923	0.662	0.524	1.22933318619971e-22	male	EBPL
SENP6	6.11263729192126e-27	0.359799883836414	0.492	0.357	1.55609407540439e-22	male	SENP6
WDR82	6.47552009449481e-27	0.377762888920981	0.445	0.305	1.64847315045554e-22	male	WDR82
SAMD4B	6.88180784634162e-27	0.425652948271338	0.4	0.26	1.75190182344319e-22	male	SAMD4B
PRPF8	8.80615841354003e-27	0.437639657536961	0.48	0.348	2.24178374733489e-22	male	PRPF8
AFG3L2	9.19091435567064e-27	0.520816122802426	0.433	0.295	2.33973106752308e-22	male	AFG3L2
KYAT3	1.07353549284881e-26	0.547127226858341	0.317	0.185	2.73289930414522e-22	male	KYAT3
DNAJA2	1.10474484348416e-26	0.25845009765263	0.778	0.647	2.81234894805764e-22	male	DNAJA2
PRPF4B	1.12657237836706e-26	0.395247969926306	0.574	0.43	2.86791530360903e-22	male	PRPF4B
SNHG15	1.22727544620847e-26	0.403629142327292	0.539	0.388	3.12427510341289e-22	male	SNHG15
POGZ	1.2552485925267e-26	0.561785259203286	0.445	0.316	3.19548634199521e-22	male	POGZ
COPA	1.45013795120752e-26	0.578364748510716	0.423	0.289	3.69161618238898e-22	male	COPA
PEG3	1.57146466352955e-26	0.25630750489534	0.872	0.712	4.00047759394718e-22	male	PEG3
ALYREF	1.61425634269967e-26	0.327876302822537	0.596	0.457	4.10941237161054e-22	male	ALYREF
MAGI2	1.64957398492032e-26	0.611825185833484	0.42	0.287	4.19932049341165e-22	male	MAGI2
UBTF	2.10939813394882e-26	0.417960999215628	0.44	0.299	5.3698948295935e-22	male	UBTF
CCDC34	3.04845112636084e-26	0.280353170817997	0.405	0.259	7.76044203237678e-22	male	CCDC34
NUSAP1	3.59273127263081e-26	0.511107190401085	0.304	0.171	9.14601600073626e-22	male	NUSAP1
EPB41L4A-AS1	3.63561553464753e-26	0.312156175614748	0.554	0.419	9.25518646655221e-22	male	EPB41L4A-AS1
SIAH1	4.20944493293789e-26	0.649455874798428	0.294	0.165	1.071598396578e-21	male	SIAH1
MEIS3	4.79700983395141e-26	0.5160267871127	0.353	0.216	1.22117479342901e-21	male	MEIS3
MYC	5.3614823695153e-26	0.485095339205251	0.404	0.268	1.36487256680751e-21	male	MYC
UBE2C	5.48963441756716e-26	0.306899262395822	0.417	0.266	1.39749623368007e-21	male	UBE2C
USP14	6.12933655182594e-26	0.309768446728556	0.588	0.441	1.56034520599833e-21	male	USP14
CLTC	6.17201062956564e-26	0.324399824507843	0.537	0.401	1.57120874596852e-21	male	CLTC
SERTAD3	6.56012782233107e-26	0.473268398668369	0.345	0.212	1.67001173973082e-21	male	SERTAD3
RYBP	6.71325258898394e-26	0.505092606060838	0.443	0.309	1.70899271157764e-21	male	RYBP
NOP14	7.32765231182835e-26	0.421311327726209	0.409	0.274	1.86540044902214e-21	male	NOP14
STAG2	9.00726464532822e-26	0.54867569225721	0.387	0.251	2.2929793607612e-21	male	STAG2
LAMB1	1.52866047459088e-25	0.617383280580499	0.409	0.282	3.89151097016601e-21	male	LAMB1
CCDC14	1.89750043904329e-25	0.568300384779366	0.393	0.256	4.8304668676725e-21	male	CCDC14
RARRES2	2.14313951979409e-25	0.34048036115694	0.565	0.428	5.4557902755398e-21	male	RARRES2
QSER1	2.54563429737769e-25	0.637601198208751	0.265	0.146	6.48042123083439e-21	male	QSER1
CHURC1	2.69027545960349e-25	0.304616185406271	0.533	0.395	6.84863423751259e-21	male	CHURC1
USP47	2.80714336081403e-25	0.448752971866142	0.434	0.299	7.14614485362427e-21	male	USP47
SNRNP200	3.30842065064476e-25	0.367670127128141	0.505	0.375	8.42224645034637e-21	male	SNRNP200
GALNT1	3.7183752200617e-25	0.536794874838284	0.357	0.228	9.46586779771106e-21	male	GALNT1
SMARCD1	4.63554599778375e-25	0.601323027449049	0.331	0.202	1.18007094465581e-20	male	SMARCD1
SYMPK	4.97920526987813e-25	0.452704872897991	0.427	0.297	1.26755628555288e-20	male	SYMPK
LRRC58	4.98863614396993e-25	0.619387176097734	0.306	0.18	1.26995710317043e-20	male	LRRC58
PTN	5.11265237392742e-25	0.455881839313447	0.338	0.203	1.3015279148307e-20	male	PTN
HTATSF1	5.45541334037868e-25	0.261462347823925	0.535	0.397	1.3887845740602e-20	male	HTATSF1
CHD1	6.21856329283144e-25	0.380584735844651	0.383	0.251	1.5830596574561e-20	male	CHD1
PAK2	7.18555415239696e-25	0.369268165947958	0.498	0.375	1.82922652057569e-20	male	PAK2
AGO3	7.44539759235938e-25	0.592739647356703	0.31	0.187	1.89537486508693e-20	male	AGO3
CUL3	9.42193131688778e-25	0.279523411235227	0.482	0.351	2.39854105534012e-20	male	CUL3
MYH10	9.92192082491339e-25	0.352196656521369	0.575	0.437	2.5258233843982e-20	male	MYH10
C8orf33	1.03171797553698e-24	0.364436331086358	0.503	0.37	2.62644445032449e-20	male	C8orf33
SETD2	1.07566253692086e-24	0.507888543046769	0.449	0.317	2.73831412023944e-20	male	SETD2
ARID4A	1.17088278847718e-24	0.353247945776839	0.404	0.266	2.98071631462635e-20	male	ARID4A
EIF2AK4	1.32814843472139e-24	0.382810898747288	0.418	0.282	3.38106747027024e-20	male	EIF2AK4
KIF20B	1.39603811041432e-24	0.462436687609186	0.274	0.15	3.55389421768174e-20	male	KIF20B
SMC3	1.423418409782e-24	0.32851969944887	0.599	0.471	3.62359624578203e-20	male	SMC3
KIF2A	1.5271756992527e-24	0.418777399242335	0.513	0.39	3.8877311775876e-20	male	KIF2A
NEFH	1.54055360399921e-24	0.472508265233546	0.353	0.222	3.92178730970079e-20	male	NEFH
RBMS1	1.61220210447747e-24	0.49206311615385	0.363	0.229	4.10418289736829e-20	male	RBMS1
MND1	1.87273533575048e-24	0.260232730591873	0.255	0.132	4.76742234421999e-20	male	MND1
ZNF770	2.05611232808072e-24	0.472979661558371	0.331	0.206	5.23424515359509e-20	male	ZNF770
DENR	2.90183373710345e-24	0.305788844410946	0.559	0.424	7.38719814454426e-20	male	DENR
DDX21	2.91383092029523e-24	0.387513232934237	0.502	0.37	7.41773937379557e-20	male	DDX21
ANKRD17	3.3476650477824e-24	0.439740074073095	0.447	0.317	8.52215091213965e-20	male	ANKRD17
ADRA2A	3.56932690685185e-24	0.628504755687155	0.292	0.168	9.08643550677274e-20	male	ADRA2A
CLINT1	3.61902480477371e-24	0.325263513763673	0.569	0.431	9.21295144551243e-20	male	CLINT1
MYCBP2	4.00771136133848e-24	0.48134989949676	0.392	0.261	1.02024308125594e-19	male	MYCBP2
IGFBP3	4.08909786194986e-24	0.382514557799562	0.33	0.199	1.04096164271658e-19	male	IGFBP3
SEC31A	5.45217612591374e-24	0.320222776073764	0.546	0.41	1.38796047637386e-19	male	SEC31A
CTDSP2	6.27737562802337e-24	0.399431139888013	0.444	0.314	1.59803151362591e-19	male	CTDSP2
PHLDA1	6.8248731029131e-24	0.320646917525798	0.488	0.349	1.73740794580859e-19	male	PHLDA1
ABI2	6.85674321295477e-24	0.274708134030692	0.569	0.433	1.7455211197219e-19	male	ABI2
KHDC4	7.50347900435165e-24	0.72284319490827	0.277	0.158	1.9101606501378e-19	male	KHDC4
MESD	8.3317957897661e-24	0.285630133293556	0.728	0.582	2.12102525420076e-19	male	MESD
PPP1R13B	9.06626633146306e-24	0.588028108524794	0.287	0.169	2.30799942000055e-19	male	PPP1R13B
CALU	1.0114669134691e-23	0.303789248111432	0.744	0.602	2.57489132161829e-19	male	CALU
DBF4	1.05793958410769e-23	0.574595342489246	0.291	0.172	2.69319679926295e-19	male	DBF4
PCSK1N	1.06405043451699e-23	0.367431157820453	0.608	0.464	2.7087531911499e-19	male	PCSK1N
PHACTR4	1.13003049795489e-23	0.719308264992893	0.265	0.148	2.87671863864377e-19	male	PHACTR4
CELF1	1.25400631707892e-23	0.366239125358179	0.478	0.348	3.19232388138779e-19	male	CELF1
MIER1	1.41417663753387e-23	0.479053222934172	0.419	0.292	3.60006946616996e-19	male	MIER1
DNM1L	1.47583015645868e-23	0.367184020181063	0.376	0.248	3.75702082929687e-19	male	DNM1L
GOLM1	1.49966517975061e-23	0.337515658523948	0.5	0.368	3.81769764809112e-19	male	GOLM1
MT-ND6	1.54712445778792e-23	0.381471328318242	0.647	0.499	3.93851473219072e-19	male	MT-ND6
UGCG	1.57993242490706e-23	0.32488303242868	0.571	0.426	4.0220339740859e-19	male	UGCG
SRGAP2C	1.60059465360788e-23	0.6654795607437	0.284	0.165	4.07463380968958e-19	male	SRGAP2C
IPO5	1.78480573070469e-23	0.363022241737435	0.476	0.356	4.54357994865494e-19	male	IPO5
PDCD7	1.97365888498522e-23	0.320248782197395	0.481	0.358	5.02434342350688e-19	male	PDCD7
LMO4	1.99632027727799e-23	0.309768342731449	0.346	0.215	5.08203252986658e-19	male	LMO4
C5orf24	2.43151823580911e-23	0.329632470752364	0.479	0.351	6.18991597289924e-19	male	C5orf24
ZBED5	2.84520921335645e-23	0.706751341124845	0.263	0.149	7.2430490944415e-19	male	ZBED5
TNPO1	2.92245070332888e-23	0.279924172270782	0.503	0.374	7.43968275546433e-19	male	TNPO1
HELZ	3.01678460039597e-23	0.569111732253089	0.401	0.282	7.67982855722803e-19	male	HELZ
ROCK2	3.01760173555977e-23	0.424950420767125	0.482	0.35	7.68190873821451e-19	male	ROCK2
SLC5A3	4.02478577149983e-23	0.415713100408729	0.387	0.256	1.02458971385071e-18	male	SLC5A3
RUNX1T1	4.93568086554319e-23	0.482053086589202	0.333	0.206	1.25647627794133e-18	male	RUNX1T1
NKTR	5.43181703213478e-23	0.300887877777725	0.692	0.561	1.38277766187055e-18	male	NKTR
EPRS	5.56750005090068e-23	0.323311121454935	0.533	0.403	1.41731848795779e-18	male	EPRS
FAM208B	6.68150987668214e-23	0.593232123109966	0.29	0.174	1.70091196930697e-18	male	FAM208B
ASH1L	6.68342735930668e-23	0.423444351895407	0.483	0.36	1.7014001028587e-18	male	ASH1L
ATM	6.71565804975725e-23	0.565619799595069	0.34	0.215	1.7096050697267e-18	male	ATM
ADD3	6.75625201122707e-23	0.407627075949108	0.393	0.265	1.71993907449808e-18	male	ADD3
SUGP2	6.81296093438437e-23	0.383389630092831	0.486	0.358	1.73437546506623e-18	male	SUGP2
MFAP2	1.05042758677547e-22	0.476346747965343	0.28	0.16	2.67407350765431e-18	male	MFAP2
DDX6	1.07634795651434e-22	0.402935996528874	0.48	0.354	2.74005899289856e-18	male	DDX6
DNMT1	1.11792582479467e-22	0.435656894547682	0.502	0.376	2.8459037721798e-18	male	DNMT1
DNMT3A	1.12861467440894e-22	0.406232109624442	0.535	0.404	2.87311437664283e-18	male	DNMT3A
AFF4	1.24899987933228e-22	0.457913006844303	0.425	0.299	3.17957899281619e-18	male	AFF4
TSHZ1	1.28059409060104e-22	0.582641332078877	0.351	0.228	3.26000837644307e-18	male	TSHZ1
MARCH6	1.61724230168363e-22	0.46156516177424	0.461	0.341	4.11701372739602e-18	male	MARCH6
NFYB	1.88118172479556e-22	0.447385655744139	0.342	0.22	4.78892431681205e-18	male	NFYB
AKAP13	1.99954507842554e-22	0.373826296953533	0.471	0.344	5.09024190614791e-18	male	AKAP13
CMTR2	2.1727695833322e-22	0.56734058599467	0.283	0.168	5.53121952828879e-18	male	CMTR2
MBIP	2.22482731115485e-22	0.500080576932719	0.377	0.25	5.66374288600691e-18	male	MBIP
EHMT1	2.34510136878243e-22	0.375417316346149	0.481	0.353	5.96992455450944e-18	male	EHMT1
ZBTB44	2.42203222635282e-22	0.566397236886148	0.317	0.197	6.16576743862637e-18	male	ZBTB44
YBEY	2.5007365336573e-22	0.508012584159871	0.296	0.177	6.36612499373138e-18	male	YBEY
ZMYM2	2.50761359879633e-22	0.446631927964077	0.418	0.292	6.38363193845582e-18	male	ZMYM2
ZC3H14	2.63749779610258e-22	0.401957939381916	0.365	0.239	6.71427813953834e-18	male	ZC3H14
ZWINT	2.70971783675978e-22	0.274545389857527	0.362	0.231	6.89812869703936e-18	male	ZWINT
ASXL1	2.80858562042975e-22	0.525082704243375	0.374	0.254	7.14981641392802e-18	male	ASXL1
CHD3	3.05694853066157e-22	0.352665678441807	0.355	0.232	7.78207387450515e-18	male	CHD3
GPATCH2L	3.47691013849313e-22	0.666974309524681	0.31	0.196	8.85117013956195e-18	male	GPATCH2L
REV1	3.60111251229799e-22	0.460273300789861	0.399	0.272	9.16735212255699e-18	male	REV1
RPAP2	4.30726941390276e-22	0.524611392448052	0.329	0.209	1.09650157469723e-17	male	RPAP2
SSRP1	4.3615291649971e-22	0.286900494619394	0.541	0.417	1.11031447953331e-17	male	SSRP1
PXDN	4.48005585056114e-22	0.56489382636761	0.287	0.172	1.14048781787735e-17	male	PXDN
CCDC88A	4.57301058015432e-22	0.314762332653204	0.544	0.415	1.16415130338988e-17	male	CCDC88A
MAP4	4.69296354604381e-22	0.299598470264952	0.441	0.313	1.19468772991637e-17	male	MAP4
EP300	4.80665769553807e-22	0.51230542879114	0.375	0.256	1.22363084955313e-17	male	EP300
TMEM245	4.86028580563435e-22	0.485279100079261	0.44	0.316	1.23728295754034e-17	male	TMEM245
YME1L1	5.00939461606862e-22	0.379999818025501	0.533	0.4	1.27524158741259e-17	male	YME1L1
P4HA1	6.39355537519889e-22	0.504677983987567	0.422	0.301	1.62760739186438e-17	male	P4HA1
SNHG18	6.6747908020509e-22	0.610567915128197	0.268	0.152	1.6992014944781e-17	male	SNHG18
TNS3	7.34786226622815e-22	0.616676727471144	0.316	0.199	1.8705452971137e-17	male	TNS3
FERMT2	7.59924657210502e-22	0.307339285419615	0.435	0.307	1.93454019986077e-17	male	FERMT2
STMN3	9.76085440385584e-22	0.390644817888281	0.345	0.222	2.48482070558958e-17	male	STMN3
IARS	1.00181514789029e-21	0.360649846267959	0.465	0.343	2.55032082198431e-17	male	IARS
AC020571.1	1.10754495205523e-21	0.416512841302494	0.373	0.239	2.81947718444701e-17	male	AC020571.1
SEPT10	1.15515430528916e-21	0.455702114608422	0.291	0.174	2.94067631497462e-17	male	SEPT10
GPATCH8	1.29604359728452e-21	0.456256708522649	0.384	0.263	3.2993381856072e-17	male	GPATCH8
MRTO4	1.67839045325329e-21	0.338236608941567	0.507	0.376	4.27267857684691e-17	male	MRTO4
ZEB2	2.36363013724097e-21	0.259235747771848	0.618	0.485	6.01709324037433e-17	male	ZEB2
SEC14L1	2.50978291155756e-21	0.311879435041106	0.334	0.216	6.38915435795208e-17	male	SEC14L1
PSMD12	2.70378182628707e-21	0.278130619948794	0.598	0.476	6.88301739517898e-17	male	PSMD12
DKC1	2.79016954940804e-21	0.257403249690765	0.539	0.41	7.10293462192806e-17	male	DKC1
PLEKHO1	2.79923879763216e-21	0.428806823387993	0.264	0.15	7.12602220713219e-17	male	PLEKHO1
ATF7IP	3.19790136204645e-21	0.464245416766366	0.332	0.214	8.14089749736164e-17	male	ATF7IP
ARF6	3.85130980821312e-21	0.506396496442317	0.345	0.231	9.80427937876814e-17	male	ARF6
CEP95	5.42502528115459e-21	0.555637272022797	0.259	0.15	1.38104868582352e-16	male	CEP95
MIS18BP1	5.65861854449503e-21	0.32246131396398	0.421	0.295	1.4405145228721e-16	male	MIS18BP1
CCDC141	6.18818019293421e-21	0.58613740793292	0.258	0.148	1.57532503171526e-16	male	CCDC141
ACTR2	6.40775689998602e-21	0.296276489568308	0.527	0.407	1.63122267402944e-16	male	ACTR2
ZFHX4	6.7004692490686e-21	0.395766009247531	0.356	0.234	1.70573845673539e-16	male	ZFHX4
DCX	6.70261401427304e-21	0.276872440416821	0.332	0.213	1.70628444961349e-16	male	DCX
ZNF146	6.72622151037384e-21	0.500933240106427	0.331	0.213	1.71229420989587e-16	male	ZNF146
APLP2	7.20635970971353e-21	0.258809529714087	0.657	0.52	1.83452299130177e-16	male	APLP2
PTPN2	7.27875543490009e-21	0.418570616956248	0.329	0.21	1.85295277106252e-16	male	PTPN2
CCDC6	7.4362824231639e-21	0.50845578750328	0.257	0.151	1.89305441646483e-16	male	CCDC6
SMNDC1	8.51662035856618e-21	0.338728866506055	0.378	0.258	2.16807604468019e-16	male	SMNDC1
ZNF721	9.32862749487037e-21	0.624217977594555	0.268	0.162	2.37478870136915e-16	male	ZNF721
GATAD2A	9.72135113678327e-21	0.583565484925733	0.268	0.161	2.47476435889092e-16	male	GATAD2A
SMG1	1.03552497603613e-20	0.395993945681612	0.264	0.157	2.63613593149517e-16	male	SMG1
COL4A1	1.07253668995317e-20	0.582141892668732	0.301	0.19	2.73035665161378e-16	male	COL4A1
ZNF275	1.19948215269129e-20	0.453022821331619	0.38	0.266	3.05352171610621e-16	male	ZNF275
SMARCAD1	1.30183549071558e-20	0.510233037604923	0.318	0.208	3.31408260871464e-16	male	SMARCAD1
GMCL1	1.31708251894129e-20	0.508140632237367	0.282	0.171	3.35289696846885e-16	male	GMCL1
DDX52	1.37507332694147e-20	0.362640383325709	0.394	0.274	3.5005241683949e-16	male	DDX52
BDP1	1.53166549626189e-20	0.304393797556493	0.505	0.38	3.89916085383388e-16	male	BDP1
RBM6	1.63551241317804e-20	0.411704020370086	0.512	0.391	4.16352395022734e-16	male	RBM6
SETX	1.84126002402046e-20	0.532924952702932	0.295	0.185	4.68729564314888e-16	male	SETX
SEMA4G	1.88653664595984e-20	0.547564548325555	0.257	0.15	4.80255633961997e-16	male	SEMA4G
LINC00665	2.06358117270119e-20	0.366944789686069	0.452	0.326	5.25325859134542e-16	male	LINC00665
PPP4R3A	2.37769732436405e-20	0.403483921175593	0.32	0.208	6.05290407863357e-16	male	PPP4R3A
MBD5	2.4987359532228e-20	0.417735897512539	0.254	0.146	6.36103211611929e-16	male	MBD5
KLHL9	2.54702455577963e-20	0.516033093331973	0.258	0.151	6.48396041164819e-16	male	KLHL9
OSBPL1A	2.61343006748284e-20	0.550969801303712	0.317	0.206	6.65300892279106e-16	male	OSBPL1A
CCDC59	2.79371766495485e-20	0.255930736461123	0.468	0.348	7.11196705967557e-16	male	CCDC59
IREB2	2.9843107814817e-20	0.354270257948658	0.389	0.27	7.59715995641795e-16	male	IREB2
LPIN2	3.15181973927051e-20	0.3910575586666	0.359	0.24	8.02358751026094e-16	male	LPIN2
EIF4G3	3.17597973603889e-20	0.376982243199654	0.444	0.331	8.08509161403421e-16	male	EIF4G3
ZNF37A	3.21328268212072e-20	0.56056121382071	0.304	0.191	8.18005372387472e-16	male	ZNF37A
PUS7L	4.02893981397443e-20	0.408022021328739	0.327	0.214	1.02564720844347e-15	male	PUS7L
UPF2	4.69643184424048e-20	0.622103132174444	0.293	0.184	1.1955706545883e-15	male	UPF2
PRMT2	5.35124334473002e-20	0.303953531131143	0.569	0.439	1.36226601826792e-15	male	PRMT2
OXR1	6.66511073571235e-20	0.384277668219824	0.445	0.326	1.69673723999029e-15	male	OXR1
YLPM1	6.89155813766739e-20	0.486271107156504	0.365	0.255	1.75438395510599e-15	male	YLPM1
BIN1	7.05613432026168e-20	0.380801273019119	0.329	0.208	1.79628011390902e-15	male	BIN1
SPIN1	7.26190687049222e-20	0.431807956781062	0.343	0.228	1.84866363202121e-15	male	SPIN1
RRM1	7.50737066786889e-20	0.438476960604376	0.327	0.211	1.91115135091938e-15	male	RRM1
SH3GLB1	7.52942260343002e-20	0.311041005055336	0.371	0.256	1.91676511215518e-15	male	SH3GLB1
BRD9	8.19207915760324e-20	0.423214263622966	0.276	0.167	2.08545759115106e-15	male	BRD9
BTBD3	8.39483626221856e-20	0.272012411887601	0.519	0.404	2.13707346727298e-15	male	BTBD3
IWS1	8.45135146392887e-20	0.282107910220897	0.399	0.278	2.15146054217237e-15	male	IWS1
UBAP2L	8.86548039515775e-20	0.395381358657759	0.417	0.304	2.25688534419531e-15	male	UBAP2L
NUFIP2	9.30705269339291e-20	0.347951961520289	0.374	0.259	2.36929640415703e-15	male	NUFIP2
PDS5B	9.70458019839402e-20	0.399150044022482	0.366	0.251	2.47049498110517e-15	male	PDS5B
IVNS1ABP	9.82004964680132e-20	0.36237699301339	0.464	0.344	2.49989003858621e-15	male	IVNS1ABP
WDR43	1.04772469565693e-19	0.3786004374498	0.371	0.251	2.66719275773384e-15	male	WDR43
MAGOHB	1.07445214781572e-19	0.25027922392998	0.394	0.277	2.73523283269447e-15	male	MAGOHB
ZNF451	1.08522217498909e-19	0.512216106629622	0.312	0.201	2.76265009086972e-15	male	ZNF451
GOLGA4	1.09362588223765e-19	0.330531630970444	0.559	0.442	2.78404340841237e-15	male	GOLGA4
YIPF4	1.31002625457764e-19	0.323920686114743	0.449	0.33	3.33493383627829e-15	male	YIPF4
ORC6	1.36162179564375e-19	0.327013493661821	0.443	0.331	3.46628060517029e-15	male	ORC6
POLE3	1.6104766541592e-19	0.250220031954986	0.516	0.392	4.09979041849308e-15	male	POLE3
FBXO11	1.67313729553485e-19	0.533594241950622	0.266	0.162	4.25930561324306e-15	male	FBXO11
ZNF148	1.72194402026204e-19	0.400681223242044	0.33	0.219	4.38355289238108e-15	male	ZNF148
C16orf72	1.99804384576613e-19	0.492396839834978	0.346	0.232	5.08642021816685e-15	male	C16orf72
NIPBL	2.10558028094104e-19	0.306336607303805	0.5	0.385	5.3601757211916e-15	male	NIPBL
ADAR	2.14623156009989e-19	0.412422213642859	0.443	0.327	5.46366168254628e-15	male	ADAR
RCN1	2.2371581991137e-19	0.332391248471588	0.511	0.39	5.69513362748375e-15	male	RCN1
ARHGAP28	2.26125462566232e-19	0.368203919150507	0.33	0.217	5.75647590054857e-15	male	ARHGAP28
TDRD3	2.37043363902046e-19	0.439656185736411	0.251	0.145	6.0344129148544e-15	male	TDRD3
SUPT5H	2.66252191945375e-19	0.436140620725322	0.324	0.215	6.77798205035341e-15	male	SUPT5H
FOXP1	2.76576994297895e-19	0.486746898806312	0.307	0.197	7.04082054384152e-15	male	FOXP1
PTPN1	3.78745005786953e-19	0.437785809705616	0.327	0.217	9.64171161231846e-15	male	PTPN1
ZNF322	3.86729514174525e-19	0.410611981722347	0.345	0.234	9.84497324234088e-15	male	ZNF322
HERC2	3.92952928166865e-19	0.503494046259801	0.388	0.282	1.00034026923439e-14	male	HERC2
SAFB	4.24666072280635e-19	0.296155770597826	0.475	0.363	1.08107242020481e-14	male	SAFB
SPEN	4.70554408718096e-19	0.460045817155071	0.299	0.19	1.19789035827366e-14	male	SPEN
PRPF6	4.88561856249008e-19	0.284514717984778	0.396	0.278	1.2437319174531e-14	male	PRPF6
KIF3A	5.35597325969368e-19	0.255370486166404	0.46	0.341	1.36347011272022e-14	male	KIF3A
CUL5	6.82603478419844e-19	0.335222698424613	0.427	0.315	1.7377036750134e-14	male	CUL5
ZBTB20	6.86637161929455e-19	0.293353547462145	0.563	0.451	1.74797222312381e-14	male	ZBTB20
HCG18	8.05353000156978e-19	0.550311661678001	0.275	0.168	2.05018713249962e-14	male	HCG18
TOPORS	8.09642185283602e-19	0.293012505679354	0.418	0.3	2.06110611107646e-14	male	TOPORS
PDIA4	8.15123731948552e-19	0.324515377388697	0.424	0.305	2.07506048442143e-14	male	PDIA4
TRIM33	1.00727869124509e-18	0.430166945786024	0.308	0.201	2.56422936430262e-14	male	TRIM33
STRBP	1.02069041105311e-18	0.283553556972655	0.264	0.16	2.5983715794179e-14	male	STRBP
GTF3C1	1.08031264559428e-18	0.461933994547518	0.284	0.18	2.75015190188936e-14	male	GTF3C1
BAG5	1.32239928806199e-18	0.325311152682317	0.262	0.16	3.36643186761942e-14	male	BAG5
TOMM5	1.39500352547549e-18	0.404438499511637	0.308	0.204	3.55126047480295e-14	male	TOMM5
ZNF791	1.48938774234565e-18	0.503644406816732	0.29	0.185	3.79153437568933e-14	male	ZNF791
RFC4	1.48953835653239e-18	0.530052684034165	0.274	0.17	3.7919177942245e-14	male	RFC4
PRDM2	1.65019711107296e-18	0.317689445936209	0.365	0.253	4.20090678565844e-14	male	PRDM2
ZFHX3	1.70896216458819e-18	0.420538046417533	0.392	0.275	4.35050498239216e-14	male	ZFHX3
ZSCAN16-AS1	2.06324233008779e-18	0.38313531694062	0.332	0.228	5.25239599970448e-14	male	ZSCAN16-AS1
KRAS	2.22287108466088e-18	0.326694141523586	0.398	0.283	5.65876292022121e-14	male	KRAS
PHF6	2.22915644274857e-18	0.351624006734275	0.42	0.31	5.67476355630505e-14	male	PHF6
USP10	2.34740269391719e-18	0.385530070217206	0.347	0.239	5.97578303790499e-14	male	USP10
SRFBP1	2.51697963079446e-18	0.331945733348322	0.318	0.21	6.40747504611346e-14	male	SRFBP1
SMC2	2.78960893704712e-18	0.281055168362782	0.368	0.253	7.10150747104084e-14	male	SMC2
SUZ12	2.8145436374217e-18	0.275168550119118	0.434	0.322	7.16498373778443e-14	male	SUZ12
CDK13	2.8351510529722e-18	0.491819222325737	0.357	0.249	7.21744403555133e-14	male	CDK13
KLHL24	2.87723610414837e-18	0.562947930379244	0.276	0.173	7.32457995033051e-14	male	KLHL24
ADSS	3.2900302083004e-18	0.361309415060714	0.405	0.293	8.37542990127033e-14	male	ADSS
EIF2AK2	3.51762229801255e-18	0.285778496023025	0.403	0.294	8.95481108405054e-14	male	EIF2AK2
PIK3C3	3.99732696459639e-18	0.407590606305127	0.269	0.168	1.0175995253773e-13	male	PIK3C3
SLC25A36	4.8154534197125e-18	0.278447976929875	0.534	0.422	1.22586997705621e-13	male	SLC25A36
POM121	5.01578419443671e-18	0.554842023514752	0.284	0.183	1.27686818237775e-13	male	POM121
PHIP	5.95987779045022e-18	0.371737006961771	0.402	0.288	1.51720608911491e-13	male	PHIP
CEP290	6.7476512295618e-18	0.405041049096133	0.346	0.236	1.71774957350955e-13	male	CEP290
MOB1A	7.03065759396565e-18	0.308026367951941	0.451	0.348	1.78979450369584e-13	male	MOB1A
CCDC8	7.21016093597312e-18	0.382394059569666	0.36	0.251	1.83549066947068e-13	male	CCDC8
ACSL3	7.24120210209287e-18	0.474981484869917	0.292	0.192	1.84339281912978e-13	male	ACSL3
PJA1	7.71879773569848e-18	0.31230894860773	0.383	0.273	1.96497433957676e-13	male	PJA1
PAIP1	7.79618596926214e-18	0.286192860376137	0.434	0.328	1.98467506219506e-13	male	PAIP1
SPATC1L	7.88492410843653e-18	0.250945057273035	0.48	0.367	2.00726513028469e-13	male	SPATC1L
WNK1	9.45107306232725e-18	0.349367818964075	0.374	0.265	2.40595966947665e-13	male	WNK1
ADGRL2	9.92766854395457e-18	0.338063908704083	0.423	0.317	2.52728658123451e-13	male	ADGRL2
IARS2	1.01306787288578e-17	0.383628874781432	0.467	0.362	2.57896688400532e-13	male	IARS2
HIPK2	1.07091189024533e-17	0.443599434798613	0.278	0.178	2.72622039899754e-13	male	HIPK2
ZNF131	1.08025745593993e-17	0.501182329346035	0.345	0.24	2.75001140558629e-13	male	ZNF131
PJA2	1.24163712982305e-17	0.341422271432484	0.408	0.299	3.16083564139053e-13	male	PJA2
EML4	1.4631481624441e-17	0.444767640359853	0.314	0.209	3.72473627713396e-13	male	EML4
RERE	1.66088508042639e-17	0.293416917712471	0.473	0.359	4.22811514924147e-13	male	RERE
SERPINA5	1.79351648559564e-17	0.295650123648322	0.503	0.376	4.56575491738082e-13	male	SERPINA5
PIAS2	2.09428177566737e-17	0.454658681348114	0.326	0.226	5.33141311631641e-13	male	PIAS2
PRPF38B	2.13010745727163e-17	0.277933923703465	0.59	0.489	5.42261455397639e-13	male	PRPF38B
MARCH7	2.14074599717037e-17	0.363943269250141	0.385	0.28	5.44969708499662e-13	male	MARCH7
MAPK6	2.17247964403852e-17	0.370938873516736	0.274	0.177	5.53048142982887e-13	male	MAPK6
UBE3A	2.23052734378778e-17	0.327705692285905	0.533	0.426	5.67825345908054e-13	male	UBE3A
DPM3	2.50631234154134e-17	0.294212361237453	0.38	0.272	6.38031932786179e-13	male	DPM3
FYTTD1	2.57576657755657e-17	0.275495521505882	0.363	0.256	6.55712897648576e-13	male	FYTTD1
IPO9	2.69911269107867e-17	0.41082345736335	0.325	0.221	6.87113117767897e-13	male	IPO9
LRRFIP1	2.91508842004114e-17	0.303827207978915	0.384	0.277	7.42094059089872e-13	male	LRRFIP1
REV3L	3.26777715079194e-17	0.540736976937217	0.287	0.19	8.31878029277105e-13	male	REV3L
POLR2B	3.45891153858961e-17	0.32044997438466	0.402	0.297	8.80535110378757e-13	male	POLR2B
VRK1	3.57233995229493e-17	0.323191410688193	0.254	0.155	9.09410581655719e-13	male	VRK1
MIS18A	4.25160788721429e-17	0.304392757277318	0.451	0.339	1.08233181984814e-12	male	MIS18A
TRIP12	5.82221914011122e-17	0.333263516085894	0.358	0.258	1.48216232649811e-12	male	TRIP12
CGGBP1	5.95863363911365e-17	0.286983582982808	0.365	0.26	1.51688936550916e-12	male	CGGBP1
ZNF503	6.2056373872517e-17	0.316736281082242	0.44	0.32	1.57976910967266e-12	male	ZNF503
HMGXB4	6.39912089132396e-17	0.257735510677881	0.386	0.277	1.62902420530434e-12	male	HMGXB4
TSHZ2	6.5907257196484e-17	0.253565209475472	0.532	0.409	1.67780104645089e-12	male	TSHZ2
CKLF	6.59161276675626e-17	0.334706869673154	0.364	0.258	1.67802686203314e-12	male	CKLF
CDK12	6.71572779338265e-17	0.423337852333169	0.403	0.298	1.70962282436142e-12	male	CDK12
RABL6	7.42079741413766e-17	0.316136103852762	0.384	0.281	1.88911239771702e-12	male	RABL6
ARIH1	8.69399164027065e-17	0.363157922614602	0.305	0.205	2.2132294518637e-12	male	ARIH1
DDX1	8.86751037692906e-17	0.301163509943003	0.477	0.373	2.25740211665483e-12	male	DDX1
CPNE3	9.0703670897754e-17	0.254811333223507	0.471	0.358	2.30904335004412e-12	male	CPNE3
TCF7L2	9.29670987041297e-17	0.435387929324616	0.323	0.221	2.36666343171103e-12	male	TCF7L2
NUDT3	9.34210740192652e-17	0.42873185287732	0.312	0.212	2.37822028130843e-12	male	NUDT3
MTHFD2	9.57754946013805e-17	0.45338813517406	0.291	0.193	2.43815676606734e-12	male	MTHFD2
DHX15	1.0128846967991e-16	0.295002460297179	0.428	0.322	2.57850057264146e-12	male	DHX15
HAUS1	1.01666985998585e-16	0.268025890583246	0.318	0.214	2.58813646256597e-12	male	HAUS1
HLTF	1.03019415228949e-16	0.264897411862393	0.435	0.322	2.62256525348336e-12	male	HLTF
RBM4	1.03071358198195e-16	0.320251411153234	0.427	0.324	2.62388756565144e-12	male	RBM4
ZNF24	1.1431145093199e-16	0.264885143777778	0.483	0.373	2.91002660637566e-12	male	ZNF24
HNRNPUL1	1.15149321722394e-16	0.349631251159257	0.475	0.37	2.93135628308697e-12	male	HNRNPUL1
PSME4	1.3290196291725e-16	0.475192680884853	0.252	0.157	3.38328526998442e-12	male	PSME4
ARL5B	1.36636836896646e-16	0.465144790918155	0.259	0.163	3.47836395687791e-12	male	ARL5B
RBM7	1.46937979644627e-16	0.385844353360552	0.317	0.216	3.74060014781326e-12	male	RBM7
FEN1	1.81284922195443e-16	0.323246128686213	0.272	0.172	4.61497026432939e-12	male	FEN1
KMT2C	1.82528521941421e-16	0.414264256778357	0.329	0.232	4.64662858306277e-12	male	KMT2C
DUSP23	1.91067628210169e-16	0.294462805503661	0.487	0.378	4.86400861134628e-12	male	DUSP23
COA1	1.92565655467629e-16	0.254579465542359	0.514	0.402	4.90214389123943e-12	male	COA1
FKBP7	2.00541829514766e-16	0.459015900908502	0.31	0.21	5.1051933539574e-12	male	FKBP7
KHSRP	2.0769562810689e-16	0.274049266715798	0.473	0.361	5.28730760471709e-12	male	KHSRP
TXLNA	2.1377187728551e-16	0.426596422006322	0.309	0.209	5.44199068005723e-12	male	TXLNA
CSTF3	2.13938780385482e-16	0.302983259290052	0.383	0.281	5.44623953227321e-12	male	CSTF3
HNRNPA1P48	2.16605233409676e-16	0.332535434833825	0.388	0.28	5.51411942691011e-12	male	HNRNPA1P48
YEATS4	2.20293915110678e-16	0.299672137706489	0.332	0.228	5.60802219697254e-12	male	YEATS4
UBAP2	2.32420866285189e-16	0.256312358999654	0.377	0.274	5.91673799302207e-12	male	UBAP2
RNASEH2B	2.63680838771673e-16	0.28368974449456	0.368	0.264	6.71252311261049e-12	male	RNASEH2B
IL11RA	2.99471717998477e-16	0.299166033548565	0.528	0.424	7.62365152508723e-12	male	IL11RA
VTA1	3.15083601337495e-16	0.345125669527822	0.333	0.235	8.02108323924861e-12	male	VTA1
RORA	3.96140382426372e-16	0.396638615652607	0.41	0.307	1.00845457154282e-11	male	RORA
APPL1	4.30797569863453e-16	0.281926898436018	0.418	0.31	1.09668137360139e-11	male	APPL1
BIRC6	4.38274493452565e-16	0.352309235986225	0.297	0.198	1.1157153779822e-11	male	BIRC6
STK17B	6.3467469587902e-16	0.472652629741049	0.285	0.187	1.61569137329922e-11	male	STK17B
TUBGCP2	6.89643722272487e-16	0.261186308855302	0.428	0.32	1.75562602378907e-11	male	TUBGCP2
TCOF1	1.05189999069371e-15	0.291939333187647	0.298	0.202	2.67782180630897e-11	male	TCOF1
DHFR	1.1636500125129e-15	0.252080379988621	0.299	0.2	2.96230383685408e-11	male	DHFR
SF3A1	1.20154979381037e-15	0.424893929904564	0.305	0.207	3.05878531010306e-11	male	SF3A1
CHPT1	1.26667213088178e-15	0.290128365148833	0.416	0.315	3.22456724358575e-11	male	CHPT1
BMPR2	1.39381924958169e-15	0.413690642963449	0.262	0.168	3.54824566366011e-11	male	BMPR2
PIK3R1	1.61807159340392e-15	0.427075231777326	0.311	0.214	4.11912485532837e-11	male	PIK3R1
TRIM44	1.65261345080386e-15	0.281577674314402	0.545	0.443	4.20705806171139e-11	male	TRIM44
PSMA3-AS1	1.68080147328491e-15	0.306427931672127	0.429	0.328	4.2788163105414e-11	male	PSMA3-AS1
NUP107	1.85128157551062e-15	0.379908689678046	0.304	0.209	4.71280750677737e-11	male	NUP107
RPA1	2.41264963923606e-15	0.389206890322646	0.315	0.217	6.14188218660324e-11	male	RPA1
RBM33	2.47164433373987e-15	0.452780409139955	0.254	0.164	6.29206498040159e-11	male	RBM33
BTG2	2.47517937710991e-15	0.306581228447564	0.368	0.265	6.30106414030869e-11	male	BTG2
RABGAP1	2.62725935700805e-15	0.389826950302359	0.31	0.216	6.6882141451354e-11	male	RABGAP1
DTYMK	2.93984507585342e-15	0.267016959194043	0.502	0.401	7.48396360960005e-11	male	DTYMK
NOLC1	2.97913755696419e-15	0.295773416014567	0.401	0.299	7.58399047876373e-11	male	NOLC1
SEMA6A	3.26127667763268e-15	0.387120732780804	0.386	0.282	8.3022320382495e-11	male	SEMA6A
DIS3L	3.88505375907602e-15	0.329746722188749	0.265	0.172	9.89018135447983e-11	male	DIS3L
AHDC1	4.19397459802399e-15	0.326346710574229	0.334	0.239	1.06766011341897e-10	male	AHDC1
TIMM8A	4.77143313977612e-15	0.424835814938653	0.255	0.164	1.21466373439281e-10	male	TIMM8A
RNF130	5.23131716004121e-15	0.335904801377535	0.323	0.224	1.33173640943169e-10	male	RNF130
NOC3L	5.76129506682538e-15	0.303414823379331	0.381	0.278	1.46665288516174e-10	male	NOC3L
RDH14	5.96153668036658e-15	0.449727505935605	0.274	0.185	1.51762839272092e-10	male	RDH14
THRA	6.07635082613385e-15	0.340256711066509	0.326	0.232	1.54685662980889e-10	male	THRA
EFNB1	6.37130267711121e-15	0.337359657048119	0.328	0.227	1.6219425225122e-10	male	EFNB1
NSMCE4A	6.99686535224295e-15	0.390915440325821	0.324	0.229	1.78119201272049e-10	male	NSMCE4A
DIS3	7.22297563300071e-15	0.315327424884122	0.258	0.167	1.83875290689299e-10	male	DIS3
BICC1	7.89262136249317e-15	0.263812615278248	0.272	0.179	2.00922462024989e-10	male	BICC1
TRIM56	8.03424202489387e-15	0.351868128546169	0.41	0.313	2.04527699227723e-10	male	TRIM56
ZNF302	8.42857398397248e-15	0.354972499924478	0.389	0.29	2.14566207909987e-10	male	ZNF302
WAPL	1.04954008276821e-14	0.388701317958804	0.302	0.211	2.67181418870304e-10	male	WAPL
RRP15	1.20052882479279e-14	0.254207054370081	0.316	0.22	3.056186229275e-10	male	RRP15
CDH11	1.43940566627819e-14	0.289138826820578	0.489	0.383	3.66429500464439e-10	male	CDH11
USP7	1.5390956938812e-14	0.256801407940286	0.371	0.273	3.91807590791338e-10	male	USP7
EPM2AIP1	1.56452293376643e-14	0.294567198825249	0.412	0.317	3.9828060324892e-10	male	EPM2AIP1
CCDC66	1.75963139330107e-14	0.325590861084036	0.271	0.183	4.47949363792653e-10	male	CCDC66
MSL1	1.94589991339447e-14	0.348278353758134	0.253	0.163	4.95367740952829e-10	male	MSL1
RYK	2.08467266895713e-14	0.308579434347507	0.367	0.271	5.30695121336416e-10	male	RYK
RRP7A	2.12188529807771e-14	0.341434242940467	0.37	0.277	5.40168340331643e-10	male	RRP7A
NPEPPS	2.66373303272709e-14	0.380554936331337	0.372	0.277	6.78106518141336e-10	male	NPEPPS
TTC37	2.90211558423908e-14	0.308222193834242	0.336	0.243	7.38791564279743e-10	male	TTC37
FBXL5	2.99219896217036e-14	0.40168141973815	0.316	0.226	7.61724089799708e-10	male	FBXL5
ATG12	3.14060681061018e-14	0.290201309658825	0.39	0.292	7.99504275777035e-10	male	ATG12
KPNA6	3.23328650266643e-14	0.376588452346639	0.293	0.201	8.23097744983792e-10	male	KPNA6
SMC5	3.68755599666227e-14	0.258475364015533	0.341	0.246	9.38741130070315e-10	male	SMC5
HOTAIRM1	3.71900778289017e-14	0.370043324899596	0.334	0.236	9.46747811290352e-10	male	HOTAIRM1
CNTN5	3.75593245150252e-14	0.481902198858974	0.275	0.187	9.56147724178995e-10	male	CNTN5
LCORL	3.75751216675544e-14	0.376292055214901	0.251	0.163	9.56549872290932e-10	male	LCORL
RBM12	4.14775372846771e-14	0.373286043691305	0.253	0.165	1.05589366665602e-09	male	RBM12
FILIP1L	4.60228055382466e-14	0.311276043288522	0.287	0.193	1.17160256058714e-09	male	FILIP1L
POM121C	6.03019839436075e-14	0.481875508550587	0.268	0.183	1.53510760525242e-09	male	POM121C
GLG1	6.18971474366999e-14	0.277578321352882	0.47	0.373	1.57571568229607e-09	male	GLG1
ANKRD12	6.24965091004218e-14	0.285485551370392	0.463	0.367	1.59097363216944e-09	male	ANKRD12
GPX8	6.30231356958696e-14	0.302609501922571	0.411	0.309	1.60437996540975e-09	male	GPX8
CTNND1	6.43374969933731e-14	0.463974133427754	0.338	0.245	1.6378396609603e-09	male	CTNND1
IRF2BPL	6.50791638008297e-14	0.401645327803728	0.258	0.172	1.65672027287772e-09	male	IRF2BPL
TSR1	7.93713673239245e-14	0.353872530093518	0.325	0.236	2.02055689796514e-09	male	TSR1
DENND4C	8.17034524021681e-14	0.308502015038399	0.282	0.192	2.07992478780199e-09	male	DENND4C
DCTN1	8.43259140266307e-14	0.386460810623345	0.365	0.272	2.14668479337594e-09	male	DCTN1
CEP170	8.51392518147398e-14	0.390285773638076	0.317	0.225	2.16738993344783e-09	male	CEP170
PCNX1	8.69442750746837e-14	0.499587138796519	0.273	0.192	2.21334041057622e-09	male	PCNX1
FAM120A	9.26352595051061e-14	0.4566777026305	0.295	0.207	2.35821580122149e-09	male	FAM120A
LAMC1	9.7534171861736e-14	0.351737199401513	0.314	0.223	2.48292741308421e-09	male	LAMC1
TM2D3	1.09261166562039e-13	0.416403619489178	0.257	0.168	2.78146151716983e-09	male	TM2D3
NUTM2B-AS1	1.16142775541445e-13	0.445980504728641	0.25	0.165	2.95664663695857e-09	male	NUTM2B-AS1
ATXN2L	1.20728181496396e-13	0.378225896681699	0.297	0.209	3.07337731635377e-09	male	ATXN2L
TM9SF3	1.20865674075496e-13	0.313078536113134	0.47	0.38	3.0768774649399e-09	male	TM9SF3
RMI2	1.21066074757859e-13	0.296272055728791	0.351	0.255	3.08197906511083e-09	male	RMI2
PRKD1	1.22638782713282e-13	0.448971091107602	0.301	0.214	3.12201549153202e-09	male	PRKD1
SETD5	1.42413129203717e-13	0.352903919674222	0.424	0.336	3.62541103013903e-09	male	SETD5
SUPT6H	1.59929411124112e-13	0.299323943903581	0.399	0.307	4.07132301898651e-09	male	SUPT6H
GATA6	1.64178995634275e-13	0.33159582966738	0.418	0.324	4.17950469186173e-09	male	GATA6
AUTS2	1.77415885370406e-13	0.369930391863302	0.384	0.29	4.51647619387443e-09	male	AUTS2
MED6	1.80088355873353e-13	0.257510969538357	0.376	0.29	4.58450927546794e-09	male	MED6
ELK1	1.82138092391333e-13	0.382590373417723	0.272	0.184	4.63668941800617e-09	male	ELK1
SLC2A1	1.86361405830772e-13	0.436777773178793	0.28	0.192	4.74420230823396e-09	male	SLC2A1
NCBP3	1.94057012821963e-13	0.296465390850678	0.366	0.274	4.94010937540871e-09	male	NCBP3
LARP4	1.94241170122935e-13	0.38106988449296	0.29	0.205	4.94479746781956e-09	male	LARP4
PNPT1	2.35646898698458e-13	0.394584773070764	0.258	0.175	5.99886310016663e-09	male	PNPT1
IMPAD1	2.42754695939001e-13	0.28023582026545	0.469	0.375	6.17980629451916e-09	male	IMPAD1
KDM3B	2.99867685843799e-13	0.489355431748346	0.256	0.175	7.63373167852559e-09	male	KDM3B
LRPPRC	3.05243575829602e-13	0.315740124164329	0.472	0.376	7.77058570989418e-09	male	LRPPRC
VCL	3.54679820282e-13	0.456523001755256	0.267	0.185	9.02908418491888e-09	male	VCL
SPTBN1	4.01160085223401e-13	0.322409439315355	0.385	0.291	1.02123322895321e-08	male	SPTBN1
CASP8AP2	4.39178095470886e-13	0.397250685726474	0.267	0.184	1.11801567764023e-08	male	CASP8AP2
MEG8	4.41049500847751e-13	0.373119199690819	0.449	0.357	1.12277971430812e-08	male	MEG8
UBE4B	4.41335702544323e-13	0.264911404413307	0.337	0.245	1.12350829796708e-08	male	UBE4B
RPN1	4.4768545084828e-13	0.361169925855542	0.366	0.278	1.13967285222447e-08	male	RPN1
LMNB2	5.64069828074255e-13	0.277321462991454	0.277	0.189	1.43595256132863e-08	male	LMNB2
SUPT20H	5.65675674402328e-13	0.265601735686084	0.342	0.254	1.44004056432601e-08	male	SUPT20H
BCL10	5.75724613583725e-13	0.251625995462394	0.316	0.226	1.46562214880009e-08	male	BCL10
TTC19	5.97012868591887e-13	0.37190464275878	0.337	0.248	1.51981565957437e-08	male	TTC19
BLOC1S6	6.07184564851328e-13	0.269087248839926	0.364	0.273	1.54570974674203e-08	male	BLOC1S6
SMIM8	6.22096868209277e-13	0.306985046064602	0.352	0.26	1.58367199740036e-08	male	SMIM8
PKNOX1	6.56397659477741e-13	0.262229880069202	0.297	0.209	1.67099152173249e-08	male	PKNOX1
USP48	6.82093693893911e-13	0.261371427763179	0.388	0.292	1.73640591654573e-08	male	USP48
ZC3H18	6.82819602479557e-13	0.332332107812136	0.288	0.201	1.73825386203221e-08	male	ZC3H18
ZC3H7A	7.16859068445106e-13	0.280065914278799	0.265	0.181	1.82490813054071e-08	male	ZC3H7A
ARCN1	7.20752335410245e-13	0.294314766405751	0.372	0.286	1.83481922025386e-08	male	ARCN1
TARDBP	7.8245213607527e-13	0.252913392079393	0.39	0.299	1.99188840280682e-08	male	TARDBP
USP3	7.91602139882767e-13	0.273349559450648	0.33	0.245	2.01518156749956e-08	male	USP3
MTR	9.05720577859789e-13	0.40277527369574	0.308	0.222	2.30569287505767e-08	male	MTR
ISG20L2	9.67688385784048e-13	0.340986605495381	0.31	0.225	2.46344432369045e-08	male	ISG20L2
LUC7L2	1.05763899525468e-12	0.250240737417781	0.406	0.309	2.69243159021983e-08	male	LUC7L2
TUSC1	1.15825306811369e-12	0.268805306726693	0.264	0.18	2.94856483549702e-08	male	TUSC1
TAOK1	1.20847160873102e-12	0.368550898061744	0.277	0.193	3.07640617434656e-08	male	TAOK1
EFHD2	1.28552625742516e-12	0.28754337037687	0.376	0.285	3.27256419352724e-08	male	EFHD2
CHM	1.33124554206912e-12	0.319066704356256	0.309	0.219	3.38895177644537e-08	male	CHM
CD320	1.43430793757943e-12	0.294011433801963	0.47	0.37	3.65131771669597e-08	male	CD320
RRP1B	1.52335545988183e-12	0.300870213035575	0.379	0.292	3.87800599422118e-08	male	RRP1B
CDC27	1.55333323334547e-12	0.303700729858994	0.293	0.207	3.95432041212755e-08	male	CDC27
MARK3	1.5758919610569e-12	0.292881928461953	0.346	0.263	4.01174816526254e-08	male	MARK3
SKP2	1.83495043825258e-12	0.292121806565222	0.261	0.179	4.67123333065959e-08	male	SKP2
SFSWAP	1.89314401697179e-12	0.291869585764884	0.365	0.275	4.81937672400509e-08	male	SFSWAP
FLYWCH2	2.32149230359131e-12	0.262809215352802	0.406	0.317	5.9098229572524e-08	male	FLYWCH2
N4BP1	2.38574539448799e-12	0.26426249977437	0.298	0.216	6.07339205074807e-08	male	N4BP1
TMEM106B	2.39109197429744e-12	0.300653038694385	0.428	0.336	6.08700283896899e-08	male	TMEM106B
HNRNPLL	2.46972672272546e-12	0.320457826564127	0.269	0.187	6.28718331804221e-08	male	HNRNPLL
ICE2	2.66316240036197e-12	0.35837722919011	0.26	0.181	6.77961252260146e-08	male	ICE2
CORO1C	3.44874234201457e-12	0.296481049957917	0.282	0.201	8.77946338006649e-08	male	CORO1C
OSBPL8	4.38302327669168e-12	0.28880345517181	0.295	0.21	1.1157862355474e-07	male	OSBPL8
INTS3	4.68943867752524e-12	0.385414574820763	0.258	0.179	1.1937904041376e-07	male	INTS3
CPB1	4.69097155276826e-12	0.305157630098931	0.262	0.176	1.19418062818822e-07	male	CPB1
FAM172A	5.41195164466238e-12	0.329888333944598	0.272	0.192	1.3777205301817e-07	male	FAM172A
ZNF618	5.4531961204066e-12	0.258320091530907	0.311	0.225	1.38822013637191e-07	male	ZNF618
ZNF609	5.90081613870169e-12	0.374101574678916	0.283	0.203	1.50217076442929e-07	male	ZNF609
RNF216	6.40227796452569e-12	0.403237783201961	0.263	0.185	1.62982790142931e-07	male	RNF216
ZNF32	7.01808411958276e-12	0.26687907678672	0.399	0.314	1.78659367432218e-07	male	ZNF32
DNAJB14	8.12008384508189e-12	0.261449155689393	0.384	0.299	2.0671297444425e-07	male	DNAJB14
STRA6	8.60923833155831e-12	0.291466410019964	0.369	0.278	2.1916538020648e-07	male	STRA6
RBM28	8.90500557585355e-12	0.273444387142845	0.335	0.251	2.26694726944504e-07	male	RBM28
TJP1	9.64686754293116e-12	0.294520708819031	0.308	0.224	2.45580307040399e-07	male	TJP1
HRC	9.81820280593243e-12	0.388678554608091	0.294	0.216	2.49941988830622e-07	male	HRC
PRRC2A	1.51875891884519e-11	0.353684921823235	0.361	0.276	3.8663045797042e-07	male	PRRC2A
ATP2A2	1.62343386247919e-11	0.265612054379231	0.399	0.315	4.13277558371327e-07	male	ATP2A2
COL11A1	1.6636163264729e-11	0.380231718327109	0.266	0.187	4.23506808230207e-07	male	COL11A1
MED13	1.69261428588457e-11	0.348196868943679	0.259	0.183	4.30888818757635e-07	male	MED13
PELP1	1.77365140538518e-11	0.349729268185771	0.289	0.212	4.51518438268906e-07	male	PELP1
SPAG9	1.79900048984182e-11	0.423100851573072	0.266	0.192	4.57971554699032e-07	male	SPAG9
PPM1K	1.83146316442556e-11	0.39246423395414	0.253	0.177	4.66235577767815e-07	male	PPM1K
ZHX1	1.8367091336561e-11	0.309587115516308	0.307	0.226	4.67571044154832e-07	male	ZHX1
ZNF397	1.9330551797694e-11	0.449145695401721	0.262	0.187	4.92097857113897e-07	male	ZNF397
IQGAP1	2.00435794958276e-11	0.337540946533675	0.296	0.216	5.10249403225283e-07	male	IQGAP1
PDZRN3	2.19587037672281e-11	0.431365091838824	0.257	0.179	5.59002721802326e-07	male	PDZRN3
TMEM165	2.32475727560714e-11	0.305187035025673	0.382	0.297	5.9181345965131e-07	male	TMEM165
C6orf62	2.40991373771836e-11	0.294705743790851	0.29	0.209	6.13491740210964e-07	male	C6orf62
DCAF10	2.60087262580933e-11	0.329273412982909	0.262	0.182	6.6210414435228e-07	male	DCAF10
GOLIM4	2.61449884013586e-11	0.384941282450888	0.27	0.192	6.65572969733385e-07	male	GOLIM4
SYNRG	2.77947752959956e-11	0.355328119353546	0.274	0.196	7.07571594710161e-07	male	SYNRG
PRKAR2A	2.84101250115833e-11	0.276332386392519	0.277	0.197	7.23236552419877e-07	male	PRKAR2A
AASDH	2.89222789141826e-11	0.271198511916805	0.277	0.2	7.36274454318347e-07	male	AASDH
FAM161A	2.97614054719376e-11	0.267257358479819	0.307	0.223	7.57636099099116e-07	male	FAM161A
PTGFRN	2.98044010969081e-11	0.432669817614744	0.301	0.222	7.58730638723989e-07	male	PTGFRN
DIDO1	3.52287191267047e-11	0.349428487069464	0.259	0.184	8.96817502808522e-07	male	DIDO1
SMC6	3.63743116655001e-11	0.434425990519786	0.25	0.175	9.25980852068636e-07	male	SMC6
CEP350	3.87451256008585e-11	0.38123489924172	0.271	0.198	9.86334662421055e-07	male	CEP350
DPF2	4.07679599761742e-11	0.345272230345351	0.274	0.195	1.03782995711347e-06	male	DPF2
EMP2	4.45354211082147e-11	0.259678037801211	0.368	0.286	1.13373821515182e-06	male	EMP2
CDC42BPB	4.51533654863503e-11	0.323873012913269	0.265	0.19	1.14946922518602e-06	male	CDC42BPB
CDK11B	4.55819618716767e-11	0.354084078575061	0.266	0.191	1.16038000336727e-06	male	CDK11B
FTX	5.01917006114379e-11	0.328406053801447	0.345	0.265	1.27773012246537e-06	male	FTX
CCDC47	5.47873612735959e-11	0.290037891101119	0.407	0.326	1.39472185594193e-06	male	CCDC47
CREB1	6.22974357104139e-11	0.27594484851651	0.313	0.233	1.58590582088001e-06	male	CREB1
CTR9	6.60199805268406e-11	0.272117276842472	0.353	0.272	1.68067064427178e-06	male	CTR9
TNRC6A	6.62654722731763e-11	0.250404516139881	0.411	0.327	1.68692012765825e-06	male	TNRC6A
ZNF280D	7.25804284006857e-11	0.392281481068369	0.253	0.177	1.84767996579626e-06	male	ZNF280D
NCKAP1	7.48848651196702e-11	0.396290154800213	0.274	0.202	1.90634401135144e-06	male	NCKAP1
ZFYVE16	7.72320148533819e-11	0.270106117253036	0.363	0.282	1.96609540212254e-06	male	ZFYVE16
PRR14L	7.97506864857323e-11	0.337108633856069	0.257	0.186	2.03021322586729e-06	male	PRR14L
FAM53C	8.79901309719747e-11	0.265980623214703	0.319	0.234	2.23996476415356e-06	male	FAM53C
CREBZF	9.28623721259932e-11	0.291505463938655	0.338	0.262	2.36399740721141e-06	male	CREBZF
MBTPS1	1.01275838322796e-10	0.277063066183939	0.337	0.255	2.57817901618341e-06	male	MBTPS1
ESCO1	1.06486120075644e-10	0.330797503753488	0.315	0.239	2.71081715876568e-06	male	ESCO1
PNMA3	1.2689067995641e-10	0.322582249158906	0.304	0.227	3.23025603965032e-06	male	PNMA3
NRCAM	1.32663174768773e-10	0.296124762466643	0.332	0.253	3.37720644008865e-06	male	NRCAM
MAML3	1.41195744230691e-10	0.339675396706012	0.28	0.204	3.59442006088069e-06	male	MAML3
EXT1	1.53389876444594e-10	0.313702935542662	0.293	0.216	3.90484608465003e-06	male	EXT1
ETV1	1.63307134270191e-10	0.374923169791118	0.287	0.211	4.15730971711626e-06	male	ETV1
EXTL3	1.6935695188845e-10	0.37603032481711	0.251	0.175	4.31131992422426e-06	male	EXTL3
WDR34	1.98355645958954e-10	0.295619068218192	0.251	0.179	5.0495396791771e-06	male	WDR34
MDM4	2.066581522998e-10	0.337931250288587	0.355	0.282	5.260896583096e-06	male	MDM4
TLK2	2.28289291688704e-10	0.310108463366273	0.285	0.212	5.81156049851934e-06	male	TLK2
UBN1	2.39852717038484e-10	0.301301282558723	0.338	0.265	6.1059306176487e-06	male	UBN1
MGA	2.55380498519973e-10	0.340718764895434	0.264	0.191	6.50122135082294e-06	male	MGA
RPRD2	2.58502654169251e-10	0.453777269044373	0.251	0.183	6.58070206718661e-06	male	RPRD2
UBXN7	3.44255750329414e-10	0.282153418647956	0.322	0.247	8.76371863613588e-06	male	UBXN7
GPATCH2	4.0647245445692e-10	0.252395539367896	0.401	0.327	1.03475692731098e-05	male	GPATCH2
LRPAP1	4.16308469246272e-10	0.257170585281541	0.464	0.387	1.05979647016023e-05	male	LRPAP1
BRWD1	4.17354858069767e-10	0.354151110086992	0.317	0.241	1.06246026218821e-05	male	BRWD1
ZNF430	4.89650679002548e-10	0.370885498321264	0.271	0.198	1.24650373353679e-05	male	ZNF430
AFDN	5.44734431465727e-10	0.273471351388587	0.278	0.205	1.3867304421823e-05	male	AFDN
CREBBP	6.18140234028433e-10	0.321460675399845	0.26	0.188	1.57359959376618e-05	male	CREBBP
MIB1	6.343847144757e-10	0.28505319089895	0.264	0.194	1.61495316764079e-05	male	MIB1
UBQLN1	7.93822669373169e-10	0.268438718170461	0.281	0.208	2.02083436942328e-05	male	UBQLN1
FLNA	8.67928451078098e-10	0.350311437843993	0.288	0.214	2.20948545790952e-05	male	FLNA
ROBO1	1.00966775726858e-09	0.322702529307586	0.289	0.219	2.57031120967861e-05	male	ROBO1
MAP3K5	1.01948706342089e-09	0.376924666561693	0.28	0.212	2.59530821735056e-05	male	MAP3K5
PCOLCE	1.19562939573038e-09	0.278067192590782	0.256	0.182	3.04371375271084e-05	male	PCOLCE
ANKLE2	1.53542262866131e-09	0.375453961899995	0.293	0.224	3.9087253857831e-05	male	ANKLE2
ERBIN	2.3466595680599e-09	0.296868574660822	0.289	0.217	5.9738912624101e-05	male	ERBIN
IKZF4	2.53829711272376e-09	0.338541528152575	0.259	0.19	6.46174295986086e-05	male	IKZF4
DNAJC10	2.65844535694602e-09	0.323470293321623	0.264	0.196	6.76760434517748e-05	male	DNAJC10
VMA21	2.74635326145997e-09	0.252162666381359	0.34	0.268	6.99139149769864e-05	male	VMA21
RNF20	2.75127175150431e-09	0.269317390855986	0.255	0.187	7.00391249780452e-05	male	RNF20
ZNF652	2.9298275308486e-09	0.268930718310596	0.263	0.196	7.45846194528129e-05	male	ZNF652
NFAT5	3.14085868730865e-09	0.371269052222799	0.26	0.194	7.99568396028164e-05	male	NFAT5
MTREX	3.27054230335335e-09	0.299752898992299	0.261	0.191	8.32581954164662e-05	male	MTREX
MIR99AHG	5.0997183936628e-09	0.28185329856277	0.313	0.243	0.000129823531147474	male	MIR99AHG
RBM47	6.34863863476832e-09	0.334728749999246	0.29	0.226	0.000161617293725297	male	RBM47
TBC1D4	9.22666525902150e-09	0.306668080598035	0.274	0.206	0.00023488321749891	male	TBC1D4
DDX39B	1.10194783144064e-08	0.27362328746934	0.338	0.273	0.000280522859449843	male	DDX39B
AP3B1	1.25496258806478e-08	0.287121587149204	0.277	0.213	0.00031947582604365	male	AP3B1
MAPK1	1.58321806668749e-08	0.273379401896193	0.294	0.226	0.000403039823236635	male	MAPK1
CYP20A1	2.05568847621409e-08	0.259772458701494	0.358	0.297	0.00052331661538982	male	CYP20A1
CBR4	2.46286415059409e-08	0.281411967318251	0.25	0.19	0.000626971326816737	male	CBR4
NHLRC3	4.17770104968581e-08	0.253913739704645	0.333	0.266	0.00106351735621852	male	NHLRC3
MUM1	4.47765151071523e-08	0.275857958067867	0.354	0.286	0.00113987574508278	male	MUM1
PCF11	5.34334260807729e-08	0.27496938902484	0.271	0.206	0.00136025472773824	male	PCF11
NR2F2-AS1	6.24659014199148e-08	0.354904224214121	0.254	0.189	0.00159019445244677	male	NR2F2-AS1
DZIP3	8.30442366453437e-08	0.32363317923202	0.336	0.278	0.00211405713228051	male	DZIP3
GDF11	1.34468454150514e-07	0.267010704332262	0.282	0.217	0.00342316343730964	male	GDF11
CPEB4	1.40761689896199e-07	0.284654505441757	0.254	0.199	0.00358337033968754	male	CPEB4
AHI1	2.18139492511153e-07	0.297686274974774	0.277	0.218	0.00555317706085641	male	AHI1
STAM	2.73484597289728e-07	0.302471895686534	0.287	0.231	0.00696209739320459	male	STAM
LIMA1	5.95268088823149e-07	0.274715421380973	0.3	0.243	0.0151537397371709	male	LIMA1
PRCP	7.34053857703709e-07	0.26328565451496	0.285	0.229	0.0186868090555633	male	PRCP
CLSTN1	8.41921378124279e-07	0.263063744924246	0.351	0.294	0.0214327925229098	male	CLSTN1
KIAA2026	1.0383024767003e-06	0.311472542124654	0.262	0.209	0.0264320661493595	male	KIAA2026
NFATC2IP	1.3074546807922e-05	0.28866930197397	0.252	0.205	0.332838738089271	male	NFATC2IP
ODR4	1.47523426964311e-05	0.289289602572367	0.278	0.231	0.375550388023047	male	ODR4
ZFC3H1	0.000108978345580996	0.260460626554991	0.25	0.209	1	male	ZFC3H1
SCARB2	0.00049994152191032	0.278299847235744	0.254	0.216	1	male	SCARB2
