# Supplementary material for: A spatiotemporal steroidogenic regulatory network in human fetal adrenal glands and gonads
Source: Front Endocrinol (Lausanne). 2022 Nov 17;13:1036517. doi: 10.3389/fendo.2022.1036517 (PMC9713933; doi:10.3389/fendo.2022.1036517)
Supplement: Supplementary file 15 [file Table_8.csv]

	p_val	avg_log2FC	pct.1	pct.2	p_val_adj	cluster	gene
XIST	8.90E-185	5.497829486	0.534	0	2.26E-180	female	XIST
RPL36	4.16E-81	0.983878484	0.986	0.946	1.06E-76	female	RPL36
RPS28	1.45E-80	1.018293754	0.97	0.928	3.70E-76	female	RPS28
RPL37	2.04E-80	1.108815255	0.98	0.928	5.18E-76	female	RPL37
RPL37A	9.48E-77	0.946155754	0.983	0.946	2.41E-72	female	RPL37A
ATP5F1E	7.34E-75	1.070745575	0.963	0.895	1.87E-70	female	ATP5F1E
RPS27	6.16E-73	1.015358397	0.973	0.916	1.57E-68	female	RPS27
RPL39	3.13E-66	0.918390762	0.98	0.946	7.98E-62	female	RPL39
MIF	1.06E-60	1.628068563	0.922	0.756	2.70E-56	female	MIF
RPL38	8.60E-53	1.004851959	0.922	0.823	2.19E-48	female	RPL38
GSTT2B	6.65E-50	2.223668126	0.618	0.208	1.69E-45	female	GSTT2B
RPS29	6.51E-44	0.725398023	0.946	0.909	1.66E-39	female	RPS29
RPL27A	1.79E-42	0.713584138	0.943	0.909	4.56E-38	female	RPL27A
BNIP3	9.75E-42	1.60242304	0.713	0.398	2.48E-37	female	BNIP3
PAM16	1.58E-41	1.95586198	0.267	0.038	4.01E-37	female	PAM16
RPL35A	3.59E-41	0.589863459	0.953	0.941	9.14E-37	female	RPL35A
ELP1	1.99E-40	2.1816049	0.53	0.187	5.08E-36	female	ELP1
COX7C	4.50E-39	0.709386622	0.909	0.87	1.14E-34	female	COX7C
RPL30	1.56E-38	0.55523214	0.98	0.962	3.96E-34	female	RPL30
RPL35	1.44E-37	0.630686942	0.97	0.925	3.66E-33	female	RPL35
RPL31	6.61E-36	0.817274393	0.916	0.802	1.68E-31	female	RPL31
RPL34	1.18E-35	0.567379021	0.943	0.953	3.01E-31	female	RPL34
RPS17	2.46E-35	1.192547185	0.791	0.514	6.25E-31	female	RPS17
RPL22	3.18E-32	0.524089692	0.939	0.919	8.10E-28	female	RPL22
COX7B	5.92E-32	0.892586703	0.858	0.694	1.51E-27	female	COX7B
ROMO1	3.47E-31	0.885308963	0.831	0.626	8.84E-27	female	ROMO1
PDK1	4.60E-31	1.339452436	0.264	0.053	1.17E-26	female	PDK1
SEC61G	1.34E-30	0.945199126	0.855	0.751	3.41E-26	female	SEC61G
IGF2.1	2.19E-30	1.430784948	0.608	0.302	5.57E-26	female	IGF2.1
SLIRP	4.31E-30	1.093142976	0.77	0.533	1.10E-25	female	SLIRP
MT-ND3	2.78E-29	1.063615612	0.973	0.837	7.08E-25	female	MT-ND3
ATP5MD	5.23E-29	0.893634313	0.889	0.772	1.33E-24	female	ATP5MD
TOMM7	6.90E-29	0.873435269	0.861	0.776	1.76E-24	female	TOMM7
UBL5	1.73E-28	0.851987578	0.899	0.767	4.40E-24	female	UBL5
RPL27	3.69E-28	0.505708046	0.939	0.908	9.39E-24	female	RPL27
MT-ND4L	5.24E-27	1.519236925	0.669	0.474	1.33E-22	female	MT-ND4L
TMA7	5.29E-27	0.667848617	0.895	0.827	1.35E-22	female	TMA7
ATP5ME	2.16E-26	0.766428338	0.868	0.769	5.49E-22	female	ATP5ME
HBA1	1.08E-25	1.581798159	0.52	0.223	2.75E-21	female	HBA1
RPS24	1.20E-25	0.436265074	0.973	0.976	3.06E-21	female	RPS24
RPLP2	1.44E-25	0.490242266	0.946	0.918	3.66E-21	female	RPLP2
COX17	3.92E-25	0.969418048	0.753	0.498	9.98E-21	female	COX17
RPL32	6.62E-25	0.401859251	0.973	0.976	1.68E-20	female	RPL32
MT-ATP8	7.67E-25	1.675477493	0.331	0.109	1.95E-20	female	MT-ATP8
NDUFB1	1.00E-24	0.879860049	0.794	0.582	2.55E-20	female	NDUFB1
GLRX	1.49E-24	1.186695118	0.537	0.249	3.80E-20	female	GLRX
HBG2	1.84E-24	1.849463722	0.642	0.318	4.67E-20	female	HBG2
MRPL33	8.64E-24	0.793823165	0.841	0.692	2.20E-19	female	MRPL33
OST4	9.96E-24	0.580985691	0.882	0.806	2.54E-19	female	OST4
COMMD6	1.33E-23	0.728153373	0.841	0.742	3.38E-19	female	COMMD6
RPL21	5.09E-23	0.394423765	0.97	0.955	1.30E-18	female	RPL21
TOMM5	7.82E-23	1.018871573	0.476	0.21	1.99E-18	female	TOMM5
NDUFA1	8.58E-23	0.79281409	0.804	0.625	2.19E-18	female	NDUFA1
UQCRQ	1.26E-22	0.691455926	0.865	0.774	3.22E-18	female	UQCRQ
NDUFS5	2.11E-22	0.600282128	0.865	0.773	5.37E-18	female	NDUFS5
COX7A2	1.36E-21	0.648607438	0.868	0.779	3.47E-17	female	COX7A2
COL1A1	1.73E-21	1.159004148	0.375	0.136	4.40E-17	female	COL1A1
NDUFB4	1.98E-21	0.846768655	0.841	0.705	5.05E-17	female	NDUFB4
NDUFC1	4.50E-21	0.738163466	0.807	0.664	1.15E-16	female	NDUFC1
FAM162A	4.80E-21	0.825174539	0.699	0.418	1.22E-16	female	FAM162A
RPL17	9.33E-21	0.868118529	0.726	0.488	2.37E-16	female	RPL17
NDUFA3	2.41E-20	0.882546849	0.693	0.451	6.14E-16	female	NDUFA3
COX6C	2.14E-19	0.55647482	0.865	0.803	5.45E-15	female	COX6C
KRTCAP2	2.34E-19	1.037366105	0.591	0.352	5.96E-15	female	KRTCAP2
RPS25	4.43E-19	0.373408411	0.936	0.939	1.13E-14	female	RPS25
BNIP3L	9.25E-19	0.938476493	0.51	0.266	2.36E-14	female	BNIP3L
RPS19	9.31E-19	0.368360126	0.956	0.962	2.37E-14	female	RPS19
RPL28	2.22E-18	0.296634924	0.98	0.976	5.66E-14	female	RPL28
RPS15	5.98E-18	0.317102973	0.966	0.962	1.52E-13	female	RPS15
RPS4X	7.01E-18	0.36165709	0.976	0.967	1.79E-13	female	RPS4X
LDHA	7.19E-18	0.524346209	0.885	0.813	1.83E-13	female	LDHA
UQCRB	8.58E-18	0.58066195	0.861	0.809	2.19E-13	female	UQCRB
SEM1	1.12E-17	0.634156719	0.797	0.645	2.85E-13	female	SEM1
DDIT4	1.37E-17	0.951286168	0.588	0.34	3.49E-13	female	DDIT4
COPS9	2.01E-17	0.584263113	0.757	0.57	5.11E-13	female	COPS9
COL4A2	5.06E-17	1.644292061	0.429	0.216	1.29E-12	female	COL4A2
TMSB4X	6.45E-17	0.669433545	0.889	0.68	1.64E-12	female	TMSB4X
ATP5MF	6.87E-17	0.512891781	0.841	0.726	1.75E-12	female	ATP5MF
LGALS1	7.03E-17	1.138023724	0.392	0.171	1.79E-12	female	LGALS1
TMEM258	2.21E-16	0.615600024	0.787	0.661	5.63E-12	female	TMEM258
ATP5MPL	2.70E-16	0.460479043	0.889	0.813	6.89E-12	female	ATP5MPL
RPS26	4.43E-16	0.527508043	0.939	0.919	1.13E-11	female	RPS26
TMSB10	1.64E-15	0.602940539	0.936	0.86	4.18E-11	female	TMSB10
IGFBP5	1.65E-15	1.272043859	0.385	0.179	4.20E-11	female	IGFBP5
COL3A1	3.83E-15	1.079099981	0.473	0.251	9.75E-11	female	COL3A1
C8orf59	6.04E-15	0.584981144	0.672	0.48	1.54E-10	female	C8orf59
MGST1	9.77E-15	1.031526548	0.75	0.56	2.49E-10	female	MGST1
POLR2L	1.54E-14	0.580141299	0.821	0.692	3.91E-10	female	POLR2L
QPCT	1.89E-14	0.892598521	0.307	0.131	4.81E-10	female	QPCT
RPS15A	2.10E-14	0.321782645	0.966	0.954	5.34E-10	female	RPS15A
SNHG25	2.67E-14	1.11766987	0.358	0.167	6.79E-10	female	SNHG25
RPS23	3.14E-14	0.27674101	0.976	0.985	8.00E-10	female	RPS23
UBA52	3.46E-14	0.325674326	0.926	0.905	8.82E-10	female	UBA52
RPS8	7.64E-14	0.255707322	0.953	0.976	1.94E-09	female	RPS8
COL1A2	9.13E-14	1.005751897	0.541	0.32	2.32E-09	female	COL1A2
HSD3B2	9.48E-14	1.377543332	0.264	0.107	2.41E-09	female	HSD3B2
NDUFA4	1.10E-13	0.414601444	0.872	0.87	2.81E-09	female	NDUFA4
RPL22L1	1.16E-13	0.604359325	0.74	0.578	2.94E-09	female	RPL22L1
MEF2C	1.45E-13	0.985289029	0.635	0.464	3.70E-09	female	MEF2C
IFI27L2	1.46E-13	0.715921816	0.686	0.506	3.71E-09	female	IFI27L2
UQCR10	1.49E-13	0.450717162	0.892	0.847	3.80E-09	female	UQCR10
SMIM37	1.51E-12	0.998788548	0.432	0.233	3.84E-08	female	SMIM37
RPS13	2.48E-12	0.26186006	0.949	0.954	6.32E-08	female	RPS13
RPL18A	5.64E-12	0.265764191	0.953	0.963	1.43E-07	female	RPL18A
ZNF292	7.26E-12	1.114035823	0.497	0.334	1.85E-07	female	ZNF292
COX20	1.03E-11	0.679657399	0.709	0.519	2.61E-07	female	COX20
HSPE1	1.45E-11	0.824577034	0.949	0.954	3.70E-07	female	HSPE1
ATP5MG	1.91E-11	0.368608386	0.858	0.837	4.87E-07	female	ATP5MG
C2orf74	2.12E-11	0.738536858	0.314	0.155	5.39E-07	female	C2orf74
ZSCAN16-AS1	2.37E-11	0.74979746	0.443	0.254	6.03E-07	female	ZSCAN16-AS1
ZRANB2	2.37E-11	0.789082649	0.608	0.426	6.03E-07	female	ZRANB2
P4HA1	2.46E-11	1.240719196	0.436	0.269	6.25E-07	female	P4HA1
BOLA3	3.61E-11	0.545038835	0.645	0.455	9.19E-07	female	BOLA3
RPS27L	4.01E-11	0.552280252	0.811	0.677	1.02E-06	female	RPS27L
NDUFB3	5.21E-11	0.496980669	0.777	0.634	1.33E-06	female	NDUFB3
SNRPF	6.55E-11	0.584300485	0.743	0.617	1.67E-06	female	SNRPF
NDUFA2	6.96E-11	0.523089635	0.784	0.661	1.77E-06	female	NDUFA2
SMIM26	8.52E-11	0.482269094	0.699	0.569	2.17E-06	female	SMIM26
RPS21	8.67E-11	0.435889691	0.851	0.783	2.21E-06	female	RPS21
GNG11	1.82E-10	1.18140857	0.372	0.203	4.63E-06	female	GNG11
VIM	2.20E-10	0.717563225	0.581	0.373	5.59E-06	female	VIM
GSTM3	2.89E-10	0.657225944	0.422	0.237	7.35E-06	female	GSTM3
MRPL23	3.34E-10	0.705146392	0.429	0.249	8.49E-06	female	MRPL23
ZFAS1	4.80E-10	0.519437673	0.818	0.707	1.22E-05	female	ZFAS1
NDUFAF2	1.28E-09	0.911833903	0.345	0.19	3.25E-05	female	NDUFAF2
TCEA1	1.31E-09	0.437764421	0.601	0.427	3.35E-05	female	TCEA1
SNHG19	1.33E-09	0.792902697	0.291	0.14	3.39E-05	female	SNHG19
TPM4	1.64E-09	0.740268843	0.392	0.234	4.18E-05	female	TPM4
C3orf58	1.75E-09	0.653811779	0.328	0.171	4.45E-05	female	C3orf58
FARP1	2.20E-09	0.79001861	0.547	0.372	5.61E-05	female	FARP1
RNMT	2.30E-09	0.548600817	0.52	0.342	5.86E-05	female	RNMT
SLC25A6	3.70E-09	0.347473993	0.845	0.818	9.43E-05	female	SLC25A6
CYP11B1	3.79E-09	1.734047771	0.483	0.32	9.65E-05	female	CYP11B1
TIMM8B	3.88E-09	0.461554599	0.838	0.773	9.88E-05	female	TIMM8B
ATOX1	4.05E-09	0.445279004	0.689	0.515	0.000103024	female	ATOX1
NDUFV3	4.47E-09	0.600135083	0.514	0.347	0.000113841	female	NDUFV3
NOP10	4.95E-09	0.497984012	0.767	0.652	0.000126131	female	NOP10
NDUFA12	8.07E-09	0.368896446	0.77	0.646	0.000205339	female	NDUFA12
DPM3	9.28E-09	0.602883974	0.436	0.276	0.000236323	female	DPM3
COX16	1.13E-08	0.499424447	0.26	0.125	0.000287591	female	COX16
MRPL52	1.53E-08	0.37386602	0.605	0.435	0.000389748	female	MRPL52
ATP5IF1	1.67E-08	0.346505518	0.824	0.781	0.000425846	female	ATP5IF1
ARRDC3	1.90E-08	0.784477692	0.426	0.272	0.000483566	female	ARRDC3
JPX	1.92E-08	0.55238693	0.52	0.364	0.000490035	female	JPX
C4orf3	1.95E-08	0.374466962	0.733	0.65	0.000497244	female	C4orf3
PNPLA4	2.77E-08	0.490506607	0.294	0.154	0.000705942	female	PNPLA4
GLRX2	2.99E-08	0.426229862	0.419	0.263	0.000761601	female	GLRX2
VEGFA	3.06E-08	1.008170222	0.385	0.244	0.000778432	female	VEGFA
PIN4	4.71E-08	0.469212596	0.49	0.317	0.001198973	female	PIN4
SOAT1	6.01E-08	0.817435971	0.517	0.36	0.001529637	female	SOAT1
GRB14	7.65E-08	0.732391085	0.517	0.377	0.001947538	female	GRB14
COX6B1	1.11E-07	0.4014647	0.801	0.723	0.002816014	female	COX6B1
SEPT11	1.38E-07	0.975220945	0.257	0.136	0.003521302	female	SEPT11
EGLN1	1.39E-07	0.62729903	0.314	0.182	0.003534663	female	EGLN1
NAA38	2.00E-07	0.366883613	0.777	0.681	0.005097227	female	NAA38
DCN	2.10E-07	1.125325167	0.351	0.218	0.005348474	female	DCN
POMC	2.16E-07	0.746074853	0.399	0.263	0.0054945	female	POMC
HIST1H4C	2.30E-07	0.644471222	0.429	0.279	0.005856181	female	HIST1H4C
CPE	2.46E-07	0.670940642	0.399	0.249	0.006271754	female	CPE
TIMM10	3.46E-07	0.53179423	0.432	0.276	0.008810304	female	TIMM10
ITGA1	4.42E-07	0.773244245	0.463	0.313	0.011239346	female	ITGA1
ALDH3A2	5.58E-07	1.079754254	0.409	0.272	0.014207154	female	ALDH3A2
TXNDC17	5.88E-07	0.360784073	0.757	0.65	0.014962949	female	TXNDC17
ARHGAP18	6.23E-07	0.700709108	0.554	0.41	0.015855915	female	ARHGAP18
SMIM4	6.46E-07	0.318345411	0.426	0.278	0.016439136	female	SMIM4
DDX3X	6.68E-07	0.834520992	0.544	0.395	0.017002799	female	DDX3X
CHCHD1	7.31E-07	0.335406457	0.693	0.548	0.018617495	female	CHCHD1
CMC1	7.78E-07	0.358630208	0.432	0.286	0.019793213	female	CMC1
NDUFB6	7.86E-07	0.385091796	0.608	0.446	0.020001364	female	NDUFB6
SNHG9	7.88E-07	0.510527353	0.25	0.139	0.020049635	female	SNHG9
COL15A1	8.75E-07	0.499902023	0.49	0.343	0.022267191	female	COL15A1
UQCC2	9.13E-07	0.288606898	0.733	0.574	0.023235758	female	UQCC2
SNRPG	9.80E-07	0.352750804	0.764	0.672	0.024939616	female	SNRPG
CAST	1.07E-06	0.320561807	0.304	0.172	0.02713498	female	CAST
DNAJC15	1.09E-06	0.395349033	0.659	0.515	0.027764886	female	DNAJC15
MRPS36	1.22E-06	0.338097004	0.659	0.487	0.031049354	female	MRPS36
PET100	1.28E-06	0.526796753	0.497	0.352	0.032524715	female	PET100
ZDHHC2	1.33E-06	0.555452508	0.264	0.147	0.033798928	female	ZDHHC2
SREK1IP1	1.43E-06	0.732662819	0.389	0.256	0.036438247	female	SREK1IP1
APOC1	1.46E-06	0.672151733	0.652	0.514	0.037235783	female	APOC1
RND3	1.55E-06	0.613988734	0.517	0.381	0.039446738	female	RND3
SYMPK	1.60E-06	0.442386283	0.426	0.283	0.040837096	female	SYMPK
LRP12	1.70E-06	0.610891146	0.331	0.205	0.043367027	female	LRP12
PCBP2	2.25E-06	0.363776661	0.78	0.674	0.057262947	female	PCBP2
IMMP1L	2.27E-06	0.602624876	0.348	0.222	0.057728629	female	IMMP1L
CHCHD5	2.30E-06	0.374769892	0.584	0.446	0.058556681	female	CHCHD5
SPCS3	2.55E-06	0.68097237	0.355	0.228	0.064840394	female	SPCS3
CYP21A2	2.78E-06	0.423307615	0.348	0.214	0.070779937	female	CYP21A2
SAT1	2.82E-06	0.772985271	0.405	0.266	0.071818871	female	SAT1
ITGB1	2.88E-06	0.701470197	0.591	0.487	0.073273766	female	ITGB1
PGK1	2.98E-06	0.355582295	0.78	0.661	0.075964496	female	PGK1
RPL26L1	3.11E-06	0.477637818	0.595	0.465	0.079046307	female	RPL26L1
DENR	3.97E-06	0.398532618	0.483	0.331	0.100955592	female	DENR
VSNL1	5.04E-06	0.467489876	0.297	0.177	0.128229355	female	VSNL1
COX8A	5.78E-06	0.297545485	0.848	0.774	0.147258821	female	COX8A
PFDN4	5.92E-06	0.367714783	0.547	0.398	0.150657123	female	PFDN4
GNG5	6.44E-06	0.261801667	0.828	0.751	0.163869905	female	GNG5
SNRPE	6.47E-06	0.266245144	0.77	0.673	0.164650297	female	SNRPE
DCP2	6.74E-06	0.520072505	0.409	0.274	0.171494122	female	DCP2
HIBCH	6.76E-06	0.395651122	0.568	0.427	0.172172009	female	HIBCH
NOL7	7.06E-06	0.343751489	0.652	0.52	0.179662835	female	NOL7
LSM8	7.37E-06	0.26492859	0.642	0.492	0.187536756	female	LSM8
CLK1	7.76E-06	0.92172681	0.378	0.253	0.197569954	female	CLK1
USP15	7.88E-06	0.621401997	0.284	0.172	0.200535505	female	USP15
ZNF302	8.29E-06	0.365147558	0.351	0.228	0.211156526	female	ZNF302
SNAPC1	9.11E-06	0.756724889	0.264	0.159	0.232017591	female	SNAPC1
SLF2	9.37E-06	0.629011786	0.453	0.326	0.238624645	female	SLF2
TCEAL4	9.60E-06	0.276726143	0.672	0.548	0.244507535	female	TCEAL4
NDUFS6	9.94E-06	0.331012512	0.801	0.677	0.253082497	female	NDUFS6
RFC1	1.03E-05	0.354303776	0.497	0.368	0.261454172	female	RFC1
MICU3	1.05E-05	0.706158521	0.321	0.205	0.268353174	female	MICU3
SLC16A7	1.06E-05	0.691738713	0.277	0.169	0.269370772	female	SLC16A7
COA5	1.24E-05	0.367617829	0.429	0.302	0.315768073	female	COA5
GCHFR	1.45E-05	0.406791521	0.314	0.192	0.368255476	female	GCHFR
ZCRB1	1.48E-05	0.435319675	0.537	0.414	0.376586383	female	ZCRB1
POLR2I	1.48E-05	0.329245149	0.618	0.463	0.376712516	female	POLR2I
TFDP2	1.56E-05	0.441104131	0.497	0.37	0.397371049	female	TFDP2
PRKACA	1.58E-05	0.339088723	0.52	0.374	0.401665083	female	PRKACA
MT-ND6	1.73E-05	1.04018956	0.459	0.373	0.440556828	female	MT-ND6
IL6ST	1.77E-05	1.038155749	0.267	0.162	0.449337006	female	IL6ST
CWC15	2.02E-05	0.359956731	0.598	0.474	0.514696775	female	CWC15
ACYP1	2.40E-05	0.415458645	0.301	0.185	0.609831487	female	ACYP1
SYNE1	2.40E-05	0.759911486	0.446	0.321	0.611877443	female	SYNE1
ZNF330	2.70E-05	0.957864871	0.294	0.193	0.686119676	female	ZNF330
MME	2.96E-05	0.473124885	0.385	0.26	0.75294756	female	MME
SEC62	2.96E-05	0.3759026	0.709	0.614	0.753462791	female	SEC62
GMFB	3.05E-05	0.621922421	0.304	0.194	0.776640961	female	GMFB
STK17B	3.42E-05	0.477555972	0.419	0.29	0.870235883	female	STK17B
NDUFS4	3.43E-05	0.266028335	0.669	0.553	0.87333464	female	NDUFS4
FAM166B	3.56E-05	0.419865336	0.524	0.377	0.906478533	female	FAM166B
ETV5	3.96E-05	0.479498654	0.318	0.206	1	female	ETV5
B2M	4.33E-05	0.414545958	0.814	0.719	1	female	B2M
SMIM10L2A	4.33E-05	0.591660697	0.304	0.193	1	female	SMIM10L2A
RPS20	4.44E-05	0.255138452	0.892	0.832	1	female	RPS20
DDX50	4.49E-05	0.364567062	0.328	0.212	1	female	DDX50
RAB32	4.70E-05	0.339355481	0.324	0.211	1	female	RAB32
SLC38A2	5.01E-05	1.597541904	0.328	0.221	1	female	SLC38A2
DPP10	5.27E-05	0.590455447	0.321	0.214	1	female	DPP10
IGF2BP1	6.66E-05	0.586418142	0.301	0.196	1	female	IGF2BP1
CBX5	6.71E-05	0.436280925	0.524	0.392	1	female	CBX5
SNX2	6.75E-05	0.337639979	0.395	0.276	1	female	SNX2
SCARB1	7.11E-05	1.063651843	0.463	0.338	1	female	SCARB1
FSTL1	7.85E-05	0.544259551	0.338	0.224	1	female	FSTL1
HMGB2	8.17E-05	0.328997899	0.49	0.35	1	female	HMGB2
MICU1	8.45E-05	0.279167457	0.432	0.308	1	female	MICU1
LIN7C	8.82E-05	0.586061061	0.26	0.159	1	female	LIN7C
PPP1R14A	0.000101012	0.384777875	0.419	0.305	1	female	PPP1R14A
TAF11	0.000103511	0.953988448	0.368	0.259	1	female	TAF11
PUM3	0.000104881	0.304963781	0.348	0.237	1	female	PUM3
MIR503HG	0.000109454	0.885262528	0.372	0.261	1	female	MIR503HG
CALD1	0.000115045	0.581968027	0.473	0.368	1	female	CALD1
RAB13	0.000116191	0.412597149	0.622	0.505	1	female	RAB13
PRPF8	0.000117748	0.484483538	0.402	0.286	1	female	PRPF8
MCFD2	0.000118835	0.482802428	0.595	0.467	1	female	MCFD2
MED29	0.000127663	0.395518134	0.28	0.178	1	female	MED29
CNOT8	0.000134478	0.47832805	0.287	0.189	1	female	CNOT8
PDCD6IP	0.000141683	0.431458752	0.284	0.185	1	female	PDCD6IP
STX8	0.00014456	0.261342527	0.28	0.183	1	female	STX8
LENG8	0.00014804	0.603933933	0.25	0.156	1	female	LENG8
H2AFJ	0.000150512	0.416212126	0.568	0.436	1	female	H2AFJ
SEC14L1	0.000177619	0.266067508	0.26	0.169	1	female	SEC14L1
TTC37	0.000179213	0.582998198	0.297	0.197	1	female	TTC37
CHCHD7	0.000185258	0.502584634	0.338	0.225	1	female	CHCHD7
LSM5	0.000188825	0.25486061	0.723	0.607	1	female	LSM5
MRPS21	0.000213371	0.269892431	0.73	0.65	1	female	MRPS21
OXR1	0.000220122	0.780401033	0.405	0.311	1	female	OXR1
SUPT16H	0.000231044	0.570063119	0.534	0.429	1	female	SUPT16H
DNAJC12	0.000236029	0.432322228	0.291	0.189	1	female	DNAJC12
GIPC2	0.000242638	0.458429881	0.287	0.186	1	female	GIPC2
PHLDA1	0.000244679	0.29854972	0.456	0.347	1	female	PHLDA1
CCDC141	0.000258528	0.819321085	0.321	0.226	1	female	CCDC141
GPX8	0.000266994	0.339257285	0.402	0.299	1	female	GPX8
PSMD12	0.0002671	0.304240382	0.483	0.365	1	female	PSMD12
EXOC5	0.000267256	0.472078801	0.27	0.177	1	female	EXOC5
MT2A	0.000272748	0.299188187	0.841	0.769	1	female	MT2A
PTTG1	0.000279418	0.295660059	0.274	0.179	1	female	PTTG1
PRKDC	0.000285888	0.318367024	0.588	0.466	1	female	PRKDC
C12orf73	0.000287	0.360741717	0.274	0.186	1	female	C12orf73
TOMM20	0.00029392	0.304664373	0.733	0.659	1	female	TOMM20
LSM7	0.000312434	0.25729506	0.672	0.574	1	female	LSM7
CGGBP1	0.000315455	0.58361108	0.331	0.231	1	female	CGGBP1
MBNL1	0.000331545	0.523100326	0.287	0.187	1	female	MBNL1
NAMPT	0.000334815	0.323667877	0.47	0.359	1	female	NAMPT
UFM1	0.00035326	0.309979891	0.422	0.314	1	female	UFM1
HBA2	0.000421023	0.693364588	0.426	0.29	1	female	HBA2
SNRNP70	0.000439665	0.499214524	0.615	0.496	1	female	SNRNP70
ABCA1	0.000458322	0.65359529	0.307	0.215	1	female	ABCA1
DLC1	0.000475345	0.260984566	0.48	0.37	1	female	DLC1
ABCA5	0.000484453	0.937799493	0.25	0.161	1	female	ABCA5
FOSL2	0.000505404	0.355078433	0.351	0.25	1	female	FOSL2
COPB1	0.000596294	0.589019552	0.476	0.368	1	female	COPB1
RAB1B	0.000664181	0.854333017	0.318	0.222	1	female	RAB1B
GALNT2	0.000664664	0.520059619	0.368	0.269	1	female	GALNT2
FKBP2	0.000688765	0.286616902	0.696	0.609	1	female	FKBP2
NUDT22	0.000709172	0.308566787	0.345	0.246	1	female	NUDT22
AKAP12	0.00077966	0.761877451	0.338	0.25	1	female	AKAP12
SAR1B	0.000839392	0.3085299	0.382	0.286	1	female	SAR1B
DDX21	0.000856448	0.558484822	0.443	0.329	1	female	DDX21
PABPN1	0.000858346	0.544236422	0.561	0.488	1	female	PABPN1
LAMB1	0.000886906	0.618264972	0.284	0.198	1	female	LAMB1
IVNS1ABP	0.001014627	0.392304471	0.395	0.286	1	female	IVNS1ABP
LSM3	0.001037314	0.375259898	0.716	0.598	1	female	LSM3
KDM5B	0.001042354	0.339716011	0.389	0.29	1	female	KDM5B
ETNK1	0.001048401	0.432165369	0.324	0.228	1	female	ETNK1
AFF4	0.001116172	0.430173543	0.351	0.263	1	female	AFF4
CHMP5	0.001145583	0.298062299	0.649	0.536	1	female	CHMP5
DPM1	0.001187218	0.338044256	0.345	0.249	1	female	DPM1
SYTL2	0.001222176	0.64210875	0.27	0.186	1	female	SYTL2
COX11	0.001295376	0.265267516	0.274	0.189	1	female	COX11
SPTBN1	0.001304345	0.693592276	0.449	0.36	1	female	SPTBN1
MACF1	0.001335215	0.807041357	0.297	0.21	1	female	MACF1
SON	0.001336378	0.419230252	0.655	0.546	1	female	SON
CCDC90B	0.001349254	0.289613403	0.615	0.504	1	female	CCDC90B
CLTC	0.001384179	0.387765182	0.48	0.391	1	female	CLTC
ZFP36L1	0.001408668	0.493896849	0.537	0.443	1	female	ZFP36L1
PLIN2	0.001496462	0.306094577	0.473	0.38	1	female	PLIN2
HNRNPL	0.00151744	0.288955243	0.345	0.246	1	female	HNRNPL
LIMA1	0.00183054	0.463729994	0.291	0.212	1	female	LIMA1
EGR1	0.001888036	0.499437602	0.439	0.337	1	female	EGR1
CNBD2	0.001966545	0.311701538	0.297	0.209	1	female	CNBD2
ATP1B3	0.001993192	0.325555605	0.365	0.274	1	female	ATP1B3
HMGA2	0.002132331	0.571424604	0.426	0.336	1	female	HMGA2
LMAN1	0.002265698	0.350763125	0.632	0.549	1	female	LMAN1
SCARB2	0.002379517	0.82123837	0.277	0.198	1	female	SCARB2
CCDC88A	0.00244217	0.524443241	0.395	0.311	1	female	CCDC88A
UBFD1	0.00244898	0.650375581	0.341	0.258	1	female	UBFD1
BIN1	0.002460735	0.402517557	0.351	0.256	1	female	BIN1
VMA21	0.00257228	0.41902906	0.311	0.232	1	female	VMA21
C7	0.002684552	0.502033939	0.368	0.285	1	female	C7
NUDT21	0.002724796	0.437060015	0.331	0.246	1	female	NUDT21
PDLIM5	0.002738264	0.628384393	0.297	0.217	1	female	PDLIM5
ZFYVE16	0.002947438	0.66096344	0.25	0.175	1	female	ZFYVE16
APIP	0.003071843	0.261338417	0.368	0.283	1	female	APIP
GRAMD1B	0.003230389	0.289217367	0.443	0.344	1	female	GRAMD1B
HBP1	0.003358482	0.471084282	0.301	0.223	1	female	HBP1
EIF2A	0.003481561	0.285715451	0.409	0.319	1	female	EIF2A
DYNC1H1	0.003609787	0.554391548	0.466	0.375	1	female	DYNC1H1
TMPO	0.003640048	0.659992975	0.348	0.262	1	female	TMPO
PSD3	0.003685846	0.327809271	0.365	0.272	1	female	PSD3
AIMP1	0.003721806	0.379327619	0.399	0.326	1	female	AIMP1
RBPJ	0.003736611	0.330154338	0.446	0.37	1	female	RBPJ
CHD2	0.003818178	0.876754672	0.314	0.236	1	female	CHD2
PHKB	0.003868555	0.394379125	0.419	0.329	1	female	PHKB
WBP4	0.003898341	0.266749554	0.301	0.219	1	female	WBP4
SPATS2L	0.003991316	0.303713868	0.26	0.179	1	female	SPATS2L
GMDS	0.004217125	0.307438968	0.463	0.381	1	female	GMDS
NSD3	0.004346551	0.486020932	0.446	0.347	1	female	NSD3
P3H2	0.004481007	0.564428752	0.304	0.218	1	female	P3H2
XPO1	0.004610413	0.788858067	0.429	0.359	1	female	XPO1
WWTR1	0.004761159	0.491874892	0.284	0.211	1	female	WWTR1
GCC2	0.004827004	0.491306637	0.429	0.342	1	female	GCC2
CACNB2	0.004856646	0.412418046	0.294	0.212	1	female	CACNB2
MED31	0.005069268	0.473290306	0.375	0.288	1	female	MED31
ADGRL2	0.005214542	0.314557532	0.345	0.258	1	female	ADGRL2
RALYL	0.005253432	0.279328256	0.311	0.227	1	female	RALYL
PITPNA-AS1	0.005387593	0.394324488	0.257	0.181	1	female	PITPNA-AS1
SMAD5	0.005809014	0.63408379	0.314	0.235	1	female	SMAD5
HUWE1	0.005841279	0.305506018	0.351	0.267	1	female	HUWE1
ASAH1	0.005952881	0.484605324	0.375	0.301	1	female	ASAH1
ZNF451	0.006322251	0.395275242	0.27	0.192	1	female	ZNF451
SREK1	0.006505822	0.26694834	0.517	0.439	1	female	SREK1
MRPS33	0.006823806	0.27907587	0.622	0.532	1	female	MRPS33
NETO2	0.007236302	0.278432682	0.324	0.239	1	female	NETO2
ZMYND8	0.007555581	0.622414919	0.365	0.275	1	female	ZMYND8
ACBD5	0.007602933	0.265344624	0.297	0.221	1	female	ACBD5
HSPA13	0.007763033	0.792659107	0.25	0.185	1	female	HSPA13
PCMTD1	0.007779505	0.350649088	0.378	0.303	1	female	PCMTD1
RAP1A	0.007981096	0.458630872	0.334	0.257	1	female	RAP1A
SKA2	0.008481834	0.316152673	0.358	0.28	1	female	SKA2
DST	0.008613548	0.421761041	0.382	0.308	1	female	DST
TUBB4A	0.008824129	0.306240857	0.355	0.279	1	female	TUBB4A
OGT	0.008863098	0.269718064	0.27	0.198	1	female	OGT
SMARCA1	0.00921469	0.322464234	0.601	0.526	1	female	SMARCA1
GLS	0.009421265	0.390505769	0.443	0.35	1	female	GLS
MAPK1	0.009514812	0.784573863	0.267	0.205	1	female	MAPK1
CHSY1	0.009836732	0.360630683	0.253	0.182	1	female	CHSY1
RPS4Y1	1.85E-131	6.857210531	0.891	0	4.71E-127	male	RPS4Y1
EIF1AY	4.72E-50	3.945854065	0.487	0	1.20E-45	male	EIF1AY
RPS10	3.04E-38	1.033792306	0.877	0.807	7.75E-34	male	RPS10
DDX3Y	6.92E-28	2.92610194	0.31	0	1.76E-23	male	DDX3Y
CD99	1.40E-24	1.289209803	0.705	0.557	3.56E-20	male	CD99
NDN	2.92E-20	0.955714299	0.85	0.78	7.43E-16	male	NDN
BEX3	3.30E-20	0.608309437	0.951	0.889	8.41E-16	male	BEX3
RHOB	1.83E-17	1.60822108	0.589	0.399	4.65E-13	male	RHOB
SNCG	2.52E-16	0.757744441	0.912	0.818	6.42E-12	male	SNCG
EIF5A	3.81E-16	0.886646298	0.781	0.73	9.71E-12	male	EIF5A
TMEM41A	7.29E-15	1.373320346	0.555	0.402	1.86E-10	male	TMEM41A
BTF3	1.18E-14	0.419969076	0.928	0.892	3.00E-10	male	BTF3
CDKN1C	1.66E-13	0.646881836	0.912	0.905	4.22E-09	male	CDKN1C
DUSP9	2.87E-13	1.643323749	0.473	0.287	7.30E-09	male	DUSP9
HSP90AB1	3.19E-13	0.3960286	0.937	0.916	8.13E-09	male	HSP90AB1
NCL	3.92E-13	0.733810148	0.832	0.818	9.98E-09	male	NCL
CIRBP	4.15E-13	0.598533573	0.836	0.784	1.06E-08	male	CIRBP
UQCRC1	4.92E-13	1.174160951	0.597	0.439	1.25E-08	male	UQCRC1
HSPA1B	6.94E-13	1.018463679	0.366	0.159	1.77E-08	male	HSPA1B
RPSA	1.06E-12	0.401875763	0.943	0.916	2.69E-08	male	RPSA
FDXR	3.00E-12	0.591814783	0.889	0.838	7.63E-08	male	FDXR
ARL2BP	4.14E-12	1.155295391	0.592	0.446	1.05E-07	male	ARL2BP
CSNK2B	5.13E-12	1.008532644	0.614	0.483	1.31E-07	male	CSNK2B
CALR	9.02E-12	0.781139463	0.699	0.642	2.30E-07	male	CALR
HSP90AA1	1.09E-11	0.392178399	0.914	0.916	2.78E-07	male	HSP90AA1
PFN1	1.18E-11	0.552691939	0.896	0.872	3.01E-07	male	PFN1
SMARCD3	1.70E-11	1.35752258	0.457	0.294	4.33E-07	male	SMARCD3
RPL4	1.79E-11	0.462001215	0.907	0.872	4.56E-07	male	RPL4
PLIN3	2.35E-11	0.863080733	0.659	0.544	5.98E-07	male	PLIN3
MOB4	2.54E-11	1.028347314	0.655	0.51	6.48E-07	male	MOB4
CTNNAL1	3.01E-11	0.686159057	0.785	0.716	7.65E-07	male	CTNNAL1
EEF1A1	3.15E-11	0.250852411	0.997	1	8.02E-07	male	EEF1A1
MYL9	3.15E-11	0.976662046	0.76	0.659	8.03E-07	male	MYL9
HSPB1	3.95E-11	0.848362671	0.724	0.662	1.01E-06	male	HSPB1
NDUFB8	5.10E-11	0.790492287	0.75	0.686	1.30E-06	male	NDUFB8
REEP6	5.24E-11	1.189992707	0.469	0.307	1.33E-06	male	REEP6
PLD3	8.47E-11	1.045832201	0.618	0.534	2.15E-06	male	PLD3
MAGED2	8.70E-11	0.720796236	0.769	0.726	2.21E-06	male	MAGED2
EIF5	1.11E-10	0.789979762	0.664	0.564	2.83E-06	male	EIF5
DNAJA1	1.17E-10	0.512235605	0.805	0.784	2.97E-06	male	DNAJA1
HADHB	2.43E-10	0.799466927	0.74	0.666	6.20E-06	male	HADHB
TAX1BP3	2.53E-10	1.373031838	0.377	0.209	6.43E-06	male	TAX1BP3
LDLR	3.70E-10	1.695556677	0.364	0.203	9.41E-06	male	LDLR
RAC1	4.99E-10	0.583900728	0.789	0.74	1.27E-05	male	RAC1
HNRNPA0	5.10E-10	0.822218528	0.618	0.507	1.30E-05	male	HNRNPA0
TECR	9.31E-10	1.103589151	0.548	0.446	2.37E-05	male	TECR
TXN2	9.99E-10	0.721081622	0.767	0.696	2.54E-05	male	TXN2
RHOA	1.17E-09	0.607647142	0.818	0.807	2.98E-05	male	RHOA
RPL7	1.22E-09	0.33807914	0.945	0.912	3.10E-05	male	RPL7
PEG10	1.59E-09	0.492438454	0.85	0.872	4.05E-05	male	PEG10
SFPQ	1.90E-09	0.610610527	0.649	0.561	4.83E-05	male	SFPQ
C11orf96	2.20E-09	0.786809252	0.712	0.622	5.60E-05	male	C11orf96
CTSC	2.28E-09	0.839868275	0.668	0.571	5.80E-05	male	CTSC
HSPA5	2.83E-09	0.763011087	0.645	0.578	7.21E-05	male	HSPA5
RPS3	2.89E-09	0.292409661	0.981	0.949	7.37E-05	male	RPS3
DYNLL1	3.10E-09	0.375060561	0.923	0.916	7.88E-05	male	DYNLL1
USB1	4.96E-09	1.067549547	0.456	0.307	0.000126315	male	USB1
XBP1	6.13E-09	0.851750227	0.428	0.277	0.00015609	male	XBP1
BTG1	7.59E-09	0.554556947	0.813	0.76	0.000193222	male	BTG1
NDUFA11	1.23E-08	0.562070126	0.799	0.78	0.000312699	male	NDUFA11
SF1	1.33E-08	1.015489324	0.488	0.355	0.000338521	male	SF1
CLIC1	1.62E-08	0.621626223	0.751	0.716	0.000412332	male	CLIC1
SNHG15	1.71E-08	1.324774225	0.349	0.199	0.000434671	male	SNHG15
CFL1	1.99E-08	0.378203474	0.877	0.848	0.000506692	male	CFL1
NFE2L2	2.00E-08	0.991148165	0.513	0.395	0.000509338	male	NFE2L2
BAMBI	2.71E-08	1.080996229	0.37	0.216	0.000688878	male	BAMBI
CCND3	2.97E-08	0.72999855	0.617	0.524	0.000755297	male	CCND3
ECH1	2.98E-08	0.74630505	0.765	0.723	0.000759512	male	ECH1
RDX	3.04E-08	0.564747878	0.753	0.716	0.000774444	male	RDX
GDI2	3.34E-08	0.706335131	0.695	0.618	0.000850372	male	GDI2
YWHAB	3.58E-08	0.499832699	0.759	0.74	0.000912509	male	YWHAB
STAR	4.11E-08	0.847653024	0.923	0.882	0.001047551	male	STAR
SRRM2	5.14E-08	0.49190022	0.659	0.588	0.001307448	male	SRRM2
HSPA9	5.59E-08	0.581652264	0.744	0.723	0.001422353	male	HSPA9
BSG	5.64E-08	0.689445129	0.639	0.568	0.001436638	male	BSG
HSPB6	7.46E-08	0.963806854	0.433	0.297	0.001898997	male	HSPB6
SUMO2	8.19E-08	0.367401453	0.889	0.848	0.002084505	male	SUMO2
FKBP1A	8.85E-08	0.619723852	0.786	0.747	0.00225228	male	FKBP1A
EIF4A1	9.50E-08	0.714458691	0.692	0.649	0.002419403	male	EIF4A1
ISYNA1	9.65E-08	0.931367758	0.469	0.334	0.002456694	male	ISYNA1
CNBP	1.05E-07	0.576573659	0.772	0.72	0.002660485	male	CNBP
GALE	1.08E-07	1.293943398	0.368	0.223	0.002760526	male	GALE
TMEM115	1.20E-07	1.112403978	0.288	0.152	0.003047906	male	TMEM115
NDUFA10	1.24E-07	0.806441267	0.65	0.557	0.003149071	male	NDUFA10
ATP6V1G1	1.43E-07	0.350160784	0.891	0.865	0.003648357	male	ATP6V1G1
PNPLA2	1.58E-07	1.114590288	0.425	0.297	0.004026474	male	PNPLA2
MXRA8	1.79E-07	1.404252295	0.281	0.149	0.004568116	male	MXRA8
YTHDF2	1.90E-07	0.830122342	0.467	0.341	0.004829964	male	YTHDF2
FDFT1	2.49E-07	1.074675178	0.636	0.591	0.006326585	male	FDFT1
STRA6	2.58E-07	1.090008999	0.252	0.122	0.006568263	male	STRA6
RNPS1	3.15E-07	0.704894849	0.567	0.476	0.008006462	male	RNPS1
CD59	3.15E-07	0.890850947	0.591	0.51	0.008018038	male	CD59
MANBAL	3.66E-07	0.926099122	0.349	0.213	0.009323799	male	MANBAL
ERG28	3.89E-07	0.903697365	0.584	0.51	0.009904545	male	ERG28
AK1	4.15E-07	1.088548636	0.279	0.149	0.0105595	male	AK1
AKAP7	4.47E-07	1.098052877	0.465	0.351	0.011369808	male	AKAP7
PPP2R1A	5.06E-07	0.529453193	0.696	0.639	0.012871263	male	PPP2R1A
DNAJB1	5.45E-07	0.772387298	0.453	0.318	0.013864302	male	DNAJB1
CCNI	5.49E-07	0.621449831	0.749	0.703	0.013975071	male	CCNI
MED19	5.55E-07	0.979893456	0.306	0.179	0.014123032	male	MED19
NDFIP1	7.08E-07	0.724604147	0.651	0.598	0.018020533	male	NDFIP1
EIF3L	7.22E-07	0.449316423	0.678	0.639	0.01837412	male	EIF3L
MLF2	7.35E-07	0.649830956	0.648	0.568	0.018722183	male	MLF2
JUND	7.68E-07	0.57504623	0.774	0.709	0.019559949	male	JUND
YWHAQ	8.31E-07	0.500016833	0.763	0.75	0.021151017	male	YWHAQ
CDIP1	8.43E-07	0.757522695	0.315	0.182	0.021456737	male	CDIP1
SERTAD3	9.10E-07	1.21317318	0.272	0.142	0.023153255	male	SERTAD3
ATP5F1B	9.81E-07	0.354121846	0.867	0.865	0.024979589	male	ATP5F1B
EEF2	9.96E-07	0.350446773	0.859	0.838	0.025349384	male	EEF2
CFAP20	1.05E-06	1.174510564	0.336	0.206	0.026636351	male	CFAP20
HSPA8	1.10E-06	0.382332192	0.843	0.841	0.027917795	male	HSPA8
SDHC	1.17E-06	0.71086198	0.639	0.551	0.029886992	male	SDHC
DGAT1	1.22E-06	1.229723713	0.261	0.135	0.031137802	male	DGAT1
TSC22D3	1.26E-06	0.928838156	0.621	0.561	0.031975583	male	TSC22D3
TCEA3	1.31E-06	0.661171273	0.577	0.473	0.033333516	male	TCEA3
ARF1	1.34E-06	0.533666181	0.759	0.726	0.034196448	male	ARF1
WDR83OS	1.59E-06	0.508313859	0.788	0.764	0.040353592	male	WDR83OS
G6PC3	1.70E-06	1.1498708	0.347	0.223	0.043271465	male	G6PC3
GNAI2	1.87E-06	0.653472774	0.625	0.588	0.04756953	male	GNAI2
MSX1	1.90E-06	1.12248778	0.293	0.169	0.048442224	male	MSX1
SSNA1	2.10E-06	0.913521649	0.494	0.389	0.053408951	male	SSNA1
RBM38	2.15E-06	1.103166075	0.252	0.128	0.054803159	male	RBM38
CDC42	2.24E-06	0.497011255	0.758	0.709	0.056911721	male	CDC42
LGALS3BP	2.36E-06	0.727710279	0.458	0.341	0.059972022	male	LGALS3BP
TNNI3	2.56E-06	0.935597533	0.591	0.53	0.065187901	male	TNNI3
NSDHL	2.69E-06	1.300620396	0.286	0.166	0.068554604	male	NSDHL
FUS	2.76E-06	0.379147823	0.646	0.571	0.070232934	male	FUS
PRR13	2.85E-06	0.931954849	0.525	0.439	0.072489817	male	PRR13
NDUFV1	3.07E-06	0.682981091	0.586	0.49	0.078039457	male	NDUFV1
CYB5R3	3.60E-06	1.026718205	0.526	0.446	0.091523805	male	CYB5R3
AMHR2	3.72E-06	0.895044895	0.528	0.419	0.094608055	male	AMHR2
INHA	3.77E-06	0.759699794	0.574	0.49	0.095927865	male	INHA
TMEM97	4.81E-06	1.025492512	0.501	0.405	0.122389104	male	TMEM97
FGFR4	4.95E-06	1.088834958	0.273	0.159	0.126013463	male	FGFR4
LMNA	5.54E-06	0.683180201	0.431	0.311	0.141081574	male	LMNA
PHACTR2	5.88E-06	0.708828782	0.573	0.476	0.149728411	male	PHACTR2
AVPI1	6.29E-06	0.718029449	0.302	0.166	0.160109327	male	AVPI1
PRDX4	6.81E-06	0.912396462	0.661	0.622	0.173361121	male	PRDX4
COMT	7.16E-06	0.529773885	0.714	0.686	0.182300209	male	COMT
VAMP2	7.34E-06	0.667184947	0.539	0.439	0.186830664	male	VAMP2
PTMA	7.72E-06	0.302495389	0.929	0.889	0.196474668	male	PTMA
PRMT1	7.88E-06	0.532144482	0.742	0.706	0.200575757	male	PRMT1
TPI1	8.65E-06	0.367392218	0.884	0.851	0.220110699	male	TPI1
BORCS7	9.25E-06	0.690350883	0.678	0.632	0.235394586	male	BORCS7
RNF5	9.25E-06	0.671608582	0.55	0.463	0.23550974	male	RNF5
HMGN1	1.16E-05	0.367310544	0.841	0.797	0.296134568	male	HMGN1
CALM2	1.20E-05	0.315537463	0.902	0.872	0.304392664	male	CALM2
MRPL12	1.21E-05	0.702143375	0.618	0.551	0.306794589	male	MRPL12
TSPAN3	1.21E-05	0.588097562	0.616	0.578	0.307319605	male	TSPAN3
GLTP	1.23E-05	0.861292158	0.375	0.277	0.313246833	male	GLTP
DSTN	1.26E-05	0.57933276	0.749	0.72	0.320085404	male	DSTN
AUP1	1.31E-05	0.838405064	0.428	0.321	0.333247839	male	AUP1
SLC25A3	1.37E-05	0.2789877	0.92	0.912	0.34929622	male	SLC25A3
TXNIP	1.43E-05	0.4119379	0.637	0.541	0.364416499	male	TXNIP
SLC16A9	1.76E-05	0.748620824	0.344	0.236	0.448449746	male	SLC16A9
FADS1	1.91E-05	0.414828	0.322	0.206	0.485270987	male	FADS1
HNRNPA1	1.94E-05	0.281388274	0.911	0.875	0.494752896	male	HNRNPA1
TRIM28	1.97E-05	0.506468597	0.488	0.382	0.500991624	male	TRIM28
RHBDD2	1.99E-05	0.595855504	0.455	0.358	0.506701671	male	RHBDD2
BEX4	1.99E-05	0.572347187	0.703	0.662	0.507536979	male	BEX4
NAPA	2.22E-05	1.032452828	0.371	0.267	0.564759655	male	NAPA
MDK	2.36E-05	0.712508558	0.742	0.703	0.601805201	male	MDK
RBM3	2.46E-05	0.795971671	0.63	0.608	0.627277359	male	RBM3
C20orf27	2.59E-05	1.191278292	0.352	0.247	0.658932222	male	C20orf27
EBP	2.59E-05	0.932722803	0.487	0.416	0.660149685	male	EBP
GSK3A	3.00E-05	1.027596455	0.267	0.159	0.764951807	male	GSK3A
LAPTM4B	3.14E-05	0.563449299	0.712	0.713	0.798772603	male	LAPTM4B
GNAS	3.30E-05	0.392354158	0.979	0.966	0.838865333	male	GNAS
PTOV1	3.54E-05	0.488434626	0.579	0.51	0.90023345	male	PTOV1
XRCC6	3.66E-05	0.545396161	0.682	0.632	0.931542952	male	XRCC6
ARPC4	3.97E-05	0.804133016	0.499	0.402	1	male	ARPC4
RPL12	3.99E-05	0.281434827	0.946	0.932	1	male	RPL12
TUBA1A	4.14E-05	0.665309311	0.61	0.544	1	male	TUBA1A
TUBB4B	4.16E-05	0.44147183	0.657	0.608	1	male	TUBB4B
C1orf35	4.80E-05	0.789014781	0.281	0.176	1	male	C1orf35
SNRPB	4.95E-05	0.470465889	0.774	0.736	1	male	SNRPB
STMN1	5.17E-05	0.462227124	0.801	0.713	1	male	STMN1
SNRPN	5.25E-05	0.61507014	0.629	0.561	1	male	SNRPN
CMTM6	5.39E-05	0.79094215	0.387	0.294	1	male	CMTM6
SPINT2	5.68E-05	0.640425718	0.531	0.443	1	male	SPINT2
PPA2	6.18E-05	0.968548019	0.353	0.253	1	male	PPA2
AHCY	6.36E-05	0.750983001	0.554	0.503	1	male	AHCY
UBE2M	6.48E-05	0.554247326	0.687	0.655	1	male	UBE2M
VPS4A	6.56E-05	1.176648099	0.279	0.179	1	male	VPS4A
ESF1	6.64E-05	0.576996672	0.415	0.311	1	male	ESF1
TMEM9	6.76E-05	0.726741136	0.554	0.493	1	male	TMEM9
IGFBP2	6.83E-05	0.60922061	0.765	0.784	1	male	IGFBP2
BCLAF1	7.09E-05	0.566176798	0.49	0.412	1	male	BCLAF1
NFKBIA	7.11E-05	1.012814094	0.408	0.307	1	male	NFKBIA
NR0B1	7.15E-05	0.683438777	0.423	0.321	1	male	NR0B1
NOP58	7.21E-05	1.011945125	0.375	0.274	1	male	NOP58
SPPL3	7.21E-05	0.687104899	0.291	0.186	1	male	SPPL3
RHOD	7.29E-05	1.112053466	0.304	0.199	1	male	RHOD
ETNK2	7.66E-05	0.788420543	0.265	0.159	1	male	ETNK2
BRD2	7.84E-05	0.463516064	0.44	0.324	1	male	BRD2
PRAF2	8.44E-05	0.678993544	0.311	0.213	1	male	PRAF2
TEX264	8.97E-05	0.657916656	0.475	0.385	1	male	TEX264
ELP5	9.15E-05	0.810820591	0.286	0.186	1	male	ELP5
SRSF2	9.73E-05	0.546955425	0.678	0.659	1	male	SRSF2
KIF3A	9.75E-05	0.819982454	0.373	0.277	1	male	KIF3A
AKIRIN1	9.98E-05	0.399700286	0.424	0.331	1	male	AKIRIN1
ARL6IP1	0.000100573	0.507221634	0.611	0.561	1	male	ARL6IP1
MT-CO2	0.000101061	0.31197531	0.913	0.956	1	male	MT-CO2
SLC2A4RG	0.000102042	0.757659375	0.488	0.412	1	male	SLC2A4RG
EPCAM	0.000110946	1.046730181	0.32	0.236	1	male	EPCAM
EIF6	0.000119508	0.622118722	0.646	0.588	1	male	EIF6
TRMT10C	0.000122793	0.837616048	0.488	0.429	1	male	TRMT10C
ARL6IP4	0.000123905	0.384835685	0.797	0.801	1	male	ARL6IP4
BTG2	0.000129576	0.763171898	0.419	0.314	1	male	BTG2
CD9	0.00013116	1.117130234	0.251	0.155	1	male	CD9
YIPF2	0.000131236	0.880166823	0.301	0.203	1	male	YIPF2
HACD3	0.000132486	0.595588969	0.598	0.554	1	male	HACD3
TESC	0.000135683	0.6118155	0.381	0.27	1	male	TESC
CYC1	0.000138181	0.571372293	0.624	0.574	1	male	CYC1
SLC25A1	0.0001389	0.704139399	0.447	0.355	1	male	SLC25A1
FGFRL1	0.000139243	0.888584555	0.336	0.243	1	male	FGFRL1
MIDN	0.000142634	0.694956375	0.277	0.179	1	male	MIDN
DKC1	0.000144218	0.995353136	0.345	0.253	1	male	DKC1
ATP5PO	0.000145759	0.492352084	0.74	0.723	1	male	ATP5PO
JUN	0.000147283	1.043246005	0.51	0.459	1	male	JUN
IMPDH2	0.000147799	0.720509005	0.602	0.571	1	male	IMPDH2
LY6E	0.000149405	0.509553312	0.728	0.726	1	male	LY6E
UROD	0.000149626	0.852526179	0.416	0.331	1	male	UROD
KLF2	0.000151623	1.272017949	0.38	0.297	1	male	KLF2
VPS28	0.000152651	0.513115036	0.706	0.706	1	male	VPS28
LMO2	0.000157783	0.64444384	0.302	0.203	1	male	LMO2
ANXA4	0.000159072	1.225046553	0.279	0.189	1	male	ANXA4
MYC	0.000163557	0.803811754	0.286	0.186	1	male	MYC
PHYH	0.000166604	1.23994749	0.357	0.274	1	male	PHYH
TM7SF2	0.000168004	0.974099777	0.534	0.47	1	male	TM7SF2
BPTF	0.000168728	0.655625871	0.502	0.439	1	male	BPTF
CCT5	0.00017046	0.483715998	0.699	0.679	1	male	CCT5
CCDC115	0.000174066	0.864409634	0.453	0.365	1	male	CCDC115
DUSP1	0.000176114	0.886065369	0.448	0.375	1	male	DUSP1
COPS7A	0.000180993	0.704079594	0.285	0.189	1	male	COPS7A
GSTP1	0.00018462	0.277326902	0.864	0.848	1	male	GSTP1
ENC1	0.000191129	0.81497014	0.254	0.162	1	male	ENC1
PTP4A2	0.000191468	0.621967268	0.529	0.463	1	male	PTP4A2
PPP1R16A	0.000196404	0.941391705	0.27	0.176	1	male	PPP1R16A
NPW	0.000197728	0.983058367	0.269	0.176	1	male	NPW
TSEN34	0.00019927	0.910283729	0.43	0.351	1	male	TSEN34
HDAC1	0.000200141	0.911831878	0.388	0.304	1	male	HDAC1
CITED2	0.000215462	0.853956595	0.494	0.409	1	male	CITED2
SRSF7	0.000219392	0.476863154	0.682	0.669	1	male	SRSF7
SET	0.00022537	0.284691015	0.745	0.753	1	male	SET
PPP1R1A	0.000229731	0.899793063	0.345	0.253	1	male	PPP1R1A
SF3A3	0.000236572	0.693707935	0.302	0.209	1	male	SF3A3
TMEM203	0.000248739	0.792003266	0.321	0.23	1	male	TMEM203
HOXA5	0.000266656	0.683508973	0.389	0.287	1	male	HOXA5
ZNF503	0.000270182	1.014221474	0.313	0.226	1	male	ZNF503
TAF7	0.000275511	0.701121391	0.517	0.439	1	male	TAF7
HIGD1A	0.000278713	0.674702046	0.62	0.578	1	male	HIGD1A
DUSP14	0.000295005	0.708009423	0.386	0.297	1	male	DUSP14
TOB1	0.000296111	0.634704829	0.309	0.213	1	male	TOB1
ACSS1	0.000300476	0.737606557	0.321	0.223	1	male	ACSS1
GLRX5	0.000302919	0.481255129	0.755	0.713	1	male	GLRX5
HNRNPAB	0.000327987	0.515284398	0.503	0.429	1	male	HNRNPAB
OBSL1	0.000334131	0.450133042	0.527	0.466	1	male	OBSL1
PRRC2C	0.00033656	0.442594388	0.64	0.595	1	male	PRRC2C
CCNE1	0.000337785	0.799877834	0.416	0.338	1	male	CCNE1
RHOC	0.000339625	0.617129591	0.659	0.649	1	male	RHOC
SFRP1	0.000340224	0.780455136	0.423	0.345	1	male	SFRP1
PPP1CA	0.000346081	0.691130905	0.634	0.598	1	male	PPP1CA
IL11RA	0.000350636	0.807759832	0.335	0.247	1	male	IL11RA
DDX5	0.000372175	0.250345282	0.795	0.821	1	male	DDX5
COX5A	0.000372497	0.53597874	0.719	0.713	1	male	COX5A
NKIRAS2	0.00037703	0.859906253	0.297	0.209	1	male	NKIRAS2
AP2M1	0.000377111	0.564951227	0.708	0.703	1	male	AP2M1
LTV1	0.000377212	0.59365319	0.327	0.233	1	male	LTV1
MRPL37	0.000380222	0.708345009	0.419	0.338	1	male	MRPL37
PSMA2	0.000388973	0.655150062	0.566	0.517	1	male	PSMA2
SKP1	0.000422802	0.27953539	0.9	0.878	1	male	SKP1
TCEAL9	0.00043169	0.490439958	0.772	0.77	1	male	TCEAL9
HSPH1	0.00043273	0.501223683	0.384	0.287	1	male	HSPH1
BCAP31	0.000455483	0.585702575	0.575	0.527	1	male	BCAP31
ZNF593	0.000474361	0.785534717	0.416	0.345	1	male	ZNF593
SF3B4	0.000475763	0.787446501	0.28	0.193	1	male	SF3B4
TSC22D4	0.000481365	0.66391205	0.267	0.179	1	male	TSC22D4
CHMP3	0.000487039	0.541035027	0.308	0.223	1	male	CHMP3
RTL8C	0.000487669	0.410727657	0.514	0.459	1	male	RTL8C
NHP2	0.000490923	0.722267206	0.649	0.645	1	male	NHP2
SF3B2	0.000494702	0.537942667	0.517	0.459	1	male	SF3B2
PSPH	0.000507049	0.897245932	0.327	0.247	1	male	PSPH
ERGIC3	0.000514479	0.498084423	0.459	0.378	1	male	ERGIC3
PRDX5	0.000530673	0.422997944	0.869	0.848	1	male	PRDX5
BRD3	0.000538712	0.732736838	0.353	0.264	1	male	BRD3
SIAH2	0.000563721	0.74476528	0.39	0.318	1	male	SIAH2
ZNF428	0.000565147	0.528581205	0.562	0.514	1	male	ZNF428
NRBP1	0.000582208	0.666238135	0.425	0.351	1	male	NRBP1
VCP	0.000582837	0.362229202	0.586	0.551	1	male	VCP
CCT6A	0.000625065	0.410663334	0.744	0.747	1	male	CCT6A
RGN	0.000634973	1.128987228	0.323	0.25	1	male	RGN
ZNF787	0.000638081	0.568960402	0.297	0.216	1	male	ZNF787
TSNAX	0.000661313	0.637973451	0.453	0.382	1	male	TSNAX
PDCD6	0.000676377	0.512965346	0.656	0.601	1	male	PDCD6
NDUFC2	0.000679352	0.402107663	0.76	0.777	1	male	NDUFC2
TSG101	0.000683862	0.590762892	0.623	0.574	1	male	TSG101
TNXB	0.000697741	1.04746672	0.273	0.189	1	male	TNXB
ACAA2	0.000698861	0.858346226	0.323	0.243	1	male	ACAA2
TSR2	0.00071941	0.800455514	0.313	0.23	1	male	TSR2
STMP1	0.000721551	0.59663893	0.572	0.51	1	male	STMP1
ACO2	0.000734867	0.709973342	0.359	0.277	1	male	ACO2
PYURF	0.000757523	0.687472218	0.565	0.517	1	male	PYURF
ALYREF	0.000783342	0.75265189	0.4	0.324	1	male	ALYREF
ESD	0.000815027	0.400929314	0.766	0.747	1	male	ESD
LYPLA2	0.000823747	0.637501422	0.378	0.294	1	male	LYPLA2
SLC52A2	0.000848835	0.926813711	0.331	0.257	1	male	SLC52A2
SAE1	0.000851525	0.741012331	0.299	0.22	1	male	SAE1
LCMT1	0.000851882	0.757691756	0.436	0.372	1	male	LCMT1
MLEC	0.000863476	0.516178612	0.646	0.622	1	male	MLEC
CAPNS1	0.000895486	0.777214464	0.465	0.395	1	male	CAPNS1
DHRS4L2	0.000897382	1.027657674	0.361	0.297	1	male	DHRS4L2
CALM3	0.000927029	0.397674895	0.753	0.76	1	male	CALM3
DUSP23	0.000938828	0.963111543	0.375	0.311	1	male	DUSP23
HNRNPH2	0.000959155	0.393095128	0.376	0.287	1	male	HNRNPH2
RARRES2	0.00096031	0.592338412	0.471	0.385	1	male	RARRES2
UQCRFS1	0.000979789	0.276072152	0.838	0.818	1	male	UQCRFS1
PSMD7	0.000996442	0.496904443	0.641	0.611	1	male	PSMD7
PRCC	0.001010571	0.595545264	0.251	0.169	1	male	PRCC
DLK1	0.001015054	0.289631709	0.928	0.943	1	male	DLK1
OAT	0.00101741	0.757783056	0.361	0.28	1	male	OAT
PITHD1	0.001039185	0.693779573	0.351	0.267	1	male	PITHD1
HOXA7	0.00107981	0.869014712	0.343	0.264	1	male	HOXA7
HNRNPM	0.001136942	0.507991579	0.611	0.557	1	male	HNRNPM
NDUFAF3	0.001151373	0.551857672	0.686	0.649	1	male	NDUFAF3
AMD1	0.00121488	0.457126595	0.363	0.287	1	male	AMD1
BRD4	0.001225084	0.571539541	0.41	0.331	1	male	BRD4
GHITM	0.001232208	0.529143422	0.671	0.652	1	male	GHITM
RSL1D1	0.001358749	0.586401449	0.601	0.578	1	male	RSL1D1
TMEM109	0.001372275	0.572048465	0.257	0.179	1	male	TMEM109
TERF2IP	0.001379708	0.44214821	0.668	0.628	1	male	TERF2IP
UBE2S	0.001406899	0.268213867	0.582	0.524	1	male	UBE2S
C11orf58	0.001408895	0.462590042	0.712	0.686	1	male	C11orf58
TADA3	0.001418416	0.886121545	0.361	0.28	1	male	TADA3
S100A11	0.001420423	0.585752947	0.639	0.578	1	male	S100A11
SNRNP25	0.001488335	0.766324479	0.43	0.358	1	male	SNRNP25
CTTN	0.001525063	0.720360285	0.443	0.375	1	male	CTTN
NFYC	0.00153557	0.538526219	0.329	0.25	1	male	NFYC
RPL7L1	0.001547854	0.450689559	0.54	0.5	1	male	RPL7L1
KDELR1	0.0015791	0.341640262	0.666	0.649	1	male	KDELR1
PHF23	0.001631338	0.613102701	0.308	0.23	1	male	PHF23
ZNF24	0.001635307	0.38038124	0.318	0.236	1	male	ZNF24
EMC4	0.001654089	0.821853091	0.446	0.389	1	male	EMC4
RGS3	0.001654091	0.627956855	0.507	0.446	1	male	RGS3
RAB5C	0.001710338	0.493801251	0.488	0.419	1	male	RAB5C
NME4	0.001721616	0.417250046	0.72	0.709	1	male	NME4
SNRPC	0.00175678	0.612671606	0.616	0.578	1	male	SNRPC
EIF4A3	0.001777592	0.5814512	0.479	0.439	1	male	EIF4A3
EIF3G	0.001792894	0.52544243	0.62	0.568	1	male	EIF3G
DUS1L	0.001853613	0.673543383	0.306	0.23	1	male	DUS1L
RXYLT1	0.002013912	0.698366359	0.267	0.189	1	male	RXYLT1
TBCB	0.002018673	0.564836836	0.521	0.449	1	male	TBCB
PSMD6	0.002056794	0.555098501	0.478	0.422	1	male	PSMD6
HNRNPDL	0.002058189	0.346569708	0.755	0.764	1	male	HNRNPDL
SIGMAR1	0.002059085	0.572542581	0.318	0.24	1	male	SIGMAR1
IDH3B	0.002088741	0.878495014	0.397	0.334	1	male	IDH3B
GORASP2	0.002091806	0.572899988	0.366	0.304	1	male	GORASP2
ERI3	0.002149047	0.671294562	0.398	0.338	1	male	ERI3
GAR1	0.002171204	0.602210532	0.318	0.243	1	male	GAR1
GOPC	0.002208928	0.663374061	0.354	0.277	1	male	GOPC
ZCCHC3	0.002268511	0.646808296	0.26	0.182	1	male	ZCCHC3
NRP2	0.002274474	0.523694838	0.324	0.243	1	male	NRP2
PPIF	0.002297958	0.412455333	0.747	0.73	1	male	PPIF
OXA1L	0.002304919	0.586906146	0.407	0.338	1	male	OXA1L
KNOP1	0.00231615	0.795030901	0.272	0.196	1	male	KNOP1
ATP5F1D	0.002345974	0.371716226	0.806	0.794	1	male	ATP5F1D
ROGDI	0.002398347	0.581861349	0.455	0.405	1	male	ROGDI
RAB31	0.002399796	0.738150501	0.263	0.193	1	male	RAB31
CCDC86	0.002463733	0.717175352	0.284	0.206	1	male	CCDC86
PRPF38B	0.002583116	0.554459437	0.406	0.351	1	male	PRPF38B
POLR3K	0.002614718	0.693220748	0.274	0.206	1	male	POLR3K
BBS2	0.002625918	1.007190146	0.253	0.189	1	male	BBS2
TUFM	0.002853784	0.39829299	0.685	0.696	1	male	TUFM
OAF	0.002975461	0.609276558	0.433	0.375	1	male	OAF
KHDRBS1	0.002978138	0.29920943	0.594	0.554	1	male	KHDRBS1
NIPSNAP1	0.00301753	0.598287264	0.486	0.436	1	male	NIPSNAP1
TMED9	0.003033004	0.46804667	0.522	0.47	1	male	TMED9
DLD	0.003052819	0.818720783	0.445	0.378	1	male	DLD
ZFP36L2	0.003071668	0.55138188	0.572	0.527	1	male	ZFP36L2
HNRNPF	0.003091888	0.479436806	0.616	0.615	1	male	HNRNPF
BCL7B	0.003142139	0.871693867	0.267	0.196	1	male	BCL7B
CTDNEP1	0.003168604	0.450888069	0.419	0.351	1	male	CTDNEP1
ORMDL1	0.003227452	0.497953276	0.49	0.419	1	male	ORMDL1
GADD45G	0.003228315	0.74940851	0.313	0.236	1	male	GADD45G
GSN	0.003328558	0.539778547	0.308	0.23	1	male	GSN
MED16	0.003362276	0.566791779	0.288	0.213	1	male	MED16
EIF1B	0.00338099	0.409455154	0.699	0.669	1	male	EIF1B
MRPL49	0.003508668	0.834211621	0.336	0.264	1	male	MRPL49
ALG3	0.003554225	0.73489004	0.256	0.179	1	male	ALG3
THUMPD1	0.003604002	0.77759134	0.301	0.226	1	male	THUMPD1
CAP1	0.003624573	0.711608823	0.354	0.291	1	male	CAP1
MRPS2	0.003653652	0.596635121	0.501	0.446	1	male	MRPS2
CDK2AP2	0.003706823	1.169457924	0.286	0.22	1	male	CDK2AP2
ARPC2	0.003735266	0.46791927	0.686	0.662	1	male	ARPC2
NDUFS2	0.003789769	0.401957607	0.685	0.679	1	male	NDUFS2
FAM96A	0.003793903	0.386849662	0.415	0.341	1	male	FAM96A
VPS25	0.00390399	0.621359491	0.423	0.361	1	male	VPS25
YDJC	0.003919752	0.479802798	0.273	0.199	1	male	YDJC
GABARAP	0.003922813	0.679200781	0.281	0.209	1	male	GABARAP
DCAF11	0.003970803	0.810020112	0.273	0.206	1	male	DCAF11
NECAB3	0.003989667	0.580534388	0.322	0.243	1	male	NECAB3
POP7	0.003996954	0.507577682	0.409	0.345	1	male	POP7
RAB7A	0.004001438	0.618832401	0.493	0.446	1	male	RAB7A
PPP2CA	0.004003707	0.557077324	0.488	0.419	1	male	PPP2CA
PDHB	0.004004364	0.483162609	0.607	0.564	1	male	PDHB
TXNRD2	0.004032612	0.869351619	0.312	0.25	1	male	TXNRD2
NUCKS1	0.004048031	0.313649902	0.708	0.669	1	male	NUCKS1
HERPUD1	0.004124534	0.595239761	0.525	0.517	1	male	HERPUD1
RAMP1	0.004249056	0.937038497	0.295	0.233	1	male	RAMP1
ACAT2	0.004252437	0.764813479	0.517	0.473	1	male	ACAT2
GGA1	0.004488269	0.547082249	0.263	0.199	1	male	GGA1
DYNLRB1	0.004495913	0.526237616	0.719	0.703	1	male	DYNLRB1
ALDH1B1	0.004513304	0.638554606	0.265	0.193	1	male	ALDH1B1
NDUFS7	0.00451985	0.576302133	0.564	0.51	1	male	NDUFS7
PA2G4	0.004573798	0.577770127	0.597	0.581	1	male	PA2G4
CCDC124	0.004585582	0.646403074	0.464	0.422	1	male	CCDC124
TRABD	0.004586991	0.881125264	0.311	0.247	1	male	TRABD
EIF3F	0.004597024	0.342406684	0.685	0.676	1	male	EIF3F
TMEM120A	0.004621577	0.680044087	0.359	0.297	1	male	TMEM120A
PDCD7	0.004656529	0.716867446	0.337	0.267	1	male	PDCD7
KXD1	0.004773969	0.682934754	0.281	0.22	1	male	KXD1
NSMCE3	0.005048022	0.54413596	0.357	0.297	1	male	NSMCE3
RNF167	0.005120915	0.719988802	0.283	0.216	1	male	RNF167
DAP	0.005196418	0.695750553	0.351	0.287	1	male	DAP
TSPAN13	0.005348874	0.527301703	0.595	0.571	1	male	TSPAN13
AKAP17A	0.005385012	0.444762642	0.301	0.236	1	male	AKAP17A
UBE2N	0.005473202	0.417108334	0.608	0.581	1	male	UBE2N
ST13	0.00548142	0.322768428	0.758	0.743	1	male	ST13
TRIOBP	0.005508385	0.60262956	0.361	0.297	1	male	TRIOBP
TRAPPC6A	0.005741731	0.42775402	0.278	0.209	1	male	TRAPPC6A
PHB2	0.005820506	0.432128622	0.688	0.699	1	male	PHB2
SIMC1	0.005825226	0.309325145	0.253	0.182	1	male	SIMC1
TSPAN7	0.005846915	0.697330708	0.373	0.318	1	male	TSPAN7
PTRH1	0.005922857	0.582822751	0.385	0.328	1	male	PTRH1
TXNDC12	0.006041698	0.566838745	0.448	0.412	1	male	TXNDC12
RBMX	0.006324555	0.54663958	0.538	0.51	1	male	RBMX
PRDX1	0.006336244	0.310119812	0.818	0.818	1	male	PRDX1
GPS1	0.006497429	0.749658872	0.311	0.247	1	male	GPS1
ANKRD11	0.006536582	0.537823878	0.517	0.493	1	male	ANKRD11
IP6K2	0.006702734	0.367920522	0.439	0.389	1	male	IP6K2
PIGT	0.006738385	0.618926602	0.255	0.186	1	male	PIGT
POLR2C	0.006804873	0.62543465	0.409	0.358	1	male	POLR2C
CCDC85B	0.007026429	0.549538974	0.531	0.497	1	male	CCDC85B
BEX2	0.007156622	0.366407914	0.495	0.443	1	male	BEX2
USF2	0.00728858	0.753864311	0.288	0.22	1	male	USF2
ATXN10	0.007297717	0.363112987	0.57	0.53	1	male	ATXN10
NOP56	0.007312553	0.504253651	0.464	0.405	1	male	NOP56
INTS11	0.007433549	0.73210451	0.253	0.193	1	male	INTS11
PDCD4	0.007526854	0.31636952	0.54	0.483	1	male	PDCD4
SMARCA4	0.007561593	0.599957537	0.333	0.277	1	male	SMARCA4
SGTA	0.007612292	0.859075082	0.254	0.189	1	male	SGTA
NR4A1	0.007658176	0.802499532	0.289	0.226	1	male	NR4A1
IQCG	0.007739087	0.968590824	0.328	0.267	1	male	IQCG
SUPT4H1	0.007764855	0.373322751	0.6	0.568	1	male	SUPT4H1
PQBP1	0.008064133	0.759896516	0.436	0.378	1	male	PQBP1
BRK1	0.008184447	0.400998252	0.716	0.706	1	male	BRK1
TOR2A	0.008248437	0.812524249	0.286	0.223	1	male	TOR2A
SLC39A1	0.008467438	0.637456388	0.375	0.318	1	male	SLC39A1
TMBIM4	0.008735184	0.453592284	0.529	0.52	1	male	TMBIM4
MRPS12	0.008774635	0.610485655	0.542	0.51	1	male	MRPS12
CLNS1A	0.008831625	0.436803911	0.609	0.591	1	male	CLNS1A
SFXN4	0.008933874	0.719180125	0.409	0.358	1	male	SFXN4
EXOSC6	0.008977117	0.637726832	0.322	0.26	1	male	EXOSC6
H2AFX	0.009043688	0.504127372	0.382	0.321	1	male	H2AFX
SRP9	0.00906895	0.322071687	0.812	0.814	1	male	SRP9
BABAM2	0.009137852	0.753634277	0.376	0.324	1	male	BABAM2
MEST	0.009158069	0.347688983	0.573	0.52	1	male	MEST
CHORDC1	0.009751787	0.731425111	0.349	0.297	1	male	CHORDC1
MTDH	0.009838206	0.301546359	0.565	0.527	1	male	MTDH
