# Supplementary material for: A spatiotemporal steroidogenic regulatory network in human fetal adrenal glands and gonads
Source: Front Endocrinol (Lausanne). 2022 Nov 17;13:1036517. doi: 10.3389/fendo.2022.1036517 (PMC9713933; doi:10.3389/fendo.2022.1036517)
Supplement: Supplementary file 16 [file Table_9.csv]

	p_val	avg_log2FC	pct.1	pct.2	p_val_adj	cluster	gene
RPL27A	2.51328952827333e-67	0.987665919275819	0.971	0.843	6.39808115212541e-63	female	RPL27A
RPL37A	8.48060112896529e-67	0.813979063938317	0.99	0.922	2.15890662940069e-62	female	RPL37A
MIF	9.68435526379246e-65	2.10208489726439	0.963	0.78	2.46534631950365e-60	female	MIF
IGF2.1	1.60372357522204e-60	2.70905437635906	0.793	0.261	4.08259910544276e-56	female	IGF2.1
RPL37	8.1764029982464e-53	0.805554004902561	0.971	0.881	2.08146691126359e-48	female	RPL37
RPL36	1.00466061911621e-46	0.648286826470946	0.978	0.933	2.55756453808413e-42	female	RPL36
RPS28	5.00240823353585e-46	0.760206263283144	0.971	0.896	1.27346306401122e-41	female	RPS28
RPS27	9.39552060076069e-44	0.778213931054867	0.974	0.884	2.39181767933565e-39	female	RPS27
RPL38	3.46969088877424e-41	0.874316982313502	0.939	0.784	8.83279209555259e-37	female	RPL38
RPS29	2.22826881835543e-33	0.664864475360056	0.963	0.862	5.67250393088742e-29	female	RPS29
RPS7	5.34716132998356e-33	0.535092611796189	0.979	0.903	1.36122685977391e-28	female	RPS7
RPL35A	5.34258011202082e-32	0.513596180611493	0.975	0.896	1.36006061911714e-27	female	RPL35A
RPL30	6.68998230375275e-31	0.476581607564572	0.983	0.951	1.70306879506634e-26	female	RPL30
RPS17	4.66073204526814e-29	1.24091534291414	0.779	0.429	1.18648255676391e-24	female	RPS17
ATP5F1E	5.73468630113732e-28	0.805546167561872	0.959	0.858	1.45987909168053e-23	female	ATP5F1E
RPL39	6.34339306266863e-27	0.434989807086953	0.979	0.948	1.61483757196355e-22	female	RPL39
RPL31	1.31293673705687e-24	0.764740495936362	0.923	0.765	3.34234305152567e-20	female	RPL31
CTNNAL1	3.20979132624526e-24	1.08988415315167	0.782	0.478	8.17116577922256e-20	female	CTNNAL1
RPS3A	3.81880411603509e-24	0.368594793861867	0.987	0.966	9.72152963819053e-20	female	RPS3A
COMMD6	3.33508295608511e-23	0.741015082755136	0.882	0.657	8.49012068130588e-19	female	COMMD6
NDUFA1	1.34803542202059e-22	0.726683759114658	0.815	0.493	3.43169377383781e-18	female	NDUFA1
MT-ATP8	2.27817765435671e-22	1.40660615901513	0.356	0.049	5.79955685469587e-18	female	MT-ATP8
RPL3	6.91987768004393e-22	0.370257368856691	0.979	0.974	1.76159326100878e-17	female	RPL3
RPL32	2.07866321805522e-20	0.331324651915164	0.986	0.97	5.29165295420317e-16	female	RPL32
G0S2	9.50788357553218e-20	1.27621340793612	0.592	0.272	2.42042192182323e-15	female	G0S2
MRPL33	2.36906584584496e-19	0.640700825938905	0.847	0.619	6.03093092376752e-15	female	MRPL33
RPL13A	2.93451369480631e-19	0.331769772313199	0.971	0.929	7.47039151286843e-15	female	RPL13A
MXRA7	3.85323507266683e-18	1.45594125220026	0.491	0.194	9.80918052448794e-14	female	MXRA7
TWISTNB	4.23677674760236e-18	0.967817177301062	0.427	0.123	1.07855625663713e-13	female	TWISTNB
ATP5IF1	4.41054338637591e-18	0.735005429655394	0.863	0.631	1.12279202986972e-13	female	ATP5IF1
COX6C	5.1794584062021e-18	0.608304123923183	0.918	0.731	1.31853472646687e-13	female	COX6C
MT-ND4L	7.87930230852609e-18	1.01263953787439	0.669	0.437	2.00583398868149e-13	female	MT-ND4L
ATP5F1C	4.93248944022802e-17	0.508089652186871	0.888	0.761	1.25566383679885e-12	female	ATP5F1C
RPL35	6.47934336311067e-17	0.358712250639201	0.972	0.896	1.64944643994708e-12	female	RPL35
RPS26	7.05429758910915e-17	0.473858320722648	0.956	0.929	1.79581253725952e-12	female	RPS26
GRB14	9.87038525694716e-17	1.32895476571849	0.417	0.138	2.51270397486104e-12	female	GRB14
RPS20	2.18034383280945e-16	0.603961980323227	0.929	0.75	5.55050129518302e-12	female	RPS20
MT-ND3	3.071008234902e-16	0.649563561449321	0.923	0.877	7.81786566359003e-12	female	MT-ND3
RBX1	1.46559690486001e-15	0.514639548426958	0.895	0.687	3.73097004070212e-11	female	RBX1
TMA7	2.01077164238112e-15	0.547690616966277	0.937	0.795	5.11882137000963e-11	female	TMA7
RPS4X	2.19432415231363e-15	0.357731611368732	0.971	0.94	5.58609099454481e-11	female	RPS4X
COX7C	2.21890421032961e-15	0.51558986303099	0.931	0.821	5.64866444823609e-11	female	COX7C
RPS9	2.74821067845928e-15	0.360632507785444	0.96	0.925	6.99611992415378e-11	female	RPS9
ROMO1	3.73517924328314e-15	0.581066509722833	0.82	0.586	9.50864579962588e-11	female	ROMO1
ELP5	4.32297662068937e-15	0.562159375452433	0.429	0.153	1.10050015832889e-10	female	ELP5
CHGA	6.94267448026346e-15	0.843950064961091	0.276	0.049	1.76739664244067e-10	female	CHGA
GNAS	9.91690333315017e-15	0.392178005064431	0.985	0.944	2.52454608152004e-10	female	GNAS
RPL22	1.10080134257424e-14	0.374657748076409	0.952	0.877	2.80230997779125e-10	female	RPL22
ENO3	1.47857201017669e-14	1.12031540662981	0.358	0.112	3.7640007663068e-10	female	ENO3
NDUFA3	2.12003129476873e-14	0.462974303571765	0.62	0.321	5.39696366709275e-10	female	NDUFA3
SMS	2.22447784487227e-14	0.479467477164359	0.779	0.522	5.66285324969133e-10	female	SMS
DDIT4	2.22621155948988e-14	1.0414297371348	0.584	0.34	5.66726676699339e-10	female	DDIT4
SMIM37	5.00250032591287e-14	0.582182867180739	0.51	0.228	1.27348650796764e-09	female	SMIM37
NDUFC1	5.32227016850748e-14	0.592370501219333	0.871	0.653	1.35489031679695e-09	female	NDUFC1
RPL23	7.51700900130025e-14	0.451663154685876	0.956	0.858	1.91360498146101e-09	female	RPL23
CISD1	7.842691250217e-14	0.538959110416863	0.657	0.354	1.99651391156774e-09	female	CISD1
MRPL51	1.12061122485397e-13	0.530980397184353	0.871	0.642	2.85273999511075e-09	female	MRPL51
RPL26L1	1.20988237375548e-13	0.711013292432217	0.624	0.358	3.07999755886934e-09	female	RPL26L1
SCP2	2.6422263902682e-13	0.692979882248396	0.653	0.369	6.72631572170575e-09	female	SCP2
RPL27	4.5700117768786e-13	0.350162873535332	0.951	0.881	1.16338789803999e-08	female	RPL27
SMIM20	5.76870607024995e-13	0.713220104276611	0.521	0.239	1.46853950430353e-08	female	SMIM20
HLA-C	6.47620180089244e-13	0.68740516350845	0.496	0.231	1.64864669245319e-08	female	HLA-C
MT-ND1	6.97846252579556e-13	0.585836101412719	0.905	0.869	1.77650720519177e-08	female	MT-ND1
TMEM14A	9.02494085064202e-13	0.416146869209024	0.466	0.201	2.29747919234794e-08	female	TMEM14A
TCEA3	9.48914316228558e-13	0.554093923980306	0.555	0.31	2.41565117482304e-08	female	TCEA3
RPL24	1.14978662669954e-12	0.289537252482003	0.97	0.937	2.92701181558902e-08	female	RPL24
COX17	1.56886286673745e-12	0.669858977462152	0.823	0.575	3.99385419985354e-08	female	COX17
TMEM14B	2.0998126099501e-12	0.511261875296376	0.769	0.515	5.34549296114996e-08	female	TMEM14B
SLIRP	2.35928429589791e-12	0.620211626635541	0.743	0.489	6.0060300320673e-08	female	SLIRP
POMC	2.56915306277912e-12	0.982259524979671	0.489	0.254	6.54029295191681e-08	female	POMC
PDCD5	2.70011838491119e-12	0.484730421432173	0.843	0.627	6.87369137246843e-08	female	PDCD5
UBL5	2.75991688583394e-12	0.511842861374145	0.927	0.769	7.02592041626747e-08	female	UBL5
ATP5MF	3.28467092298051e-12	0.526542983561657	0.853	0.627	8.3617867686315e-08	female	ATP5MF
MICU3	3.63529756137936e-12	0.884577903375176	0.366	0.134	9.25437700200343e-08	female	MICU3
MRPS25	3.66597645816394e-12	0.689367729566619	0.546	0.291	9.33247626954795e-08	female	MRPS25
ARF5	3.68949496851595e-12	0.639239720301249	0.477	0.216	9.39234734135106e-08	female	ARF5
CIRBP	4.5967364244771e-12	0.436123310544492	0.85	0.698	1.17019119157913e-07	female	CIRBP
SMIM26	4.97181800076802e-12	0.507917711325535	0.759	0.481	1.26567570845551e-07	female	SMIM26
S100A6	5.2717658806915e-12	1.72787047702106	0.38	0.149	1.34203344024764e-07	female	S100A6
PLAGL1	5.5179521353974e-12	0.837353722346376	0.659	0.459	1.40470507510812e-07	female	PLAGL1
ARL6IP5	5.68231234394203e-12	0.701370026679678	0.683	0.463	1.44654625339732e-07	female	ARL6IP5
ATP5ME	6.55629148667862e-12	0.510674533755944	0.875	0.66	1.66903512376378e-07	female	ATP5ME
ADH5	7.10075623928447e-12	0.710477552596338	0.562	0.295	1.80763951583465e-07	female	ADH5
CCDC74A	8.50329804522245e-12	1.42781199423729	0.27	0.071	2.16468458337228e-07	female	CCDC74A
SPINT2	8.85105437139887e-12	0.800316316043091	0.537	0.295	2.25321291132701e-07	female	SPINT2
NT5DC1	9.12984572656925e-12	0.405159058904839	0.353	0.127	2.32418482661273e-07	female	NT5DC1
WRB	1.16483349882248e-11	0.840541008395817	0.338	0.116	2.96531663795239e-07	female	WRB
EPCAM	1.24850388410524e-11	0.951210807067705	0.492	0.257	3.17831633776672e-07	female	EPCAM
NUCKS1	1.26357799351881e-11	0.623173733231456	0.79	0.575	3.21669049810084e-07	female	NUCKS1
UBXN6	1.40062115715296e-11	0.644161263205029	0.384	0.157	3.56556127976428e-07	female	UBXN6
TTN	1.74031033816686e-11	1.20389906708814	0.34	0.123	4.43030802787138e-07	female	TTN
TOMM5	1.84063672811485e-11	1.10554116150674	0.427	0.198	4.68570891876196e-07	female	TOMM5
KRTCAP2	2.21218224957325e-11	0.446532738774728	0.571	0.313	5.63155235273862e-07	female	KRTCAP2
SELENOH	2.36194144335922e-11	0.397931165118238	0.828	0.627	6.01279433235957e-07	female	SELENOH
NDUFS4	2.4685168978912e-11	0.369223247507726	0.693	0.433	6.28410346696163e-07	female	NDUFS4
NDUFS5	2.5213125358478e-11	0.374692610617599	0.919	0.772	6.41850532250773e-07	female	NDUFS5
COX7B	2.74004394220301e-11	0.408751279233852	0.863	0.653	6.97532986366621e-07	female	COX7B
TRUB1	2.8408330561532e-11	0.507221655394227	0.349	0.123	7.23190871104919e-07	female	TRUB1
HLA-DRB1	2.84316233583688e-11	1.8866219122788	0.272	0.082	7.23783835833995e-07	female	HLA-DRB1
ETFRF1	2.89419805275153e-11	0.452152705790736	0.585	0.313	7.36775998288957e-07	female	ETFRF1
SON	3.14140203934961e-11	0.523780333847392	0.672	0.429	7.9970671715723e-07	female	SON
CHCHD5	3.36758526451037e-11	0.524326357524589	0.56	0.306	8.57286180786404e-07	female	CHCHD5
NDUFB1	4.13828664895192e-11	0.39590414210626	0.763	0.504	1.05348363222369e-06	female	NDUFB1
TSTD1	4.16195913763309e-11	0.329910280433666	0.538	0.28	1.05950993766725e-06	female	TSTD1
RPL17	4.4778166826001e-11	0.448898722562897	0.693	0.448	1.13991779288951e-06	female	RPL17
ACOT13	5.51240021729377e-11	1.05565831752839	0.418	0.183	1.40329172331647e-06	female	ACOT13
IFI27L2	5.62801915629297e-11	0.525874289757021	0.66	0.396	1.4327248366175e-06	female	IFI27L2
EID1	5.8866511645096e-11	0.277283165310616	0.886	0.743	1.49856478694921e-06	female	EID1
IGBP1	5.97582818912967e-11	0.79987751827501	0.447	0.213	1.52126658210674e-06	female	IGBP1
NTPCR	6.10574444744241e-11	0.665940801781231	0.365	0.146	1.55433936398541e-06	female	NTPCR
HIST1H1C	7.48287947024531e-11	1.12577360210462	0.306	0.104	1.90491662674035e-06	female	HIST1H1C
TCEA1	7.54652430598441e-11	0.711158809307866	0.575	0.321	1.92111869257445e-06	female	TCEA1
PET100	9.18069973718574e-11	0.904646094955821	0.473	0.243	2.33713073209537e-06	female	PET100
CD46	1.0335917081711e-10	0.652080669928942	0.67	0.489	2.63121441149116e-06	female	CD46
TFAM	1.22037108267313e-10	0.598354024542424	0.419	0.183	3.10669866516099e-06	female	TFAM
NTHL1	1.29230153270603e-10	1.0602132505423	0.326	0.119	3.28981201180975e-06	female	NTHL1
CPE	1.5317929824145e-10	0.660865708872976	0.432	0.201	3.89948539533259e-06	female	CPE
MRPS7	1.54101381166863e-10	0.462783918799617	0.639	0.373	3.92295886036482e-06	female	MRPS7
TBCB	1.60579216844312e-10	0.479420412495245	0.575	0.321	4.08786512320566e-06	female	TBCB
ACYP2	1.64363661851173e-10	0.607899652299625	0.41	0.183	4.18420573974531e-06	female	ACYP2
SRSF8	1.64704919100993e-10	0.739758959316405	0.358	0.146	4.19289312555398e-06	female	SRSF8
HIST3H2A	1.6903571982345e-10	1.10115672317325	0.25	0.067	4.30314231954558e-06	female	HIST3H2A
MAPRE2	1.73192242910654e-10	0.625516919238923	0.442	0.216	4.40895492777652e-06	female	MAPRE2
C7	1.85366851993823e-10	0.82759944420919	0.465	0.235	4.71888395120676e-06	female	C7
CKB	1.87104130906716e-10	0.603318150353293	0.613	0.377	4.76310986049226e-06	female	CKB
CHCHD1	2.27168101895584e-10	0.473705963736788	0.716	0.463	5.78301836995587e-06	female	CHCHD1
DDOST	2.45664508770055e-10	0.652183508930851	0.62	0.422	6.25388139975928e-06	female	DDOST
C1orf53	2.48259283857528e-10	0.543679906623987	0.369	0.153	6.31993658916109e-06	female	C1orf53
TMEM258	2.50023427398747e-10	0.460441126574849	0.789	0.582	6.36484639128991e-06	female	TMEM258
MT-CO3	2.56376052186793e-10	0.491512881804642	0.975	0.974	6.52656516051919e-06	female	MT-CO3
MAGED2	2.57563938090511e-10	0.505504299553261	0.732	0.504	6.55680517197013e-06	female	MAGED2
NACA	3.57852833513951e-10	0.275192460090866	0.967	0.896	9.10985958276464e-06	female	NACA
MRPL57	4.82806189581508e-10	0.477986090896765	0.797	0.582	1.22907971681764e-05	female	MRPL57
LMAN2	5.64158405799169e-10	0.481555884364646	0.566	0.328	1.43617805364294e-05	female	LMAN2
EPHX1	5.8141674935846e-10	0.529048549436799	0.507	0.276	1.48011261884183e-05	female	EPHX1
ATRAID	6.73184120646334e-10	0.338910874119193	0.685	0.448	1.71372481592937e-05	female	ATRAID
SDHD	8.93853900278582e-10	0.493543531628624	0.622	0.384	2.27548387393919e-05	female	SDHD
ETNK2	9.48253802013677e-10	0.83907161575924	0.271	0.086	2.41396970378622e-05	female	ETNK2
PKIA	1.0664828708655e-09	0.882536974431299	0.445	0.224	2.7149454443623e-05	female	PKIA
PCMTD1	1.11581929393731e-09	0.456256437419218	0.45	0.224	2.84054117657621e-05	female	PCMTD1
CMC1	1.23105493758633e-09	0.449269202859541	0.496	0.272	3.13389655461352e-05	female	CMC1
MRPS21	1.35044338523605e-09	0.473137447694618	0.75	0.526	3.43782372579541e-05	female	MRPS21
SRSF3	1.44246222592057e-09	0.391345784005138	0.787	0.575	3.67207608852598e-05	female	SRSF3
SNAPC5	1.47354188450231e-09	0.652284079503508	0.425	0.201	3.75119557537753e-05	female	SNAPC5
COMT	1.51225356037368e-09	0.454244724722084	0.747	0.612	3.84974388864327e-05	female	COMT
PRDX3	1.53169738782324e-09	0.382298196159828	0.902	0.731	3.89924204018163e-05	female	PRDX3
PTRHD1	1.53950319127191e-09	0.379443598163696	0.585	0.336	3.91911327402091e-05	female	PTRHD1
NAGLU	1.55252756492666e-09	0.728689177183971	0.252	0.075	3.9522694220338e-05	female	NAGLU
RPS6	1.55908352679771e-09	0.253686395223763	0.977	0.94	3.96895893416893e-05	female	RPS6
FH	1.78999613879332e-09	0.275580889040798	0.499	0.254	4.55679317052615e-05	female	FH
MTPN	1.830956631875e-09	0.668426455654269	0.516	0.302	4.6610662977642e-05	female	MTPN
DPY30	2.02580980191995e-09	0.406334424182386	0.664	0.399	5.15710401274761e-05	female	DPY30
TSFM	2.42014679137184e-09	0.273755081771516	0.465	0.235	6.1609676867953e-05	female	TSFM
TCP1	2.51321100677113e-09	0.434534081086397	0.626	0.377	6.39788125993728e-05	female	TCP1
NORAD	2.6092569366832e-09	0.408840039186177	0.489	0.269	6.64238538371442e-05	female	NORAD
TMEM70	2.61275002062583e-09	0.50128651648105	0.49	0.261	6.65127772750719e-05	female	TMEM70
UQCR10	2.61970112210838e-09	0.338547164921148	0.917	0.784	6.66897314655131e-05	female	UQCR10
SMIM10L2A	3.00079044654073e-09	0.627377787032281	0.334	0.134	7.63911223975873e-05	female	SMIM10L2A
NOP53	3.05367905883686e-09	0.347538544333768	0.653	0.418	7.77375078008099e-05	female	NOP53
NOL7	3.22405016351045e-09	0.501637327519176	0.733	0.526	8.20746450124856e-05	female	NOL7
CBX5	3.31761148123213e-09	0.555099571803745	0.496	0.276	8.44564354777264e-05	female	CBX5
SPAG7	3.51402164789668e-09	0.46741803628604	0.676	0.433	8.94564490905058e-05	female	SPAG7
OGT	3.61199131228606e-09	0.737137910407524	0.311	0.119	9.19504628368662e-05	female	OGT
PDRG1	3.64146454653677e-09	0.47203942400088	0.397	0.183	9.27007629611866e-05	female	PDRG1
OARD1	3.68670081235838e-09	0.71066013864901	0.36	0.16	9.38523425802074e-05	female	OARD1
NFU1	4.0226724090015e-09	0.621770318649161	0.413	0.198	0.000102405171515951	female	NFU1
TRIQK	4.17726948525062e-09	0.5036535670266	0.303	0.112	0.000106340749286025	female	TRIQK
TKT	4.23667460463977e-09	0.423930185913317	0.77	0.526	0.000107853025410315	female	TKT
CDC42	4.49585960866584e-09	0.453673083400322	0.797	0.586	0.000114451098057806	female	CDC42
ACAA1	4.62757962236841e-09	0.701415954250111	0.434	0.216	0.000117804294446633	female	ACAA1
TMEM245	5.03983440267463e-09	0.494036888668463	0.431	0.213	0.000128299064388888	female	TMEM245
EFHD2	5.74528617541163e-09	0.251401685253804	0.479	0.269	0.000146257750167454	female	EFHD2
NRCAM	5.98084319037995e-09	0.50239857741582	0.445	0.235	0.000152254325097502	female	NRCAM
TSPAN12	6.22968056115241e-09	0.774731449815813	0.295	0.116	0.000158588978045257	female	TSPAN12
CCS	6.38448398915767e-09	0.447760739366023	0.555	0.321	0.000162529808911987	female	CCS
ECI2	7.25477121280282e-09	0.349277491179975	0.841	0.679	0.000184684710764321	female	ECI2
CCDC25	7.44633143175341e-09	0.426235757136728	0.494	0.269	0.000189561259258147	female	CCDC25
DCTD	7.54876489478024e-09	0.376858117083378	0.546	0.321	0.000192168907926421	female	DCTD
CCND2	7.73220664999796e-09	0.285917393046741	0.635	0.399	0.000196838784688998	female	CCND2
NR5A1	8.40898065786088e-09	0.367978848652805	0.568	0.328	0.000214067420607164	female	NR5A1
DLK1	8.43374157491715e-09	0.386270574929126	0.921	0.836	0.000214697759272666	female	DLK1
TBCA	8.80164023756687e-09	0.364065447765202	0.919	0.817	0.00022406335552774	female	TBCA
ANKRD12	8.82452088658822e-09	0.811494464631357	0.452	0.243	0.000224645828209876	female	ANKRD12
UQCRB	8.90444392567582e-09	0.383418961738471	0.924	0.799	0.000226680429015929	female	UQCRB
MRPS9	8.96592501832967e-09	0.511705819804242	0.393	0.183	0.000228245553191618	female	MRPS9
ZNF302	8.96874447400071e-09	0.79887750182908	0.284	0.112	0.000228317328074636	female	ZNF302
NSMCE3	9.66590442878738e-09	0.343712196877886	0.394	0.19	0.00024606492904364	female	NSMCE3
PRPF4B	9.82191020641234e-09	0.675949136859618	0.481	0.261	0.000250036368124639	female	PRPF4B
HLA-A	1.02672617940189e-08	0.625783416314902	0.619	0.422	0.000261373683490338	female	HLA-A
OSBPL9	1.07032302827385e-08	0.251547267439078	0.368	0.164	0.000272472133307674	female	OSBPL9
WASHC3	1.10028360187017e-08	0.605557162980166	0.333	0.146	0.000280099196528088	female	WASHC3
QTRT1	1.11501874986387e-08	0.484044907433693	0.299	0.116	0.000283850323152846	female	QTRT1
FAM114A1	1.12290709756138e-08	0.581558691348682	0.508	0.287	0.0002858584598262	female	FAM114A1
APOC1	1.15161422779391e-08	0.789300530356743	0.837	0.683	0.000293166433969496	female	APOC1
LUZP1	1.30472052953338e-08	0.382599243458033	0.416	0.209	0.000332142705203313	female	LUZP1
COL11A1	1.3534423804803e-08	0.549238713614323	0.363	0.164	0.000344545826798869	female	COL11A1
RPRD1A	1.36222706938441e-08	0.758991778079375	0.403	0.194	0.000346782145053189	female	RPRD1A
SUCLG2	1.3792175157815e-08	0.739920462114633	0.323	0.142	0.000351107402992496	female	SUCLG2
PSMD9	1.42921105138105e-08	0.32584148359548	0.357	0.164	0.000363834257350074	female	PSMD9
TOMM20	1.44254834069057e-08	0.378821590761437	0.77	0.619	0.000367229531089599	female	TOMM20
MRFAP1	1.45210081062044e-08	0.347076452962127	0.86	0.668	0.000369661303359647	female	MRFAP1
GLS	1.48919888613256e-08	0.67433935683272	0.457	0.25	0.000379105360442766	female	GLS
C4orf48	1.49583566231581e-08	0.533142861897165	0.497	0.272	0.000380794884555736	female	C4orf48
AKAP7	1.53628895739845e-08	0.635894205593217	0.473	0.254	0.000391093079884924	female	AKAP7
CWC15	1.58126924452055e-08	0.307804353642123	0.674	0.433	0.000402543711577595	female	CWC15
HSPB1	1.58210819621587e-08	0.371462148752526	0.814	0.646	0.000402757283510674	female	HSPB1
IDH3G	1.62694116848216e-08	0.340733914633525	0.524	0.302	0.000414170413260505	female	IDH3G
TSPYL1	1.76441264217252e-08	0.303828202297273	0.461	0.246	0.000449166526317858	female	TSPYL1
PBXIP1	1.79596447276761e-08	0.596258730326246	0.325	0.138	0.00045719867583245	female	PBXIP1
OPTN	2.1404556032564e-08	0.644135823666144	0.433	0.231	0.000544895782920982	female	OPTN
MCRIP1	2.20051094761865e-08	0.497329107583288	0.546	0.328	0.000560184071935279	female	MCRIP1
SEM1	2.33159451627149e-08	0.336860382341164	0.833	0.612	0.000593554016007234	female	SEM1
MYL12A	2.35769515648021e-08	0.376835665740642	0.891	0.705	0.000600198455985167	female	MYL12A
TCAF1	2.51716639862891e-08	0.417797884593369	0.58	0.358	0.000640795050098963	female	TCAF1
FMC1	2.64638361943472e-08	0.349298115555857	0.478	0.261	0.000673689877999497	female	FMC1
GABARAPL2	2.80433953350037e-08	0.438901214949476	0.858	0.649	0.00071390071504319	female	GABARAPL2
MBOAT7	2.92382680583396e-08	0.407054075897759	0.491	0.28	0.00074431858996115	female	MBOAT7
NDUFA4	3.22122700966821e-08	0.292806294028516	0.94	0.877	0.000820027759851237	female	NDUFA4
LGALS3BP	3.30676250132892e-08	0.289741406241233	0.438	0.239	0.000841802529963304	female	LGALS3BP
PSMA5	3.30722933706381e-08	0.533669307250739	0.765	0.556	0.000841921372336335	female	PSMA5
NDUFS1	3.33439069005362e-08	0.306168710231687	0.494	0.272	0.00084883583796695	female	NDUFS1
VPREB3	3.38976137364389e-08	0.842905768054799	0.28	0.108	0.000862931552888524	female	VPREB3
NDUFB3	3.44810912647999e-08	0.487553080713154	0.783	0.541	0.00087778514032801	female	NDUFB3
MRPS33	3.55217882291927e-08	0.404811955879586	0.671	0.44	0.00090427816295056	female	MRPS33
SMARCB1	3.5621894110044e-08	0.395658839529304	0.467	0.265	0.000906826558359391	female	SMARCB1
PSMC4	3.64252405199359e-08	0.394717729936185	0.513	0.287	0.000927277347916008	female	PSMC4
DNM3	4.1193371528689e-08	0.565844684990312	0.368	0.187	0.00104865965900584	female	DNM3
STK17B	4.13190982638489e-08	0.336130429181398	0.341	0.149	0.0010518602845028	female	STK17B
PHYH	4.14286600414204e-08	0.41237061535339	0.506	0.284	0.00105464939867444	female	PHYH
MME	4.17638017856711e-08	1.10237982536315	0.28	0.116	0.00106318110205783	female	MME
UBE2H	4.55115388730494e-08	0.369207781215729	0.523	0.31	0.00115858724509122	female	UBE2H
DEPP1	4.7497860293705e-08	1.1401983847048	0.25	0.093	0.00120915302949685	female	DEPP1
NDUFA10	5.70473939249424e-08	0.352834122885793	0.701	0.485	0.00145225550714726	female	NDUFA10
DPP7	5.72870957942306e-08	0.667963544519251	0.422	0.231	0.00145835759763373	female	DPP7
CDC5L	5.81660520960525e-08	0.258281330607712	0.457	0.239	0.00148073318820921	female	CDC5L
ACP2	5.85698546130191e-08	0.536799730825546	0.278	0.112	0.00149101278888363	female	ACP2
MCFD2	6.30442809531392e-08	0.427083380981363	0.635	0.444	0.00160491826022406	female	MCFD2
TMEM30A	6.31960250042079e-08	0.453686791372474	0.326	0.146	0.00160878120853212	female	TMEM30A
NIPSNAP3A	6.83318236652871e-08	0.470525651555942	0.489	0.284	0.00173952323504721	female	NIPSNAP3A
PSMB4	7.06552946006125e-08	0.506826404175421	0.636	0.414	0.00179867183464779	female	PSMB4
METTL9	7.130010709642e-08	0.384366027111195	0.797	0.616	0.00181508682635356	female	METTL9
BUD23	7.14091825611739e-08	0.488172555136412	0.472	0.254	0.0018178635604598	female	BUD23
DYNC2LI1	7.19192314274795e-08	0.628750286936971	0.257	0.097	0.00183084787444934	female	DYNC2LI1
AASDHPPT	7.28752728952551e-08	0.333331396070281	0.535	0.306	0.00185518582209451	female	AASDHPPT
COA6	7.28827171941573e-08	0.360339506387631	0.517	0.299	0.00185537533161166	female	COA6
SEC61G	7.52800912260722e-08	0.316431561554094	0.875	0.698	0.00191640528234212	female	SEC61G
GMPR2	7.91611351228718e-08	0.475523868526741	0.407	0.22	0.00201520501682295	female	GMPR2
ING4	8.0302139360397e-08	0.995235857573961	0.257	0.104	0.00204425156169763	female	ING4
PDHX	8.04449872538381e-08	0.449134277076273	0.338	0.157	0.00204788804052096	female	PDHX
AGRP	8.20469126602654e-08	0.476429888566553	0.293	0.123	0.00208866825559238	female	AGRP
OST4	8.51292374905352e-08	0.399680587083679	0.913	0.772	0.00216713499879656	female	OST4
KIN	8.68055061268564e-08	0.533596083820281	0.299	0.127	0.00220980776947138	female	KIN
TROVE2	8.8975417313713e-08	0.607031204827974	0.428	0.231	0.00226504719855519	female	TROVE2
ALG5	8.94458090224345e-08	0.418382019050497	0.449	0.243	0.00227702196028411	female	ALG5
FAM198B	9.07896746138135e-08	0.495228527787815	0.373	0.187	0.00231123274664385	female	FAM198B
LSM8	9.42144606856803e-08	0.498898197841801	0.604	0.388	0.00239841752567536	female	LSM8
PIN4	9.87765198346553e-08	0.416961446324591	0.465	0.254	0.00251455386543082	female	PIN4
GADD45G	9.97655082108236e-08	0.512617025467692	0.458	0.257	0.00253973054252294	female	GADD45G
GLT8D1	1.00706132321064e-07	0.499146253793809	0.461	0.254	0.00256367601049733	female	GLT8D1
IGF1R	1.02087542964192e-07	0.564876501743508	0.397	0.205	0.00259884258123944	female	IGF1R
CCDC59	1.03734822146229e-07	0.80782714206029	0.364	0.175	0.00264077736737656	female	CCDC59
SURF2	1.0710163126465e-07	0.601114846815042	0.328	0.149	0.00272648622710418	female	SURF2
HPF1	1.09782536056166e-07	0.8462212432605	0.33	0.157	0.00279473402038181	female	HPF1
NUDT22	1.11932987876821e-07	0.55997074136842	0.288	0.123	0.00284947807238022	female	NUDT22
DTD1	1.124185766178e-07	0.75547272025087	0.335	0.16	0.00286183970495934	female	DTD1
ITPA	1.126099926592e-07	0.346022369924717	0.546	0.34	0.00286671258312526	female	ITPA
UFL1	1.19061948752768e-07	0.746199570596965	0.371	0.19	0.00303096002939922	female	UFL1
NAA20	1.24323179402421e-07	0.528714361052609	0.559	0.336	0.00316489517804744	female	NAA20
RALGPS2	1.24755226627856e-07	0.520550694580604	0.253	0.101	0.00317589380426533	female	RALGPS2
ACAT1	1.36375363022175e-07	0.491191541276735	0.433	0.231	0.00347170761645551	female	ACAT1
MAP2K2	1.40102133009235e-07	0.418491935489744	0.63	0.418	0.00356658000001609	female	MAP2K2
C10orf82	1.40199661948387e-07	0.594495324611099	0.352	0.172	0.00356906279422009	female	C10orf82
MRPL18	1.44075034990529e-07	0.518944254568548	0.713	0.496	0.00366771816575389	female	MRPL18
PMVK	1.44590576980841e-07	0.427016656365207	0.466	0.261	0.00368084231820127	female	PMVK
B2M	1.69496666526411e-07	0.359795860627436	0.904	0.776	0.00431487663976285	female	B2M
PMF1	1.7039290249019e-07	0.458008007269318	0.497	0.291	0.00433769211869276	female	PMF1
AC027644.3	1.9102828767493e-07	0.588200336600979	0.28	0.116	0.00486300711934069	female	AC027644.3
MINPP1	2.00202931690689e-07	0.924088772055093	0.258	0.104	0.00509656603204986	female	MINPP1
SELENOP	2.03876940684994e-07	0.440525078983763	0.59	0.392	0.00519009527901788	female	SELENOP
GLYR1	2.03909367177176e-07	0.837121146040028	0.267	0.108	0.00519092076022937	female	GLYR1
HEBP2	2.1149223713037e-07	0.584877002009375	0.384	0.205	0.00538395788062784	female	HEBP2
DNAJC19	2.22887848763723e-07	0.496963300578136	0.628	0.396	0.00567405596597811	female	DNAJC19
SMIM30	2.26380874758668e-07	0.285279276943441	0.553	0.343	0.00576297792873141	female	SMIM30
MRPL39	2.26979953180344e-07	0.436179933539188	0.341	0.16	0.00577822866811201	female	MRPL39
OCIAD2	2.4740202682853e-07	0.579804204634137	0.423	0.231	0.00629811339697388	female	OCIAD2
ANXA5	2.50512538949323e-07	0.40806297424632	0.809	0.646	0.00637729770403292	female	ANXA5
SFXN4	2.53778148426381e-07	0.445506324838492	0.476	0.265	0.00646043032449039	female	SFXN4
COMMD9	2.80769711565354e-07	0.478865876424389	0.349	0.168	0.00714755454731921	female	COMMD9
HEBP1	2.83418002203702e-07	0.391810687749244	0.54	0.325	0.00721497208209964	female	HEBP1
PSMB8	2.89612270292602e-07	0.651131877511097	0.333	0.164	0.00737265956483876	female	PSMB8
GCC2	3.02480985398923e-07	0.464510710601273	0.483	0.28	0.00770025844530039	female	GCC2
TESC	3.05392001369906e-07	0.342227984829496	0.454	0.254	0.0077743641788737	female	TESC
MRPL22	3.11102506868939e-07	0.255850088459285	0.613	0.396	0.00791973651736257	female	MRPL22
TXNIP	3.34579972080412e-07	0.398606309734158	0.611	0.384	0.00851740234925106	female	TXNIP
MAGEH1	3.3861730453663e-07	0.523497072730632	0.563	0.369	0.00862018072158898	female	MAGEH1
MED4	3.48034993745548e-07	0.444687314298772	0.396	0.209	0.0088599268357804	female	MED4
ANXA4	3.5146014956272e-07	0.663656620114042	0.277	0.127	0.00894712102741815	female	ANXA4
COPS9	3.71589354367136e-07	0.31973850373781	0.749	0.515	0.00945955019412418	female	COPS9
JPX	3.8202435604799e-07	0.476150682942969	0.478	0.276	0.00972519403191369	female	JPX
DYNLT1	3.91894164961029e-07	0.351395235312681	0.732	0.519	0.00997644975741292	female	DYNLT1
PDGFD	3.92510765566836e-07	0.560167488058581	0.313	0.149	0.00999214655903494	female	PDGFD
TWIST1	3.95380160882175e-07	0.763706963172024	0.468	0.287	0.0100651927555775	female	TWIST1
NDUFA2	4.09019304738479e-07	0.301127571433097	0.799	0.597	0.0104124044407275	female	NDUFA2
YEATS4	4.22768511340497e-07	0.58229120463109	0.369	0.19	0.010762417993195	female	YEATS4
TIMM8B	4.26379830678316e-07	0.281743024850799	0.873	0.705	0.0108543513495779	female	TIMM8B
CHGB	4.65624557314627e-07	0.501188377415386	0.33	0.16	0.0118534043555585	female	CHGB
RALB	4.66728843390208e-07	0.49580414207899	0.373	0.19	0.0118815161661845	female	RALB
NIPA2	4.73521274303731e-07	0.635767687219443	0.392	0.213	0.0120544310799501	female	NIPA2
TUT4	4.74006485634312e-07	0.406174998208549	0.4	0.213	0.0120667831047927	female	TUT4
NHLRC3	4.75867892023973e-07	0.443531142118053	0.271	0.116	0.0121141689272543	female	NHLRC3
LSM5	4.82710263245102e-07	0.449872394101216	0.662	0.448	0.0122883551714306	female	LSM5
CD55	4.85622211111603e-07	0.41767565506848	0.424	0.239	0.0123624846282681	female	CD55
TDGF1	5.05255611518398e-07	0.852464207114058	0.251	0.101	0.0128622921024239	female	TDGF1
COMMD2	5.10187451115136e-07	0.817150877245793	0.359	0.187	0.012987841943038	female	COMMD2
TPGS1	5.46392007396375e-07	0.263809448160717	0.345	0.164	0.0139095013322895	female	TPGS1
TMEM167A	5.58299640279594e-07	0.304197068448287	0.703	0.507	0.0142126339425976	female	TMEM167A
ATXN7L3B	5.72146306961305e-07	0.544101473599665	0.442	0.257	0.014565128536314	female	ATXN7L3B
BABAM2	5.81826891768593e-07	0.586362801184069	0.414	0.231	0.0148115671837531	female	BABAM2
EXOSC6	5.85210304898229e-07	0.549050831610682	0.361	0.19	0.0148976987317942	female	EXOSC6
STX8	5.9458754466152e-07	0.668304659463786	0.28	0.123	0.0151364151244483	female	STX8
SLF2	5.98219544123868e-07	0.298982477372825	0.401	0.22	0.0152288749347613	female	SLF2
NUFIP2	6.0389060772157e-07	0.301601195470627	0.406	0.216	0.015373243200768	female	NUFIP2
THYN1	6.17965973141498e-07	0.50098340344511	0.409	0.22	0.0157315597782631	female	THYN1
SURF1	6.52384321883873e-07	0.273682059576299	0.477	0.269	0.0166077476821978	female	SURF1
FOXK2	7.06214864974356e-07	0.356916000919498	0.269	0.112	0.0179781118176522	female	FOXK2
WHRN	7.23288512391758e-07	0.600861660110576	0.259	0.104	0.018412755659957	female	WHRN
SPRYD4	7.36599699172727e-07	0.610463198723347	0.292	0.127	0.0187516185418401	female	SPRYD4
GLRX5	8.145120733338e-07	0.359612950439326	0.806	0.586	0.0207350338508586	female	GLRX5
MRPL11	8.25189190721234e-07	0.331536141729895	0.454	0.265	0.0210068412281904	female	MRPL11
ECHDC2	8.32786237202911e-07	0.486277438793164	0.313	0.149	0.0212002392404745	female	ECHDC2
PPP4R3B	9.03586933601198e-07	0.724292794252142	0.292	0.134	0.0230026125686857	female	PPP4R3B
NAA50	9.41279403274251e-07	0.37205553027322	0.443	0.257	0.0239621497691526	female	NAA50
S100A10	9.43229688806827e-07	1.75242851202349	0.423	0.269	0.0240117981879554	female	S100A10
RAB2A	9.43548454635662e-07	0.313908341266251	0.732	0.515	0.02401991300966	female	RAB2A
MXD4	9.54224161789479e-07	0.286409978947293	0.34	0.172	0.0242916844866748	female	MXD4
LPGAT1	9.8165878194233e-07	0.451793390852058	0.417	0.239	0.0249900876119059	female	LPGAT1
RBM3	9.82319014455968e-07	0.392583417346941	0.68	0.481	0.0250068951510056	female	RBM3
PHACTR2	1.09384943994002e-06	0.378631550421946	0.547	0.34	0.027846125192553	female	PHACTR2
DPP10	1.10430192150698e-06	0.493823318012442	0.372	0.194	0.0281122140158032	female	DPP10
EIF4B	1.10902567362084e-06	0.402335172076783	0.67	0.463	0.0282324665733657	female	EIF4B
GTF3C6	1.18382314332457e-06	0.318830381429897	0.732	0.5	0.0301365857596135	female	GTF3C6
BLOC1S4	1.21266102635744e-06	0.626888812765734	0.436	0.257	0.0308707117479814	female	BLOC1S4
PPID	1.21979319202429e-06	0.371343203546314	0.332	0.16	0.0310522752893623	female	PPID
NOSTRIN	1.25111945353348e-06	0.494106609196052	0.528	0.332	0.0318497479286019	female	NOSTRIN
NRIP1	1.25983838093832e-06	0.254070578002048	0.33	0.16	0.0320717056635468	female	NRIP1
PLA2G16	1.28388405469009e-06	0.325594064500395	0.432	0.246	0.0326838363802456	female	PLA2G16
ALDH1A1	1.29204150505315e-06	0.508999877223026	0.295	0.138	0.0328915005941381	female	ALDH1A1
APOA1	1.32527948690712e-06	0.759325018452449	0.624	0.459	0.0337376398981945	female	APOA1
RPP40	1.34751503769007e-06	0.359561377337822	0.263	0.112	0.0343036903144761	female	RPP40
TIA1	1.36500477991222e-06	0.576143033583069	0.336	0.175	0.0347489266822254	female	TIA1
NRK	1.37987635931528e-06	0.459621705294228	0.498	0.306	0.0351275124790891	female	NRK
RPA3	1.3919702756888e-06	0.299306553872622	0.496	0.291	0.0354353873082099	female	RPA3
NDUFB4	1.40357063872397e-06	0.259806192135938	0.92	0.787	0.0357306977499962	female	NDUFB4
PRDX6	1.415816181657e-06	0.264364057718397	0.841	0.646	0.0360424325364423	female	PRDX6
HLTF	1.48213179969448e-06	0.403332940375887	0.428	0.246	0.0377306292248225	female	HLTF
CCDC69	1.48898647412394e-06	0.446061067208621	0.268	0.116	0.0379051286717732	female	CCDC69
AGTRAP	1.55495365643232e-06	0.345014758883267	0.253	0.108	0.0395844552317977	female	AGTRAP
FGFR1OP2	1.56027134683131e-06	0.534902816662596	0.343	0.172	0.0397198276762847	female	FGFR1OP2
PRKAG1	1.59603314790549e-06	0.639480726009056	0.261	0.116	0.04063021584623	female	PRKAG1
TAF15	1.63870022516541e-06	0.254874753167875	0.469	0.276	0.0417163916320357	female	TAF15
GTF2F2	1.6387499211129e-06	0.338360484714535	0.434	0.25	0.0417176567417712	female	GTF2F2
GOPC	1.65145467773896e-06	0.627809616020438	0.337	0.172	0.0420410817312008	female	GOPC
ACTN4	1.65592516978768e-06	0.287109857972894	0.556	0.351	0.042154887047285	female	ACTN4
TLK1	1.72502979484824e-06	0.430529139701685	0.373	0.194	0.0439140834874518	female	TLK1
LUC7L3	1.84983823432076e-06	0.611036801515734	0.629	0.437	0.0470913319311036	female	LUC7L3
PEF1	1.89494418051367e-06	0.288759254584913	0.492	0.287	0.0482395940033365	female	PEF1
NUDT9	1.90685392638096e-06	0.295589314056396	0.365	0.187	0.0485427804038801	female	NUDT9
EMP2	1.9102736766059e-06	0.393261568843825	0.38	0.213	0.0486298369853563	female	EMP2
CHCHD7	1.94858122866416e-06	0.347764957081086	0.309	0.153	0.0496050323381035	female	CHCHD7
VSNL1	1.95952984668083e-06	0.443371807470034	0.407	0.243	0.049883751306954	female	VSNL1
VPS13C	1.98286089833782e-06	0.743344198650866	0.273	0.127	0.0504776898889858	female	VPS13C
LAMB1	1.98692165862029e-06	0.755783504549837	0.257	0.112	0.0505810646634967	female	LAMB1
TTC37	2.00022161443113e-06	0.476272056129093	0.283	0.134	0.0509196416385733	female	TTC37
MRPS23	2.02180455783487e-06	0.303549161086628	0.573	0.366	0.0514690786288023	female	MRPS23
TMED7	2.09369979752624e-06	0.484984199889259	0.338	0.175	0.0532993157456256	female	TMED7
WASL	2.09747650661699e-06	0.528852458366101	0.435	0.254	0.0533954594289488	female	WASL
ITGA1	2.12468732469295e-06	0.508887057315191	0.519	0.354	0.0540881652247084	female	ITGA1
CBY1	2.15701866110084e-06	0.417630132704465	0.405	0.22	0.0549112240556442	female	CBY1
UBAP2	2.19740786415191e-06	0.582748928677979	0.292	0.142	0.0559394119977152	female	UBAP2
RAB9A	2.27889292653687e-06	0.28594093491864	0.377	0.205	0.058013777230849	female	RAB9A
AHI1	2.2935419866142e-06	0.380689029041082	0.338	0.175	0.0583866983532376	female	AHI1
TMEM263	2.3415331761274e-06	0.412231228297019	0.466	0.269	0.0596084100646751	female	TMEM263
FN3K	2.3427710942879e-06	0.382283869796879	0.276	0.127	0.0596399237472871	female	FN3K
KCNJ5	2.53949453819412e-06	0.511994896123987	0.277	0.127	0.0646479124588078	female	KCNJ5
ORAI3	2.60436020260249e-06	0.593775343212153	0.298	0.146	0.0662991976776516	female	ORAI3
SEC11C	2.65927558152725e-06	0.491161613417952	0.488	0.31	0.0676971784789391	female	SEC11C
RAB1B	2.69772297028433e-06	0.690545093317091	0.33	0.168	0.0686759336545281	female	RAB1B
GGA1	2.71222492992245e-06	0.493026418957222	0.295	0.142	0.0690451100410358	female	GGA1
EIF2B1	2.71741314214456e-06	0.603017075219573	0.3	0.149	0.0691771863595741	female	EIF2B1
PROX1	2.72533737510928e-06	0.450339517103391	0.276	0.131	0.069378913558157	female	PROX1
DDX3X	2.74532702613449e-06	0.39003550268649	0.538	0.332	0.0698877901043056	female	DDX3X
SIKE1	2.76584684272578e-06	0.492736838414675	0.294	0.142	0.0704101630752702	female	SIKE1
AC100810.1	2.82897483581748e-06	0.282654295789235	0.426	0.243	0.0720172123954055	female	AC100810.1
CCDC90B	2.97359875997916e-06	0.36530337230098	0.591	0.403	0.0756989036327896	female	CCDC90B
MRPS18C	3.01854659080607e-06	0.306215661065181	0.542	0.347	0.0768431405621501	female	MRPS18C
SLU7	3.03587193367701e-06	0.730579935881669	0.282	0.134	0.0772841918156157	female	SLU7
HSPB11	3.07521993726151e-06	0.381084496512103	0.576	0.369	0.0782858739428662	female	HSPB11
LAMTOR1	3.11854877100494e-06	0.260196697278909	0.716	0.496	0.0793888960634728	female	LAMTOR1
TIMMDC1	3.18323368061932e-06	0.294186221391424	0.418	0.231	0.0810355798075261	female	TIMMDC1
LAMP2	3.25279325967073e-06	0.543379523549095	0.285	0.138	0.0828063580114377	female	LAMP2
FAM200B	3.29448121734509e-06	0.454506568347501	0.38	0.201	0.0838676083499539	female	FAM200B
SH3YL1	3.33588551038727e-06	0.283317747368619	0.402	0.224	0.0849216374379287	female	SH3YL1
MAPK13	3.39110575688014e-06	0.50287875101688	0.35	0.194	0.0863273792528978	female	MAPK13
PPP1CB	3.40584865222825e-06	0.447190242858326	0.593	0.381	0.0867026891397745	female	PPP1CB
CSNK2A1	3.44782376221941e-06	0.259170603781143	0.418	0.243	0.0877712495148195	female	CSNK2A1
SUMF2	3.50555143173618e-06	0.406916871537527	0.306	0.149	0.089240822797708	female	SUMF2
EMC7	3.5604976279127e-06	0.350475337445854	0.584	0.407	0.0906395881137735	female	EMC7
MBTPS1	3.62050420774364e-06	0.4166174872505	0.33	0.164	0.0921671756165299	female	MBTPS1
CTSC	3.68565012848133e-06	0.302308973290454	0.495	0.306	0.0938255953207491	female	CTSC
POLDIP2	3.69402071210389e-06	0.438783907673585	0.444	0.269	0.0940386852680287	female	POLDIP2
SMIM7	3.7123500040412e-06	0.286324428079084	0.577	0.384	0.0945052940528769	female	SMIM7
PPP4R2	3.75003330098259e-06	0.391326948675354	0.453	0.265	0.0954645977431138	female	PPP4R2
TMEM203	3.83329068490923e-06	0.329421687340424	0.33	0.164	0.0975840809657343	female	TMEM203
LIN7C	3.85295903351926e-06	0.660256421534879	0.282	0.138	0.0980847781162997	female	LIN7C
SOD2	3.88814926889785e-06	0.405986985999492	0.295	0.146	0.0989806159383327	female	SOD2
PDCD4	4.08316736053638e-06	0.495194139780953	0.546	0.351	0.103945191497175	female	PDCD4
MTHFD2L	4.12763219652682e-06	0.57320858826023	0.326	0.172	0.105077132826983	female	MTHFD2L
U2SURP	4.28351615565179e-06	0.541042408063457	0.519	0.336	0.109045470774428	female	U2SURP
CBWD1	4.35716742304255e-06	0.526959420209903	0.419	0.25	0.110920411088394	female	CBWD1
ANAPC5	4.39522704893397e-06	0.462788849943072	0.421	0.239	0.111889294984712	female	ANAPC5
PSMD10	4.49025868684841e-06	0.362450071115485	0.303	0.153	0.1143085153911	female	PSMD10
ZCRB1	4.53330785911296e-06	0.413213579735129	0.541	0.358	0.115404418169439	female	ZCRB1
C6orf226	4.5334046212251e-06	0.326634937516939	0.268	0.127	0.115406881442527	female	C6orf226
TXNRD1	4.68577978455626e-06	0.305798914686474	0.544	0.347	0.119285895975449	female	TXNRD1
SCO1	4.72819136426713e-06	0.671092808464935	0.326	0.172	0.120365567560148	female	SCO1
SNAPIN	4.78137527095032e-06	0.619448781300364	0.338	0.179	0.121719470272582	female	SNAPIN
ZMAT2	4.89439793955338e-06	0.380748964768032	0.46	0.276	0.12459668834721	female	ZMAT2
MALSU1	4.9618519605528e-06	0.383498734129667	0.508	0.321	0.126313865359793	female	MALSU1
NEFM	4.96990587572197e-06	0.766273604801898	0.268	0.131	0.126518893878254	female	NEFM
SMCO4	4.97308606047872e-06	0.389937794907891	0.412	0.231	0.126599851841607	female	SMCO4
REEP5	5.02225267783789e-06	0.285578982100359	0.647	0.451	0.127851486419719	female	REEP5
COL4A3BP	5.03430718124959e-06	0.396584996395467	0.469	0.284	0.128158357913071	female	COL4A3BP
OSBPL8	5.1048034373945e-06	0.761842606560547	0.272	0.134	0.129952981105752	female	OSBPL8
SOD1	5.20545396622964e-06	0.345572481061876	0.926	0.806	0.132515241618308	female	SOD1
ACSL3	5.26338854585902e-06	0.46609693901753	0.276	0.134	0.133990082211933	female	ACSL3
ERN1	5.36713468141977e-06	0.254934075103904	0.361	0.194	0.136631147584903	female	ERN1
ARRDC3	5.50459089388882e-06	0.501870604112578	0.465	0.299	0.140130370385728	female	ARRDC3
UBE2E1	5.58828906562595e-06	0.602315565581855	0.333	0.172	0.14226107474364	female	UBE2E1
DUSP23	5.762974048235e-06	0.5908635007219	0.297	0.149	0.146708030345919	female	DUSP23
DDX49	6.16687321047454e-06	0.297736063432362	0.282	0.134	0.15699009131905	female	DDX49
ETV1	6.59592567954298e-06	0.639253116348226	0.265	0.127	0.167912480024126	female	ETV1
EMP3	6.60405083208773e-06	0.619333975053138	0.431	0.265	0.168119322032457	female	EMP3
GRIK1	6.66410092338086e-06	0.594348318653669	0.277	0.138	0.169648017206507	female	GRIK1
TUBA1A	6.69738496223165e-06	0.283784002758325	0.662	0.437	0.170495328983531	female	TUBA1A
GATA6-AS1	6.83694023686263e-06	0.371229126363206	0.264	0.123	0.174047987609812	female	GATA6-AS1
HACD3	6.92452572212694e-06	0.301412814572098	0.631	0.455	0.176277651308185	female	HACD3
UBAC2	6.93525327455262e-06	0.678579124537207	0.296	0.149	0.176550742610286	female	UBAC2
GTF2I	7.07279575904115e-06	0.267203956713287	0.628	0.418	0.180052161637911	female	GTF2I
HTATSF1	7.16610016837372e-06	0.495376377596151	0.349	0.187	0.18242741198629	female	HTATSF1
H2AFJ	7.30560423675347e-06	0.39441426560149	0.648	0.474	0.185978767055033	female	H2AFJ
ISOC1	7.3797256455994e-06	0.498456543354913	0.394	0.231	0.187865675760024	female	ISOC1
ITGAV	7.48678142492964e-06	0.648304471144758	0.322	0.175	0.190590994734434	female	ITGAV
CPSF6	7.70320030954694e-06	0.360944100363299	0.364	0.201	0.196100370280137	female	CPSF6
IGF2BP1	7.77487131003057e-06	0.587114080951271	0.252	0.119	0.197924898939448	female	IGF2BP1
NAT14	8.03840856267615e-06	0.25732821158194	0.362	0.201	0.204633766780047	female	NAT14
PRKACA	8.15400932740512e-06	0.394474232792913	0.458	0.276	0.207576615447752	female	PRKACA
AKIRIN2	8.35037580525273e-06	0.378023594922426	0.276	0.134	0.212575516874319	female	AKIRIN2
KIAA1586	8.49267796637401e-06	0.270657250978515	0.259	0.119	0.216198102989983	female	KIAA1586
ETNK1	8.80198663872832e-06	0.46007375077058	0.365	0.205	0.224072173862107	female	ETNK1
NUPL2	8.8687474124683e-06	0.258898757424258	0.311	0.157	0.225771702879205	female	NUPL2
UBE2I	8.90533823811428e-06	0.315702127341382	0.733	0.53	0.226703195527675	female	UBE2I
ANAPC16	8.99748074125769e-06	0.363212894059566	0.831	0.619	0.229048867230197	female	ANAPC16
SF3B5	9.06915570117814e-06	0.311108668857408	0.807	0.627	0.230873496684892	female	SF3B5
FGF12	9.59729949293865e-06	0.43413476760319	0.433	0.269	0.244318453191739	female	FGF12
ACTR6	9.78282713990579e-06	0.417672413182063	0.253	0.116	0.249041430500582	female	ACTR6
COPS3	9.9093366535624e-06	0.543468733195597	0.411	0.246	0.252261983189738	female	COPS3
ADGRV1	9.9122149676111e-06	0.731450773223488	0.268	0.138	0.252335256430476	female	ADGRV1
USP15	9.91820829919731e-06	0.761461930591232	0.251	0.116	0.252487828672666	female	USP15
TNNI3	1.05284702150751e-05	0.408120392641221	0.589	0.403	0.268023266265167	female	TNNI3
CPSF3	1.13706356305533e-05	0.282275922951797	0.268	0.131	0.289462271246994	female	CPSF3
MVB12A	1.15506354956063e-05	0.393068300711526	0.372	0.213	0.29404452781165	female	MVB12A
CYP20A1	1.16359740453647e-05	0.454659192974912	0.264	0.127	0.29621699127285	female	CYP20A1
HSF2	1.25661959483751e-05	0.566355436739634	0.265	0.127	0.319897650257786	female	HSF2
SBDS	1.27890540490721e-05	0.326115085178168	0.601	0.403	0.325570948927228	female	SBDS
ISCA2	1.33745970059197e-05	0.344574902631137	0.471	0.291	0.340477115979697	female	ISCA2
SRRM1	1.36278847100926e-05	0.340883279296362	0.619	0.44	0.346925061064829	female	SRRM1
C16orf87	1.39757010564796e-05	0.38003732913044	0.352	0.198	0.3557794217948	female	C16orf87
COMMD1	1.41924444960744e-05	0.572023380489407	0.461	0.295	0.361297059536567	female	COMMD1
ZNF117	1.51075834051603e-05	0.331982930256094	0.277	0.142	0.384593750745165	female	ZNF117
UPF3A	1.52305223979212e-05	0.298466418428168	0.431	0.265	0.387723408683879	female	UPF3A
PPP1R16A	1.55015229675056e-05	0.719098261869276	0.268	0.134	0.394622270183791	female	PPP1R16A
ADSS	1.5561791255854e-05	0.286682025657968	0.381	0.228	0.396156520000276	female	ADSS
ATXN2	1.55895947275473e-05	0.260733163908121	0.369	0.209	0.396864312979172	female	ATXN2
OBSL1	1.56855736977636e-05	0.265464635491536	0.432	0.261	0.399307649623967	female	OBSL1
ATP5MD	1.76914229547441e-05	0.328195871508494	0.907	0.791	0.450370554158919	female	ATP5MD
HP1BP3	1.86851385027033e-05	0.259148204035992	0.525	0.347	0.475667570863317	female	HP1BP3
GLOD4	1.89370017659708e-05	0.311547162466425	0.512	0.325	0.482079253956319	female	GLOD4
PNRC2	1.95633044672238e-05	0.392100278038343	0.438	0.269	0.498023041822115	female	PNRC2
PHGDH	1.96675913403809e-05	0.342834369646762	0.332	0.19	0.500677872752076	female	PHGDH
SMIM10L1	2.0440162181918e-05	0.321771435302908	0.585	0.403	0.520345208665088	female	SMIM10L1
ZG16B	2.05150004419795e-05	0.350890818568465	0.396	0.235	0.522250366251473	female	ZG16B
TSPAN31	2.09231105857756e-05	0.445001413577275	0.302	0.157	0.53263962618209	female	TSPAN31
MPHOSPH8	2.09473552613372e-05	0.442041797751507	0.458	0.287	0.533256822887862	female	MPHOSPH8
EPB41L4A-AS1	2.1014970371343e-05	0.318225998261543	0.411	0.239	0.534978100743279	female	EPB41L4A-AS1
UBE2B	2.10874429682334e-05	0.268725305210281	0.725	0.526	0.536823035642318	female	UBE2B
TRAP1	2.10952672924765e-05	0.570618177888848	0.322	0.179	0.537022219464575	female	TRAP1
TCF4	2.11964628566975e-05	0.352728395704363	0.509	0.313	0.539598354942948	female	TCF4
GRAMD1B	2.14829551923866e-05	0.277404540273618	0.579	0.396	0.546891590332586	female	GRAMD1B
MGME1	2.20601664968924e-05	0.509357373083808	0.303	0.16	0.56158565851139	female	MGME1
NDUFB6	2.25853413948307e-05	0.365175676427551	0.558	0.381	0.574955035888206	female	NDUFB6
REEP6	2.29454380532937e-05	0.319278544176458	0.328	0.183	0.584122016522697	female	REEP6
SMIM4	2.29564717066403e-05	0.285308205086434	0.4	0.243	0.584402900235942	female	SMIM4
IREB2	2.32206707190799e-05	0.656550417951323	0.328	0.187	0.591128614495616	female	IREB2
MORN2	2.45737272580541e-05	0.432334937449071	0.295	0.157	0.625573374808283	female	MORN2
SYNGR1	2.45883323904584e-05	0.487055951175252	0.334	0.194	0.625945177663899	female	SYNGR1
POLR2I	2.46810544962689e-05	0.294422909748241	0.612	0.418	0.628305604311517	female	POLR2I
BOLA3	2.52127025941635e-05	0.345122704467046	0.648	0.444	0.641839769939621	female	BOLA3
C5orf24	2.53506282058648e-05	0.575680642256788	0.39	0.239	0.6453509422367	female	C5orf24
COMMD3	2.63212073462713e-05	0.494611821917638	0.443	0.276	0.670058975414028	female	COMMD3
LONRF2	2.67270660509455e-05	0.545316518709157	0.274	0.142	0.680390920458919	female	LONRF2
CCDC88A	2.69664657292682e-05	0.342982630513103	0.402	0.246	0.68648531806998	female	CCDC88A
SNAP29	2.7080674533075e-05	0.642530022142165	0.25	0.123	0.689392731588489	female	SNAP29
COX7A2L	2.76210076044088e-05	0.280372325793336	0.894	0.743	0.703147990585434	female	COX7A2L
CFL2	2.82312149430539e-05	0.260694440398101	0.499	0.321	0.718682038805323	female	CFL2
DYNLT3	2.87543974490977e-05	0.43460609437576	0.346	0.198	0.732000695861681	female	DYNLT3
STK11	2.92995786297836e-05	0.563552369281905	0.269	0.134	0.7458793731784	female	STK11
AFG3L2	3.07128017712503e-05	0.301527905803467	0.369	0.209	0.78185579469072	female	AFG3L2
SPAG16	3.24260787822811e-05	0.491767790694316	0.325	0.175	0.82547068756053	female	SPAG16
MT1E	3.25870451054627e-05	0.564244319386993	0.525	0.354	0.829568407249763	female	MT1E
PTPMT1	3.369922807095e-05	0.432983353889596	0.323	0.179	0.857881249002174	female	PTPMT1
MAPK1	3.40607709293012e-05	0.891060518319547	0.277	0.149	0.86708504554722	female	MAPK1
CDC26	3.45068265625642e-05	0.447167788839852	0.523	0.351	0.878440283803197	female	CDC26
TMEM41B	3.51144999662031e-05	0.5759777259376	0.288	0.153	0.893909825639632	female	TMEM41B
TLE4	3.58029941539866e-05	0.314442446246042	0.396	0.231	0.911436822178037	female	TLE4
TMEM126B	3.58612887258858e-05	0.374004852539236	0.335	0.194	0.912920827094874	female	TMEM126B
CLK1	3.60209833328061e-05	0.708292249650223	0.329	0.19	0.916986172703244	female	CLK1
COPS2	3.63961050352976e-05	0.460709485054829	0.46	0.284	0.92653564588357	female	COPS2
SRP54	3.66443600963849e-05	0.439502761412639	0.429	0.269	0.932855474973671	female	SRP54
MAEA	3.72201889151211e-05	0.365163137218242	0.279	0.146	0.947514349212238	female	MAEA
LTBP3	3.86463164876613e-05	0.495617538736524	0.299	0.16	0.983819278826393	female	LTBP3
ACADS	3.88371666900968e-05	0.281679496799149	0.261	0.131	0.988677752429794	female	ACADS
ATF7IP	3.95191327137257e-05	0.431742246577937	0.253	0.131	1	female	ATF7IP
OAZ1	3.95219436126165e-05	0.25545794602375	0.939	0.854	1	female	OAZ1
EEA1	3.99170414547686e-05	0.337055711448581	0.272	0.138	1	female	EEA1
CEBPZ	4.26269974641331e-05	0.353027881421359	0.454	0.28	1	female	CEBPZ
FTX	4.35395141118116e-05	0.578511436229479	0.269	0.142	1	female	FTX
SUZ12	4.4970441519898e-05	0.250513241919109	0.398	0.239	1	female	SUZ12
AKAP8L	4.57571907982618e-05	0.273069965809607	0.306	0.168	1	female	AKAP8L
MTX2	4.61551603841763e-05	0.366271857622189	0.458	0.284	1	female	MTX2
GSTA3	4.64359962942826e-05	0.445317223743	0.255	0.131	1	female	GSTA3
HPGD	4.72527636780639e-05	0.712040701148566	0.576	0.433	1	female	HPGD
SLC16A7	4.76105650119499e-05	0.586609604325907	0.284	0.153	1	female	SLC16A7
PCNP	4.77545293363105e-05	0.312627676908186	0.438	0.276	1	female	PCNP
BCL10	4.88432366636664e-05	0.872185905955649	0.255	0.134	1	female	BCL10
GULP1	4.89123618752804e-05	0.34665644194799	0.337	0.194	1	female	GULP1
GRK5	4.93317212262138e-05	0.588800035216127	0.257	0.138	1	female	GRK5
MRAS	5.04631724613232e-05	0.571259816700624	0.415	0.261	1	female	MRAS
C15orf40	5.15094720137663e-05	0.353113769220776	0.29	0.149	1	female	C15orf40
THRAP3	5.16381622581864e-05	0.316980896839749	0.561	0.392	1	female	THRAP3
EIF2A	5.19507645053193e-05	0.268956849983424	0.413	0.254	1	female	EIF2A
EID2	5.4080481027392e-05	0.351724766147242	0.269	0.138	1	female	EID2
CYYR1	5.431512245061e-05	0.368247100880128	0.388	0.239	1	female	CYYR1
LACTB	5.4988979181867e-05	0.522147704245753	0.307	0.168	1	female	LACTB
RIMS2	5.56463812055023e-05	0.389591902695093	0.256	0.131	1	female	RIMS2
NRP2	5.64874235967271e-05	0.417196636655577	0.427	0.28	1	female	NRP2
IP6K2	5.66871136696975e-05	0.375837590434141	0.41	0.235	1	female	IP6K2
ADGRL2	5.86285606110326e-05	0.658688630641525	0.301	0.172	1	female	ADGRL2
FADS2	5.97714339619788e-05	0.486847164811651	0.258	0.134	1	female	FADS2
COQ4	6.03941833748834e-05	0.296205408224226	0.362	0.213	1	female	COQ4
MICU1	6.05974065496017e-05	0.357955398324408	0.335	0.194	1	female	MICU1
TMA16	6.07448502096714e-05	0.51852355102971	0.257	0.131	1	female	TMA16
SVBP	6.1859309217732e-05	0.383213816991935	0.388	0.239	1	female	SVBP
DDX56	6.55022529266523e-05	0.277106427802144	0.318	0.179	1	female	DDX56
MT-ND2	6.55469237721543e-05	0.252884101632335	0.865	0.821	1	female	MT-ND2
ZADH2	6.5814585528817e-05	0.38720090998652	0.322	0.183	1	female	ZADH2
SKIL	6.65621335957054e-05	0.396231875553612	0.275	0.149	1	female	SKIL
MBNL2	6.67624009423838e-05	0.496343236475098	0.25	0.127	1	female	MBNL2
PINK1	6.87564970450221e-05	0.388239910856197	0.266	0.138	1	female	PINK1
MAN1A2	6.90667087922082e-05	0.433969914866007	0.282	0.153	1	female	MAN1A2
ZBTB20	7.04475564831768e-05	0.425687433537356	0.447	0.276	1	female	ZBTB20
MIR503HG	7.06349224264539e-05	0.294106036831743	0.326	0.19	1	female	MIR503HG
NRDC	7.29643435427582e-05	0.46206926295879	0.35	0.205	1	female	NRDC
WDR33	7.2965822950614e-05	0.337058466415432	0.374	0.228	1	female	WDR33
APMAP	7.419969681219e-05	0.307673735016321	0.289	0.157	1	female	APMAP
SLC16A9	7.50701345110302e-05	0.319846747516863	0.371	0.228	1	female	SLC16A9
GGPS1	7.5759813549268e-05	0.401479201822866	0.303	0.172	1	female	GGPS1
NCLN	7.72487287306188e-05	0.418904266153306	0.362	0.224	1	female	NCLN
ATPAF1	8.00576375265149e-05	0.267213156444647	0.325	0.19	1	female	ATPAF1
DESI2	8.21718038257666e-05	0.316432717349429	0.331	0.19	1	female	DESI2
ADAR	8.23146383075843e-05	0.333440374554835	0.272	0.146	1	female	ADAR
PDCL3	8.48097338607187e-05	0.260741305291322	0.352	0.209	1	female	PDCL3
RAD51C	8.51989079445455e-05	0.417658350115081	0.326	0.187	1	female	RAD51C
CPB1	8.570848518262e-05	0.621789655291382	0.346	0.209	1	female	CPB1
SRPRA	8.81331469064562e-05	0.390003604588363	0.287	0.157	1	female	SRPRA
TEX264	8.83853110898194e-05	0.25234907570087	0.474	0.31	1	female	TEX264
SUMO3	8.85637354301968e-05	0.42013967935938	0.415	0.265	1	female	SUMO3
NCAM1	9.01312434283452e-05	0.255696987729697	0.337	0.19	1	female	NCAM1
ZNF638	9.21752955174013e-05	0.414864002198736	0.344	0.201	1	female	ZNF638
LTN1	9.22197876562564e-05	0.450129165188189	0.288	0.16	1	female	LTN1
STK4	9.33566591887205e-05	0.469848151799982	0.272	0.142	1	female	STK4
A2M	9.40650713773318e-05	0.413336681369103	0.405	0.257	1	female	A2M
PPIL4	9.42366248247423e-05	0.393491119815002	0.325	0.187	1	female	PPIL4
LRP12	9.43279692578189e-05	0.520276783203954	0.256	0.138	1	female	LRP12
BZW2	9.54921592413186e-05	0.297349974031799	0.427	0.269	1	female	BZW2
CAPRIN1	9.66457128681333e-05	0.384309513092267	0.389	0.239	1	female	CAPRIN1
SRSF6	9.69844444542734e-05	0.276821069262497	0.423	0.272	1	female	SRSF6
RTN3	9.91163578864835e-05	0.468793773519135	0.325	0.187	1	female	RTN3
NCBP2-AS2	0.00010099294298738	0.257079011763547	0.375	0.22	1	female	NCBP2-AS2
TRIP11	0.000103740210915364	0.297533500963689	0.403	0.246	1	female	TRIP11
PARL	0.000103889352314452	0.284971581529803	0.381	0.224	1	female	PARL
ARID4A	0.000105041064970383	0.477287617673075	0.304	0.172	1	female	ARID4A
SMARCA5	0.000105285165785228	0.289511057210269	0.541	0.377	1	female	SMARCA5
NELFCD	0.000105296302318567	0.262689996734433	0.414	0.254	1	female	NELFCD
NT5C3B	0.000110659248487944	0.434494667438029	0.288	0.164	1	female	NT5C3B
MED21	0.000111111729942281	0.349624650016054	0.373	0.228	1	female	MED21
MPPED2	0.000113670446747823	0.422043925422141	0.315	0.183	1	female	MPPED2
SPTLC1	0.000117943436336422	0.346761804760307	0.325	0.194	1	female	SPTLC1
CCDC91	0.00011862540732406	0.311316815162721	0.284	0.153	1	female	CCDC91
CLINT1	0.000124120840125153	0.299740297165644	0.461	0.295	1	female	CLINT1
ZFAS1	0.000126696856993719	0.264430538123977	0.804	0.616	1	female	ZFAS1
GMFB	0.000127473074298627	0.271369496367649	0.3	0.172	1	female	GMFB
ARMC10	0.000135530283185819	0.46378337844328	0.274	0.149	1	female	ARMC10
ISCU	0.000137104067802553	0.360212788156446	0.707	0.522	1	female	ISCU
ZDHHC4	0.000145877468748126	0.550670087447786	0.345	0.209	1	female	ZDHHC4
MTUS1	0.000147092830703149	0.312419755687096	0.327	0.194	1	female	MTUS1
PACSIN3	0.000147581524555985	0.665834281530979	0.252	0.134	1	female	PACSIN3
NT5C3A	0.000149587870868689	0.283030537087878	0.29	0.172	1	female	NT5C3A
DERA	0.000153937204202662	0.398042193328819	0.355	0.224	1	female	DERA
ATP5MPL	0.000172906754759848	0.257599163487179	0.89	0.757	1	female	ATP5MPL
CADM1	0.000178103595256517	0.400648249239473	0.582	0.455	1	female	CADM1
TWF2	0.000183099607645183	0.413795603339579	0.26	0.146	1	female	TWF2
NSMCE4A	0.000184832566303767	0.449924021243731	0.295	0.164	1	female	NSMCE4A
GPN3	0.00018507716696412	0.317245394158612	0.31	0.187	1	female	GPN3
MLX	0.000185288616345487	0.347655325683182	0.284	0.16	1	female	MLX
HMGN3	0.000189763702159286	0.257935011771679	0.796	0.627	1	female	HMGN3
VCAN	0.000189959276951434	0.520671814966066	0.43	0.302	1	female	VCAN
TP53RK	0.00019149589352179	0.533315368736497	0.276	0.157	1	female	TP53RK
ZNF706	0.000195043649260603	0.305640108249758	0.497	0.328	1	female	ZNF706
AIMP1	0.000199786641381725	0.328373087488818	0.408	0.261	1	female	AIMP1
CDK6	0.000201203588483956	0.303994536297013	0.586	0.437	1	female	CDK6
ZFYVE16	0.000202288276017617	0.351024075273931	0.277	0.153	1	female	ZFYVE16
SCAF11	0.000202797152881216	0.269894755826574	0.463	0.302	1	female	SCAF11
XRN2	0.000208390897293435	0.418542931540768	0.392	0.25	1	female	XRN2
RABEP1	0.000208439721749598	0.262603716057553	0.334	0.205	1	female	RABEP1
PFDN4	0.000210053582156218	0.413589198327758	0.434	0.291	1	female	PFDN4
IFT57	0.000210855888433651	0.255474540982152	0.342	0.205	1	female	IFT57
ST3GAL6	0.000213939270619329	0.261153892608244	0.278	0.153	1	female	ST3GAL6
RNF13	0.00021785981786826	0.467158248048883	0.265	0.149	1	female	RNF13
EXOC6	0.000219250904661917	0.307606385294314	0.263	0.142	1	female	EXOC6
UBQLN1	0.000220596582324658	0.528539207061171	0.296	0.168	1	female	UBQLN1
EPRS	0.000224295097595877	0.562458446817254	0.376	0.239	1	female	EPRS
SNRNP25	0.000228195287322631	0.435513934979168	0.415	0.284	1	female	SNRNP25
UNC50	0.0002318465591098	0.423180588857505	0.392	0.25	1	female	UNC50
GOT1	0.000236615755945762	0.455437904878756	0.266	0.146	1	female	GOT1
HMGN5	0.000257662933649515	0.273512064432891	0.277	0.157	1	female	HMGN5
MTAP	0.000275934690637674	0.568393578820904	0.271	0.153	1	female	MTAP
CAPZA1	0.000276944781971393	0.252674261881622	0.427	0.265	1	female	CAPZA1
C9orf116	0.000278741712258439	0.304552176688201	0.279	0.157	1	female	C9orf116
IFT52	0.000287063949854254	0.392408075502522	0.281	0.164	1	female	IFT52
FAM229B	0.000288833415582216	0.302185303353088	0.261	0.146	1	female	FAM229B
CDH2	0.000298238556304187	0.293142889775655	0.486	0.34	1	female	CDH2
PDIA3	0.000299795171758347	0.301765116844516	0.631	0.489	1	female	PDIA3
HS2ST1	0.000310157246334051	0.436605189276016	0.377	0.239	1	female	HS2ST1
ASNSD1	0.000311456193162289	0.333389634176469	0.303	0.179	1	female	ASNSD1
NIT1	0.000311717629056699	0.375179690193644	0.306	0.179	1	female	NIT1
CAVIN3	0.00032885347411118	0.444788233927814	0.298	0.183	1	female	CAVIN3
ZFAND1	0.000341594077506909	0.266045459802755	0.282	0.168	1	female	ZFAND1
DCP2	0.000344086937953169	0.273341834357442	0.404	0.261	1	female	DCP2
APPL1	0.000344706409048239	0.25248700711856	0.375	0.239	1	female	APPL1
MYH10	0.000349000982296166	0.337301773544526	0.348	0.216	1	female	MYH10
CFAP36	0.000377116823623727	0.442856338756052	0.267	0.153	1	female	CFAP36
H1F0	0.000381230981765764	0.367153839010403	0.313	0.194	1	female	H1F0
CYB5A	0.0003888205820097	0.638859487646427	0.608	0.474	1	female	CYB5A
ITM2C	0.00039674466522455	0.266286891016639	0.496	0.343	1	female	ITM2C
C5orf15	0.000406886514157232	0.260900689022619	0.348	0.216	1	female	C5orf15
RANBP2	0.000410835578344615	0.387149457195568	0.288	0.172	1	female	RANBP2
HLA-B	0.000417703431152179	0.422561377514685	0.332	0.213	1	female	HLA-B
ZHX1	0.00043167528919978	0.274366286760872	0.273	0.157	1	female	ZHX1
MRPL10	0.000434472144534373	0.41573879483688	0.334	0.205	1	female	MRPL10
HERC4	0.000436785769883817	0.493840141664115	0.267	0.153	1	female	HERC4
SMAD5	0.00046211523497566	0.482099345376438	0.349	0.224	1	female	SMAD5
AC020571.1	0.000496083206629261	0.435601684621019	0.269	0.157	1	female	AC020571.1
ARFGAP2	0.000499906764379104	0.375020873680919	0.361	0.224	1	female	ARFGAP2
EIF4EBP2	0.000501691969674285	0.597165126324154	0.28	0.172	1	female	EIF4EBP2
UQCC2	0.000507419019883624	0.25351347699066	0.666	0.496	1	female	UQCC2
IGFBP2	0.000525786100171758	0.49758181403325	0.526	0.369	1	female	IGFBP2
GADD45A	0.000547402236718655	0.350588346399687	0.446	0.291	1	female	GADD45A
CAV2	0.000551703548237634	0.453654353029544	0.276	0.168	1	female	CAV2
WBP4	0.000554250966124763	0.621992165547491	0.325	0.213	1	female	WBP4
COPS5	0.000575328021930002	0.255528300141493	0.512	0.366	1	female	COPS5
SPTAN1	0.000586159187953603	0.443784037194442	0.256	0.146	1	female	SPTAN1
LRRFIP1	0.000589349206848701	0.255201902421533	0.383	0.25	1	female	LRRFIP1
ILF3	0.000590778747491786	0.283591587363977	0.519	0.366	1	female	ILF3
C7orf50	0.00061901933920699	0.382692812919643	0.429	0.291	1	female	C7orf50
ABHD14A	0.000626251551337964	0.281684904590049	0.253	0.142	1	female	ABHD14A
TMOD3	0.000641907575269116	0.444671808909155	0.284	0.164	1	female	TMOD3
PIK3C3	0.000656695907443835	0.338409318287575	0.259	0.146	1	female	PIK3C3
LSM12	0.000684545189142881	0.347751650274399	0.288	0.172	1	female	LSM12
DNMT3A	0.000705167512525106	0.326732251709751	0.286	0.164	1	female	DNMT3A
SEPT9	0.000707334731367675	0.318405346277045	0.252	0.146	1	female	SEPT9
BBIP1	0.000710679017045899	0.255556659615876	0.334	0.209	1	female	BBIP1
OPA1	0.00074888776202406	0.348267393989801	0.28	0.168	1	female	OPA1
SCD5	0.000756172422313979	0.346824803467977	0.267	0.16	1	female	SCD5
METAP2	0.000758736555836089	0.335563340206579	0.529	0.369	1	female	METAP2
CCDC43	0.000762812995762007	0.484894022547709	0.254	0.146	1	female	CCDC43
MPHOSPH10	0.000769973392037343	0.288393084379309	0.338	0.213	1	female	MPHOSPH10
MPDU1	0.000775412706970064	0.330740836505096	0.33	0.209	1	female	MPDU1
BBX	0.000788900856622897	0.276196238443239	0.643	0.511	1	female	BBX
PPIB	0.000801345165624524	0.271454056124287	0.78	0.69	1	female	PPIB
RFC1	0.000801824729958655	0.36498548387534	0.47	0.325	1	female	RFC1
RBPJ	0.000816091003122135	0.421480893869334	0.392	0.265	1	female	RBPJ
ROCK2	0.000816164709651577	0.385780752110056	0.306	0.187	1	female	ROCK2
AKIP1	0.000831856975317219	0.522119221064331	0.261	0.16	1	female	AKIP1
TUSC2	0.000847559677332837	0.454129546346956	0.327	0.209	1	female	TUSC2
C1QTNF4	0.000849123248250623	0.471822786813064	0.276	0.164	1	female	C1QTNF4
COA3	0.000853395402578559	0.252444801256075	0.688	0.5	1	female	COA3
IDH2	0.000864560865010372	0.431772390048281	0.284	0.175	1	female	IDH2
UBA6	0.000884331890656709	0.361303770318648	0.25	0.149	1	female	UBA6
KCNMA1	0.000887933952991668	0.326119582601099	0.333	0.213	1	female	KCNMA1
FNDC10	0.000898815648631979	0.490962119179657	0.357	0.239	1	female	FNDC10
CAND1	0.000907979768620008	0.30631542589826	0.374	0.243	1	female	CAND1
ALDH7A1	0.00092293072293897	0.316942390185936	0.288	0.172	1	female	ALDH7A1
ARL6IP6	0.000927092088734793	0.3301051606047	0.313	0.198	1	female	ARL6IP6
MYH9	0.000937804888924153	0.266886479434917	0.322	0.201	1	female	MYH9
DNAJC1	0.000989906936576979	0.343910479489212	0.32	0.198	1	female	DNAJC1
EBAG9	0.00103348419822489	0.394512083188078	0.345	0.216	1	female	EBAG9
GFPT1	0.0010682600911211	0.578464963262359	0.261	0.153	1	female	GFPT1
DDA1	0.00107358095326953	0.30426764205512	0.396	0.265	1	female	DDA1
TNPO1	0.00107881096275443	0.301105624691014	0.353	0.231	1	female	TNPO1
TOR1AIP2	0.00109809314755426	0.323395625255245	0.478	0.336	1	female	TOR1AIP2
TCEAL9	0.00113555475402208	0.27336575439177	0.864	0.709	1	female	TCEAL9
FAM96A	0.00114721281482373	0.307915593389515	0.39	0.257	1	female	FAM96A
REST	0.00116625549647905	0.412531008777404	0.34	0.22	1	female	REST
USP5	0.00119294279456024	0.28822803210025	0.271	0.16	1	female	USP5
SYTL2	0.00120636578708171	0.402380389608699	0.284	0.179	1	female	SYTL2
STARD7	0.00125197758120541	0.463635179054947	0.287	0.179	1	female	STARD7
EPN1	0.00130207057074202	0.500644801947599	0.343	0.224	1	female	EPN1
USP14	0.00130397152600281	0.293456244137802	0.44	0.302	1	female	USP14
PHLDA1	0.00130462162145059	0.251327010097666	0.461	0.328	1	female	PHLDA1
CACNB2	0.00132231068871538	0.57730532090323	0.276	0.172	1	female	CACNB2
EXOSC8	0.001341840057348	0.526954341846486	0.334	0.216	1	female	EXOSC8
MBNL1	0.00138073830417039	0.322377915224481	0.323	0.205	1	female	MBNL1
UBE2E3	0.00140983247546186	0.283185292556575	0.471	0.343	1	female	UBE2E3
GRN	0.00141052032067256	0.432955816060898	0.287	0.183	1	female	GRN
DHX15	0.00143232103141352	0.462558498945012	0.279	0.168	1	female	DHX15
LRRN3	0.00143255137650262	0.327902007315791	0.299	0.198	1	female	LRRN3
SDAD1	0.00143988997029581	0.298399164951067	0.252	0.149	1	female	SDAD1
GPX7	0.00147168832697873	0.358557196198189	0.401	0.272	1	female	GPX7
SLC40A1	0.00150998384432509	0.348017324821594	0.338	0.224	1	female	SLC40A1
USP34	0.00161295153008224	0.297778320045312	0.334	0.213	1	female	USP34
PRPF8	0.00162948078253022	0.294488185257754	0.343	0.22	1	female	PRPF8
SLC25A38	0.00171680314713831	0.383263651203878	0.258	0.157	1	female	SLC25A38
DAAM2	0.00180052521130015	0.3173174427704	0.261	0.157	1	female	DAAM2
RIOK3	0.00180269639605532	0.464059652987428	0.338	0.22	1	female	RIOK3
GNG12	0.0018754773621746	0.288768709024346	0.349	0.231	1	female	GNG12
TUBGCP2	0.00202771236269261	0.478530234828421	0.264	0.164	1	female	TUBGCP2
HBS1L	0.00207189243469642	0.258947021966038	0.273	0.172	1	female	HBS1L
NUCB2	0.0023552629270948	0.321038504424187	0.399	0.284	1	female	NUCB2
PURB	0.00248919486338766	0.626734883062825	0.265	0.175	1	female	PURB
XPO1	0.00250817912842111	0.362766910822139	0.433	0.291	1	female	XPO1
COL2A1	0.00251309965562556	0.257185857539261	0.268	0.164	1	female	COL2A1
AKT2	0.00265584747865921	0.511384789488857	0.282	0.183	1	female	AKT2
BLCAP	0.00276496235417303	0.310021069300664	0.258	0.16	1	female	BLCAP
EXOSC1	0.00284454617084537	0.423625239513492	0.284	0.187	1	female	EXOSC1
TMSB4X	0.00308284979891517	0.463462515857045	0.913	0.761	1	female	TMSB4X
TMED3	0.00353575294695479	0.295468774184962	0.33	0.216	1	female	TMED3
ATG3	0.00365285014340595	0.33231311017599	0.384	0.265	1	female	ATG3
ZNF451	0.00413140005502335	0.456098369992428	0.287	0.183	1	female	ZNF451
HBP1	0.0041793292709052	0.381392513679854	0.307	0.209	1	female	HBP1
EPM2AIP1	0.0042172312613173	0.260561942664562	0.306	0.201	1	female	EPM2AIP1
HOTAIRM1	0.00470029788251347	0.26991896725039	0.279	0.183	1	female	HOTAIRM1
PSMA3-AS1	0.00474187321911019	0.306726340552695	0.27	0.179	1	female	PSMA3-AS1
SMC3	0.00485664039647037	0.42461266256514	0.438	0.31	1	female	SMC3
CUL1	0.00501699196090067	0.25751801890184	0.278	0.175	1	female	CUL1
THUMPD1	0.00517372135183701	0.253887724209512	0.283	0.187	1	female	THUMPD1
MAP3K13	0.0052368149850841	0.298410012654155	0.365	0.254	1	female	MAP3K13
UFSP2	0.00624833080101996	0.324468095040147	0.252	0.164	1	female	UFSP2
MFSD10	0.00675225090093356	0.262064965364666	0.351	0.243	1	female	MFSD10
ZNF24	0.00752549777180246	0.34044709879829	0.35	0.25	1	female	ZNF24
LCOR	0.00763020357157855	0.298819606310867	0.268	0.179	1	female	LCOR
HIKESHI	0.00784363159354803	0.338419592975153	0.396	0.291	1	female	HIKESHI
GOLGA4	0.00786730598419215	0.258491417940232	0.477	0.358	1	female	GOLGA4
NKAP	0.00962661622412452	0.29509093631479	0.332	0.235	1	female	NKAP
PPDPF	0.00971240530146971	0.283608141410685	0.326	0.239	1	female	PPDPF
BRD3	0.00976836490571309	0.352365057293503	0.276	0.187	1	female	BRD3
RPS4Y1	1.73903056063631e-270	6.6527655765757	0.843	0	4.42705009821186e-266	male	RPS4Y1
EIF1AY	6.96591267983956e-142	4.04681468616257	0.47	0	1.77331239090676e-137	male	EIF1AY
DDX3Y	6.12693987946001e-95	3.10172856365034	0.321	0	1.55973508511414e-90	male	DDX3Y
GAPDH	2.58331236601328e-39	0.729925958711513	0.981	0.955	6.57633829016001e-35	male	GAPDH
RPS10	5.0513010674442e-33	1.11890106954041	0.832	0.819	1.28590971273927e-28	male	RPS10
LDHA	9.25180218919607e-29	0.947071758418914	0.858	0.864	2.35523128330364e-24	male	LDHA
CD99	1.12222280875976e-21	1.6503255216048	0.604	0.434	2.85684260425972e-17	male	CD99
GSTT2B	4.25232445380124e-17	2.19967098541861	0.451	0.243	1.08251423620418e-12	male	GSTT2B
PFN1	2.32104166070489e-16	0.695006891343794	0.881	0.873	5.90867575565644e-12	male	PFN1
KLF4	3.22833688419287e-15	1.56449813808159	0.261	0.095	8.2183772060898e-11	male	KLF4
MYADM	7.42289920629576e-15	2.0004060845454	0.269	0.107	1.88964745094671e-10	male	MYADM
NDUFA11	3.85043275151057e-14	0.750092910670204	0.825	0.833	9.80204665552045e-10	male	NDUFA11
KLF6	4.66398554485261e-14	1.67139326567434	0.459	0.289	1.18731080015313e-09	male	KLF6
PPA1	7.711456868294e-14	1.78148141681944	0.698	0.599	1.9631055749616e-09	male	PPA1
HSPA8	1.06697812727748e-13	0.568547150626783	0.828	0.844	2.71620621861028e-09	male	HSPA8
HBA2	1.20001370812814e-13	1.40163974696702	0.157	0.414	3.05487489678179e-09	male	HBA2
HSP90AA1	2.89306493973279e-13	0.503153401781692	0.896	0.933	7.36487541707776e-09	male	HSP90AA1
FOSB	1.10806493109538e-12	1.39318954731763	0.399	0.219	2.82080089508952e-08	male	FOSB
EGR1	3.68118423480621e-12	1.39133972561369	0.425	0.261	9.37119070654616e-08	male	EGR1
PSMA2	4.18912686877537e-12	1.25587950850887	0.601	0.49	1.06642602698415e-07	male	PSMA2
BNIP3	6.36132945240379e-12	0.973146646697412	0.716	0.681	1.61940363869843e-07	male	BNIP3
PKM	7.88729654142284e-12	0.890319429288814	0.716	0.667	2.00786908055001e-07	male	PKM
HBA1	1.76714277674285e-11	1.24620957792381	0.104	0.322	4.49861536675428e-07	male	HBA1
JUN	3.46360710597318e-11	1.18923970717639	0.642	0.579	8.81730460967592e-07	male	JUN
PGK1	1.75165474692311e-10	0.922558468209962	0.713	0.726	4.45918748924217e-06	male	PGK1
MDK	1.93961969885135e-10	0.664960540797063	0.821	0.77	4.93768986736588e-06	male	MDK
CYP11B1	2.86547924498941e-10	1.14861545446299	0.646	0.538	7.29465051396954e-06	male	CYP11B1
PPP2R1A	3.1317618761403e-10	1.15291403150712	0.746	0.738	7.97252620809037e-06	male	PPP2R1A
RPL8	3.5260814466808e-10	0.287055740327695	0.963	0.964	8.97634553881532e-06	male	RPL8
MT-ND4	1.03883925130869e-09	0.413410799219356	0.966	0.94	2.64457308205652e-05	male	MT-ND4
PGAM1	1.16518557502228e-09	0.644937880302431	0.746	0.747	2.96621291833422e-05	male	PGAM1
TPI1	1.55440483556113e-09	0.466948466330797	0.836	0.858	3.95704838988797e-05	male	TPI1
ATP1B3	1.89202311754655e-09	1.19231103432927	0.601	0.514	4.81652325033825e-05	male	ATP1B3
HBG2	2.39934375847211e-09	1.05026240052195	0.254	0.476	6.10800940594245e-05	male	HBG2
FDX1	2.40198919272008e-09	0.529419485549957	0.974	0.952	6.11474388790751e-05	male	FDX1
MOB4	2.70720889828724e-09	0.989754146130154	0.75	0.683	6.89174169236983e-05	male	MOB4
FOS	3.95968554118085e-09	1.02516287036583	0.608	0.56	0.000100801714821841	male	FOS
FAM53C	4.2459996173128e-09	1.44417916840512	0.272	0.142	0.000108090412257932	male	FAM53C
COL1A1	3.03750545092115e-08	0.988849663204328	0.239	0.492	0.000773257762640998	male	COL1A1
FAM166B	5.24436424503366e-08	0.776704839010583	0.761	0.69	0.00133505780585822	male	FAM166B
KLF2	1.35198400544515e-07	1.15419937452255	0.369	0.244	0.00344174568266172	male	KLF2
DUSP5	2.945044913288e-07	1.44819196390083	0.31	0.199	0.00749720083575727	male	DUSP5
EMD	3.10006668412055e-07	1.36431160488369	0.347	0.235	0.00789183975776568	male	EMD
ENO1	3.5763359946228e-07	0.457485503331158	0.843	0.871	0.00910427854151125	male	ENO1
SLC25A1	6.1961410685759e-07	1.25598409956019	0.481	0.388	0.0157735163182737	male	SLC25A1
FDPS	8.01925108337892e-07	1.12921194014723	0.716	0.747	0.0204146074829577	male	FDPS
RGCC	9.22727285107501e-07	1.52060860407961	0.384	0.276	0.0234898684969817	male	RGCC
RAB5IF	3.43372119716259e-06	1.42487081640563	0.437	0.361	0.0874122405161681	male	RAB5IF
SERTAD1	3.48166563227898e-06	1.28907235697691	0.295	0.186	0.0886327620009261	male	SERTAD1
DUSP1	5.64217585066337e-06	0.972571144748116	0.507	0.454	0.143632870630338	male	DUSP1
INSIG1	5.84443813913652e-06	0.93849577083449	0.362	0.261	0.148781861707998	male	INSIG1
RAB1A	6.86534059020767e-06	0.764228889605995	0.586	0.569	0.174770975404917	male	RAB1A
PEG10	7.00516626447794e-06	0.473221471178639	0.806	0.782	0.178330517594815	male	PEG10
TUBA1B	1.13933479549896e-05	0.614229819272713	0.757	0.79	0.29004045889017	male	TUBA1B
ACTB	1.21700392895907e-05	0.339492188960784	0.892	0.955	0.30981269019511	male	ACTB
ACTG1	1.34169280959308e-05	0.399359939244478	0.903	0.943	0.341554738538111	male	ACTG1
ATP5F1D	1.35666484999117e-05	0.522706590437726	0.787	0.833	0.345366170862253	male	ATP5F1D
TUBB	1.40638808987638e-05	0.879971811507785	0.664	0.712	0.35802421603983	male	TUBB
HSPD1	1.68723557381332e-05	0.267538419433498	0.948	0.956	0.429519560025658	male	HSPD1
MC2R	2.10319500611229e-05	0.916685150411574	0.507	0.437	0.535410352706006	male	MC2R
DGCR6L	2.36217004957061e-05	1.13969120488232	0.459	0.387	0.601337629519191	male	DGCR6L
SLC25A6	2.87636851219962e-05	0.394845982663882	0.757	0.846	0.732237132150657	male	SLC25A6
CYP11A1	3.47830659504797e-05	0.99674931348156	0.847	0.875	0.885472509901361	male	CYP11A1
ZFP36	4.91039714502024e-05	1.00531319136794	0.317	0.228	1	male	ZFP36
NCL	7.09654569486727e-05	0.572630189595908	0.709	0.77	1	male	NCL
FKBP1A	7.53233870477211e-05	0.52221521145435	0.754	0.801	1	male	FKBP1A
CALR	9.32716540875935e-05	0.704379570518675	0.616	0.643	1	male	CALR
RAB7A	0.000129897797729365	0.955076808756574	0.534	0.504	1	male	RAB7A
BTG1	0.000138527619046467	0.574184230195069	0.709	0.747	1	male	BTG1
MT-CO1	0.000155323567571881	0.260552282614842	0.955	0.951	1	male	MT-CO1
MRPL2	0.000194764236947835	0.253441951978639	0.198	0.341	1	male	MRPL2
TPM2	0.000217390620005286	0.409037166861783	0.78	0.813	1	male	TPM2
MYL9	0.000239274807833281	0.848195603338728	0.743	0.767	1	male	MYL9
RHOC	0.000259675080210725	0.661721581826026	0.575	0.584	1	male	RHOC
NDUFA13	0.000260123577475257	0.694111017878146	0.616	0.668	1	male	NDUFA13
LY6E	0.000260204642526971	0.538040135239827	0.672	0.67	1	male	LY6E
RHOB	0.000262728284767751	0.678123379454643	0.694	0.728	1	male	RHOB
MVD	0.000342380403657258	1.27012202571766	0.299	0.226	1	male	MVD
PTMA	0.000368243594487271	0.359663833628428	0.825	0.895	1	male	PTMA
TESK1	0.000460699573848196	1.15126018800979	0.437	0.394	1	male	TESK1
IER2	0.000470385957531378	0.916636437182107	0.425	0.382	1	male	IER2
DNAJB9	0.000483796453672916	1.04560640184964	0.362	0.304	1	male	DNAJB9
PIH1D1	0.00050005704669715	0.363875064421198	0.34	0.52	1	male	PIH1D1
YBX3	0.000537074890249134	0.543787407924262	0.687	0.749	1	male	YBX3
TUBB4B	0.00065004751093704	0.587684131500213	0.563	0.561	1	male	TUBB4B
CCNI	0.000879672997135742	0.549436726306622	0.672	0.733	1	male	CCNI
XBP1	0.00089244266522858	0.979915993846034	0.41	0.373	1	male	XBP1
SRM	0.000991555111439669	0.717039742159386	0.481	0.457	1	male	SRM
CDKN1C	0.00103076478470243	0.296627031311616	0.821	0.771	1	male	CDKN1C
PABPC1	0.00105480610509941	0.491595852078725	0.72	0.785	1	male	PABPC1
RDX	0.00146751683076406	0.352525790400851	0.806	0.846	1	male	RDX
MRPL58	0.0015019084041161	0.410175244482755	0.168	0.286	1	male	MRPL58
HNRNPD	0.00170186835468398	0.635210485593396	0.649	0.674	1	male	HNRNPD
SEPT7	0.00181272877520728	0.618658123334498	0.627	0.66	1	male	SEPT7
EPHX2	0.00186662675287645	0.424606236506256	0.149	0.253	1	male	EPHX2
MRM2	0.00213293628832698	0.353379698388388	0.157	0.261	1	male	MRM2
PLIN2	0.00230128166370664	0.938612398495187	0.343	0.289	1	male	PLIN2
C11orf96	0.00252644812497258	0.57722913371382	0.616	0.632	1	male	C11orf96
RNF11	0.00259730005861308	0.352140931071653	0.157	0.26	1	male	RNF11
MAN2A1	0.0027912334087532	0.309304901512431	0.179	0.285	1	male	MAN2A1
INHA	0.00289489841590269	0.667406141179843	0.563	0.561	1	male	INHA
MT2A	0.00306548008081802	0.315606511248262	0.888	0.905	1	male	MT2A
COL3A1	0.0032464473832849	0.806976534801011	0.276	0.438	1	male	COL3A1
MRPS14	0.00335989076224389	0.354629553614586	0.276	0.408	1	male	MRPS14
RAN	0.00339581044576499	0.324760360417729	0.802	0.875	1	male	RAN
GSTZ1	0.00343720031949576	0.294601859025285	0.291	0.441	1	male	GSTZ1
CUTA	0.00373436255013869	0.599315934380622	0.66	0.681	1	male	CUTA
HSPA5	0.00387568003380059	0.6900072358839	0.601	0.629	1	male	HSPA5
HNRNPA0	0.00391962265277028	0.594188778621519	0.53	0.549	1	male	HNRNPA0
MARCKSL1	0.00396072809574091	0.516088644420575	0.593	0.61	1	male	MARCKSL1
CFAP298	0.00477909713408191	0.421607556517576	0.153	0.253	1	male	CFAP298
SQLE	0.00503515574771031	0.683230678604031	0.56	0.568	1	male	SQLE
CDK2AP2	0.0051218013826574	0.992903171302003	0.403	0.369	1	male	CDK2AP2
ACAT2	0.00529034644219621	0.749826513006682	0.522	0.505	1	male	ACAT2
IDH1	0.00539960306564203	0.708272863473455	0.608	0.643	1	male	IDH1
ARMCX1	0.00566752157514011	0.263840689334067	0.243	0.364	1	male	ARMCX1
RAC1	0.00620918985719085	0.39085648229016	0.728	0.828	1	male	RAC1
MRPL12	0.00630733511444205	0.631867974927915	0.53	0.556	1	male	MRPL12
ZCCHC17	0.00640466552994223	0.320187915647517	0.231	0.335	1	male	ZCCHC17
LYVE1	0.00645897180584589	1.11363412417652	0.28	0.229	1	male	LYVE1
MAPK10	0.00670797434816023	0.260766189490359	0.194	0.298	1	male	MAPK10
TMEM97	0.00675132959945232	0.791096539057604	0.519	0.522	1	male	TMEM97
IGFBP5	0.00679851482871536	1.967153320239	0.325	0.288	1	male	IGFBP5
SLC35B1	0.00680715754260693	0.298911785751391	0.201	0.314	1	male	SLC35B1
ACBD3	0.00694451415008696	0.448166894273479	0.224	0.34	1	male	ACBD3
GALNT1	0.00696508213402593	0.263934920833082	0.224	0.328	1	male	GALNT1
ELP1	0.0072113427991257	0.738249629841472	0.522	0.527	1	male	ELP1
MRFAP1L1	0.00724257451522254	0.363008243858581	0.175	0.269	1	male	MRFAP1L1
RPE	0.00806729974412224	0.40097924416571	0.168	0.265	1	male	RPE
CSNK2B	0.00823467111464817	0.662389208292057	0.537	0.562	1	male	CSNK2B
AP1S1	0.0084215028800123	0.711009921360398	0.575	0.614	1	male	AP1S1
ZNF226	0.00881084449987446	0.266752015398883	0.228	0.339	1	male	ZNF226
COL1A2	0.00917394020293739	0.783454515690844	0.272	0.419	1	male	COL1A2
RRP36	0.0091906505050294	0.256997017315427	0.284	0.409	1	male	RRP36
ID2	0.00939072190777261	0.519612512181777	0.563	0.532	1	male	ID2
NOB1	0.00970102223811938	0.267598943133234	0.224	0.328	1	male	NOB1
CCNDBP1	0.00984982563711215	0.250074276345445	0.216	0.32	1	male	CCNDBP1
