# Supplementary material for: A spatiotemporal steroidogenic regulatory network in human fetal adrenal glands and gonads
Source: Front Endocrinol (Lausanne). 2022 Nov 17;13:1036517. doi: 10.3389/fendo.2022.1036517 (PMC9713933; doi:10.3389/fendo.2022.1036517)
Supplement: Supplementary file 18 [file Table_11.csv]

	p_val	avg_logFC	pct.1	pct.2	p_val_adj	cluster	gene
IGDCC3	2.03235382122462e-99	2.57105063905712	0.59	0.083	4.30838686561407e-95	somatic stem cells	IGDCC3
MDK	1.00381301924972e-90	1.28492136046023	0.989	0.884	2.12798321950748e-86	somatic stem cells	MDK
SCUBE1	8.2827610629468e-84	2.45769062540519	0.682	0.191	1.75586251773409e-79	somatic stem cells	SCUBE1
GPC3	1.62842390100739e-81	1.33844181385891	0.962	0.774	3.45209582774557e-77	somatic stem cells	GPC3
CTGF	1.66303599060841e-81	2.05147260930992	0.829	0.41	3.52546999649076e-77	somatic stem cells	CTGF
HMGA2	5.53036607782582e-81	1.4771057484949	0.97	0.794	1.1723823048383e-76	somatic stem cells	HMGA2
CYR61	7.41871907649033e-78	2.02094291446754	0.785	0.361	1.57269425702519e-73	somatic stem cells	CYR61
MFAP2	2.34726372987861e-77	1.37952612433731	0.533	0.093	4.97596438096967e-73	somatic stem cells	MFAP2
WFIKKN1	8.02146784133917e-76	1.25104986953901	0.37	0.018	1.70047096768549e-71	somatic stem cells	WFIKKN1
ID4	1.7476368373969e-75	1.97288573047669	0.788	0.357	3.70481533159768e-71	somatic stem cells	ID4
KRT8	4.60981158048736e-75	2.537040656129	0.679	0.242	9.77233956947515e-71	somatic stem cells	KRT8
SPINK1	1.86311058947585e-72	1.15011537392272	0.356	0.018	3.94960813862986e-68	somatic stem cells	SPINK1
EDN3	1.21861343110586e-71	1.72349358086285	0.424	0.046	2.58333861260132e-67	somatic stem cells	EDN3
SDK2	2.41059981494689e-67	1.65205693137795	0.587	0.144	5.11023054770592e-63	somatic stem cells	SDK2
DSP	3.19181947670427e-67	1.86673362019758	0.693	0.266	6.76633810866537e-63	somatic stem cells	DSP
FBN3	7.85033357428059e-67	1.6400726323793	0.478	0.083	1.66419221441174e-62	somatic stem cells	FBN3
SOX4	9.31818767054061e-67	0.876383965720899	0.992	0.879	1.9753626042779e-62	somatic stem cells	SOX4
MEX3A	1.27401742795148e-65	1.41228793878565	0.753	0.295	2.70078954551435e-61	somatic stem cells	MEX3A
WT1	1.03794596502822e-64	1.57779103521125	0.568	0.145	2.20034165126332e-60	somatic stem cells	WT1
S1PR2	1.01457882599092e-63	1.29676036089668	0.601	0.154	2.15080565321815e-59	somatic stem cells	S1PR2
CPXM1	1.46484697506059e-63	1.19761219464168	0.853	0.459	3.10532910243095e-59	somatic stem cells	CPXM1
ID3	1.7280518764791e-63	1.21415533329333	0.929	0.749	3.66329717294805e-59	somatic stem cells	ID3
KLK6	2.62011620397328e-60	0.963481474613026	0.315	0.02	5.55438434080296e-56	somatic stem cells	KLK6
KRT18	4.14448322872027e-60	2.25794302382343	0.554	0.163	8.78588999656411e-56	somatic stem cells	KRT18
SCUBE3	1.39283208049846e-59	1.26763220622699	0.546	0.131	2.95266472744868e-55	somatic stem cells	SCUBE3
FZD7	1.47920077017169e-59	1.33037506632024	0.66	0.22	3.13575771268696e-55	somatic stem cells	FZD7
MYRF	8.05784074785092e-59	1.50431812465598	0.601	0.187	1.70818166013692e-54	somatic stem cells	MYRF
CNTNAP4	1.22046261523599e-58	1.25663851902472	0.394	0.05	2.58725869803878e-54	somatic stem cells	CNTNAP4
CDH6	1.5998717783235e-58	1.98454656251616	0.606	0.181	3.391568182868e-54	somatic stem cells	CDH6
PAX8	1.33285279755582e-57	1.48498709886786	0.459	0.09	2.82551464553858e-53	somatic stem cells	PAX8
RP3-512B11.3	1.56415765551605e-57	1.36853918644155	0.438	0.078	3.31585781392848e-53	somatic stem cells	RP3-512B11.3
IGFBP3	1.60763938785641e-57	1.67629581285756	0.726	0.341	3.40803473831681e-53	somatic stem cells	IGFBP3
TNNT1	7.92263790449518e-57	1.42728586157018	0.514	0.123	1.67952000937393e-52	somatic stem cells	TNNT1
TNNI1	1.83685407140961e-56	1.30534398395063	0.443	0.081	3.89394694598122e-52	somatic stem cells	TNNI1
COL26A1	2.98696763363985e-56	1.38005130528524	0.489	0.117	6.33207268655312e-52	somatic stem cells	COL26A1
APOBEC3H	9.13735267909172e-56	0.926802393098066	0.285	0.016	1.93702739444065e-51	somatic stem cells	APOBEC3H
SFRP1	1.57269893016148e-55	1.42808803790883	0.878	0.588	3.33396446204932e-51	somatic stem cells	SFRP1
TEAD3	2.26889635945924e-55	1.43506179036022	0.571	0.171	4.80983339241764e-51	somatic stem cells	TEAD3
MEST	4.93225813254425e-55	0.995797061793962	0.91	0.706	1.04558940151805e-50	somatic stem cells	MEST
SOX11	6.25704093751639e-55	1.14128881740327	0.812	0.44	1.3264301083441e-50	somatic stem cells	SOX11
CALD1	1.38771316658937e-54	1.06781275477278	0.929	0.716	2.9418131418528e-50	somatic stem cells	CALD1
SHISA2	6.75427481582418e-54	1.63862412767726	0.587	0.182	1.43183871820657e-49	somatic stem cells	SHISA2
CRABP2	1.82528359169039e-53	1.63310812754022	0.734	0.399	3.86941868602445e-49	somatic stem cells	CRABP2
PCDH9	7.00088923221955e-53	1.14257135102897	0.851	0.519	1.48411850833822e-48	somatic stem cells	PCDH9
BNC1	1.21078220008984e-52	1.12502548603631	0.356	0.047	2.56673718597045e-48	somatic stem cells	BNC1
FRAS1	2.82838883379546e-52	1.1493148320755	0.505	0.134	5.99590148876299e-48	somatic stem cells	FRAS1
WNT5A	1.92556134629798e-51	1.88635132239712	0.571	0.182	4.08199749801708e-47	somatic stem cells	WNT5A
MAGED2	4.04823248882618e-51	0.840436770081805	0.946	0.851	8.58184805306261e-47	somatic stem cells	MAGED2
FRZB	6.98210474136392e-51	1.41970384428003	0.584	0.211	1.48013638412174e-46	somatic stem cells	FRZB
CXCL12	8.44253532842336e-51	1.12467410021439	0.899	0.707	1.78973306427247e-46	somatic stem cells	CXCL12
SLIT2	1.79412449656094e-50	1.41259898428236	0.777	0.393	3.80336452025953e-46	somatic stem cells	SLIT2
AMOT	1.80299738938183e-50	1.30917995166692	0.606	0.197	3.82217416575055e-46	somatic stem cells	AMOT
PLEKHG4B	3.03807566787781e-50	0.960664927815779	0.378	0.062	6.44041660833418e-46	somatic stem cells	PLEKHG4B
MYH10	6.42519475745914e-50	0.958250833147524	0.918	0.751	1.36207703663376e-45	somatic stem cells	MYH10
RASL11B	7.99783713684437e-50	1.35149111856677	0.486	0.126	1.69546149463964e-45	somatic stem cells	RASL11B
HOXB-AS3	9.28812202843654e-50	1.12001911164363	0.318	0.036	1.96898898880826e-45	somatic stem cells	HOXB-AS3
MMP2	1.18648344488877e-49	1.08682074630208	0.878	0.574	2.51522625481971e-45	somatic stem cells	MMP2
CYP27C1	1.07026406644282e-48	1.22767872646779	0.348	0.051	2.26885279445213e-44	somatic stem cells	CYP27C1
HOXA9	1.2156747152694e-48	1.36765474295064	0.486	0.131	2.5771088288996e-44	somatic stem cells	HOXA9
MEIS1	1.54664067834939e-48	1.02638692564965	0.899	0.717	3.27872357403286e-44	somatic stem cells	MEIS1
EMX2	2.91784941216258e-48	1.38975163452788	0.432	0.094	6.18554896884345e-44	somatic stem cells	EMX2
ADAMTS18	1.0601443690488e-47	1.98153924005015	0.353	0.056	2.24740004794655e-43	somatic stem cells	ADAMTS18
KCNQ1OT1	7.09038049259241e-47	0.837611034293154	0.957	0.769	1.50308976062467e-42	somatic stem cells	KCNQ1OT1
HNRNPA1	1.65685438848197e-46	0.454183395486269	1	0.996	3.51236561814292e-42	somatic stem cells	HNRNPA1
FOXP4	2.25177522056985e-46	1.21524720834606	0.576	0.194	4.77353829008604e-42	somatic stem cells	FOXP4
AASS	2.29388811622388e-46	1.15442500177894	0.481	0.124	4.86281341758301e-42	somatic stem cells	AASS
FREM2	3.73487072808939e-46	1.46721991660135	0.478	0.133	7.9175524564767e-42	somatic stem cells	FREM2
FLNC	5.89208169704497e-46	1.3061098723702	0.576	0.217	1.24906239895656e-41	somatic stem cells	FLNC
HOXD9	1.18861747355387e-45	1.00718912914606	0.364	0.063	2.51975018218685e-41	somatic stem cells	HOXD9
PDGFRA	1.73242276695593e-45	1.09580307497773	0.81	0.483	3.67256302366989e-41	somatic stem cells	PDGFRA
ID1	4.69366915152283e-45	1.0595054428338	0.842	0.627	9.95010923431325e-41	somatic stem cells	ID1
MXRA8	9.48482988382852e-45	1.12009130691707	0.72	0.372	2.01068908707281e-40	somatic stem cells	MXRA8
CCDC3	1.0334916125275e-44	1.09333306309004	0.44	0.104	2.19089886939704e-40	somatic stem cells	CCDC3
ISYNA1	1.06631433172351e-44	1.10397284855144	0.845	0.56	2.26047975182066e-40	somatic stem cells	ISYNA1
HEY1	1.19285735710213e-44	0.772275541606096	0.38	0.073	2.5287383113208e-40	somatic stem cells	HEY1
H2AFY2	1.62838044938071e-44	1.16949058053386	0.693	0.341	3.45200371464216e-40	somatic stem cells	H2AFY2
CSRP2	1.90816280621162e-44	1.16109674771618	0.59	0.218	4.04511433288802e-40	somatic stem cells	CSRP2
OLFM3	6.12650773392738e-44	0.884421819442008	0.378	0.072	1.29875837451526e-39	somatic stem cells	OLFM3
MARCKSL1	6.9122786779269e-44	0.751133044164503	0.954	0.869	1.46533395693372e-39	somatic stem cells	MARCKSL1
GAREM2	1.69606830568758e-43	1.02236995542846	0.421	0.097	3.5954952012271e-39	somatic stem cells	GAREM2
PXDN	2.30560540013458e-43	0.842843645374844	0.861	0.584	4.8876528877453e-39	somatic stem cells	PXDN
REC8	2.72483424890734e-43	1.08124573899683	0.508	0.154	5.77637612425867e-39	somatic stem cells	REC8
SPSB4	2.79869412019297e-43	1.12152714731873	0.429	0.107	5.93295166539708e-39	somatic stem cells	SPSB4
TPM1	4.45728202324475e-43	1.13200206118282	0.842	0.576	9.44899216107656e-39	somatic stem cells	TPM1
PTGR1	7.46201722671014e-43	1.17825687885972	0.688	0.343	1.58187303189028e-38	somatic stem cells	PTGR1
SEPT11	7.92247057265625e-43	1.00353188616201	0.88	0.711	1.6794845366974e-38	somatic stem cells	SEPT11
HOXB5	9.0898265404565e-43	1.00910487278067	0.421	0.101	1.92695232831137e-38	somatic stem cells	HOXB5
SHISA3	1.16435192216433e-42	1.43297435188976	0.565	0.22	2.46830963979616e-38	somatic stem cells	SHISA3
NES	1.71649018626097e-42	1.18376040941198	0.72	0.375	3.63878754585463e-38	somatic stem cells	NES
VCAN	9.96444211952127e-42	0.798539592747239	0.935	0.798	2.11236208491731e-37	somatic stem cells	VCAN
HOXC5	1.86560586769417e-41	1.26883575129052	0.47	0.143	3.95489787892488e-37	somatic stem cells	HOXC5
TENM4	2.5327139479238e-41	1.18785841910732	0.446	0.12	5.36910029820366e-37	somatic stem cells	TENM4
EPHA7	2.88425800220916e-41	1.22342795652784	0.511	0.165	6.1143385388832e-37	somatic stem cells	EPHA7
C21orf33	2.66021042879623e-40	0.691029153451536	0.329	0.057	5.63938008800512e-36	somatic stem cells	C21orf33
TMEM98	3.47425390492794e-40	1.15939634140817	0.764	0.481	7.36507085305674e-36	somatic stem cells	TMEM98
PTPN13	4.34571928073516e-40	1.37369463171222	0.633	0.288	9.21249030323046e-36	somatic stem cells	PTPN13
EMX2OS	5.16421695568767e-40	1.3452962494486	0.285	0.039	1.09476235243623e-35	somatic stem cells	EMX2OS
DBN1	7.91723939350851e-40	1.0471482902976	0.753	0.481	1.67837557902987e-35	somatic stem cells	DBN1
PDE3A	1.00633507983842e-39	1.10483352676462	0.573	0.223	2.13332973574946e-35	somatic stem cells	PDE3A
AMOTL2	1.00651147029962e-39	1.24524280383912	0.677	0.342	2.13370366588817e-35	somatic stem cells	AMOTL2
FLRT3	1.07087939460978e-39	1.22207089330925	0.587	0.244	2.27015722863327e-35	somatic stem cells	FLRT3
COL3A1	1.7897734098335e-39	0.423443668418583	0.984	0.91	3.79414065150603e-35	somatic stem cells	COL3A1
NR2F2	2.89340275985034e-39	0.791406626237084	0.946	0.75	6.13372451060673e-35	somatic stem cells	NR2F2
CDH11	3.38117615882554e-39	0.932814536136087	0.856	0.604	7.16775533909426e-35	somatic stem cells	CDH11
EPHA4	3.75346223934705e-39	1.22817942899095	0.658	0.322	7.95696460119181e-35	somatic stem cells	EPHA4
PTH1R	3.79580794473403e-39	1.10923290260493	0.655	0.313	8.04673326204167e-35	somatic stem cells	PTH1R
ST6GAL2	4.77494607904463e-39	0.99131329460192	0.503	0.168	1.01224081929667e-34	somatic stem cells	ST6GAL2
RASL10B	7.83792457217314e-39	1.01896295825888	0.334	0.065	1.66156163005498e-34	somatic stem cells	RASL10B
CALB1	8.29715994032866e-39	1.49815351508023	0.304	0.048	1.75891493575027e-34	somatic stem cells	CALB1
EFR3B	1.23673997211616e-38	0.963490896520287	0.402	0.104	2.62176506688905e-34	somatic stem cells	EFR3B
RP11-54O7.3	1.65677990545806e-38	1.10138630498275	0.315	0.057	3.51220772158055e-34	somatic stem cells	RP11-54O7.3
NTRK2	5.65514438143087e-38	0.99152946649661	0.592	0.248	1.19883405741953e-33	somatic stem cells	NTRK2
CNTFR	9.10070534181004e-38	0.925992974532379	0.465	0.14	1.92925852541031e-33	somatic stem cells	CNTFR
FOXC1	9.75647853358759e-38	1.36058049388283	0.723	0.397	2.06827588433523e-33	somatic stem cells	FOXC1
TNFRSF19	1.20205575889244e-37	1.18656446229184	0.454	0.139	2.54823800327608e-33	somatic stem cells	TNFRSF19
BMP5	1.28253628885507e-37	1.01211355972292	0.432	0.126	2.71884867874386e-33	somatic stem cells	BMP5
TEAD2	2.85532214713053e-37	1.04907663015619	0.359	0.083	6.052997419702e-33	somatic stem cells	TEAD2
MECOM	3.99529194821232e-37	1.03202505123742	0.486	0.157	8.46961940101531e-33	somatic stem cells	MECOM
PCOLCE	7.75670474281389e-37	0.971876425720875	0.791	0.522	1.64434383842912e-32	somatic stem cells	PCOLCE
NUP93	1.43382171082952e-36	0.877658789981593	0.924	0.712	3.03955864478749e-32	somatic stem cells	NUP93
IGSF9	1.96683466522865e-36	0.865500416401247	0.391	0.101	4.16949280681822e-32	somatic stem cells	IGSF9
DPPA4	7.91966093640046e-36	1.14324970074172	0.625	0.292	1.67888892190753e-31	somatic stem cells	DPPA4
GYG2	9.5360232450062e-36	0.854223758667562	0.372	0.092	2.02154156770887e-31	somatic stem cells	GYG2
DDAH2	1.62905644430737e-35	1.00339589183518	0.791	0.588	3.45343675628719e-31	somatic stem cells	DDAH2
MFGE8	3.04482908059391e-35	1.21693388992484	0.533	0.223	6.45473316795103e-31	somatic stem cells	MFGE8
ERBB2	3.20278877486285e-35	0.922341673814881	0.359	0.086	6.78959192383176e-31	somatic stem cells	ERBB2
TMSB15A	4.03666469047014e-35	1.03235391777365	0.682	0.364	8.55732547732765e-31	somatic stem cells	TMSB15A
PRTG	4.07741062476303e-35	0.74572044811374	0.478	0.159	8.64370278343514e-31	somatic stem cells	PRTG
QPRT	5.06747805832463e-35	1.05877463237363	0.804	0.586	1.07425467358424e-30	somatic stem cells	QPRT
CDH9	5.19124462943905e-35	1.08212587023472	0.41	0.118	1.10049194899478e-30	somatic stem cells	CDH9
SDC1	5.49857463409695e-35	1.29349002924794	0.462	0.158	1.16564283668221e-30	somatic stem cells	SDC1
AJUBA	7.70039368582113e-35	0.987091479945243	0.457	0.154	1.63240645745722e-30	somatic stem cells	AJUBA
GLI3	9.68192553913281e-35	0.880962938187017	0.633	0.306	2.05247139504076e-30	somatic stem cells	GLI3
CCDC80	1.42078919624971e-34	1.0446446599296	0.688	0.403	3.01193101712976e-30	somatic stem cells	CCDC80
DES	2.4810536172603e-34	1.05634965000712	0.293	0.056	5.2595855632301e-30	somatic stem cells	DES
RBFOX2	2.52386787028105e-34	0.840684856358276	0.91	0.769	5.3503474982088e-30	somatic stem cells	RBFOX2
HOXA6	3.5876847142629e-34	1.21871099128208	0.342	0.079	7.60553282576592e-30	somatic stem cells	HOXA6
SFXN2	4.36734580865357e-34	0.989681544486058	0.44	0.14	9.25833637976471e-30	somatic stem cells	SFXN2
FAM19A5	4.56412568184083e-34	0.340020999091834	0.37	0.091	9.67549003293437e-30	somatic stem cells	FAM19A5
RPL7	5.66334887204736e-34	0.399405330290614	1	0.995	1.20057332738532e-29	somatic stem cells	RPL7
NOTCH3	6.00975021464293e-34	0.91178346093245	0.717	0.401	1.27400694800215e-29	somatic stem cells	NOTCH3
CNN3	8.27437168034502e-34	0.659666151955658	0.965	0.849	1.75408405251634e-29	somatic stem cells	CNN3
SEMA3A	9.70217158419207e-34	0.902870903728591	0.418	0.126	2.05676335413288e-29	somatic stem cells	SEMA3A
SPSB1	1.04045798650289e-33	0.679695322691081	0.274	0.046	2.20566688558747e-29	somatic stem cells	SPSB1
FGFR3	1.48090876879328e-33	0.844837368736927	0.408	0.12	3.13937849896488e-29	somatic stem cells	FGFR3
YAP1	1.56093122505019e-33	1.18929664633259	0.652	0.329	3.30901810398389e-29	somatic stem cells	YAP1
B4GALNT4	1.65039601880706e-33	1.0468801367874	0.628	0.3	3.49867452026909e-29	somatic stem cells	B4GALNT4
COL1A1	1.74991901893221e-33	0.324194177435319	0.984	0.898	3.7096533282344e-29	somatic stem cells	COL1A1
HOXC4	2.04519590094515e-33	0.685302686531934	0.462	0.149	4.33561079041362e-29	somatic stem cells	HOXC4
ZNF445	2.11933165466668e-33	0.648239093005638	0.739	0.395	4.49277117472789e-29	somatic stem cells	ZNF445
IFITM3	2.25660328004075e-33	0.66158288491722	0.957	0.818	4.78377329335838e-29	somatic stem cells	IFITM3
SHROOM3	2.39258182671043e-33	0.977942518313289	0.481	0.18	5.07203421444345e-29	somatic stem cells	SHROOM3
AGRN	2.57850387297447e-33	0.791619782707259	0.562	0.23	5.46617036031859e-29	somatic stem cells	AGRN
MPDZ	4.32302389504591e-33	0.822914252118479	0.755	0.433	9.16437835510783e-29	somatic stem cells	MPDZ
ITGB8	5.50202732513774e-33	1.09207317694066	0.527	0.224	1.16637477265595e-28	somatic stem cells	ITGB8
COL1A2	7.14492204437644e-33	0.358986897487323	0.986	0.912	1.51465202418736e-28	somatic stem cells	COL1A2
PRMT1	9.62466905618239e-33	0.752506031917612	0.889	0.736	2.0403335932201e-28	somatic stem cells	PRMT1
PLXNB1	9.88345901841029e-33	1.08828996797615	0.413	0.132	2.0951944773128e-28	somatic stem cells	PLXNB1
TNC	1.16513255246883e-32	1.17727765231631	0.465	0.171	2.46996449797867e-28	somatic stem cells	TNC
SNAI2	1.29870547027298e-32	1.19892130719164	0.663	0.361	2.75312572643169e-28	somatic stem cells	SNAI2
KRT19	1.54507337612072e-32	1.09460311339193	0.484	0.182	3.27540105003831e-28	somatic stem cells	KRT19
PDLIM7	1.83370416130996e-32	0.903996060395214	0.761	0.491	3.88726945156099e-28	somatic stem cells	PDLIM7
DPYSL4	1.92270593585672e-32	0.777363454531764	0.511	0.201	4.07594431342267e-28	somatic stem cells	DPYSL4
WNK3	2.08731794133117e-32	0.825256061471369	0.519	0.198	4.42490530382794e-28	somatic stem cells	WNK3
HOXA3	2.19487816197738e-32	1.09022685244787	0.576	0.26	4.65292221557584e-28	somatic stem cells	HOXA3
CA14	2.27088544895376e-32	0.923026766597796	0.293	0.061	4.81405006323707e-28	somatic stem cells	CA14
AIF1L	2.6277855578e-32	1.06522018358277	0.503	0.203	5.57064260398023e-28	somatic stem cells	AIF1L
RPL6	4.44458774788909e-32	0.367155804176988	1	0.989	9.42208156675008e-28	somatic stem cells	RPL6
MSI1	5.05494011376311e-32	0.972352729275067	0.465	0.176	1.07159675471664e-27	somatic stem cells	MSI1
CD276	6.95105299622028e-32	0.835473063342854	0.726	0.455	1.47355372466874e-27	somatic stem cells	CD276
TSPAN6	7.32829127469032e-32	1.09588845285083	0.717	0.459	1.5535244673216e-27	somatic stem cells	TSPAN6
PGF	8.17218008763494e-32	0.886059610776865	0.332	0.083	1.73242045677773e-27	somatic stem cells	PGF
NDST3	9.49216766293589e-32	0.968006767600471	0.304	0.067	2.01224462286578e-27	somatic stem cells	NDST3
FOXP2	9.76821466627244e-32	0.938313362359516	0.663	0.34	2.07076382710309e-27	somatic stem cells	FOXP2
TRABD2B	1.14623460083426e-31	1.09124475341397	0.359	0.1	2.42990273030855e-27	somatic stem cells	TRABD2B
CRABP1	1.23891025708047e-31	1.2513117956198	0.522	0.23	2.6263658539849e-27	somatic stem cells	CRABP1
LRRTM1	1.2621509556232e-31	1.11775188231667	0.255	0.042	2.67563381082562e-27	somatic stem cells	LRRTM1
RAI14	1.29227576581606e-31	1.00778257125424	0.688	0.378	2.73949539595346e-27	somatic stem cells	RAI14
KLHL31	1.43013604730625e-31	1.35544078252752	0.283	0.056	3.03174540668451e-27	somatic stem cells	KLHL31
SDC2	1.4834029981183e-31	0.966597498399487	0.717	0.414	3.14466601571099e-27	somatic stem cells	SDC2
MFAP4	1.79249244036114e-31	1.37806087513221	0.522	0.231	3.79990472432159e-27	somatic stem cells	MFAP4
FLNA	1.93995919549238e-31	0.773746517532275	0.867	0.63	4.11251949852431e-27	somatic stem cells	FLNA
GPSM1	2.04944226208935e-31	0.668336277492093	0.296	0.062	4.34461265140322e-27	somatic stem cells	GPSM1
SEMA6D	2.20613206320877e-31	0.929965049324148	0.535	0.223	4.67677936079626e-27	somatic stem cells	SEMA6D
DSG2	2.30344828512902e-31	0.930094069344919	0.652	0.347	4.883080019645e-27	somatic stem cells	DSG2
MOXD1	2.61212108895414e-31	1.49069984391754	0.492	0.195	5.53743549647387e-27	somatic stem cells	MOXD1
IFT81	5.46669353792537e-31	1.14395550142949	0.562	0.258	1.1588843631048e-26	somatic stem cells	IFT81
RHBDD3	5.58153147919253e-31	0.915258742842371	0.508	0.205	1.18322885827403e-26	somatic stem cells	RHBDD3
MUTYH	5.90122585309075e-31	0.616360808972437	0.424	0.134	1.25100086859671e-26	somatic stem cells	MUTYH
NPM1	6.40859619303256e-31	0.431476175648946	0.995	0.964	1.35855830696097e-26	somatic stem cells	NPM1
PALLD	6.41244239655133e-31	0.972271923335228	0.791	0.538	1.35937366364492e-26	somatic stem cells	PALLD
DZIP1	1.30156449744907e-30	1.02667418398053	0.644	0.35	2.75918657814228e-26	somatic stem cells	DZIP1
RBMX	1.32898603783271e-30	0.568383334380969	0.97	0.897	2.81731750160157e-26	somatic stem cells	RBMX
FN1	2.29342010910595e-30	0.782316377716672	0.932	0.8	4.86182128929371e-26	somatic stem cells	FN1
MRC2	2.96161431165123e-30	0.843889660527318	0.731	0.434	6.27832617926944e-26	somatic stem cells	MRC2
NR2F2-AS1	3.61329925197813e-30	1.1056142641224	0.543	0.248	7.65983308426844e-26	somatic stem cells	NR2F2-AS1
ZNF286A	3.84851268052029e-30	0.827664150543539	0.492	0.19	8.15846203143496e-26	somatic stem cells	ZNF286A
PTGIS	3.85475341894482e-30	1.18978963546328	0.59	0.287	8.17169177282113e-26	somatic stem cells	PTGIS
PBX1	3.9237108533645e-30	0.764815749709565	0.867	0.666	8.3178746380474e-26	somatic stem cells	PBX1
TIA1	4.31899797159133e-30	0.589935780492975	0.954	0.855	9.15584379997647e-26	somatic stem cells	TIA1
MEIS3	6.5999006353141e-30	1.01622370210322	0.571	0.269	1.39911293568024e-25	somatic stem cells	MEIS3
GABBR1	6.98307448588719e-30	0.671885408980247	0.698	0.391	1.48034196026322e-25	somatic stem cells	GABBR1
LRRN1	7.33096847464288e-30	0.779458606014988	0.514	0.225	1.55409200693954e-25	somatic stem cells	LRRN1
CTHRC1	7.88450930557607e-30	0.815163219558019	0.394	0.124	1.67143712768907e-25	somatic stem cells	CTHRC1
C9orf116	1.40258772586113e-29	0.767030943926094	0.478	0.188	2.973345720053e-25	somatic stem cells	C9orf116
HILPDA	1.5582886405941e-29	1.12022785160231	0.495	0.2	3.30341608919543e-25	somatic stem cells	HILPDA
C1orf198	1.97166863071644e-29	0.94225136042522	0.685	0.402	4.17974033025579e-25	somatic stem cells	C1orf198
RP11-834C11.4	3.078141486642e-29	1.09385374342914	0.614	0.326	6.52535213753238e-25	somatic stem cells	RP11-834C11.4
ST3GAL2	4.10082097956452e-29	1.02127236759318	0.717	0.419	8.69333039457883e-25	somatic stem cells	ST3GAL2
ITM2C	4.62529178446181e-29	0.782421660675894	0.891	0.768	9.8051560538806e-25	somatic stem cells	ITM2C
ENAH	5.01170718233254e-29	0.859756458324216	0.807	0.583	1.06243180558268e-24	somatic stem cells	ENAH
ARHGEF17	6.91669492195672e-29	0.956693202964664	0.543	0.246	1.46627015650561e-24	somatic stem cells	ARHGEF17
RCOR2	7.02419475520482e-29	0.707570424806899	0.429	0.153	1.48905904615587e-24	somatic stem cells	RCOR2
RPS14	8.57028971402667e-29	0.369450331044393	1	0.995	1.81681571647651e-24	somatic stem cells	RPS14
ATOH8	1.0393004037127e-28	0.614171273843435	0.283	0.063	2.20321292583055e-24	somatic stem cells	ATOH8
PTMS	1.39523309280696e-28	0.713705465727294	0.867	0.64	2.95775463344147e-24	somatic stem cells	PTMS
PIK3R3	1.52392949340022e-28	1.00930768124568	0.405	0.137	3.23057813305912e-24	somatic stem cells	PIK3R3
PODXL	1.57134705803148e-28	1.05042412632894	0.622	0.316	3.33109862832094e-24	somatic stem cells	PODXL
B3GALT1	1.9843986466978e-28	0.94758735187445	0.264	0.054	4.20672669113468e-24	somatic stem cells	B3GALT1
TSHZ2	2.07898982824837e-28	0.93056116946643	0.72	0.453	4.40725053690372e-24	somatic stem cells	TSHZ2
LY6H	2.26821118406805e-28	0.553926249633987	0.293	0.068	4.80838088910585e-24	somatic stem cells	LY6H
DDR2	3.30773190301086e-28	1.03447814424732	0.66	0.372	7.01206086119272e-24	somatic stem cells	DDR2
PVRL2	4.18801918693855e-28	0.879792903828781	0.731	0.47	8.87818187439102e-24	somatic stem cells	PVRL2
ZNF135	4.95335610855318e-28	1.04844743046693	0.394	0.129	1.05006196145219e-23	somatic stem cells	ZNF135
HHAT	5.05924684812011e-28	0.960431263691867	0.293	0.071	1.07250973933298e-23	somatic stem cells	HHAT
ZNF428	5.32955736817693e-28	0.77879547785695	0.698	0.425	1.12981286647983e-23	somatic stem cells	ZNF428
ARID5B	6.4062140422138e-28	0.818931446636153	0.753	0.489	1.3580533148089e-23	somatic stem cells	ARID5B
CACHD1	6.62625534700166e-28	1.10165045264531	0.571	0.275	1.40469987101088e-23	somatic stem cells	CACHD1
ZDHHC9	7.38552593826975e-28	0.734443812460496	0.707	0.417	1.5656576436538e-23	somatic stem cells	ZDHHC9
COL9A1	7.50548470027301e-28	0.775665833739846	0.285	0.065	1.59108770161088e-23	somatic stem cells	COL9A1
MDFI	9.60783404302425e-28	0.621736229298867	0.315	0.083	2.03676473878071e-23	somatic stem cells	MDFI
FBXO21	1.04122902704187e-27	0.61981628504409	0.861	0.644	2.20730141442606e-23	somatic stem cells	FBXO21
EFEMP1	1.07891603360546e-27	1.20881231922135	0.552	0.267	2.28719409964021e-23	somatic stem cells	EFEMP1
RP11-366L20.2	1.17308034068393e-27	0.970995335208746	0.533	0.243	2.48681301421587e-23	somatic stem cells	RP11-366L20.2
SMARCB1	1.5699367442168e-27	0.758347745702517	0.685	0.41	3.32810890406519e-23	somatic stem cells	SMARCB1
FAM227A	1.77712461216532e-27	1.02888690429177	0.283	0.067	3.76732646532926e-23	somatic stem cells	FAM227A
DAPK3	1.91213194896734e-27	0.719150767981407	0.505	0.218	4.05352851861587e-23	somatic stem cells	DAPK3
FOXC2	2.128067585589e-27	1.15013193753242	0.459	0.186	4.51129047469012e-23	somatic stem cells	FOXC2
CTXN1	2.97861034905412e-27	1.11406752186985	0.361	0.116	6.31435607895983e-23	somatic stem cells	CTXN1
DSC2	3.4961990701181e-27	1.00608565221154	0.582	0.296	7.41159240874336e-23	somatic stem cells	DSC2
HES1	4.42703165102709e-27	0.59190107303978	0.851	0.639	9.38486439701233e-23	somatic stem cells	HES1
PFN2	5.11172360088359e-27	0.758238241469106	0.87	0.672	1.08363428615131e-22	somatic stem cells	PFN2
CBX1	5.22533280597214e-27	0.795498944596268	0.842	0.656	1.10771830153803e-22	somatic stem cells	CBX1
BRD8	5.75467014996409e-27	0.761063935429509	0.81	0.569	1.21993252509089e-22	somatic stem cells	BRD8
PTPRK	6.32937480186007e-27	0.681813770759789	0.658	0.359	1.34176416424632e-22	somatic stem cells	PTPRK
PGAP1	6.62454827073736e-27	0.723581823803449	0.628	0.319	1.40433798791361e-22	somatic stem cells	PGAP1
HMGB3	9.45483277412121e-27	1.03942958873491	0.783	0.569	2.00432999978596e-22	somatic stem cells	HMGB3
TSSC4	1.58775721549483e-26	0.922236386685253	0.538	0.255	3.3658865211275e-22	somatic stem cells	TSSC4
PTPRD	1.75942761398351e-26	0.697841740648091	0.679	0.398	3.72981059888364e-22	somatic stem cells	PTPRD
FIGN	2.01357566299045e-26	1.00606181444509	0.571	0.284	4.26857904797345e-22	somatic stem cells	FIGN
TCF7L1	2.23298150882211e-26	1.06758322306797	0.611	0.334	4.733697500552e-22	somatic stem cells	TCF7L1
NR2F1-AS1	2.28540749358458e-26	0.941802073927922	0.562	0.266	4.84483534564995e-22	somatic stem cells	NR2F1-AS1
PTN	2.30666221098834e-26	0.883246541502054	0.747	0.479	4.88989322107419e-22	somatic stem cells	PTN
ZNF532	2.74832895688144e-26	0.708630352734766	0.666	0.362	5.82618255569297e-22	somatic stem cells	ZNF532
ASXL3	3.16428865011634e-26	1.21293847491443	0.443	0.173	6.70797550938163e-22	somatic stem cells	ASXL3
TGFB2	4.45135375813475e-26	1.18596489216481	0.399	0.149	9.43642483186985e-22	somatic stem cells	TGFB2
LRRC61	4.52560741098109e-26	0.680896022627572	0.397	0.139	9.59383515053882e-22	somatic stem cells	LRRC61
SYCE1L	5.32982846587187e-26	0.71201399468996	0.34	0.102	1.12987033648018e-21	somatic stem cells	SYCE1L
COL5A2	6.05820644013505e-26	0.634679991147947	0.861	0.657	1.28427918324423e-21	somatic stem cells	COL5A2
FUBP1	7.67831516737227e-26	0.580511342696125	0.97	0.845	1.62772603233125e-21	somatic stem cells	FUBP1
NR2F1	8.56232844229375e-26	0.708312907595348	0.864	0.677	1.81512800648185e-21	somatic stem cells	NR2F1
TRO	9.29866338500714e-26	0.608427051242405	0.726	0.449	1.97122365098766e-21	somatic stem cells	TRO
INPPL1	9.73430346017483e-26	0.765746672884048	0.446	0.177	2.06357499052246e-21	somatic stem cells	INPPL1
CA11	1.10115766814952e-25	0.836212767692278	0.405	0.145	2.33434414071016e-21	somatic stem cells	CA11
PIN1	1.16873853879662e-25	0.69377684989178	0.834	0.606	2.47760882839496e-21	somatic stem cells	PIN1
FZD2	1.19589954365205e-25	0.831041200359079	0.538	0.254	2.53518744258798e-21	somatic stem cells	FZD2
HAS2	1.39524060984096e-25	0.854525462252393	0.375	0.127	2.95777056880184e-21	somatic stem cells	HAS2
MEGF6	1.94519236244222e-25	0.533934234279519	0.28	0.07	4.12361328914126e-21	somatic stem cells	MEGF6
GMDS	1.94617531847908e-25	0.860668199431473	0.609	0.309	4.1256970576438e-21	somatic stem cells	GMDS
SMO	2.33322010502775e-25	0.966385976140551	0.31	0.087	4.94619330064833e-21	somatic stem cells	SMO
SDK1	2.48156137243151e-25	0.3846319546024	0.293	0.076	5.26066195341755e-21	somatic stem cells	SDK1
TWIST2	2.8121512480641e-25	0.749087073049499	0.478	0.207	5.96147943077109e-21	somatic stem cells	TWIST2
R3HCC1	2.81642606740068e-25	0.612101542347819	0.617	0.317	5.9705416202827e-21	somatic stem cells	R3HCC1
RAB34	3.41195710270538e-25	0.906509424336802	0.728	0.479	7.23300786202514e-21	somatic stem cells	RAB34
AKAP12	3.56043085542196e-25	0.458600260474945	0.935	0.776	7.54775737040902e-21	somatic stem cells	AKAP12
CYTL1	3.69430662534516e-25	0.767486184313647	0.402	0.144	7.8315606150692e-21	somatic stem cells	CYTL1
APEX1	3.91007703373729e-25	0.741656275871924	0.818	0.6	8.28897230381969e-21	somatic stem cells	APEX1
SMARCA4	4.78771302172283e-25	0.772283079697331	0.842	0.663	1.01494728347502e-20	somatic stem cells	SMARCA4
ZNF618	5.348426886015e-25	0.646921568717727	0.655	0.372	1.13381301556632e-20	somatic stem cells	ZNF618
PTK7	5.38949425320665e-25	0.897510957668452	0.592	0.321	1.14251888673728e-20	somatic stem cells	PTK7
IP6K2	6.65461859990549e-25	0.705492018366164	0.886	0.751	1.41071259699397e-20	somatic stem cells	IP6K2
SOX12	1.04084602122519e-24	0.593158767066939	0.677	0.406	2.20648948039527e-20	somatic stem cells	SOX12
FGD1	1.07015934167841e-24	0.519476666698406	0.394	0.138	2.26863078842406e-20	somatic stem cells	FGD1
C1orf21	1.08557664924604e-24	0.639191635390159	0.628	0.321	2.30131393873667e-20	somatic stem cells	C1orf21
SKIL	1.10069200621855e-24	0.596239610896138	0.878	0.671	2.3333569839827e-20	somatic stem cells	SKIL
DMKN	1.26817145828794e-24	0.8941830341792	0.272	0.07	2.68839667442461e-20	somatic stem cells	DMKN
NFKBIL1	1.28465641460759e-24	0.590577241323087	0.302	0.083	2.72334313332663e-20	somatic stem cells	NFKBIL1
EFNA5	1.60999742135837e-24	0.692637091634144	0.59	0.306	3.4130335335376e-20	somatic stem cells	EFNA5
CDH24	1.82437497466223e-24	0.647678051362992	0.255	0.06	3.86749250878647e-20	somatic stem cells	CDH24
ZNF462	2.13210355229493e-24	0.717934975395427	0.663	0.384	4.51984632051002e-20	somatic stem cells	ZNF462
RCN2	2.40212372480428e-24	0.74538228629761	0.886	0.751	5.09226208421259e-20	somatic stem cells	RCN2
TANC1	2.9636640798671e-24	0.891851147885381	0.59	0.316	6.28267148291026e-20	somatic stem cells	TANC1
CDK14	3.01604998250793e-24	0.653689830476261	0.435	0.173	6.39372435791856e-20	somatic stem cells	CDK14
CEP112	3.36700031007419e-24	0.888087161184346	0.337	0.104	7.13770395732628e-20	somatic stem cells	CEP112
HOXA5	3.75957392322472e-24	0.778620831411907	0.698	0.414	7.96992075984409e-20	somatic stem cells	HOXA5
GDF11	3.94122214826676e-24	0.690755800754009	0.562	0.28	8.3549968321107e-20	somatic stem cells	GDF11
PHGDH	4.07373941069571e-24	0.859946225498642	0.62	0.351	8.63592017673384e-20	somatic stem cells	PHGDH
CNTN4	4.21452855603069e-24	0.703777967180842	0.497	0.227	8.93437908592945e-20	somatic stem cells	CNTN4
ACVR2A	4.52560121986243e-24	0.812194359398865	0.495	0.22	9.59382202598637e-20	somatic stem cells	ACVR2A
RP11-395G23.3	4.69113901737053e-24	0.944515731557229	0.37	0.132	9.94474560292379e-20	somatic stem cells	RP11-395G23.3
NKD1	4.85844059418284e-24	0.74225095645361	0.321	0.101	1.02994082156082e-19	somatic stem cells	NKD1
B4GALT2	6.36533373240642e-24	0.893745177917108	0.473	0.214	1.34938709793284e-19	somatic stem cells	B4GALT2
DLGAP4	6.54622640668876e-24	0.672172533960454	0.682	0.417	1.38773453595395e-19	somatic stem cells	DLGAP4
TYRO3	6.55425398005053e-24	0.769021011183461	0.557	0.281	1.38943630123091e-19	somatic stem cells	TYRO3
MYL6B	6.63665513514435e-24	0.839604356219856	0.617	0.339	1.40690452209925e-19	somatic stem cells	MYL6B
OBSCN	6.72491987443753e-24	1.0850070865124	0.342	0.114	1.42561576418201e-19	somatic stem cells	OBSCN
FBLN1	8.20255954173371e-24	0.534700197102167	0.793	0.597	1.73886059725213e-19	somatic stem cells	FBLN1
ZNF43	8.38291900753467e-24	0.760745757314306	0.625	0.358	1.77709500040727e-19	somatic stem cells	ZNF43
VIM	8.78499708347964e-24	0.413792578711693	0.992	0.955	1.86233153172685e-19	somatic stem cells	VIM
EDNRA	9.09344328286405e-24	0.759749750736752	0.609	0.345	1.92771904153435e-19	somatic stem cells	EDNRA
NPW	9.92876918008911e-24	0.807057424347986	0.353	0.122	2.10479977848709e-19	somatic stem cells	NPW
CENPV	1.01221069036237e-23	0.74654083651147	0.38	0.141	2.1457854424992e-19	somatic stem cells	CENPV
RCN1	1.04468648968989e-23	0.731573609043537	0.75	0.512	2.2146308894936e-19	somatic stem cells	RCN1
ZNF260	1.09797314765239e-23	0.671049700879161	0.587	0.305	2.3275932757083e-19	somatic stem cells	ZNF260
CD248	1.17622501906286e-23	0.585289955065503	0.622	0.35	2.49347941791135e-19	somatic stem cells	CD248
DDAH1	1.33802765921252e-23	0.990315632855086	0.399	0.151	2.83648483476461e-19	somatic stem cells	DDAH1
ASS1	1.42083400835051e-23	0.488616675033631	0.304	0.089	3.01202601430225e-19	somatic stem cells	ASS1
CXXC4	1.48437887058311e-23	0.493471770038079	0.53	0.257	3.14673476774914e-19	somatic stem cells	CXXC4
DOCK1	1.70847422601634e-23	0.627309114347374	0.652	0.369	3.62179451173204e-19	somatic stem cells	DOCK1
ZNF322	1.89778107698219e-23	0.489918422333642	0.399	0.145	4.02310610509455e-19	somatic stem cells	ZNF322
CTTNBP2	2.00378523297302e-23	0.931155374404641	0.372	0.133	4.24782431537951e-19	somatic stem cells	CTTNBP2
BRD3	2.42493437192488e-23	0.498415027042471	0.726	0.415	5.14061837504356e-19	somatic stem cells	BRD3
TSC22D1	2.59420173271935e-23	0.592076358825532	0.897	0.781	5.49944825319175e-19	somatic stem cells	TSC22D1
MEIS2	2.69240172433013e-23	0.430021799411806	0.842	0.637	5.70762241540745e-19	somatic stem cells	MEIS2
CBX5	2.75201312323674e-23	0.557194971570318	0.905	0.814	5.83399261994957e-19	somatic stem cells	CBX5
HSPBP1	2.75332000099551e-23	0.706452959606326	0.552	0.275	5.83676307011037e-19	somatic stem cells	HSPBP1
LINC00665	3.27208245429101e-23	0.67678645786258	0.592	0.311	6.93648759485151e-19	somatic stem cells	LINC00665
FST	3.32667931879477e-23	0.883926267470386	0.367	0.136	7.05222748791303e-19	somatic stem cells	FST
SMARCC1	4.08590021662867e-23	0.633929014847335	0.886	0.735	8.66169986923111e-19	somatic stem cells	SMARCC1
GPX8	5.09926759997451e-23	0.845082312105107	0.622	0.353	1.0809937385186e-18	somatic stem cells	GPX8
COL2A1	5.35297297674357e-23	0.795652272210085	0.704	0.507	1.13477674133987e-18	somatic stem cells	COL2A1
ARMC6	5.80382693997836e-23	0.488916420688619	0.5	0.228	1.23035327300601e-18	somatic stem cells	ARMC6
EPHB3	6.15161347349441e-23	0.681129548223109	0.476	0.214	1.30408054024608e-18	somatic stem cells	EPHB3
NGFRAP1	6.18184440978417e-23	0.427907982927206	0.976	0.94	1.31048919643015e-18	somatic stem cells	NGFRAP1
PDE9A	6.82221504933803e-23	0.824810001732775	0.353	0.12	1.44624136830917e-18	somatic stem cells	PDE9A
ZNF248	6.84018874344284e-23	0.783498754623239	0.486	0.213	1.45005161172245e-18	somatic stem cells	ZNF248
BMP4	8.39730768424131e-23	1.24132463238625	0.522	0.281	1.78014525598232e-18	somatic stem cells	BMP4
PDLIM4	9.20740869185317e-23	0.775443280802912	0.399	0.162	1.95187856858595e-18	somatic stem cells	PDLIM4
DICER1-AS1	1.09948391113889e-22	0.816767455670504	0.283	0.08	2.33079594322334e-18	somatic stem cells	DICER1-AS1
TUBB	1.37031139516328e-22	0.390297063904394	0.973	0.972	2.90492312660664e-18	somatic stem cells	TUBB
PODXL2	1.52651388333763e-22	0.3005352759697	0.321	0.101	3.23605678128745e-18	somatic stem cells	PODXL2
CECR2	1.54589011516059e-22	0.579038945961288	0.359	0.123	3.27713245512893e-18	somatic stem cells	CECR2
TENM3	1.9531110174414e-22	0.568448381570084	0.484	0.218	4.14040004587402e-18	somatic stem cells	TENM3
COL6A3	1.96245495050148e-22	0.71492229003061	0.921	0.795	4.16020824956809e-18	somatic stem cells	COL6A3
MYO10	2.3127604223714e-22	0.904689202025663	0.503	0.239	4.90282081938513e-18	somatic stem cells	MYO10
FGFR2	2.37995525520478e-22	0.809195524207537	0.505	0.247	5.04526714550861e-18	somatic stem cells	FGFR2
PTCH1	2.60721686935655e-22	0.85460874198282	0.446	0.197	5.52703904134894e-18	somatic stem cells	PTCH1
CSRP1	3.1406039542398e-22	0.490621958229673	0.736	0.47	6.65776632259294e-18	somatic stem cells	CSRP1
ABLIM1	3.22593153778623e-22	0.662787693209042	0.636	0.388	6.83865226695303e-18	somatic stem cells	ABLIM1
TRANK1	3.46271389425408e-22	0.632688286918349	0.413	0.169	7.34060718442922e-18	somatic stem cells	TRANK1
ADAMTS7	3.54529831942767e-22	0.943079165951931	0.37	0.142	7.51567790735472e-18	somatic stem cells	ADAMTS7
RAD54L2	3.89999527697337e-22	0.61582899085089	0.625	0.36	8.26759998765584e-18	somatic stem cells	RAD54L2
CAMK2N1	4.67053168863233e-22	0.998979467884397	0.587	0.331	9.90106012673168e-18	somatic stem cells	CAMK2N1
ERBB4	5.24205506579095e-22	0.492240839822051	0.31	0.094	1.11126325339702e-17	somatic stem cells	ERBB4
PIP5K1A	5.33091669046985e-22	0.539237478987675	0.541	0.28	1.1301010292127e-17	somatic stem cells	PIP5K1A
HOXB3	6.83955792093952e-22	0.726642103332359	0.601	0.356	1.44991788365997e-17	somatic stem cells	HOXB3
FBLIM1	7.54874507531844e-22	0.555863935207007	0.448	0.193	1.60025846851676e-17	somatic stem cells	FBLIM1
FLRT2	8.82881292643828e-22	0.707175660951287	0.818	0.583	1.87162005227565e-17	somatic stem cells	FLRT2
SEMA3B	9.0203777789728e-22	0.481728903424349	0.367	0.136	1.91222988536444e-17	somatic stem cells	SEMA3B
PDGFRB	9.74333960141834e-22	0.804850425477697	0.647	0.389	2.06549056210467e-17	somatic stem cells	PDGFRB
B3GLCT	1.05180466172131e-21	0.656005099610496	0.424	0.18	2.229720702383e-17	somatic stem cells	B3GLCT
COL4A6	1.07351046606632e-21	0.901541688133939	0.266	0.076	2.275734837014e-17	somatic stem cells	COL4A6
XIST	1.26969781074075e-21	0.870060390458975	0.641	0.381	2.69163238898932e-17	somatic stem cells	XIST
MIR503HG	1.33396748127309e-21	0.852140299293979	0.658	0.395	2.82787766355082e-17	somatic stem cells	MIR503HG
KDM5B	1.38301459811332e-21	0.643414450757062	0.78	0.593	2.93185264654042e-17	somatic stem cells	KDM5B
SRSF12	1.46980954175608e-21	0.691666390283199	0.364	0.136	3.11584924756872e-17	somatic stem cells	SRSF12
NEO1	1.61285685325207e-21	0.66661095799108	0.573	0.311	3.41909524320907e-17	somatic stem cells	NEO1
PAFAH1B3	1.76708471274952e-21	0.65227859636796	0.78	0.551	3.7460428825577e-17	somatic stem cells	PAFAH1B3
METRN	1.82374510411025e-21	0.549619210665915	0.288	0.084	3.86615724620333e-17	somatic stem cells	METRN
UBQLN4	1.88482538666379e-21	0.651734802425545	0.288	0.085	3.99564133718856e-17	somatic stem cells	UBQLN4
LAMA5	1.89542340285774e-21	0.770449936157092	0.416	0.175	4.01810807171813e-17	somatic stem cells	LAMA5
HES4	1.99834273307294e-21	0.872185183361409	0.345	0.131	4.23628675984134e-17	somatic stem cells	HES4
SSBP2	2.01933833427763e-21	0.598919647815936	0.753	0.521	4.28079533483514e-17	somatic stem cells	SSBP2
JAG1	2.06797322950452e-21	0.699668074203	0.647	0.397	4.38389644922663e-17	somatic stem cells	JAG1
ZFYVE9	2.31653420414201e-21	0.541984505932999	0.315	0.1	4.91082085936065e-17	somatic stem cells	ZFYVE9
PAWR	2.32843150264641e-21	0.832075765280325	0.484	0.228	4.93604194246012e-17	somatic stem cells	PAWR
TET1	2.5885938577963e-21	0.639795380228262	0.568	0.287	5.48756011914237e-17	somatic stem cells	TET1
CIRBP	2.79272913490139e-21	0.492087429085425	0.938	0.874	5.92030649307745e-17	somatic stem cells	CIRBP
HIST1H2BH	3.69315455821682e-21	0.726290749760191	0.486	0.229	7.82911834796383e-17	somatic stem cells	HIST1H2BH
UQCC2	4.38798685197858e-21	0.729010388024553	0.867	0.705	9.3020933275094e-17	somatic stem cells	UQCC2
RDH10	4.55489752731296e-21	0.838642197647639	0.408	0.174	9.65592726815074e-17	somatic stem cells	RDH10
RSL1D1	4.74362128074406e-21	0.517957186376036	0.929	0.838	1.00560027530493e-16	somatic stem cells	RSL1D1
BMP7	5.01271466629022e-21	0.638761655192914	0.296	0.091	1.06264538210686e-16	somatic stem cells	BMP7
PSAT1	6.21528128814311e-21	0.599319082537444	0.535	0.275	1.31757748027346e-16	somatic stem cells	PSAT1
CNN2	6.46673184460659e-21	0.677098210960399	0.791	0.567	1.37088248373815e-16	somatic stem cells	CNN2
HMGB1	6.72325799908679e-21	0.321133087993723	0.992	0.987	1.42526346322641e-16	somatic stem cells	HMGB1
ARF5	6.89067322729234e-21	0.471794206425971	0.481	0.23	1.4607538174537e-16	somatic stem cells	ARF5
RPS9	7.00930176428738e-21	0.436978673764362	0.981	0.962	1.48590188101128e-16	somatic stem cells	RPS9
RP11-111M22.3	9.32871085879756e-21	0.496293232184528	0.446	0.195	1.97759341495649e-16	somatic stem cells	RP11-111M22.3
QTRT1	9.67167246393846e-21	0.403435579053825	0.549	0.284	2.05029784563031e-16	somatic stem cells	QTRT1
AGPAT2	1.04891090104257e-20	0.748106207950961	0.451	0.201	2.22358621912014e-16	somatic stem cells	AGPAT2
ZNF185	1.20921728288513e-20	0.724116864583332	0.375	0.153	2.56341971798819e-16	somatic stem cells	ZNF185
TUBA1A	1.21534275113683e-20	0.264778108068272	0.989	0.956	2.57640509813497e-16	somatic stem cells	TUBA1A
ADAM12	1.21876217117241e-20	0.715321392194032	0.492	0.238	2.5836539266684e-16	somatic stem cells	ADAM12
PITPNM1	1.31670476962902e-20	0.531597299225924	0.416	0.177	2.79128244113656e-16	somatic stem cells	PITPNM1
POSTN	1.49849605173573e-20	0.363951657757171	0.872	0.718	3.17666178007457e-16	somatic stem cells	POSTN
EWSR1	1.57709124710819e-20	0.520689013413046	0.938	0.869	3.34327573474464e-16	somatic stem cells	EWSR1
ZNF827	1.77093116711657e-20	0.527464019100639	0.679	0.408	3.75419698117041e-16	somatic stem cells	ZNF827
SRSF6	2.13590153736738e-20	0.55678999784594	0.97	0.908	4.5278976690651e-16	somatic stem cells	SRSF6
PCP4	2.38533289580963e-20	0.928564081459544	0.402	0.17	5.05666720582684e-16	somatic stem cells	PCP4
SNHG18	2.53596072535509e-20	1.02275155148603	0.321	0.115	5.37598314168026e-16	somatic stem cells	SNHG18
HOXB7	2.57301831976183e-20	0.827071037955044	0.391	0.158	5.4545415360631e-16	somatic stem cells	HOXB7
MGAT4C	2.73592746811761e-20	0.889059957796592	0.351	0.133	5.79989263966252e-16	somatic stem cells	MGAT4C
CDH3	2.75863790179734e-20	0.875600252027045	0.307	0.104	5.84803648802017e-16	somatic stem cells	CDH3
TSPAN4	3.13302913268293e-20	0.504347783784253	0.579	0.318	6.64170845837454e-16	somatic stem cells	TSPAN4
TXLNA	3.75818735584353e-20	0.593724539186308	0.742	0.501	7.9669813756527e-16	somatic stem cells	TXLNA
SOX9	4.05583982396489e-20	0.959391850104275	0.302	0.101	8.59797484282317e-16	somatic stem cells	SOX9
SORBS3	4.14299860996188e-20	0.463944997469549	0.595	0.341	8.7827427532582e-16	somatic stem cells	SORBS3
KIF26B	4.15801818354087e-20	0.618086490887409	0.402	0.17	8.81458274728829e-16	somatic stem cells	KIF26B
P3H3	4.19525096883373e-20	0.754010972234304	0.397	0.166	8.89351252883062e-16	somatic stem cells	P3H3
FUS	5.61050179359145e-20	0.455697795551574	0.957	0.892	1.18937027522345e-15	somatic stem cells	FUS
KITLG	5.99061211484253e-20	0.955824393116775	0.364	0.142	1.26994986222547e-15	somatic stem cells	KITLG
SPATS2	6.06833855219511e-20	0.713051191822626	0.639	0.398	1.28642708967984e-15	somatic stem cells	SPATS2
NONO	6.43831741551134e-20	0.458037122197416	0.97	0.922	1.36485890891425e-15	somatic stem cells	NONO
NME4	6.51093417523014e-20	0.666088831013145	0.826	0.691	1.38025293580704e-15	somatic stem cells	NME4
ILF2	6.60334209559982e-20	0.482510886448635	0.938	0.843	1.3998424908462e-15	somatic stem cells	ILF2
MLLT4	6.62399517730026e-20	0.627967946685513	0.72	0.516	1.40422073763588e-15	somatic stem cells	MLLT4
INTU	7.52902202051045e-20	0.927885135959352	0.554	0.298	1.59607737812801e-15	somatic stem cells	INTU
PEG3	7.58475925295469e-20	0.365677630422244	0.948	0.81	1.60789311403386e-15	somatic stem cells	PEG3
TELO2	7.97376183972512e-20	0.613309845828938	0.337	0.121	1.69035777240333e-15	somatic stem cells	TELO2
FAM217B	8.77099329080446e-20	0.835594869891953	0.582	0.328	1.85936286771764e-15	somatic stem cells	FAM217B
SHFM1	9.09970576884793e-20	0.495616618446129	0.94	0.847	1.92904662593807e-15	somatic stem cells	SHFM1
FAM161A	9.2346094839698e-20	1.03937966179172	0.503	0.263	1.95764486450676e-15	somatic stem cells	FAM161A
FGFR1	1.02418558688798e-19	0.78565458149816	0.717	0.503	2.17117102564383e-15	somatic stem cells	FGFR1
BHLHB9	1.1848132375299e-19	0.573353094788866	0.378	0.147	2.51168558223964e-15	somatic stem cells	BHLHB9
GLI2	1.1927114837978e-19	1.00582078077869	0.34	0.129	2.52842907450296e-15	somatic stem cells	GLI2
NREP	1.2241458032506e-19	0.367190414282875	0.929	0.812	2.59506668831095e-15	somatic stem cells	NREP
ROR1	1.23275338376454e-19	0.804241754639473	0.549	0.305	2.61331389824244e-15	somatic stem cells	ROR1
FSD1	1.27259048707732e-19	0.482135910689556	0.315	0.109	2.69776457355521e-15	somatic stem cells	FSD1
MN1	1.27903507613924e-19	0.798812186067733	0.568	0.32	2.71142645790757e-15	somatic stem cells	MN1
PLAT	1.30399687941276e-19	0.314358100707051	0.788	0.535	2.7643429846671e-15	somatic stem cells	PLAT
NAB2	1.35472016844397e-19	0.722951039566973	0.304	0.104	2.87187128508438e-15	somatic stem cells	NAB2
UNC5B	1.43790669695718e-19	0.753829707076304	0.497	0.261	3.04821840687953e-15	somatic stem cells	UNC5B
GPR162	1.43791272038985e-19	0.259391175655668	0.28	0.085	3.04823117595445e-15	somatic stem cells	GPR162
EFS	1.46397165810434e-19	0.744598998496565	0.291	0.1	3.10347351801539e-15	somatic stem cells	EFS
CPAMD8	1.48052685744767e-19	0.902780774479855	0.304	0.107	3.13856888510331e-15	somatic stem cells	CPAMD8
EIF4EBP1	1.62202296472727e-19	0.559645559030223	0.807	0.607	3.43852648292534e-15	somatic stem cells	EIF4EBP1
DCTPP1	2.0940023810623e-19	0.815032698399747	0.641	0.39	4.43907564761397e-15	somatic stem cells	DCTPP1
MAD2L2	2.19534375863849e-19	0.898939103496987	0.658	0.443	4.65390923393774e-15	somatic stem cells	MAD2L2
OLFML3	2.24428574845862e-19	0.445863946753717	0.769	0.512	4.75766135815742e-15	somatic stem cells	OLFML3
CASP6	2.38278217279148e-19	1.03640659523238	0.408	0.183	5.05125992810066e-15	somatic stem cells	CASP6
EPB41L5	2.45384687470026e-19	0.631272247597732	0.497	0.249	5.20190998967708e-15	somatic stem cells	EPB41L5
HOXC9	2.56434727443531e-19	0.798156991395803	0.345	0.132	5.43615978707542e-15	somatic stem cells	HOXC9
ZC2HC1A	2.71197910724154e-19	0.695872859849239	0.674	0.428	5.74912450944134e-15	somatic stem cells	ZC2HC1A
C1QTNF6	3.13885845216308e-19	0.607554216531333	0.367	0.145	6.65406603274052e-15	somatic stem cells	C1QTNF6
EPHA2	3.19604556797916e-19	0.593689715334022	0.315	0.11	6.77529699955901e-15	somatic stem cells	EPHA2
CBX2	3.32433219117852e-19	0.772583765325793	0.5	0.265	7.04725181207935e-15	somatic stem cells	CBX2
ZNF84	3.49662523976356e-19	0.667488362295217	0.652	0.397	7.41249584577478e-15	somatic stem cells	ZNF84
CCNL2	3.50042084620867e-19	0.527826708488478	0.878	0.763	7.42054215187776e-15	somatic stem cells	CCNL2
SMAD9	3.89028252625625e-19	0.592916567806405	0.568	0.325	8.24700992741063e-15	somatic stem cells	SMAD9
YWHAE	4.01227296398647e-19	0.32033937697331	0.989	0.98	8.50561745635493e-15	somatic stem cells	YWHAE
CHST3	4.31256846647952e-19	0.60987660971438	0.337	0.13	9.14221389208993e-15	somatic stem cells	CHST3
HOXC6	4.85882427437763e-19	0.275840798287408	0.438	0.203	1.03002215792531e-14	somatic stem cells	HOXC6
PLCG1	5.44747769251253e-19	0.734847437144718	0.492	0.252	1.15481079603573e-14	somatic stem cells	PLCG1
SLC29A4	6.75065227790847e-19	0.73935164139032	0.34	0.135	1.43107077639382e-14	somatic stem cells	SLC29A4
C19orf48	8.99953462866118e-19	0.611833603236949	0.783	0.581	1.90781134592988e-14	somatic stem cells	C19orf48
NOL4L	9.17927675222499e-19	0.687523593972298	0.837	0.681	1.94591487870418e-14	somatic stem cells	NOL4L
VSIG10	9.48840791708632e-19	0.456582015007583	0.389	0.158	2.01144759434313e-14	somatic stem cells	VSIG10
WDR54	1.09362061365537e-18	0.470609642265582	0.552	0.29	2.31836633888803e-14	somatic stem cells	WDR54
EHMT2	1.14038568673182e-18	0.708239875711123	0.728	0.5	2.41750361730279e-14	somatic stem cells	EHMT2
NTHL1	1.1865499530277e-18	0.644156911662926	0.535	0.279	2.51536724542343e-14	somatic stem cells	NTHL1
PKIG	1.18753120241943e-18	0.595502727948642	0.633	0.381	2.51744739600896e-14	somatic stem cells	PKIG
BST2	1.22558485617861e-18	0.739358768165249	0.791	0.598	2.59811733661304e-14	somatic stem cells	BST2
RBPMS2	1.23653204057145e-18	0.467097799240987	0.353	0.139	2.62132427280742e-14	somatic stem cells	RBPMS2
ITGA3	1.30484134198441e-18	0.536831140926768	0.264	0.084	2.76613316087275e-14	somatic stem cells	ITGA3
FREM1	1.31745097011294e-18	0.831666702899736	0.546	0.314	2.79286431154242e-14	somatic stem cells	FREM1
CUEDC2	1.39361933016284e-18	0.647223167987469	0.75	0.562	2.95433361801221e-14	somatic stem cells	CUEDC2
KNOP1	1.59451910262325e-18	0.57963430142271	0.481	0.234	3.38022104565103e-14	somatic stem cells	KNOP1
PLK1	1.61858869845547e-18	0.435016103806454	0.399	0.168	3.43124618185576e-14	somatic stem cells	PLK1
CNKSR3	1.70923712915436e-18	0.724428005449499	0.543	0.284	3.62341179009432e-14	somatic stem cells	CNKSR3
EFNB2	1.72462702703718e-18	0.533794745473735	0.726	0.486	3.65603683461612e-14	somatic stem cells	EFNB2
CDC42EP1	1.76333526320582e-18	0.674282456965264	0.492	0.266	3.73809442447002e-14	somatic stem cells	CDC42EP1
RARRES2	1.77280162020389e-18	0.550546232644554	0.764	0.505	3.75816215467023e-14	somatic stem cells	RARRES2
IFITM2	1.94151206813513e-18	0.403480589067688	0.875	0.711	4.11581143323965e-14	somatic stem cells	IFITM2
SET	1.98260471083582e-18	0.42755366884262	0.984	0.927	4.20292372650085e-14	somatic stem cells	SET
CAMLG	2.14222975901004e-18	0.507711693200874	0.832	0.658	4.54131286612539e-14	somatic stem cells	CAMLG
CACNB3	2.14987183214611e-18	0.541608462440895	0.394	0.178	4.55751329696654e-14	somatic stem cells	CACNB3
WDR34	2.23066887181789e-18	0.489109153571736	0.527	0.276	4.72879494136675e-14	somatic stem cells	WDR34
RPL39L	2.36665246176266e-18	0.581819931687955	0.546	0.306	5.01706655369065e-14	somatic stem cells	RPL39L
ARMC9	2.39663121112132e-18	0.747164811592977	0.364	0.153	5.08061850445608e-14	somatic stem cells	ARMC9
PARD3	2.58850695679523e-18	0.739463224787262	0.641	0.399	5.4873758977102e-14	somatic stem cells	PARD3
MIS18A	2.97171685466638e-18	0.471828802827637	0.685	0.429	6.29974256020726e-14	somatic stem cells	MIS18A
MLST8	3.03965265422959e-18	0.713977651542381	0.361	0.147	6.4437596617013e-14	somatic stem cells	MLST8
HUNK	3.17140599585147e-18	0.885493494478843	0.394	0.181	6.72306357060553e-14	somatic stem cells	HUNK
HOXC8	3.21682368951356e-18	0.563689835350178	0.277	0.093	6.8193445393998e-14	somatic stem cells	HOXC8
APOA1BP	3.23299373701869e-18	0.812588923942638	0.698	0.472	6.85362342310593e-14	somatic stem cells	APOA1BP
KIAA1217	3.34109025917822e-18	0.596983216929793	0.538	0.298	7.08277724043191e-14	somatic stem cells	KIAA1217
SEMA5A	3.42018952191041e-18	0.796950633365347	0.571	0.332	7.25045976749787e-14	somatic stem cells	SEMA5A
BNC2	3.72610261732119e-18	0.65529778181415	0.598	0.361	7.89896493845919e-14	somatic stem cells	BNC2
TMTC4	3.7755595232139e-18	0.324450446084532	0.533	0.27	8.00380863326114e-14	somatic stem cells	TMTC4
PYGO1	3.92656306055503e-18	0.980407316466885	0.408	0.188	8.32392103207061e-14	somatic stem cells	PYGO1
HMGN3	4.05928245140243e-18	0.493654308592224	0.932	0.853	8.60527286872801e-14	somatic stem cells	HMGN3
H2AFZ	4.25722149014687e-18	0.392363368680587	0.976	0.96	9.02488383696235e-14	somatic stem cells	H2AFZ
GPR161	4.31521350950583e-18	0.730383891986579	0.451	0.222	9.14782111880141e-14	somatic stem cells	GPR161
GATA5	4.66598885596332e-18	0.707016632628239	0.326	0.128	9.89142977575665e-14	somatic stem cells	GATA5
RANBP1	4.8939390256903e-18	0.56490578756391	0.867	0.747	1.03746613405609e-13	somatic stem cells	RANBP1
BCL11A	4.98967151854552e-18	0.349629330373742	0.747	0.492	1.05776046521647e-13	somatic stem cells	BCL11A
TRPS1	5.0045648422105e-18	0.970419913202533	0.484	0.245	1.0609177009002e-13	somatic stem cells	TRPS1
SPATC1L	5.11106992885959e-18	0.434236972324997	0.492	0.244	1.08349571421894e-13	somatic stem cells	SPATC1L
FKBP10	5.21207903735556e-18	0.570940868261516	0.497	0.259	1.104908635129e-13	somatic stem cells	FKBP10
PLEKHA4	5.82013918914562e-18	0.931968018899418	0.508	0.272	1.23381130670698e-13	somatic stem cells	PLEKHA4
C2orf68	6.26192582132208e-18	0.573219475737651	0.842	0.667	1.32746565486207e-13	somatic stem cells	C2orf68
DPYSL5	6.6315730811291e-18	0.301328727156253	0.285	0.096	1.40582717746856e-13	somatic stem cells	DPYSL5
RPL10A	6.76794332297414e-18	0.299756734326099	0.997	0.987	1.43473630503729e-13	somatic stem cells	RPL10A
MLF1	6.92737557747881e-18	0.909545569887912	0.59	0.348	1.46853434866973e-13	somatic stem cells	MLF1
ZNF426	7.20525610236069e-18	0.579071456689427	0.543	0.297	1.52744224113944e-13	somatic stem cells	ZNF426
C21orf2	7.8276951083543e-18	0.615883398760526	0.386	0.17	1.65939308602003e-13	somatic stem cells	C21orf2
ZNF423	7.93657918570787e-18	0.613910165028336	0.465	0.237	1.68247542157821e-13	somatic stem cells	ZNF423
SRGAP1	8.04043723216968e-18	0.358200252660521	0.557	0.294	1.70449228884765e-13	somatic stem cells	SRGAP1
ZNF738	8.42007985441321e-18	0.700121483305419	0.587	0.357	1.78497272833706e-13	somatic stem cells	ZNF738
PYROXD2	8.77598642724819e-18	0.72441271214829	0.421	0.197	1.86042136271234e-13	somatic stem cells	PYROXD2
HOTAIRM1	8.96065497103535e-18	0.787422580634719	0.533	0.297	1.89956924730978e-13	somatic stem cells	HOTAIRM1
GFRA1	8.97584532438705e-18	1.09221494760072	0.391	0.184	1.90278945031681e-13	somatic stem cells	GFRA1
KIAA1841	9.72018112003758e-18	0.593818820283379	0.421	0.198	2.06058119563677e-13	somatic stem cells	KIAA1841
DNALI1	1.10578933522582e-17	0.83696543140023	0.402	0.183	2.34416281174521e-13	somatic stem cells	DNALI1
IGFBP2	1.22271557423215e-17	0.495314980467477	0.736	0.502	2.59203474581473e-13	somatic stem cells	IGFBP2
VILL	1.32312387122226e-17	0.41894508852788	0.285	0.099	2.80489029460407e-13	somatic stem cells	VILL
MVB12A	1.3737893649092e-17	0.826265890105101	0.592	0.375	2.91229607467102e-13	somatic stem cells	MVB12A
KIAA1549	1.50246427480801e-17	0.436453725355815	0.424	0.201	3.18507401616551e-13	somatic stem cells	KIAA1549
DNAAF2	1.5112923248686e-17	0.660733068711225	0.454	0.226	3.20378859948895e-13	somatic stem cells	DNAAF2
TPGS1	1.64490346176347e-17	0.335284157884611	0.44	0.206	3.48703084859238e-13	somatic stem cells	TPGS1
OCIAD2	1.83091323313008e-17	0.70943293285326	0.655	0.425	3.88135296291247e-13	somatic stem cells	OCIAD2
MBIP	2.23936665426675e-17	0.706712290918083	0.606	0.38	4.74723337038008e-13	somatic stem cells	MBIP
DPF2	2.32594274720386e-17	0.599379731047045	0.731	0.539	4.93076602979746e-13	somatic stem cells	DPF2
PDIA3	2.40547305128452e-17	0.402040975553037	0.965	0.923	5.09936232141806e-13	somatic stem cells	PDIA3
ARL3	2.50269255289218e-17	0.651473071739118	0.679	0.464	5.30545794287614e-13	somatic stem cells	ARL3
RPS7	2.50316513721256e-17	0.337206762257642	0.992	0.971	5.30645977437691e-13	somatic stem cells	RPS7
ERI3	2.5867499245104e-17	0.53989024433781	0.739	0.529	5.48365116496959e-13	somatic stem cells	ERI3
RNF157	2.78185090246858e-17	0.584954890372183	0.397	0.176	5.89724572814315e-13	somatic stem cells	RNF157
GPC6	2.88675641662145e-17	0.581481243479335	0.745	0.545	6.11963492759581e-13	somatic stem cells	GPC6
ROBO2	2.98687545927735e-17	0.707149204283171	0.514	0.28	6.33187728612205e-13	somatic stem cells	ROBO2
CRISPLD1	2.98720315677075e-17	1.07728782091618	0.481	0.265	6.33257197203831e-13	somatic stem cells	CRISPLD1
COPG2	3.00387691150336e-17	0.589133625630003	0.418	0.205	6.36791866469597e-13	somatic stem cells	COPG2
HMGN1	3.04260520622565e-17	0.307619841418401	0.981	0.955	6.45001877667775e-13	somatic stem cells	HMGN1
RNF26	3.04355106983032e-17	0.351434339125402	0.258	0.085	6.45202391293329e-13	somatic stem cells	RNF26
EID1	3.0780072283163e-17	0.342924102869014	0.957	0.906	6.52506752330773e-13	somatic stem cells	EID1
COL4A5	3.9037907804687e-17	0.862821367583803	0.62	0.379	8.2756460755156e-13	somatic stem cells	COL4A5
PDGFC	3.95218622929595e-17	0.870365340157411	0.519	0.296	8.37823958748449e-13	somatic stem cells	PDGFC
TRNP1	4.15678771860393e-17	0.407115325981372	0.266	0.088	8.81197428466848e-13	somatic stem cells	TRNP1
SAE1	4.20339540316202e-17	0.694951129461294	0.717	0.558	8.91077791516317e-13	somatic stem cells	SAE1
CALU	4.20938340025695e-17	0.448421491796498	0.918	0.82	8.92347187020471e-13	somatic stem cells	CALU
RASSF8-AS1	4.2308151495445e-17	0.781474722454989	0.364	0.16	8.96890503551939e-13	somatic stem cells	RASSF8-AS1
DACT3	4.42800886778449e-17	0.858762619775865	0.424	0.208	9.38693599881634e-13	somatic stem cells	DACT3
NUDT10	4.46008721232736e-17	0.804495715752358	0.261	0.087	9.45493888141277e-13	somatic stem cells	NUDT10
KIRREL	4.63884236840105e-17	0.805703640984481	0.478	0.257	9.83388193677339e-13	somatic stem cells	KIRREL
SLC2A11	5.13567521852256e-17	0.59180958465945	0.424	0.205	1.0887117895746e-12	somatic stem cells	SLC2A11
PTPRF	5.53091531720373e-17	0.675781704764675	0.652	0.442	1.17249873809402e-12	somatic stem cells	PTPRF
EPHB6	5.6276020240143e-17	0.707450343475774	0.364	0.157	1.19299535307079e-12	somatic stem cells	EPHB6
ST8SIA2	5.87614745717464e-17	0.401943946142509	0.274	0.096	1.24568449944645e-12	somatic stem cells	ST8SIA2
FBXO17	5.91848045579011e-17	0.751983505248936	0.576	0.353	1.25465867182295e-12	somatic stem cells	FBXO17
SAP30BP	6.28981731922942e-17	0.547224818828163	0.777	0.573	1.33337837350345e-12	somatic stem cells	SAP30BP
PLEKHA8	6.69535868896938e-17	0.523272098757261	0.37	0.167	1.41934908847462e-12	somatic stem cells	PLEKHA8
ZIK1	6.71765699007567e-17	0.693193348080079	0.334	0.135	1.42407610532614e-12	somatic stem cells	ZIK1
ALDH4A1	6.85208840232029e-17	0.322047514421427	0.342	0.136	1.45257422040788e-12	somatic stem cells	ALDH4A1
ZNF821	7.21764012478384e-17	0.559094613927078	0.364	0.161	1.53006753005293e-12	somatic stem cells	ZNF821
BAIAP2-AS1	7.24209379984238e-17	0.758803398893274	0.408	0.192	1.53525146462859e-12	somatic stem cells	BAIAP2-AS1
NUAK1	7.30995351545818e-17	0.699976414109845	0.383	0.167	1.54963704574198e-12	somatic stem cells	NUAK1
AC011043.1	8.03617858118984e-17	0.51709710659413	0.429	0.202	1.70358949742643e-12	somatic stem cells	AC011043.1
PTP4A3	8.83443635100923e-17	0.292815715910682	0.394	0.177	1.87281216205045e-12	somatic stem cells	PTP4A3
HMGN2	9.28236167942236e-17	0.362822521133262	0.886	0.711	1.96776785242075e-12	somatic stem cells	HMGN2
MLLT11	9.28253297967698e-17	0.276919212389571	0.728	0.508	1.96780416636172e-12	somatic stem cells	MLLT11
YBEY	9.39911313338969e-17	0.540495115377851	0.462	0.233	1.99251799314728e-12	somatic stem cells	YBEY
HMG20B	1.01811583128117e-16	0.566684789116656	0.582	0.348	2.15830375073296e-12	somatic stem cells	HMG20B
ANGPT1	1.02023177436288e-16	0.683905825577093	0.478	0.249	2.16278933847186e-12	somatic stem cells	ANGPT1
C1QTNF3	1.04821527174848e-16	0.836989620994668	0.329	0.139	2.22211155457959e-12	somatic stem cells	C1QTNF3
PJA1	1.06369360173356e-16	0.626012801882503	0.647	0.416	2.25492406631497e-12	somatic stem cells	PJA1
TOX4	1.12225649306767e-16	0.603191740331544	0.75	0.513	2.37907153965416e-12	somatic stem cells	TOX4
CCDC102A	1.12996292601023e-16	0.594212072961838	0.288	0.106	2.39540840684909e-12	somatic stem cells	CCDC102A
NFIB	1.19270945235518e-16	0.506307096378378	0.851	0.674	2.52842476804775e-12	somatic stem cells	NFIB
ADCK4	1.23164034439084e-16	0.411156254205661	0.473	0.237	2.61095436607414e-12	somatic stem cells	ADCK4
PDE5A	1.3122111948248e-16	0.936151451426046	0.652	0.465	2.78175651190909e-12	somatic stem cells	PDE5A
SIX5	1.32485883350288e-16	0.83149441768938	0.481	0.267	2.80856824114276e-12	somatic stem cells	SIX5
SNRPD2	1.36840455759599e-16	0.510470225811678	0.929	0.842	2.90088082164774e-12	somatic stem cells	SNRPD2
PSRC1	1.5249093168873e-16	0.727698054980644	0.413	0.201	3.2326552608694e-12	somatic stem cells	PSRC1
TPM2	1.6047342188547e-16	0.5127712284553	0.842	0.682	3.40187607055007e-12	somatic stem cells	TPM2
SVEP1	1.62799233938881e-16	0.652409368645087	0.421	0.203	3.45118096027034e-12	somatic stem cells	SVEP1
ZKSCAN7	1.68140792408071e-16	0.400518840863241	0.283	0.103	3.5644166582587e-12	somatic stem cells	ZKSCAN7
ZFR2	1.89381143882144e-16	0.552581364633471	0.264	0.091	4.01469086915758e-12	somatic stem cells	ZFR2
ABHD8	1.8970490750338e-16	0.594826444738934	0.269	0.095	4.02155433416415e-12	somatic stem cells	ABHD8
THOC6	2.00497852756162e-16	0.471437033750621	0.405	0.187	4.25035398057787e-12	somatic stem cells	THOC6
STARD4-AS1	2.01149175689923e-16	0.611066853354645	0.389	0.177	4.26416137545067e-12	somatic stem cells	STARD4-AS1
NINL	2.03067861689666e-16	0.648308244039056	0.418	0.21	4.30483559995924e-12	somatic stem cells	NINL
MEX3B	2.22820140640851e-16	0.370783742449106	0.535	0.307	4.72356416144541e-12	somatic stem cells	MEX3B
LAMB1	2.26825997459156e-16	0.354787486034988	0.891	0.696	4.80848432013664e-12	somatic stem cells	LAMB1
COA3	2.43610583551976e-16	0.530276718142496	0.861	0.707	5.16430076071834e-12	somatic stem cells	COA3
RBM28	2.44381659240319e-16	0.654139697710866	0.666	0.417	5.18064679423553e-12	somatic stem cells	RBM28
CCDC136	2.47190280705815e-16	0.957436614167187	0.361	0.154	5.24018676068257e-12	somatic stem cells	CCDC136
PLEKHA6	2.71365714419314e-16	0.654307055708669	0.481	0.257	5.75268177997503e-12	somatic stem cells	PLEKHA6
VGLL4	2.73045175670972e-16	0.681650777811475	0.44	0.221	5.78828467904893e-12	somatic stem cells	VGLL4
LINC01089	2.74615835876678e-16	0.350940343828246	0.424	0.207	5.8215811047497e-12	somatic stem cells	LINC01089
ZNF503	2.91915200458355e-16	0.829346422725537	0.625	0.423	6.18831033451667e-12	somatic stem cells	ZNF503
IGF2BP1	2.9807705493268e-16	0.57275408176563	0.742	0.535	6.31893548751787e-12	somatic stem cells	IGF2BP1
EXOG	3.24550562722512e-16	0.462421990329516	0.37	0.158	6.88014737915454e-12	somatic stem cells	EXOG
C4orf48	3.48798263758992e-16	0.527615716521167	0.807	0.672	7.39417439342686e-12	somatic stem cells	C4orf48
LRP6	3.5600952334038e-16	0.660859635653515	0.668	0.446	7.54704588529271e-12	somatic stem cells	LRP6
RPL30	3.78052045401691e-16	0.474243786759191	0.856	0.705	8.01432531047046e-12	somatic stem cells	RPL30
ZNF717	3.84888011476742e-16	0.51588542300106	0.293	0.11	8.15924095529545e-12	somatic stem cells	ZNF717
DHRS3	3.861137531847e-16	0.600624990945408	0.766	0.585	8.18522545376246e-12	somatic stem cells	DHRS3
PKDCC	3.9131325621981e-16	0.930512379168834	0.677	0.51	8.29544971860375e-12	somatic stem cells	PKDCC
NASP	4.00216121015925e-16	0.391276132123747	0.918	0.807	8.4841815494166e-12	somatic stem cells	NASP
LRRC1	4.36933637590638e-16	0.457842234501295	0.318	0.132	9.26255618328394e-12	somatic stem cells	LRRC1
ZNF793	4.59084031681522e-16	0.552973081821786	0.394	0.184	9.73212238761659e-12	somatic stem cells	ZNF793
COL4A2	4.75198604752912e-16	0.437330354280685	0.842	0.662	1.0073735222157e-11	somatic stem cells	COL4A2
TGIF2	4.83301274690557e-16	0.668326645823183	0.639	0.424	1.02455037221651e-11	somatic stem cells	TGIF2
DUSP9	4.96030001857324e-16	0.557986717901124	0.364	0.164	1.05153400093734e-11	somatic stem cells	DUSP9
TRAM2	5.24421765331829e-16	0.80336042370649	0.44	0.221	1.11172170032694e-11	somatic stem cells	TRAM2
AEBP1	5.24776849322936e-16	0.340866029565166	0.522	0.281	1.11247444287969e-11	somatic stem cells	AEBP1
PPP2R3A	5.36449471757529e-16	0.81675060913305	0.438	0.223	1.13721923517879e-11	somatic stem cells	PPP2R3A
ATXN7L3B	5.41729203355188e-16	0.450687242114468	0.821	0.657	1.14841173819266e-11	somatic stem cells	ATXN7L3B
RPL5	5.48832712030351e-16	0.263148954102445	0.997	0.996	1.16347046623314e-11	somatic stem cells	RPL5
INTS3	5.53220279986576e-16	0.35444017190378	0.685	0.445	1.17277167154354e-11	somatic stem cells	INTS3
SLC4A7	5.59494012977191e-16	0.674779883866994	0.59	0.348	1.18607135811035e-11	somatic stem cells	SLC4A7
PTPRG	6.40357542989818e-16	0.598763987946359	0.614	0.374	1.35749395538411e-11	somatic stem cells	PTPRG
RNF25	6.78951226881288e-16	0.350567959115378	0.372	0.163	1.43930870586564e-11	somatic stem cells	RNF25
GOLIM4	6.9914088128331e-16	0.653804739312408	0.764	0.585	1.48210875423249e-11	somatic stem cells	GOLIM4
CTB-50L17.10	7.00968133958212e-16	0.409366069657799	0.334	0.139	1.48598234717801e-11	somatic stem cells	CTB-50L17.10
ACD	7.06010373431163e-16	0.535985878432619	0.364	0.162	1.49667139063672e-11	somatic stem cells	ACD
NIPSNAP1	7.3113358953393e-16	0.595031974630865	0.668	0.464	1.54993009645298e-11	somatic stem cells	NIPSNAP1
ZMYND19	7.73047835098337e-16	0.356306449953333	0.337	0.139	1.63878410562496e-11	somatic stem cells	ZMYND19
WDR18	8.14326538799735e-16	0.527528103990614	0.674	0.472	1.72629082960156e-11	somatic stem cells	WDR18
PLOD2	9.42776088540078e-16	0.690450691703493	0.603	0.382	1.99859103009611e-11	somatic stem cells	PLOD2
PYCRL	9.96229829147933e-16	0.413727817989467	0.296	0.117	2.1119076148107e-11	somatic stem cells	PYCRL
VASH2	9.97533986219245e-16	0.673055210754753	0.41	0.206	2.11467229738618e-11	somatic stem cells	VASH2
SSBP4	1.00567988064017e-15	0.678975695659932	0.462	0.243	2.13194077896909e-11	somatic stem cells	SSBP4
PARM1	1.01415746256135e-15	0.496359580766023	0.337	0.143	2.1499124048838e-11	somatic stem cells	PARM1
ADH5	1.05708593763903e-15	0.524494704423978	0.867	0.693	2.24091647920098e-11	somatic stem cells	ADH5
NUBPL	1.08894997925612e-15	0.52840173140842	0.418	0.205	2.30846506102505e-11	somatic stem cells	NUBPL
NCALD	1.08923493006951e-15	0.56664036638883	0.448	0.233	2.30906912825436e-11	somatic stem cells	NCALD
ID2	1.09814483582057e-15	0.4730622170089	0.929	0.805	2.32795723745603e-11	somatic stem cells	ID2
ANKRD52	1.12611112060677e-15	0.424486806657827	0.299	0.112	2.38724296457428e-11	somatic stem cells	ANKRD52
TMEM45A	1.13021928615696e-15	0.715689007926523	0.516	0.3	2.39595186472414e-11	somatic stem cells	TMEM45A
CCNJ	1.17946478060328e-15	0.504368240041262	0.37	0.164	2.5003473884009e-11	somatic stem cells	CCNJ
TMEM119	1.2161479365082e-15	0.758213437978907	0.34	0.15	2.57811201060374e-11	somatic stem cells	TMEM119
NCBP2-AS2	1.217583104581e-15	0.491709142762563	0.617	0.382	2.58115442340127e-11	somatic stem cells	NCBP2-AS2
RAB13	1.21901186669176e-15	0.605967552985546	0.625	0.389	2.58418325619985e-11	somatic stem cells	RAB13
PTPN21	1.2664136861183e-15	0.593111923028363	0.359	0.161	2.68467037320218e-11	somatic stem cells	PTPN21
CHD3	1.32083852407376e-15	0.457926147060167	0.709	0.504	2.80004558718397e-11	somatic stem cells	CHD3
KCNT2	1.33572775821998e-15	0.745066128661572	0.353	0.16	2.83160927465053e-11	somatic stem cells	KCNT2
HIPK2	1.36532781963337e-15	0.451925001669668	0.785	0.601	2.89435844484077e-11	somatic stem cells	HIPK2
HEYL	1.37125069429756e-15	0.510487269482934	0.291	0.113	2.90691434684139e-11	somatic stem cells	HEYL
NAP1L1	1.55957553626887e-15	0.294990788299351	0.986	0.969	3.30614417933638e-11	somatic stem cells	NAP1L1
UGDH	1.83716977188603e-15	0.556589499772328	0.674	0.471	3.8946161994212e-11	somatic stem cells	UGDH
ZFAND2B	1.92240853919087e-15	0.685003696636437	0.503	0.266	4.07531386223073e-11	somatic stem cells	ZFAND2B
RPAIN	2.0061113346624e-15	0.563827131700217	0.5	0.282	4.25275541835083e-11	somatic stem cells	RPAIN
SMARCC2	2.12329148698941e-15	0.482542868092713	0.565	0.313	4.50116562326885e-11	somatic stem cells	SMARCC2
GFER	2.14851410743208e-15	0.368736038551682	0.383	0.178	4.55463505634526e-11	somatic stem cells	GFER
GABPB1-AS1	2.1686841161604e-15	0.53232283328116	0.717	0.513	4.59739345784843e-11	somatic stem cells	GABPB1-AS1
NUDT11	2.21228294351037e-15	0.660656625880645	0.432	0.225	4.68981861194764e-11	somatic stem cells	NUDT11
ZNF606	2.23899718289342e-15	0.529056133311684	0.413	0.204	4.74645012801577e-11	somatic stem cells	ZNF606
PRMT6	2.31585665882632e-15	0.533099331169962	0.511	0.278	4.90938453104592e-11	somatic stem cells	PRMT6
MYO1B	2.31980069810526e-15	0.461985373417477	0.639	0.401	4.91774549991333e-11	somatic stem cells	MYO1B
GNL1	2.42103196338669e-15	0.469068954057704	0.565	0.33	5.13234565918345e-11	somatic stem cells	GNL1
ANKRD54	2.53026299803313e-15	0.588622937288624	0.527	0.291	5.36390452953043e-11	somatic stem cells	ANKRD54
NT5C3B	2.54708897020511e-15	0.46861891734021	0.565	0.347	5.3995739079378e-11	somatic stem cells	NT5C3B
C1orf159	2.59123074143361e-15	0.480906587763515	0.28	0.108	5.49315004876512e-11	somatic stem cells	C1orf159
VPS72	2.6151646243684e-15	0.484110196152626	0.696	0.488	5.54388748719856e-11	somatic stem cells	VPS72
POGZ	2.61833286594872e-15	0.391946066634365	0.916	0.771	5.5506038425247e-11	somatic stem cells	POGZ
ATAT1	2.81767766133182e-15	0.614823613315845	0.546	0.357	5.97319487425732e-11	somatic stem cells	ATAT1
KCTD15	2.9981288505581e-15	0.621657564121211	0.595	0.377	6.35573335029812e-11	somatic stem cells	KCTD15
CCND2	3.02704655219253e-15	0.381517486860944	0.967	0.917	6.41703598599295e-11	somatic stem cells	CCND2
ERF	3.16191180131716e-15	0.376769061786321	0.462	0.241	6.70293682761224e-11	somatic stem cells	ERF
ZKSCAN1	3.34204765923985e-15	0.480299317483132	0.84	0.691	7.08480683282257e-11	somatic stem cells	ZKSCAN1
SPEG	3.45266970077454e-15	0.43345936890029	0.334	0.144	7.31931449867195e-11	somatic stem cells	SPEG
PDE4DIP	3.69960110203296e-15	0.58889757143482	0.402	0.193	7.84278437619968e-11	somatic stem cells	PDE4DIP
ZNF334	3.87084757652702e-15	0.679495719525161	0.405	0.199	8.20580977747964e-11	somatic stem cells	ZNF334
B9D1	3.89453882418602e-15	0.596326821371119	0.389	0.188	8.25603285339195e-11	somatic stem cells	B9D1
ILF3	3.94893855369959e-15	0.395361319850768	0.957	0.871	8.37135483998776e-11	somatic stem cells	ILF3
TROVE2	4.07240627978509e-15	0.445483085817934	0.731	0.531	8.63309407251642e-11	somatic stem cells	TROVE2
RPS18	4.39236108340908e-15	0.277536390253655	1	0.987	9.31136626071891e-11	somatic stem cells	RPS18
TMEM216	4.41636762002825e-15	0.776952390757316	0.446	0.247	9.36225771769789e-11	somatic stem cells	TMEM216
PSMA7	4.4600928399188e-15	0.468748028775103	0.962	0.928	9.45495081134387e-11	somatic stem cells	PSMA7
EIF3F	4.50078350117953e-15	0.509598369475161	0.859	0.73	9.54121094415049e-11	somatic stem cells	EIF3F
THNSL2	4.51077700644335e-15	0.414981663515388	0.391	0.183	9.56239617595926e-11	somatic stem cells	THNSL2
WDR60	4.52229214131019e-15	0.588966922682487	0.636	0.422	9.58680711036347e-11	somatic stem cells	WDR60
OLFM2	4.52327164333047e-15	0.511320044870527	0.304	0.126	9.58888355669626e-11	somatic stem cells	OLFM2
ACTR5	4.73001870098291e-15	0.409754863117317	0.299	0.118	1.00271666442137e-10	somatic stem cells	ACTR5
PCIF1	5.10176196310953e-15	0.444504355041454	0.554	0.329	1.08152251855959e-10	somatic stem cells	PCIF1
ZNF764	5.22458085733414e-15	0.307567331579116	0.296	0.114	1.10755889594626e-10	somatic stem cells	ZNF764
AUTS2	5.30588925170628e-15	0.544210795219112	0.701	0.481	1.12479546246922e-10	somatic stem cells	AUTS2
SNRNP35	5.3068682573203e-15	0.291416320658843	0.435	0.215	1.12500300186933e-10	somatic stem cells	SNRNP35
SEC61A2	5.34921720365216e-15	0.831292513818609	0.323	0.137	1.13398055500222e-10	somatic stem cells	SEC61A2
BICD1	5.4803737772884e-15	0.554486904841865	0.628	0.405	1.16178443704737e-10	somatic stem cells	BICD1
RGAG4	5.63713774555128e-15	0.576487852050996	0.361	0.17	1.19501683067942e-10	somatic stem cells	RGAG4
CD320	5.72406538840307e-15	0.589151606599908	0.679	0.468	1.21344462168757e-10	somatic stem cells	CD320
UBE2E3	5.72943183447423e-15	0.464937332085317	0.823	0.706	1.21458225459019e-10	somatic stem cells	UBE2E3
CYTH2	5.83009996756713e-15	0.518963935016107	0.72	0.515	1.23592289212456e-10	somatic stem cells	CYTH2
FLYWCH2	6.14606732847121e-15	0.63900730837074	0.516	0.297	1.30290481296261e-10	somatic stem cells	FLYWCH2
SON	6.73189060901319e-15	0.277741784721264	1	0.974	1.42709349020471e-10	somatic stem cells	SON
NFATC4	7.09571779453418e-15	0.684910609750216	0.467	0.259	1.5042212152633e-10	somatic stem cells	NFATC4
CXADR	7.34277591034418e-15	0.586750837421813	0.446	0.232	1.55659506523386e-10	somatic stem cells	CXADR
RAB11B	8.12648680597331e-15	0.562636437709466	0.793	0.636	1.72273393799828e-10	somatic stem cells	RAB11B
GPR153	8.28034811267429e-15	0.719357267688978	0.258	0.093	1.75535099640582e-10	somatic stem cells	GPR153
DDR1	9.66700206934347e-15	0.811207838785789	0.435	0.238	2.04930776868012e-10	somatic stem cells	DDR1
SART1	9.73831444910906e-15	0.251145373346534	0.598	0.356	2.06442528006663e-10	somatic stem cells	SART1
FAM60A	9.82209085526975e-15	0.60452630416503	0.774	0.625	2.08218504040864e-10	somatic stem cells	FAM60A
FAM92A1	1.07822959433416e-14	0.537526376958751	0.677	0.469	2.28573891702899e-10	somatic stem cells	FAM92A1
TCEA2	1.08751074552364e-14	0.55476796864523	0.562	0.351	2.30541402943557e-10	somatic stem cells	TCEA2
PLEKHG2	1.1136324830715e-14	0.731259841799253	0.535	0.311	2.36078950086326e-10	somatic stem cells	PLEKHG2
C17orf97	1.39931181200988e-14	0.343947987160742	0.253	0.091	2.96640111027974e-10	somatic stem cells	C17orf97
NDRG2	1.4136466644433e-14	0.284620830818804	0.562	0.334	2.99678956395334e-10	somatic stem cells	NDRG2
HNRNPDL	1.41711851212396e-14	0.320169887951449	0.986	0.951	3.00414953385157e-10	somatic stem cells	HNRNPDL
RASSF7	1.43650547131289e-14	0.507558366998396	0.277	0.106	3.04524794863619e-10	somatic stem cells	RASSF7
DCN	1.46920049116767e-14	0.378352608426784	0.897	0.775	3.11455812122635e-10	somatic stem cells	DCN
BAK1	1.4708584585486e-14	0.289957928882043	0.37	0.171	3.11807284627717e-10	somatic stem cells	BAK1
SETD9	1.47425050686284e-14	0.638908384410047	0.299	0.122	3.12526364949853e-10	somatic stem cells	SETD9
DYNC1LI2	1.50839219586709e-14	0.489636647480035	0.63	0.404	3.19764061601865e-10	somatic stem cells	DYNC1LI2
TBKBP1	1.6246022701349e-14	0.353300727526869	0.372	0.171	3.44399435245898e-10	somatic stem cells	TBKBP1
RP11-161M6.2	1.66630489700832e-14	0.760051618245967	0.272	0.108	3.53239975116793e-10	somatic stem cells	RP11-161M6.2
CLIP3	1.70027874938782e-14	0.366032418169325	0.478	0.264	3.60442092082723e-10	somatic stem cells	CLIP3
MAGOHB	1.73229223500595e-14	0.529646677741361	0.693	0.488	3.67228630898911e-10	somatic stem cells	MAGOHB
OLMALINC	1.75413663014102e-14	0.362560097571746	0.386	0.182	3.71859424223594e-10	somatic stem cells	OLMALINC
GUCY1B3	1.75419418270748e-14	0.447628960405576	0.481	0.259	3.71871624792159e-10	somatic stem cells	GUCY1B3
CNTROB	1.8688895752803e-14	0.588979243539753	0.427	0.221	3.9618590106367e-10	somatic stem cells	CNTROB
HNRNPM	1.90879695427709e-14	0.347262523197953	0.954	0.881	4.04645866337201e-10	somatic stem cells	HNRNPM
KLC4	1.95166008535731e-14	0.687219657943186	0.451	0.245	4.13732421494897e-10	somatic stem cells	KLC4
CDC25A	1.99914371280119e-14	0.509457217152621	0.492	0.274	4.23798475676724e-10	somatic stem cells	CDC25A
ANXA6	2.10864878456689e-14	0.422746625533708	0.685	0.467	4.47012455840336e-10	somatic stem cells	ANXA6
ADGRL1	2.15965949984186e-14	0.605661257661996	0.535	0.322	4.57826217371477e-10	somatic stem cells	ADGRL1
GINS2	2.30100281971554e-14	0.625222570907008	0.587	0.373	4.87789587751496e-10	somatic stem cells	GINS2
SALL4	2.30108034697656e-14	0.70793834551222	0.37	0.172	4.87806022755561e-10	somatic stem cells	SALL4
IL11RA	2.30656735186515e-14	0.360221485875944	0.573	0.361	4.88969212921892e-10	somatic stem cells	IL11RA
RPS25	2.3192975110231e-14	0.30593595545847	0.959	0.892	4.91667879361786e-10	somatic stem cells	RPS25
PKP4	2.4319529240533e-14	0.459191766394208	0.56	0.327	5.15549700370059e-10	somatic stem cells	PKP4
CENPJ	2.46072027117215e-14	0.523882475248377	0.614	0.395	5.21648090285785e-10	somatic stem cells	CENPJ
LDOC1	2.50491901653825e-14	0.735511383550217	0.484	0.273	5.31017782315944e-10	somatic stem cells	LDOC1
SEPT7	2.50746321421809e-14	0.368414277841651	0.967	0.908	5.31557126782093e-10	somatic stem cells	SEPT7
TSTD2	2.74856539866371e-14	0.952816518454401	0.342	0.152	5.82668378862721e-10	somatic stem cells	TSTD2
PHACTR2	3.04928940260947e-14	0.547686616074086	0.891	0.742	6.46418860459181e-10	somatic stem cells	PHACTR2
HEPH	3.13419524816557e-14	0.883348159685268	0.476	0.288	6.64418050658618e-10	somatic stem cells	HEPH
PARD6B	3.13606816222134e-14	1.04985094256369	0.44	0.245	6.64815089709302e-10	somatic stem cells	PARD6B
FAM32A	3.32088556620912e-14	0.465370876114749	0.783	0.593	7.03994531180672e-10	somatic stem cells	FAM32A
P3H4	3.42434399427209e-14	0.704506335539451	0.552	0.344	7.25926683345741e-10	somatic stem cells	P3H4
ZNF708	3.45782757876349e-14	0.479305343881122	0.435	0.218	7.33024868422073e-10	somatic stem cells	ZNF708
LRP1B	3.64326955685327e-14	0.352176642655125	0.269	0.099	7.72336713357324e-10	somatic stem cells	LRP1B
COIL	3.67003083215367e-14	0.642508655495642	0.652	0.436	7.78009836108257e-10	somatic stem cells	COIL
HNRNPR	3.74651091284304e-14	0.327860470059727	0.97	0.914	7.94222848413597e-10	somatic stem cells	HNRNPR
OST4	3.75586445722573e-14	0.386624351631341	0.853	0.689	7.96205706287283e-10	somatic stem cells	OST4
KAT6B	3.80648065729895e-14	0.510102664465839	0.761	0.582	8.06935834540804e-10	somatic stem cells	KAT6B
NOC2L	3.8506557686095e-14	0.59265742075736	0.31	0.132	8.16300516387527e-10	somatic stem cells	NOC2L
CNTNAP2	4.11152688839207e-14	0.387133307577305	0.38	0.19	8.71602585070234e-10	somatic stem cells	CNTNAP2
EEF2	4.13026722945825e-14	0.295219377578616	0.992	0.963	8.75575349972854e-10	somatic stem cells	EEF2
C1QTNF4	4.15120390177216e-14	0.395178569477296	0.546	0.319	8.80013715136681e-10	somatic stem cells	C1QTNF4
WWC2	4.15681561852765e-14	0.716396533291113	0.334	0.151	8.81203342971677e-10	somatic stem cells	WWC2
RGS12	4.75066782273744e-14	0.616784901911644	0.476	0.274	1.00709407174211e-09	somatic stem cells	RGS12
HAUS1	4.75853468065668e-14	0.852744837172192	0.63	0.437	1.00876176695241e-09	somatic stem cells	HAUS1
UNC119B	5.0813535232141e-14	0.570032689108827	0.364	0.171	1.07719613338616e-09	somatic stem cells	UNC119B
KLF12	5.27684359849029e-14	0.54564854664588	0.516	0.304	1.11863807444396e-09	somatic stem cells	KLF12
CDK10	5.36905130204014e-14	0.464376256431298	0.457	0.249	1.13818518551949e-09	somatic stem cells	CDK10
MPP5	5.39193984710618e-14	0.419735286047507	0.527	0.312	1.14303732818804e-09	somatic stem cells	MPP5
ANKRD10	5.50707380134965e-14	0.475134531276658	0.918	0.805	1.16744457514811e-09	somatic stem cells	ANKRD10
RBM15B	5.82788407458853e-14	0.416953650058206	0.579	0.356	1.23545314497202e-09	somatic stem cells	RBM15B
ABL1	5.82802779547898e-14	0.383241612895374	0.674	0.45	1.23548361236359e-09	somatic stem cells	ABL1
SPIN1	5.96315255307631e-14	0.325764944066385	0.897	0.733	1.26412870972665e-09	somatic stem cells	SPIN1
SF3A3	6.07557595354703e-14	0.367607144488089	0.758	0.553	1.28796134639244e-09	somatic stem cells	SF3A3
HIST1H4J	6.46224104847507e-14	0.374097433110158	0.514	0.283	1.36993047986623e-09	somatic stem cells	HIST1H4J
FAM110B	6.52753858684691e-14	0.818464021356829	0.416	0.224	1.38377290502568e-09	somatic stem cells	FAM110B
SMG9	6.64858239966056e-14	0.481957354988354	0.467	0.265	1.40943298290404e-09	somatic stem cells	SMG9
ZNF146	7.02103950672935e-14	0.498044496011291	0.766	0.595	1.48839016503155e-09	somatic stem cells	ZNF146
HIST1H4C	7.12775341269519e-14	0.277245756830201	0.992	0.972	1.51101244595725e-09	somatic stem cells	HIST1H4C
FJX1	7.28918446488973e-14	0.683710547462163	0.356	0.163	1.54523421471197e-09	somatic stem cells	FJX1
TMEM178A	7.44004984125297e-14	0.703731102185513	0.318	0.142	1.57721616584722e-09	somatic stem cells	TMEM178A
C7orf50	7.4858539218136e-14	0.530384303777235	0.633	0.43	1.58692617288527e-09	somatic stem cells	C7orf50
SAMD5	7.6827824760911e-14	0.597284556778232	0.318	0.139	1.62867305710655e-09	somatic stem cells	SAMD5
CCDC124	8.29457278114199e-14	0.452648067150294	0.742	0.538	1.75836648387429e-09	somatic stem cells	CCDC124
FAM127B	8.60967395787572e-14	0.494549909365288	0.66	0.447	1.82516478233007e-09	somatic stem cells	FAM127B
UNC5C	8.61305670607424e-14	0.42327941138363	0.522	0.309	1.82588189112068e-09	somatic stem cells	UNC5C
TSR2	8.67556152795041e-14	0.429101959532609	0.543	0.336	1.83913228831021e-09	somatic stem cells	TSR2
SERPINH1	8.76537075838619e-14	0.281228694098264	0.883	0.777	1.85817094707029e-09	somatic stem cells	SERPINH1
TRAIP	8.90577409472571e-14	0.254827733091389	0.367	0.17	1.8879350503409e-09	somatic stem cells	TRAIP
USP5	9.26348308653666e-14	0.424865095030136	0.611	0.394	1.96376577951491e-09	somatic stem cells	USP5
COL25A1	9.4681620215407e-14	0.703314355614502	0.342	0.162	2.00715566694641e-09	somatic stem cells	COL25A1
CD24	9.54796748913173e-14	0.287520949939124	0.717	0.597	2.02407362802103e-09	somatic stem cells	CD24
SNRPF	1.00176659566232e-13	0.543138537229876	0.867	0.784	2.12364500614455e-09	somatic stem cells	SNRPF
CDH10	1.0075744559839e-13	0.68237824344744	0.255	0.096	2.13595708924027e-09	somatic stem cells	CDH10
SMN1	1.01692687229984e-13	0.513197679205943	0.304	0.137	2.15578327658843e-09	somatic stem cells	SMN1
LPAR2	1.01992882336395e-13	0.516416502489691	0.438	0.243	2.16214711264924e-09	somatic stem cells	LPAR2
RP11-701H24.9	1.10095652823534e-13	0.906986275596095	0.288	0.123	2.33391774420609e-09	somatic stem cells	RP11-701H24.9
LOXL1	1.16091880879894e-13	0.725611029930851	0.383	0.196	2.46103178277287e-09	somatic stem cells	LOXL1
H3F3A	1.170321629783e-13	0.454311895211894	0.731	0.592	2.48096482297699e-09	somatic stem cells	H3F3A
HNRNPA1L2	1.18634542516067e-13	0.543540577437224	0.38	0.194	2.5149336667981e-09	somatic stem cells	HNRNPA1L2
DAB2IP	1.20509238540092e-13	0.691119917558903	0.413	0.219	2.55467534781142e-09	somatic stem cells	DAB2IP
STRA13	1.27487630598321e-13	0.593138668761701	0.731	0.571	2.70261028105381e-09	somatic stem cells	STRA13
STK32C	1.29310944710354e-13	0.420224764998386	0.345	0.159	2.74126271691479e-09	somatic stem cells	STK32C
SLITRK5	1.32287580903507e-13	0.696712002211575	0.318	0.151	2.80436442757344e-09	somatic stem cells	SLITRK5
TSPAN12	1.34477116160524e-13	0.674576426025394	0.438	0.236	2.85078038548695e-09	somatic stem cells	TSPAN12
FERMT2	1.34699259610433e-13	0.490630044929711	0.739	0.537	2.85548960448158e-09	somatic stem cells	FERMT2
RALY	1.35092810018364e-13	0.287169041825099	0.799	0.623	2.8638324795793e-09	somatic stem cells	RALY
ZNF667	1.39534255594914e-13	0.384872567666572	0.321	0.141	2.95798668435658e-09	somatic stem cells	ZNF667
PGRMC1	1.43905676758841e-13	0.548944851411467	0.878	0.757	3.05065644161067e-09	somatic stem cells	PGRMC1
GPRC5C	1.45076341855515e-13	0.463300097691165	0.348	0.163	3.07547337099505e-09	somatic stem cells	GPRC5C
YJEFN3	1.49598285411871e-13	0.511151183894678	0.255	0.1	3.17133405244624e-09	somatic stem cells	YJEFN3
RHBDF1	1.54062445180417e-13	0.425612574693765	0.389	0.196	3.26596977537966e-09	somatic stem cells	RHBDF1
THBS3	1.57976413107375e-13	0.695495668488889	0.348	0.169	3.34894198146324e-09	somatic stem cells	THBS3
BDH2	1.5947699436823e-13	0.538147835694314	0.582	0.379	3.3807528036121e-09	somatic stem cells	BDH2
ZNF703	1.60947071307662e-13	0.42680847381976	0.492	0.278	3.41191696465113e-09	somatic stem cells	ZNF703
PARVA	1.62567623946603e-13	0.463961294049882	0.568	0.347	3.44627106004403e-09	somatic stem cells	PARVA
ZNF559	1.81198627140463e-13	0.487706050493119	0.473	0.258	3.84122969675068e-09	somatic stem cells	ZNF559
LUC7L	1.87903006932721e-13	0.481204625091191	0.81	0.658	3.98335584396675e-09	somatic stem cells	LUC7L
CDC20	1.9269388089958e-13	0.475625788458452	0.611	0.389	4.0849175811902e-09	somatic stem cells	CDC20
IFT88	1.93224872337211e-13	0.716792501248287	0.481	0.274	4.09617406867654e-09	somatic stem cells	IFT88
ELOF1	1.93582003853159e-13	0.413984526746142	0.66	0.456	4.10374489968312e-09	somatic stem cells	ELOF1
CELSR2	1.96639089225333e-13	0.560552096959532	0.342	0.157	4.16855205248783e-09	somatic stem cells	CELSR2
ADNP	2.10744551308244e-13	0.489555306324032	0.864	0.741	4.46757374318347e-09	somatic stem cells	ADNP
GADD45GIP1	2.39399859412797e-13	0.419851966395106	0.807	0.631	5.07503761969189e-09	somatic stem cells	GADD45GIP1
ZNF300	2.4020860961336e-13	0.505916253570418	0.438	0.241	5.09218231519361e-09	somatic stem cells	ZNF300
DCBLD2	2.49981615510933e-13	0.734708144466087	0.62	0.411	5.29936026721626e-09	somatic stem cells	DCBLD2
RNF122	2.57848931078471e-13	0.735351729099178	0.446	0.242	5.4661394899325e-09	somatic stem cells	RNF122
SENP5	2.76595186461291e-13	0.392828451104428	0.666	0.44	5.8635413577929e-09	somatic stem cells	SENP5
SOX5	2.85601607750947e-13	0.706839532155692	0.321	0.151	6.05446848271232e-09	somatic stem cells	SOX5
PMPCA	3.00747185575824e-13	0.390188448862461	0.641	0.42	6.37553958702189e-09	somatic stem cells	PMPCA
ZBTB45	3.05318303583498e-13	0.286325626469027	0.334	0.152	6.47244271766657e-09	somatic stem cells	ZBTB45
ZNF629	3.13708513191178e-13	0.298457040751142	0.367	0.174	6.65030677113978e-09	somatic stem cells	ZNF629
LPAR1	3.13735449139416e-13	0.310042678360123	0.432	0.231	6.65087778630648e-09	somatic stem cells	LPAR1
NOTCH1	3.59107963460261e-13	0.501844273571293	0.557	0.349	7.61272971739406e-09	somatic stem cells	NOTCH1
IFT27	3.60929751660192e-13	0.571091648713784	0.56	0.355	7.65134980544441e-09	somatic stem cells	IFT27
GAPDH	3.62675386382563e-13	0.308998442736342	0.764	0.561	7.68835551592396e-09	somatic stem cells	GAPDH
C14orf132	3.82141057302991e-13	0.27771395264226	0.598	0.409	8.1010082737661e-09	somatic stem cells	C14orf132
EFNA4	3.83483136291269e-13	0.508145214059004	0.345	0.168	8.1294590062386e-09	somatic stem cells	EFNA4
GANAB	3.85657357163955e-13	0.549315169978055	0.693	0.516	8.17555031451867e-09	somatic stem cells	GANAB
ZNF766	4.2272448329325e-13	0.556836233421953	0.408	0.215	8.96133632133361e-09	somatic stem cells	ZNF766
LSM2	4.23067283195371e-13	0.582674396955824	0.764	0.59	8.96860333645868e-09	somatic stem cells	LSM2
ZNF362	4.24619280269624e-13	0.558494809387142	0.579	0.388	9.00150412243577e-09	somatic stem cells	ZNF362
TCF12	4.46827911260379e-13	0.661426334944401	0.761	0.642	9.47230489080877e-09	somatic stem cells	TCF12
TUT1	4.49040738396262e-13	0.51279345878945	0.323	0.149	9.51921461326235e-09	somatic stem cells	TUT1
ARHGEF26	4.57435053670601e-13	0.416455471605931	0.304	0.132	9.69716570276307e-09	somatic stem cells	ARHGEF26
UBTD2	4.6248896841178e-13	0.470330672519909	0.598	0.375	9.80430364136133e-09	somatic stem cells	UBTD2
UNC119	4.73946905964691e-13	0.517378758950478	0.576	0.363	1.00472004595455e-08	somatic stem cells	UNC119
REST	4.73974913208386e-13	0.685028887032525	0.753	0.602	1.00477941851046e-08	somatic stem cells	REST
RBBP4	4.95135511466924e-13	0.465992674157992	0.799	0.631	1.04963777075873e-08	somatic stem cells	RBBP4
IFT22	5.1308969714673e-13	0.605418421294323	0.486	0.293	1.08769884898135e-08	somatic stem cells	IFT22
HOXB6	5.39758862780276e-13	0.662628966683616	0.31	0.149	1.14423481320791e-08	somatic stem cells	HOXB6
SNAPIN	5.6224583330636e-13	0.494209265773998	0.522	0.309	1.19190494202615e-08	somatic stem cells	SNAPIN
PMF1	5.65012204408822e-13	0.496550033820092	0.736	0.569	1.19776937212626e-08	somatic stem cells	PMF1
ZNF627	5.68508557809653e-13	0.58894116787565	0.34	0.165	1.20518129170068e-08	somatic stem cells	ZNF627
PDIA4	5.85377029955977e-13	0.360437638802785	0.829	0.719	1.24094076580368e-08	somatic stem cells	PDIA4
DNM1	6.1803977446415e-13	0.646038320319941	0.587	0.388	1.31018251788655e-08	somatic stem cells	DNM1
THOC3	6.19468842711768e-13	0.603293082484684	0.492	0.285	1.31321199966468e-08	somatic stem cells	THOC3
THTPA	6.28335563150123e-13	0.65393474476314	0.261	0.104	1.33200856032195e-08	somatic stem cells	THTPA
SERINC5	6.59856955835237e-13	0.67592754518202	0.663	0.479	1.39883076067512e-08	somatic stem cells	SERINC5
MAP9	6.65460033193119e-13	0.551283942123576	0.511	0.297	1.41070872436609e-08	somatic stem cells	MAP9
GLTSCR2	6.66257875091311e-13	0.405915491732476	0.755	0.561	1.41240006940607e-08	somatic stem cells	GLTSCR2
BMPER	6.90054983316758e-13	0.839364903891931	0.315	0.148	1.46284755913319e-08	somatic stem cells	BMPER
CASC10	7.20865239396916e-13	0.471949382326797	0.272	0.116	1.52816222099752e-08	somatic stem cells	CASC10
ZNF3	7.6013378077412e-13	0.37243374065731	0.495	0.29	1.61140760186306e-08	somatic stem cells	ZNF3
FKBP7	7.61471949804314e-13	0.653822265173192	0.62	0.433	1.61424438639017e-08	somatic stem cells	FKBP7
DNASE1	7.62545993162604e-13	0.250331702199344	0.473	0.268	1.6165212509054e-08	somatic stem cells	DNASE1
RP11-1094M14.11	7.70609490010711e-13	0.429827263946481	0.418	0.225	1.63361505787371e-08	somatic stem cells	RP11-1094M14.11
USP21	7.77853980872428e-13	0.682698974642735	0.397	0.212	1.64897265405146e-08	somatic stem cells	USP21
ADGRA3	8.2284402363833e-13	0.316953430851136	0.59	0.387	1.74434704571089e-08	somatic stem cells	ADGRA3
LAMB2	9.1551012350158e-13	0.366537160534452	0.625	0.409	1.940789910811e-08	somatic stem cells	LAMB2
ISOC2	9.35971688910034e-13	0.25781898844715	0.332	0.149	1.98416638332038e-08	somatic stem cells	ISOC2
TMEM258	9.55320799104546e-13	0.442252102992034	0.902	0.82	2.02518456202173e-08	somatic stem cells	TMEM258
CHD6	9.75092464928936e-13	0.574400180716646	0.715	0.552	2.06709851640285e-08	somatic stem cells	CHD6
MAP1LC3A	9.78019309591349e-13	0.51196887669817	0.541	0.32	2.0733031344027e-08	somatic stem cells	MAP1LC3A
C15orf40	9.87173478464146e-13	0.568775112871149	0.576	0.363	2.09270905699614e-08	somatic stem cells	C15orf40
DDOST	1.03182534356799e-12	0.418938454632601	0.72	0.533	2.18736654582977e-08	somatic stem cells	DDOST
EIF2B4	1.07317691879146e-12	0.42986669468108	0.641	0.431	2.27502775014601e-08	somatic stem cells	EIF2B4
PRKAG1	1.07868925068002e-12	0.51349097587831	0.533	0.328	2.28671334251658e-08	somatic stem cells	PRKAG1
OSBPL1A	1.07871409316976e-12	0.678013118702581	0.514	0.316	2.28676600611058e-08	somatic stem cells	OSBPL1A
TMEM9	1.08113422466598e-12	0.413740948468085	0.878	0.761	2.29189644286941e-08	somatic stem cells	TMEM9
TSKU	1.17737015596299e-12	0.55765227937508	0.399	0.209	2.49590699362595e-08	somatic stem cells	TSKU
C19orf25	1.18487223620124e-12	0.346693039443602	0.44	0.236	2.51181065352301e-08	somatic stem cells	C19orf25
CCDC97	1.20806542289774e-12	0.331038002935064	0.41	0.217	2.56097789000091e-08	somatic stem cells	CCDC97
ZNF253	1.21420667386629e-12	0.467132285877601	0.255	0.104	2.57399672792914e-08	somatic stem cells	ZNF253
CCND1	1.22412768015695e-12	0.290760264031209	0.755	0.578	2.59502826916472e-08	somatic stem cells	CCND1
LMAN2L	1.27601682467141e-12	0.567318713742955	0.465	0.269	2.70502806662091e-08	somatic stem cells	LMAN2L
ZCCHC24	1.28074776323746e-12	0.595879818706947	0.364	0.182	2.7150571832871e-08	somatic stem cells	ZCCHC24
MIPOL1	1.38516535744253e-12	0.740604849637186	0.337	0.163	2.93641204124241e-08	somatic stem cells	MIPOL1
ZNF528	1.41890976598067e-12	0.778829139352994	0.326	0.159	3.00794681290243e-08	somatic stem cells	ZNF528
ARHGAP10	1.42026443273298e-12	0.494197421524594	0.299	0.133	3.01081857095065e-08	somatic stem cells	ARHGAP10
VANGL2	1.44078323349695e-12	0.435934816293313	0.37	0.185	3.05431637669018e-08	somatic stem cells	VANGL2
ATN1	1.47632985205505e-12	0.330263511952434	0.783	0.6	3.12967165337149e-08	somatic stem cells	ATN1
RFC2	1.48803089328735e-12	0.441503302280559	0.641	0.455	3.15447669067984e-08	somatic stem cells	RFC2
ST6GALNAC3	1.4903759025255e-12	0.604411176913349	0.459	0.267	3.15944787576381e-08	somatic stem cells	ST6GALNAC3
DPH5	1.4905902394234e-12	0.559997229640842	0.511	0.307	3.15990224855366e-08	somatic stem cells	DPH5
SRP14	1.50118247332426e-12	0.318901038411695	0.976	0.944	3.1823567252001e-08	somatic stem cells	SRP14
ERBB3	1.50352259417741e-12	1.2987485991982	0.342	0.17	3.18731754739668e-08	somatic stem cells	ERBB3
TMSB10	1.60467087362874e-12	0.263181487723592	0.986	0.98	3.40174178500557e-08	somatic stem cells	TMSB10
ADAMTS6	1.73797023780971e-12	0.941864646131356	0.386	0.213	3.68432310713281e-08	somatic stem cells	ADAMTS6
GTF2I	1.78367246774394e-12	0.452667313414691	0.647	0.459	3.78120726437037e-08	somatic stem cells	GTF2I
TCTN1	1.8263595252156e-12	0.413810671774109	0.329	0.154	3.87169955750456e-08	somatic stem cells	TCTN1
THRAP3	1.91483917814358e-12	0.36838389181239	0.905	0.791	4.05926757374658e-08	somatic stem cells	THRAP3
LDHB	1.95998657192166e-12	0.318509440457869	0.97	0.938	4.15497553381674e-08	somatic stem cells	LDHB
SUMO1	2.07288484950706e-12	0.413868364688749	0.812	0.692	4.39430859247001e-08	somatic stem cells	SUMO1
PLEKHH2	2.2641469625612e-12	1.35279770928445	0.389	0.218	4.79976514593348e-08	somatic stem cells	PLEKHH2
ZNF232	2.37463340358065e-12	0.289932494978974	0.38	0.195	5.03398535225063e-08	somatic stem cells	ZNF232
PRKAR1B	2.39698436699511e-12	0.632826767301531	0.391	0.214	5.08136715959294e-08	somatic stem cells	PRKAR1B
PHPT1	2.39747369187547e-12	0.311594088637306	0.829	0.687	5.08240447940681e-08	somatic stem cells	PHPT1
IFT43	2.455896728596e-12	0.723475467867457	0.587	0.417	5.20625547495067e-08	somatic stem cells	IFT43
DFFA	2.47395160747256e-12	0.409563101821797	0.628	0.436	5.24453001268108e-08	somatic stem cells	DFFA
CBY1	2.62541662035759e-12	0.647732169728141	0.511	0.306	5.56562069349606e-08	somatic stem cells	CBY1
DENND5B	2.73593774038829e-12	0.399838210292073	0.671	0.467	5.79991441584914e-08	somatic stem cells	DENND5B
MORF4L1	3.00739582821138e-12	0.266424632351303	0.973	0.943	6.3753784162253e-08	somatic stem cells	MORF4L1
PARP1	3.03578679680458e-12	0.40373069850533	0.864	0.726	6.43556443054603e-08	somatic stem cells	PARP1
GPATCH2	3.29707804476587e-12	0.531978264819619	0.522	0.319	6.98947574709916e-08	somatic stem cells	GPATCH2
TRAPPC6A	3.40879714381837e-12	0.479078533202146	0.481	0.269	7.22630906518057e-08	somatic stem cells	TRAPPC6A
FAT4	3.44018495637047e-12	0.478209950916262	0.527	0.337	7.29284808900975e-08	somatic stem cells	FAT4
COG4	3.56293607402732e-12	0.414131640914857	0.63	0.425	7.55306818333051e-08	somatic stem cells	COG4
PRKD1	3.60376696637691e-12	0.381518067413877	0.519	0.315	7.63962559202241e-08	somatic stem cells	PRKD1
SLC25A36	3.7912482448221e-12	0.515090813651367	0.837	0.75	8.03706715419838e-08	somatic stem cells	SLC25A36
YAE1D1	3.90694336306516e-12	0.401068837590021	0.391	0.201	8.28232923536184e-08	somatic stem cells	YAE1D1
TMEM39B	3.93122069614348e-12	0.448497042411985	0.424	0.235	8.33379475375456e-08	somatic stem cells	TMEM39B
HS3ST3B1	4.36691324555255e-12	0.394536765079752	0.283	0.127	9.25741938924685e-08	somatic stem cells	HS3ST3B1
KCNQ2	4.39291302798523e-12	0.43516528979191	0.402	0.217	9.3125363280259e-08	somatic stem cells	KCNQ2
FAM117B	4.48917021692177e-12	0.444823563815631	0.606	0.401	9.51659194285245e-08	somatic stem cells	FAM117B
PDCL3	4.63200423603006e-12	0.400573398340501	0.658	0.466	9.81938577996012e-08	somatic stem cells	PDCL3
EIF3M	4.66799002223709e-12	0.381377453615169	0.734	0.563	9.89567204814041e-08	somatic stem cells	EIF3M
MRPS18C	4.97883410756312e-12	0.472189499632062	0.595	0.383	1.05546304246231e-07	somatic stem cells	MRPS18C
RNF217	5.005722702042e-12	0.369432259444293	0.435	0.246	1.06116315560588e-07	somatic stem cells	RNF217
PHF14	5.0543557391689e-12	0.335672299284986	0.815	0.653	1.07147287314641e-07	somatic stem cells	PHF14
FKBP3	5.06535239395989e-12	0.379306163925149	0.668	0.455	1.07380405399556e-07	somatic stem cells	FKBP3
UBE2I	5.40442135759721e-12	0.473892994639137	0.796	0.694	1.14568328359703e-07	somatic stem cells	UBE2I
C1orf54	5.46940223322195e-12	0.505532906220227	0.565	0.366	1.15945857942072e-07	somatic stem cells	C1orf54
RCBTB1	5.56083478523263e-12	0.423740415706416	0.584	0.369	1.17884136612147e-07	somatic stem cells	RCBTB1
SF3B4	5.80424841973804e-12	0.485035551236098	0.625	0.43	1.23044262250027e-07	somatic stem cells	SF3B4
PNMA1	5.86565411971875e-12	0.46903093871568	0.62	0.407	1.24346001683918e-07	somatic stem cells	PNMA1
POLD3	6.00180764432177e-12	0.544279616886516	0.497	0.292	1.27232320251977e-07	somatic stem cells	POLD3
SORD	6.01543352976409e-12	0.289697216822864	0.288	0.126	1.27521175397469e-07	somatic stem cells	SORD
RBP1	6.18552260214432e-12	0.304337778394399	0.913	0.793	1.31126893642857e-07	somatic stem cells	RBP1
XRCC6	6.43914229060558e-12	0.303640773708292	0.935	0.846	1.36503377418548e-07	somatic stem cells	XRCC6
POLI	6.91480752112532e-12	0.488443854037175	0.516	0.325	1.46587004640336e-07	somatic stem cells	POLI
EGR1	7.06705138749464e-12	0.296212697259361	0.976	0.936	1.49814422363499e-07	somatic stem cells	EGR1
ANKRD36	7.24347712161444e-12	0.32454397308168	0.601	0.381	1.53554471501105e-07	somatic stem cells	ANKRD36
PUF60	7.35892118493832e-12	0.386214250397902	0.815	0.703	1.56001770199507e-07	somatic stem cells	PUF60
ALDH18A1	7.39411160426806e-12	0.386987846404177	0.601	0.395	1.56747771898879e-07	somatic stem cells	ALDH18A1
ANKZF1	7.42515118723774e-12	0.728063995836356	0.353	0.182	1.57405780018253e-07	somatic stem cells	ANKZF1
SNRPA1	7.53072564498256e-12	0.427734195563346	0.772	0.604	1.59643852947985e-07	somatic stem cells	SNRPA1
JUN	7.53207749190109e-12	0.274346812921415	0.943	0.914	1.59672510750811e-07	somatic stem cells	JUN
POLR2J	7.76023897837269e-12	0.462502992321988	0.777	0.631	1.64509306102523e-07	somatic stem cells	POLR2J
THAP7	7.8246470724568e-12	0.264933297598045	0.405	0.215	1.65874693289012e-07	somatic stem cells	THAP7
S1PR3	7.89018796162768e-12	0.690482726661797	0.53	0.347	1.67264094598545e-07	somatic stem cells	S1PR3
IMMP1L	8.00202485666855e-12	0.323592924586025	0.633	0.422	1.69634924936517e-07	somatic stem cells	IMMP1L
LINGO1	8.06099464520064e-12	0.506822504588985	0.293	0.139	1.70885025483608e-07	somatic stem cells	LINGO1
RC3H1	8.08399585921246e-12	0.450724501300769	0.788	0.659	1.71372628219445e-07	somatic stem cells	RC3H1
TPM4	8.49059296475888e-12	0.293924093484607	0.948	0.833	1.79992080259924e-07	somatic stem cells	TPM4
ECHS1	8.49765953324684e-12	0.422744629876438	0.807	0.68	1.801418844453e-07	somatic stem cells	ECHS1
NME7	8.58586047126752e-12	0.40398142818273	0.307	0.143	1.820116561304e-07	somatic stem cells	NME7
SIPA1L2	8.75146283627996e-12	0.810161883560712	0.484	0.31	1.85522260666299e-07	somatic stem cells	SIPA1L2
C4orf46	8.96874783285983e-12	0.40489741287368	0.459	0.264	1.90128485308796e-07	somatic stem cells	C4orf46
PSMA3-AS1	9.10240300311179e-12	0.394394992683441	0.864	0.722	1.92961841262967e-07	somatic stem cells	PSMA3-AS1
PGBD1	9.2473572127826e-12	0.29138302450637	0.288	0.13	1.96034725553778e-07	somatic stem cells	PGBD1
CCDC57	9.47890681201424e-12	0.391126893916414	0.342	0.172	2.0094334550789e-07	somatic stem cells	CCDC57
RANBP17	9.50135887378713e-12	0.636765145628515	0.375	0.197	2.01419306765413e-07	somatic stem cells	RANBP17
DNM3OS	9.8942956770677e-12	0.689010052965898	0.647	0.467	2.09749174058158e-07	somatic stem cells	DNM3OS
UGGT2	9.9509437971482e-12	0.640006834676258	0.533	0.346	2.10950057555745e-07	somatic stem cells	UGGT2
ARNT2	1.02291395657713e-11	0.590145387617275	0.288	0.135	2.16847529654787e-07	somatic stem cells	ARNT2
PBX3	1.03482440923378e-11	0.453475979773824	0.598	0.401	2.19372426513469e-07	somatic stem cells	PBX3
ZFHX4	1.0449515339509e-11	0.583244758592007	0.655	0.469	2.21519275682252e-07	somatic stem cells	ZFHX4
IPO9	1.06211457613792e-11	0.401547194672634	0.777	0.625	2.25157668995478e-07	somatic stem cells	IPO9
MRPL11	1.07430708350269e-11	0.550960895559582	0.723	0.538	2.27742358631735e-07	somatic stem cells	MRPL11
PDCD11	1.09435977987219e-11	0.441812829790098	0.611	0.416	2.31993329735106e-07	somatic stem cells	PDCD11
ZNF579	1.12224365044385e-11	0.319097262494499	0.307	0.142	2.37904431457592e-07	somatic stem cells	ZNF579
ADPRHL2	1.12561389908038e-11	0.567947477990106	0.489	0.285	2.38618890466049e-07	somatic stem cells	ADPRHL2
TMEM132A	1.16241238797433e-11	0.481594523155435	0.307	0.149	2.46419802126678e-07	somatic stem cells	TMEM132A
ZCCHC3	1.21904451114942e-11	0.424249543380702	0.742	0.557	2.58425245918565e-07	somatic stem cells	ZCCHC3
ANKS3	1.24149102493311e-11	0.296070667938344	0.353	0.178	2.63183682375569e-07	somatic stem cells	ANKS3
PHB	1.26293211647955e-11	0.440940436706458	0.397	0.226	2.67728979372501e-07	somatic stem cells	PHB
BMPR1A	1.27868683402912e-11	0.741038579457195	0.476	0.304	2.71068821945834e-07	somatic stem cells	BMPR1A
TRAF3IP1	1.29490490846893e-11	0.55191355611387	0.302	0.139	2.74506891546329e-07	somatic stem cells	TRAF3IP1
NUB1	1.29688999258736e-11	0.633568600048137	0.63	0.427	2.74927709528595e-07	somatic stem cells	NUB1
CLMN	1.37435055252422e-11	0.451175223322003	0.332	0.166	2.9134857362961e-07	somatic stem cells	CLMN
TMTC3	1.37692043219168e-11	0.702968573014828	0.671	0.5	2.91893362420314e-07	somatic stem cells	TMTC3
BOC	1.42878536028285e-11	0.825638293898306	0.28	0.13	3.0288820852636e-07	somatic stem cells	BOC
FOXP1	1.43086588525292e-11	0.348691437062254	0.818	0.67	3.03329259014765e-07	somatic stem cells	FOXP1
HDAC3	1.45070291270472e-11	0.764242567874042	0.62	0.438	3.07534510464274e-07	somatic stem cells	HDAC3
TJP1	1.46874800102749e-11	0.393737900874439	0.693	0.483	3.11359888737817e-07	somatic stem cells	TJP1
ZFP82	1.47045145745303e-11	0.615101138780498	0.394	0.213	3.11721004465468e-07	somatic stem cells	ZFP82
PPIC	1.49522517486166e-11	0.677976553369543	0.372	0.201	3.16972784818923e-07	somatic stem cells	PPIC
CWC22	1.50039221256306e-11	0.460776985087828	0.709	0.526	3.18068145141244e-07	somatic stem cells	CWC22
PARD6G	1.51900619864199e-11	0.63069868261734	0.258	0.114	3.22014124050115e-07	somatic stem cells	PARD6G
DYRK1B	1.55834944833658e-11	0.530636135771866	0.38	0.21	3.30354499552873e-07	somatic stem cells	DYRK1B
FAM64A	1.61125387582587e-11	0.601209582131904	0.418	0.239	3.41569709136325e-07	somatic stem cells	FAM64A
RASSF8	1.63648023212830e-11	0.79620085800877	0.41	0.238	3.46917444408879e-07	somatic stem cells	RASSF8
TMCC1	1.65611747783947e-11	0.300940959394202	0.519	0.317	3.51080344127189e-07	somatic stem cells	TMCC1
PIAS4	1.66113944374633e-11	0.359641478292699	0.514	0.316	3.52144950679784e-07	somatic stem cells	PIAS4
CXXC5	1.68047709380807e-11	0.35453905081648	0.658	0.468	3.56244339116372e-07	somatic stem cells	CXXC5
B4GALT7	1.7068778698271e-11	0.373152200512478	0.402	0.217	3.61841039624647e-07	somatic stem cells	B4GALT7
CLUAP1	1.70729635076275e-11	0.330772652552981	0.413	0.225	3.61929753398196e-07	somatic stem cells	CLUAP1
STON1	1.71330536347673e-11	0.427928492029805	0.283	0.13	3.63203604003432e-07	somatic stem cells	STON1
TCEAL4	1.73660483120983e-11	0.455594127274527	0.75	0.629	3.68142858168173e-07	somatic stem cells	TCEAL4
PHF6	1.83805113991772e-11	0.648364514807301	0.622	0.446	3.89648461151157e-07	somatic stem cells	PHF6
DNAJC8	1.85637856825371e-11	0.402102948175354	0.872	0.764	3.93533692684104e-07	somatic stem cells	DNAJC8
PLEKHJ1	1.86329077275496e-11	0.503395305060309	0.674	0.5	3.94999010916324e-07	somatic stem cells	PLEKHJ1
NR1D2	1.90005556865865e-11	0.676122199008532	0.505	0.305	4.02792779999947e-07	somatic stem cells	NR1D2
AADAT	1.91643579534331e-11	0.578307851073303	0.348	0.18	4.06265224254829e-07	somatic stem cells	AADAT
SRP9	1.96113278072425e-11	0.324748320934463	0.932	0.832	4.15740538185733e-07	somatic stem cells	SRP9
ZNF740	2.00079197190765e-11	0.459794375756606	0.375	0.195	4.24147890124702e-07	somatic stem cells	ZNF740
MOSPD3	2.00967115726738e-11	0.715290631721029	0.511	0.332	4.26030188629111e-07	somatic stem cells	MOSPD3
SLC12A2	2.02845008932026e-11	0.449441770479555	0.579	0.365	4.30011134435002e-07	somatic stem cells	SLC12A2
ZNF677	2.06125543057333e-11	0.653249141470823	0.565	0.389	4.3696553872724e-07	somatic stem cells	ZNF677
MAGI1	2.0884430476699e-11	0.604978665148788	0.519	0.333	4.42729041675543e-07	somatic stem cells	MAGI1
ACAD10	2.16517502164044e-11	0.358339973322586	0.402	0.22	4.58995452837557e-07	somatic stem cells	ACAD10
C17orf80	2.20157216963841e-11	0.610702947789306	0.375	0.196	4.66711284241647e-07	somatic stem cells	C17orf80
ING4	2.20717116865925e-11	0.408120742076561	0.582	0.389	4.67898216044075e-07	somatic stem cells	ING4
COL9A3	2.26846388529431e-11	1.03827700140884	0.408	0.243	4.80891659043541e-07	somatic stem cells	COL9A3
FILIP1L	2.41630168933237e-11	0.778643385515549	0.511	0.329	5.1223179512157e-07	somatic stem cells	FILIP1L
PAFAH1B2	2.44128696855471e-11	0.296759430918679	0.867	0.71	5.17528424463913e-07	somatic stem cells	PAFAH1B2
MARVELD1	2.47890253804176e-11	0.692295408203663	0.467	0.292	5.25502549039473e-07	somatic stem cells	MARVELD1
ISCA2	2.47906258379946e-11	0.613816968194177	0.636	0.462	5.25536477139649e-07	somatic stem cells	ISCA2
ZNF521	2.48710022407588e-11	0.578399727119107	0.571	0.382	5.27240376501846e-07	somatic stem cells	ZNF521
LSAMP	2.65177336330094e-11	0.572664337968055	0.533	0.344	5.62149435286166e-07	somatic stem cells	LSAMP
YLPM1	2.65702110328322e-11	0.538807458318233	0.712	0.526	5.63261903685009e-07	somatic stem cells	YLPM1
ZCCHC11	2.73930711073389e-11	0.445059151378372	0.821	0.686	5.80705714404477e-07	somatic stem cells	ZCCHC11
DPY19L3	2.80251093636543e-11	0.407230973687784	0.693	0.491	5.94104293400108e-07	somatic stem cells	DPY19L3
NCS1	2.93484345671081e-11	0.267185102300316	0.334	0.165	6.22157464388125e-07	somatic stem cells	NCS1
MRPL9	3.03315414903499e-11	0.536829343414517	0.345	0.188	6.42998348053927e-07	somatic stem cells	MRPL9
TRMU	3.08254821478898e-11	0.50140593126331	0.522	0.318	6.53469396053115e-07	somatic stem cells	TRMU
SBNO1	3.1389540895415e-11	0.318771005994273	0.802	0.616	6.65426877441903e-07	somatic stem cells	SBNO1
CAPRIN1	3.14278057474827e-11	0.388979020816598	0.832	0.728	6.66238054040885e-07	somatic stem cells	CAPRIN1
SRSF10	3.3825415152277e-11	0.351269359595646	0.929	0.885	7.1706497581312e-07	somatic stem cells	SRSF10
PGS1	3.51927012481308e-11	0.282469663231698	0.399	0.221	7.46050073759126e-07	somatic stem cells	PGS1
MFSD3	3.86189199207209e-11	0.373544985188753	0.269	0.124	8.18682483399363e-07	somatic stem cells	MFSD3
COPS6	3.8726897689269e-11	0.385696453713155	0.842	0.734	8.20971504114813e-07	somatic stem cells	COPS6
BOD1	3.99300779549946e-11	0.32624385479703	0.611	0.426	8.4647772256793e-07	somatic stem cells	BOD1
CCDC171	4.08166853152712e-11	0.584724961427867	0.421	0.234	8.65272911998434e-07	somatic stem cells	CCDC171
SF3A2	4.47816232360059e-11	0.420863502997569	0.533	0.344	9.49325630980089e-07	somatic stem cells	SF3A2
WNT4	4.75643692142364e-11	0.937087365697304	0.291	0.144	1.0083170629726e-06	somatic stem cells	WNT4
ITGA8	4.82754923623382e-11	0.651756020512309	0.56	0.383	1.02339216258921e-06	somatic stem cells	ITGA8
STX8	4.84468931005799e-11	0.337756060102858	0.611	0.415	1.02702568683919e-06	somatic stem cells	STX8
ETNK1	4.86347549963197e-11	0.423854819441349	0.856	0.729	1.03100817116698e-06	somatic stem cells	ETNK1
AFF3	4.91226993518094e-11	0.288101050645472	0.557	0.364	1.04135210355901e-06	somatic stem cells	AFF3
DNAJB4	5.07792881850784e-11	0.568561249361446	0.696	0.525	1.07647013023548e-06	somatic stem cells	DNAJB4
ZNF280C	5.18011208591086e-11	0.746848451013913	0.302	0.149	1.09813196109224e-06	somatic stem cells	ZNF280C
ACAD9	5.22516714183014e-11	0.379943382052328	0.516	0.323	1.10768318239657e-06	somatic stem cells	ACAD9
NRBP1	5.36786461274e-11	0.481968400028452	0.679	0.508	1.13793361925475e-06	somatic stem cells	NRBP1
CTD-3252C9.4	5.67854976739209e-11	0.539235031371852	0.704	0.495	1.20379576518945e-06	somatic stem cells	CTD-3252C9.4
ANK3	6.01283744941285e-11	0.40815748665948	0.516	0.333	1.27466141090103e-06	somatic stem cells	ANK3
MEG8	6.1081679830435e-11	0.722104185727759	0.334	0.167	1.29487053072539e-06	somatic stem cells	MEG8
PSMB5	6.55387555470236e-11	0.468857298350447	0.834	0.782	1.38935607884135e-06	somatic stem cells	PSMB5
MRPL40	6.63236845627346e-11	0.581843898124653	0.625	0.441	1.40599578904541e-06	somatic stem cells	MRPL40
NHP2	6.64051588247938e-11	0.296122953909888	0.432	0.248	1.4077229619268e-06	somatic stem cells	NHP2
WRAP53	6.6630961046442e-11	0.554932692888761	0.277	0.131	1.41250974322352e-06	somatic stem cells	WRAP53
TADA1	6.92470280094202e-11	0.401969359684232	0.394	0.216	1.4679677467717e-06	somatic stem cells	TADA1
CMBL	7.15719025054971e-11	0.786788487775638	0.438	0.268	1.51725276121403e-06	somatic stem cells	CMBL
MEA1	7.519087954055e-11	0.423318652804325	0.546	0.35	1.59397145538012e-06	somatic stem cells	MEA1
SNRNP25	7.7578049559081e-11	0.280204150656237	0.636	0.429	1.64457707260296e-06	somatic stem cells	SNRNP25
MAP2K6	7.83174155181905e-11	0.498480609628456	0.435	0.26	1.66025089157012e-06	somatic stem cells	MAP2K6
POMT1	7.9566353684538e-11	0.395000641568434	0.465	0.279	1.68672713175852e-06	somatic stem cells	POMT1
FAM84B	8.27507943195923e-11	0.283593966536252	0.361	0.186	1.75423408878104e-06	somatic stem cells	FAM84B
FHL2	8.85118945629702e-11	0.701013179381289	0.522	0.322	1.8763636528404e-06	somatic stem cells	FHL2
FAM229B	9.14661659842069e-11	0.846490685695749	0.473	0.289	1.9389912526992e-06	somatic stem cells	FAM229B
ADGRL2	9.30167938562506e-11	0.417040280815081	0.783	0.621	1.97186301295866e-06	somatic stem cells	ADGRL2
DERL2	9.37055239146759e-11	0.440627636287653	0.734	0.562	1.98646340146721e-06	somatic stem cells	DERL2
APBA2	9.51769380962727e-11	0.432753909151667	0.342	0.182	2.01765591070289e-06	somatic stem cells	APBA2
AAAS	9.56355745402142e-11	0.383613804755	0.59	0.398	2.027378544678e-06	somatic stem cells	AAAS
SNCAIP	9.59592741190588e-11	1.06875004398189	0.264	0.126	2.03424065204993e-06	somatic stem cells	SNCAIP
LDLRAD3	9.74033576512735e-11	0.403248004023728	0.44	0.266	2.06485377884935e-06	somatic stem cells	LDLRAD3
POLR1C	9.77481258130762e-11	0.491390888484175	0.535	0.36	2.0721625191114e-06	somatic stem cells	POLR1C
ZBTB39	9.81996867947565e-11	0.528698313729266	0.375	0.208	2.08173516036204e-06	somatic stem cells	ZBTB39
SLIRP	9.83454460877345e-11	0.288432295115663	0.935	0.868	2.08482511161388e-06	somatic stem cells	SLIRP
USP54	9.85753472298323e-11	0.52942988151076	0.307	0.153	2.08969878592521e-06	somatic stem cells	USP54
C22orf29	9.89414085463452e-11	0.498781485474263	0.489	0.302	2.09745891977397e-06	somatic stem cells	C22orf29
MOK	9.97781172738996e-11	0.838511396837962	0.272	0.127	2.1151963080894e-06	somatic stem cells	MOK
IL17RD	1.01445837540576e-10	0.718402839823012	0.359	0.196	2.15055031002267e-06	somatic stem cells	IL17RD
LAGE3	1.05914543656554e-10	0.330912838636577	0.546	0.356	2.24528241097528e-06	somatic stem cells	LAGE3
ODC1	1.07949356237221e-10	0.534963225078917	0.834	0.671	2.28841840287285e-06	somatic stem cells	ODC1
ITFG2	1.08936031686108e-10	0.403674294716676	0.429	0.244	2.3093349357138e-06	somatic stem cells	ITFG2
ZC3H13	1.09340079795752e-10	0.25825337383278	0.878	0.749	2.31790035159014e-06	somatic stem cells	ZC3H13
RTCB	1.10182897189178e-10	0.345699463400358	0.761	0.602	2.33576723751338e-06	somatic stem cells	RTCB
ALDH1A2	1.10284193755985e-10	0.28171727946841	0.717	0.563	2.33791462343313e-06	somatic stem cells	ALDH1A2
CLMP	1.10861984363499e-10	0.673673254127172	0.312	0.163	2.35016320652182e-06	somatic stem cells	CLMP
STK33	1.11248531790162e-10	1.02726221903297	0.342	0.186	2.35835762541964e-06	somatic stem cells	STK33
RPA1	1.16066648359822e-10	0.392761582852671	0.674	0.517	2.46049687857986e-06	somatic stem cells	RPA1
CHD4	1.1634043839625e-10	0.372394501574913	0.894	0.806	2.46630095356211e-06	somatic stem cells	CHD4
IFT57	1.16354944992275e-10	0.674376331295838	0.53	0.352	2.46660847889123e-06	somatic stem cells	IFT57
BCCIP	1.22656044465425e-10	0.445701704385479	0.723	0.566	2.60018548662254e-06	somatic stem cells	BCCIP
MUM1	1.23347486502767e-10	0.428614030866862	0.674	0.493	2.61484336637216e-06	somatic stem cells	MUM1
ZNF551	1.28605486395795e-10	0.486140565223572	0.345	0.183	2.72630770610445e-06	somatic stem cells	ZNF551
MKS1	1.30060694874524e-10	0.418406996522806	0.364	0.194	2.75715667064503e-06	somatic stem cells	MKS1
NMRAL1	1.30735935939786e-10	0.496658355176567	0.492	0.302	2.77147110598753e-06	somatic stem cells	NMRAL1
TSHZ3	1.33433313897199e-10	0.533730405184462	0.389	0.214	2.82865282130671e-06	somatic stem cells	TSHZ3
PIN4	1.34836820118178e-10	0.363283422790055	0.796	0.656	2.85840574968525e-06	somatic stem cells	PIN4
YEATS2	1.36607620113429e-10	0.5186385373657	0.606	0.411	2.89594493878459e-06	somatic stem cells	YEATS2
TLE1	1.43209258411412e-10	0.482682159135656	0.766	0.622	3.03589306906353e-06	somatic stem cells	TLE1
FAM136A	1.44206678505014e-10	0.419651724440348	0.685	0.541	3.05703737762778e-06	somatic stem cells	FAM136A
TRIL	1.45090083157878e-10	0.911763089169625	0.405	0.236	3.07576467286386e-06	somatic stem cells	TRIL
WASF1	1.47701918202328e-10	0.394185526182584	0.573	0.393	3.13113296397115e-06	somatic stem cells	WASF1
ZBTB17	1.48731526780593e-10	0.579614019877786	0.353	0.187	3.15295963622179e-06	somatic stem cells	ZBTB17
MCRS1	1.49932363816698e-10	0.547339923721184	0.465	0.276	3.17841618055018e-06	somatic stem cells	MCRS1
CUX1	1.53152316277619e-10	0.591313902550269	0.704	0.565	3.24667595276926e-06	somatic stem cells	CUX1
CEP290	1.59069272903311e-10	0.418385435335474	0.655	0.47	3.37210951627729e-06	somatic stem cells	CEP290
PCDH18	1.62456217432542e-10	0.867345475662925	0.514	0.353	3.44390935335246e-06	somatic stem cells	PCDH18
PELI2	1.62558514191913e-10	0.262665580864544	0.37	0.195	3.44607794235437e-06	somatic stem cells	PELI2
RPAP1	1.64938719496592e-10	0.498440137913875	0.364	0.194	3.49653591460824e-06	somatic stem cells	RPAP1
ZNF568	1.65516886939452e-10	0.373001892634637	0.372	0.209	3.50879248622945e-06	somatic stem cells	ZNF568
IFITM1	1.6686386340555e-10	0.718147754049364	0.274	0.134	3.53734704033426e-06	somatic stem cells	IFITM1
EPHB2	1.69438761781244e-10	0.773784122026322	0.302	0.153	3.59193231100059e-06	somatic stem cells	EPHB2
IGF2	1.70631195369306e-10	0.35090468914848	0.467	0.282	3.61721071063391e-06	somatic stem cells	IGF2
NUBP2	1.72406325159818e-10	0.355527325073468	0.666	0.472	3.65484168706298e-06	somatic stem cells	NUBP2
NFYB	1.76843851362587e-10	0.532001652145578	0.671	0.472	3.74891280503548e-06	somatic stem cells	NFYB
THYN1	1.77547109672523e-10	0.619162074226999	0.633	0.465	3.76382117794782e-06	somatic stem cells	THYN1
MIR99AHG	1.79766255600573e-10	0.489120627996755	0.573	0.393	3.81086485247655e-06	somatic stem cells	MIR99AHG
SPAG16	1.83410273846586e-10	0.569082686838346	0.481	0.304	3.88811439527379e-06	somatic stem cells	SPAG16
GOLGA8A	1.84068036103998e-10	0.329658089550757	0.682	0.486	3.90205829736866e-06	somatic stem cells	GOLGA8A
DIXDC1	1.84813005492273e-10	0.356487825513525	0.5	0.314	3.9178509034307e-06	somatic stem cells	DIXDC1
PDAP1	1.89620403342151e-10	0.352012665515893	0.639	0.452	4.01976293045025e-06	somatic stem cells	PDAP1
LINC01184	1.91416716424113e-10	0.441140601979703	0.337	0.175	4.05784297147477e-06	somatic stem cells	LINC01184
6-Mar	1.98037396677808e-10	0.364409378115476	0.94	0.856	4.19819477217284e-06	somatic stem cells	6-Mar
GJC1	2.02030224602522e-10	0.666850744562531	0.459	0.29	4.28283873134886e-06	somatic stem cells	GJC1
TIMM17B	2.0210436105903e-10	0.371047926658916	0.688	0.505	4.28441035009038e-06	somatic stem cells	TIMM17B
SERPING1	2.07817593115564e-10	0.359863742933014	0.668	0.508	4.40552515645684e-06	somatic stem cells	SERPING1
ZNF354C	2.10897056718096e-10	0.689183904941685	0.293	0.142	4.47080670536691e-06	somatic stem cells	ZNF354C
MRPS26	2.11372088768655e-10	0.463142480455849	0.666	0.482	4.48087690980672e-06	somatic stem cells	MRPS26
MAP4	2.12278535635836e-10	0.357617277035938	0.829	0.679	4.50009267694408e-06	somatic stem cells	MAP4
CEP41	2.13089970455695e-10	0.522740751493935	0.492	0.312	4.51729428369028e-06	somatic stem cells	CEP41
FAM206A	2.26114435254488e-10	0.596155977090921	0.383	0.216	4.7933999129599e-06	somatic stem cells	FAM206A
ERCC2	2.32365234619772e-10	0.33242760393324	0.378	0.208	4.92591060870456e-06	somatic stem cells	ERCC2
KLHL23	2.34854583891391e-10	0.457396718005448	0.535	0.354	4.97868232391359e-06	somatic stem cells	KLHL23
TCAF1	2.40591152667362e-10	0.255883144294513	0.63	0.441	5.10029184539542e-06	somatic stem cells	TCAF1
PLD3	2.44872753390695e-10	0.257857480148118	0.864	0.744	5.19105749912935e-06	somatic stem cells	PLD3
APBB1	2.51045471503308e-10	0.396237551758923	0.457	0.295	5.32191295039862e-06	somatic stem cells	APBB1
WDR35	2.52302339343024e-10	0.634304431214121	0.353	0.194	5.34855729173277e-06	somatic stem cells	WDR35
TBX2	2.52764400683231e-10	0.603533077407797	0.427	0.252	5.35835253008382e-06	somatic stem cells	TBX2
IDH3B	2.55657473697391e-10	0.452219920319656	0.745	0.565	5.419682784911e-06	somatic stem cells	IDH3B
MCM7	2.64637323323853e-10	0.300623693618438	0.834	0.728	5.61004661714236e-06	somatic stem cells	MCM7
ZNF22	2.70446091034116e-10	0.587200024901394	0.742	0.617	5.73318668383222e-06	somatic stem cells	ZNF22
TWIST1	2.79041428499591e-10	1.11920789952389	0.519	0.359	5.91539924276283e-06	somatic stem cells	TWIST1
GOLGA8B	2.79278142336835e-10	0.384714250586804	0.562	0.384	5.92041733939856e-06	somatic stem cells	GOLGA8B
PDGFA	2.87896013365754e-10	0.540225771420135	0.364	0.199	6.10310758734062e-06	somatic stem cells	PDGFA
NABP2	2.89339584284775e-10	0.408669632731083	0.603	0.392	6.13370984725294e-06	somatic stem cells	NABP2
HDAC2	2.93185154078807e-10	0.287342490669944	0.943	0.879	6.21523208131663e-06	somatic stem cells	HDAC2
RPUSD3	2.94578526262242e-10	0.513286906458353	0.535	0.349	6.24477017823327e-06	somatic stem cells	RPUSD3
LRRC41	3.02588775828868e-10	0.516847907692218	0.527	0.342	6.41457945879617e-06	somatic stem cells	LRRC41
ZNF91	3.12244072314632e-10	0.556141748262153	0.62	0.44	6.61926208899789e-06	somatic stem cells	ZNF91
LLNLR-245B6.1	3.12922273320394e-10	0.516064832078047	0.323	0.168	6.63363927211903e-06	somatic stem cells	LLNLR-245B6.1
SLC30A4	3.27964254902864e-10	0.597441008432446	0.266	0.129	6.95251423968581e-06	somatic stem cells	SLC30A4
TPR	3.28498639359352e-10	0.315181009167799	0.916	0.806	6.9638426557789e-06	somatic stem cells	TPR
COL9A2	3.28612304202408e-10	0.307788359403117	0.394	0.218	6.96625223678684e-06	somatic stem cells	COL9A2
POLD2	3.3192500566017e-10	0.394650426695202	0.668	0.492	7.03647819498995e-06	somatic stem cells	POLD2
LRIG3	3.38275906524612e-10	0.603271317244688	0.508	0.335	7.17111094241526e-06	somatic stem cells	LRIG3
LUC7L3	3.3967253645991e-10	0.298000051821149	0.976	0.942	7.20071810041363e-06	somatic stem cells	LUC7L3
TP53I3	3.45150548906092e-10	0.404999660833788	0.435	0.262	7.31684648626024e-06	somatic stem cells	TP53I3
RWDD2B	3.46691986846268e-10	0.356800407944093	0.31	0.154	7.34952342915404e-06	somatic stem cells	RWDD2B
ALDH7A1	3.48834446469863e-10	0.568415785413563	0.633	0.479	7.39494143071462e-06	somatic stem cells	ALDH7A1
RP11-421L21.3	3.5470854714547e-10	0.298111423343644	0.34	0.177	7.51946649093683e-06	somatic stem cells	RP11-421L21.3
FZD3	3.55124085848495e-10	0.479984752480674	0.522	0.344	7.52827549590225e-06	somatic stem cells	FZD3
CERS4	3.57660145109368e-10	0.6902126078704	0.326	0.177	7.58203741617349e-06	somatic stem cells	CERS4
NDC1	3.60209591121911e-10	0.254648879400771	0.552	0.357	7.63608312219339e-06	somatic stem cells	NDC1
SURF2	3.6582617358442e-10	0.515644979526258	0.427	0.258	7.75514905381611e-06	somatic stem cells	SURF2
C19orf60	3.66161208524171e-10	0.361166111693325	0.712	0.552	7.7622514595039e-06	somatic stem cells	C19orf60
TRIP6	3.67577564318033e-10	0.556373808945161	0.533	0.354	7.79227678597799e-06	somatic stem cells	TRIP6
EFEMP2	3.72414261940715e-10	0.615968260938081	0.56	0.393	7.89480993888122e-06	somatic stem cells	EFEMP2
SCRN2	3.88443785647117e-10	0.418876870468523	0.264	0.123	8.23461981193323e-06	somatic stem cells	SCRN2
LIN28B	3.97798153301626e-10	0.526289377671128	0.484	0.302	8.43292305184118e-06	somatic stem cells	LIN28B
BAMBI	4.09124809675852e-10	0.589041352990851	0.595	0.424	8.67303684031838e-06	somatic stem cells	BAMBI
PKD2	4.23036057240558e-10	0.658461346406454	0.603	0.447	8.96794137744259e-06	somatic stem cells	PKD2
FUNDC2	4.26477151398682e-10	0.315726942489518	0.59	0.403	9.04088913250066e-06	somatic stem cells	FUNDC2
EFNB3	4.29396194171674e-10	0.391606644061913	0.277	0.135	9.10276992024531e-06	somatic stem cells	EFNB3
IKZF4	4.45271491964129e-10	0.366396559122156	0.495	0.313	9.43931035814758e-06	somatic stem cells	IKZF4
ZNF577	4.56248940506201e-10	0.479273425159814	0.378	0.212	9.67202128979095e-06	somatic stem cells	ZNF577
PNISR	4.83442318145499e-10	0.342974969261033	0.951	0.908	1.02484937023664e-05	somatic stem cells	PNISR
PON2	4.91954272261647e-10	0.389363685472001	0.796	0.657	1.04289386176747e-05	somatic stem cells	PON2
HSF2	5.03123245607413e-10	0.356714265187968	0.541	0.36	1.06657096836316e-05	somatic stem cells	HSF2
HMGA1	5.08792151787986e-10	0.374694117171319	0.889	0.81	1.07858848257535e-05	somatic stem cells	HMGA1
RBM4B	5.09143320512951e-10	0.395266230137587	0.56	0.389	1.0793329251554e-05	somatic stem cells	RBM4B
CTNNBIP1	5.33718852365106e-10	0.443309527832166	0.274	0.134	1.13143059512879e-05	somatic stem cells	CTNNBIP1
LYRM4	5.37319026975411e-10	0.555409634140964	0.62	0.44	1.13906260528517e-05	somatic stem cells	LYRM4
GSTP1	5.4093474941987e-10	0.303926213459283	0.935	0.899	1.14672757529518e-05	somatic stem cells	GSTP1
RABL2A	5.42991290238311e-10	0.49232864953962	0.253	0.12	1.1510872361762e-05	somatic stem cells	RABL2A
HCG18	5.4535032371101e-10	0.299919877240394	0.59	0.405	1.15608815123497e-05	somatic stem cells	HCG18
PHF21A	6.10662651233287e-10	0.286299784504094	0.587	0.388	1.29454375434945e-05	somatic stem cells	PHF21A
SMYD3	6.33000414819991e-10	0.259393445431497	0.446	0.264	1.3418975793769e-05	somatic stem cells	SMYD3
RFTN1	6.43678323086835e-10	0.566705984530861	0.342	0.186	1.36453367711178e-05	somatic stem cells	RFTN1
PALM	6.44537440933089e-10	0.323469912492851	0.508	0.326	1.36635492103406e-05	somatic stem cells	PALM
ZNF358	6.45121670157269e-10	0.456403005652052	0.538	0.357	1.3675934285664e-05	somatic stem cells	ZNF358
DPH7	6.6147039531952e-10	0.390894059589669	0.446	0.259	1.40225109103785e-05	somatic stem cells	DPH7
NYNRIN	6.67001026188492e-10	0.58323533153598	0.644	0.482	1.41397547541699e-05	somatic stem cells	NYNRIN
SLC37A3	6.71069405846e-10	0.344767723059788	0.457	0.279	1.42260003345294e-05	somatic stem cells	SLC37A3
ZFP1	6.75445067850051e-10	0.308995503145126	0.321	0.168	1.43187599933532e-05	somatic stem cells	ZFP1
AARS2	6.82975866308456e-10	0.541355271299056	0.37	0.207	1.4478405389873e-05	somatic stem cells	AARS2
GLRX2	6.9892761715534e-10	0.299339038508511	0.668	0.48	1.4816566556076e-05	somatic stem cells	GLRX2
WDR73	7.2093392724024e-10	0.447697780649317	0.609	0.427	1.52830783235658e-05	somatic stem cells	WDR73
GPX3	7.24394402765514e-10	0.553368377982988	0.274	0.134	1.53564369442261e-05	somatic stem cells	GPX3
FAT1	7.42551107419344e-10	0.476181313737996	0.476	0.305	1.57413409261827e-05	somatic stem cells	FAT1
HNRNPA0	7.46597430612951e-10	0.433702625977263	0.94	0.834	1.58271189315639e-05	somatic stem cells	HNRNPA0
SMARCD3	7.47326073142437e-10	0.55840596008313	0.592	0.416	1.58425654245465e-05	somatic stem cells	SMARCD3
GOLGA6L9	7.51165993875255e-10	0.350095343639232	0.326	0.179	1.59239679041615e-05	somatic stem cells	GOLGA6L9
EXOSC8	7.9823252336121e-10	0.442315723836871	0.649	0.471	1.69217312627343e-05	somatic stem cells	EXOSC8
ZBTB48	8.21209148640885e-10	0.328067837385871	0.44	0.265	1.74088127420381e-05	somatic stem cells	ZBTB48
RRP1	8.35213790279347e-10	0.293950700022568	0.427	0.258	1.77056971401319e-05	somatic stem cells	RRP1
EFHC1	8.39481807853029e-10	0.565318392357245	0.489	0.318	1.77961748446764e-05	somatic stem cells	EFHC1
PBLD	8.67463211759403e-10	0.332398202854374	0.283	0.139	1.83893526260876e-05	somatic stem cells	PBLD
C8orf33	8.83074799534516e-10	0.408694478401854	0.772	0.581	1.87203026753322e-05	somatic stem cells	C8orf33
CMSS1	8.91309178001575e-10	0.457237661985662	0.622	0.453	1.88948632644554e-05	somatic stem cells	CMSS1
TRIB2	9.02032541636624e-10	0.341442986139182	0.671	0.504	1.91221878501548e-05	somatic stem cells	TRIB2
FAAP20	9.11522526010142e-10	0.319647233735827	0.655	0.483	1.9323366028889e-05	somatic stem cells	FAAP20
DRAP1	9.23318203030683e-10	0.38013998458032	0.75	0.606	1.95734225860474e-05	somatic stem cells	DRAP1
LMCD1	9.25342930191951e-10	0.604682543718505	0.402	0.24	1.96163447771392e-05	somatic stem cells	LMCD1
PTPN14	9.26367250113491e-10	0.727214601593214	0.459	0.299	1.96380593351559e-05	somatic stem cells	PTPN14
CSRNP3	9.2802153119699e-10	0.360747503365274	0.446	0.276	1.9673128439845e-05	somatic stem cells	CSRNP3
FADS1	9.2939062419575e-10	0.383549148327766	0.75	0.62	1.97021518423257e-05	somatic stem cells	FADS1
MLF2	9.4865489729466e-10	0.453931863328047	0.867	0.798	2.01105351677495e-05	somatic stem cells	MLF2
PSPH	9.52525828432026e-10	0.371138008964447	0.505	0.326	2.01925950369305e-05	somatic stem cells	PSPH
LCLAT1	9.62346431840443e-10	0.388761847888899	0.473	0.309	2.04007820085855e-05	somatic stem cells	LCLAT1
CEP70	9.99187935565071e-10	0.436658500543153	0.402	0.24	2.11817850460439e-05	somatic stem cells	CEP70
EPN2	1.0143357791312e-09	0.607163446665637	0.584	0.427	2.15029041818023e-05	somatic stem cells	EPN2
PSMD4	1.05018921349421e-09	0.33385232511171	0.889	0.812	2.22629611368638e-05	somatic stem cells	PSMD4
FNDC5	1.05442904647172e-09	0.43351509155524	0.421	0.248	2.2352841356154e-05	somatic stem cells	FNDC5
BUD31	1.06068802314707e-09	0.264094544923977	0.394	0.235	2.24855254026947e-05	somatic stem cells	BUD31
NAP1L3	1.09209238702632e-09	0.506890798573741	0.389	0.228	2.31512665125709e-05	somatic stem cells	NAP1L3
SPICE1	1.10627548946011e-09	0.40477566745066	0.334	0.182	2.34519341010649e-05	somatic stem cells	SPICE1
EXOSC4	1.11839393847707e-09	0.396383046821203	0.53	0.342	2.37088331017755e-05	somatic stem cells	EXOSC4
DCAF13	1.12123563845584e-09	0.486376284475968	0.715	0.547	2.37690742996254e-05	somatic stem cells	DCAF13
HOXA-AS2	1.12412207617393e-09	0.490593316121651	0.288	0.147	2.38302638928112e-05	somatic stem cells	HOXA-AS2
ZNF516	1.12478463210688e-09	0.315215203055151	0.59	0.437	2.38443094160338e-05	somatic stem cells	ZNF516
EDRF1	1.16141501444384e-09	0.468355910077704	0.492	0.315	2.4620836891195e-05	somatic stem cells	EDRF1
PRKRA	1.18633440159424e-09	0.479522208499685	0.655	0.498	2.51491029793964e-05	somatic stem cells	PRKRA
EMC4	1.19674391867893e-09	0.491781802324508	0.641	0.472	2.53697743320745e-05	somatic stem cells	EMC4
ZNF692	1.21185103837172e-09	0.388914711326674	0.359	0.198	2.56900301624422e-05	somatic stem cells	ZNF692
EFCAB2	1.22412044090823e-09	0.457972791163412	0.299	0.156	2.59501292268135e-05	somatic stem cells	EFCAB2
MMP11	1.23124541715565e-09	0.535839962428576	0.312	0.165	2.61011715982826e-05	somatic stem cells	MMP11
TSTA3	1.25551890552202e-09	0.365753649526703	0.565	0.375	2.66157452781613e-05	somatic stem cells	TSTA3
CHTOP	1.27537001328934e-09	0.400141532652764	0.804	0.665	2.70365689117208e-05	somatic stem cells	CHTOP
PNKD	1.28672775620851e-09	0.43886979552497	0.783	0.67	2.72773417038643e-05	somatic stem cells	PNKD
ZSCAN9	1.28860667837e-09	0.304070588830021	0.351	0.187	2.73171729747657e-05	somatic stem cells	ZSCAN9
GALK1	1.28931373686344e-09	0.325564023028907	0.416	0.233	2.73321619077681e-05	somatic stem cells	GALK1
TIMM10	1.34304955229177e-09	0.474664888303947	0.66	0.526	2.84713074590332e-05	somatic stem cells	TIMM10
FADS2	1.35866096005841e-09	0.453726943558415	0.587	0.41	2.88022536922782e-05	somatic stem cells	FADS2
C1orf35	1.37024096047122e-09	0.643790786734397	0.579	0.399	2.90477381210295e-05	somatic stem cells	C1orf35
FAM195B	1.43488744933475e-09	0.302792619871353	0.774	0.627	3.04181790384473e-05	somatic stem cells	FAM195B
HOMER1	1.45987852394482e-09	0.345407150743134	0.364	0.205	3.09479648291063e-05	somatic stem cells	HOMER1
PDE6B	1.46214546315488e-09	0.743958700091712	0.323	0.173	3.09960216734204e-05	somatic stem cells	PDE6B
LAS1L	1.47716280982944e-09	0.252021469423462	0.486	0.318	3.13143744055743e-05	somatic stem cells	LAS1L
MKKS	1.48738716187939e-09	0.279420320434858	0.465	0.288	3.15311204446812e-05	somatic stem cells	MKKS
AMZ2	1.50010953297345e-09	0.275789995890715	0.554	0.363	3.18008219895042e-05	somatic stem cells	AMZ2
TES	1.50837358908769e-09	0.301982317377169	0.587	0.401	3.197601171507e-05	somatic stem cells	TES
RIMKLB	1.5518323863019e-09	0.317670290150535	0.682	0.512	3.28972947572139e-05	somatic stem cells	RIMKLB
XPA	1.63602986994355e-09	0.302707660120146	0.568	0.371	3.46821972129332e-05	somatic stem cells	XPA
SMARCD1	1.64948369615418e-09	0.726447176835455	0.598	0.465	3.49674048747725e-05	somatic stem cells	SMARCD1
RABL2B	1.69614869662791e-09	0.424776322218549	0.402	0.244	3.59566562198151e-05	somatic stem cells	RABL2B
XRCC5	1.70249522651459e-09	0.362913547411461	0.924	0.881	3.60911963068827e-05	somatic stem cells	XRCC5
SRSF1	1.73569984256546e-09	0.390958359645122	0.878	0.804	3.67951009625451e-05	somatic stem cells	SRSF1
PGM3	1.81564147544732e-09	0.558058863835037	0.448	0.284	3.84897836380078e-05	somatic stem cells	PGM3
SUMO2	1.81859429445224e-09	0.282422472202353	0.943	0.917	3.8552380448093e-05	somatic stem cells	SUMO2
HELLS	1.83508145408862e-09	0.298041837451312	0.796	0.629	3.89018917452247e-05	somatic stem cells	HELLS
RBM41	1.86379162824244e-09	0.530355854115676	0.399	0.233	3.95105187271115e-05	somatic stem cells	RBM41
CDK16	1.86899718911911e-09	0.557097653979092	0.562	0.403	3.9620871412136e-05	somatic stem cells	CDK16
SKP1	1.93769512127305e-09	0.261091305187913	0.951	0.94	4.10771988758675e-05	somatic stem cells	SKP1
PHLDA3	1.9905297198374e-09	0.36715172119781	0.266	0.131	4.2197239530833e-05	somatic stem cells	PHLDA3
MCM2	2.00351868814753e-09	0.388175656158943	0.56	0.396	4.24725926700394e-05	somatic stem cells	MCM2
SENP7	2.03124418849616e-09	0.38576884072869	0.723	0.563	4.306034555193e-05	somatic stem cells	SENP7
CCNB1	2.03225071213334e-09	0.338990701330195	0.793	0.66	4.30816828465146e-05	somatic stem cells	CCNB1
MSANTD2	2.04913700968666e-09	0.432602451749611	0.459	0.293	4.34396554683475e-05	somatic stem cells	MSANTD2
AHI1	2.05788870980207e-09	0.371616077396374	0.647	0.464	4.36251827590941e-05	somatic stem cells	AHI1
ST20	2.0922349100209e-09	0.349790687804957	0.421	0.261	4.43532878575331e-05	somatic stem cells	ST20
CPED1	2.10765630752488e-09	0.743724497330613	0.481	0.322	4.46802060632199e-05	somatic stem cells	CPED1
SYMPK	2.16463540002139e-09	0.387773582788582	0.465	0.293	4.58881058450535e-05	somatic stem cells	SYMPK
MAGED1	2.26227472207732e-09	0.313516084686564	0.864	0.779	4.79579618333172e-05	somatic stem cells	MAGED1
KANK2	2.28734958401417e-09	0.448475007798034	0.649	0.487	4.84895238315164e-05	somatic stem cells	KANK2
BEND5	2.3246117992419e-09	0.545829452654344	0.321	0.177	4.9279445532129e-05	somatic stem cells	BEND5
LMNA	2.3508825627599e-09	0.345991109266027	0.766	0.559	4.98363594479472e-05	somatic stem cells	LMNA
PFKM	2.35872680140009e-09	0.350019598747217	0.625	0.478	5.00026494628804e-05	somatic stem cells	PFKM
SH3BP4	2.38611237512277e-09	0.647133951854298	0.304	0.164	5.05831962402277e-05	somatic stem cells	SH3BP4
NUTF2	2.38717509689847e-09	0.444043817465199	0.851	0.763	5.06057248791506e-05	somatic stem cells	NUTF2
ACTL6A	2.4050978270387e-09	0.271945541405161	0.503	0.331	5.09856688353934e-05	somatic stem cells	ACTL6A
PEMT	2.41652736299655e-09	0.504247546587242	0.462	0.296	5.12279635681638e-05	somatic stem cells	PEMT
NUDCD3	2.66373087768603e-09	0.468420527122364	0.66	0.483	5.64684308760662e-05	somatic stem cells	NUDCD3
PXMP2	2.68276230390102e-09	0.337933664641743	0.405	0.247	5.68718780803977e-05	somatic stem cells	PXMP2
UBL7	2.70701377066808e-09	0.285819418742451	0.568	0.4	5.73859849243925e-05	somatic stem cells	UBL7
FAT3	2.75984671312944e-09	0.615566087074342	0.329	0.187	5.8505990471631e-05	somatic stem cells	FAT3
TEN1	2.85295205618988e-09	0.31447946358441	0.353	0.196	6.04797306391692e-05	somatic stem cells	TEN1
FANCE	2.86181234836766e-09	0.344364199955192	0.364	0.204	6.0667559973046e-05	somatic stem cells	FANCE
ATP5G2	2.92234456794588e-09	0.302436415178142	0.957	0.921	6.19507824958847e-05	somatic stem cells	ATP5G2
DTNBP1	3.15962316254904e-09	0.286846920128879	0.359	0.198	6.69808514228771e-05	somatic stem cells	DTNBP1
USP40	3.21189794107102e-09	0.539329418826373	0.443	0.275	6.80890244527646e-05	somatic stem cells	USP40
CCDC34	3.23537055777449e-09	0.438729632207669	0.565	0.385	6.85866204542614e-05	somatic stem cells	CCDC34
ENC1	3.28112209597909e-09	0.51372998085732	0.701	0.542	6.95565073126607e-05	somatic stem cells	ENC1
AFAP1L2	3.38005973150426e-09	0.803843102857993	0.296	0.156	7.16538862481589e-05	somatic stem cells	AFAP1L2
ADAMTS9	3.42983883347697e-09	0.456115044823763	0.522	0.345	7.27091534308783e-05	somatic stem cells	ADAMTS9
ZBTB46	3.51245614513595e-09	0.576774203537262	0.476	0.309	7.44605578207369e-05	somatic stem cells	ZBTB46
TRMT112	3.5232122557374e-09	0.324957667916931	0.861	0.75	7.46885766093771e-05	somatic stem cells	TRMT112
TULP4	3.55618412549815e-09	0.265835582734493	0.557	0.373	7.53875472764352e-05	somatic stem cells	TULP4
APOPT1	3.6419667653672e-09	0.486932369820113	0.584	0.417	7.72060534590194e-05	somatic stem cells	APOPT1
ENDOV	3.64302508066435e-09	0.605477606615233	0.405	0.245	7.72284886850035e-05	somatic stem cells	ENDOV
NSUN6	3.69372964465768e-09	0.579686218706294	0.454	0.275	7.83033747370982e-05	somatic stem cells	NSUN6
PLXNA2	3.69733562513978e-09	0.307835372786356	0.418	0.25	7.83798179173382e-05	somatic stem cells	PLXNA2
EYA3	3.72663246142619e-09	0.284468834154069	0.497	0.315	7.90008815497737e-05	somatic stem cells	EYA3
PTBP1	3.83276399219771e-09	0.26939545613755	0.897	0.835	8.12507638705993e-05	somatic stem cells	PTBP1
RFC5	3.85244435463283e-09	0.391057025077416	0.413	0.252	8.16679678738614e-05	somatic stem cells	RFC5
CDC42EP5	4.0004383940891e-09	0.400127936141889	0.277	0.14	8.48052935162949e-05	somatic stem cells	CDC42EP5
GATA6-AS1	4.05398373134215e-09	0.251854926074565	0.326	0.173	8.59404011207222e-05	somatic stem cells	GATA6-AS1
RP11-83A24.2	4.12351543531495e-09	0.25424382188214	0.329	0.178	8.74144037132417e-05	somatic stem cells	RP11-83A24.2
SSB	4.21792452265029e-09	0.31541284404795	0.802	0.661	8.94157819556634e-05	somatic stem cells	SSB
PDRG1	4.23601568084256e-09	0.432256048705291	0.481	0.306	8.97992964181815e-05	somatic stem cells	PDRG1
PKM	4.24578936807785e-09	0.283737657162178	0.886	0.816	9.00064888138823e-05	somatic stem cells	PKM
ZNF90	4.27611846127747e-09	0.451887417548981	0.269	0.134	9.0649435260621e-05	somatic stem cells	ZNF90
FAM133B	4.40314612618168e-09	0.418072219950012	0.764	0.636	9.33422947289254e-05	somatic stem cells	FAM133B
PRPF31	4.72390605309258e-09	0.306158652484465	0.617	0.443	0.00010014208441951	somatic stem cells	PRPF31
GNG12	4.78661321050738e-09	0.449393976077204	0.679	0.533	0.000101471413449546	somatic stem cells	GNG12
SOX13	4.79584915512647e-09	0.542255139268904	0.34	0.193	0.000101667206239526	somatic stem cells	SOX13
INADL	5.04107940321608e-09	0.297828949675042	0.302	0.158	0.000106865842268778	somatic stem cells	INADL
C3orf33	5.12776023521651e-09	0.34908195319921	0.283	0.143	0.000108703389226355	somatic stem cells	C3orf33
MAPK1IP1L	5.19095999950452e-09	0.388560987284865	0.87	0.755	0.000110043161029496	somatic stem cells	MAPK1IP1L
HDAC6	5.20183842881117e-09	0.501241467634057	0.59	0.427	0.000110273772852368	somatic stem cells	HDAC6
RBPMS	5.32132107134611e-09	0.29941374388435	0.647	0.484	0.000112806685391466	somatic stem cells	RBPMS
CHML	5.37419828496013e-09	0.351488189758689	0.484	0.31	0.00011392762944287	somatic stem cells	CHML
PLK2	5.41052832160944e-09	0.400515044723466	0.709	0.572	0.000114697789889799	somatic stem cells	PLK2
RBM8A	5.4120652676321e-09	0.273479076422131	0.924	0.861	0.000114730371608533	somatic stem cells	RBM8A
DHODH	5.46232663960752e-09	0.268639501279633	0.285	0.144	0.00011579586243304	somatic stem cells	DHODH
AGBL5	5.49046220198225e-09	0.265345787956724	0.402	0.238	0.000116392308219822	somatic stem cells	AGBL5
EMID1	5.55608887159986e-09	0.37543078508621	0.269	0.136	0.000117783527989045	somatic stem cells	EMID1
DENND2A	5.59056535370305e-09	0.636312935591419	0.351	0.199	0.000118514394933151	somatic stem cells	DENND2A
PLCE1	5.74494059431092e-09	0.624703159151552	0.408	0.25	0.000121786995658797	somatic stem cells	PLCE1
CCDC8	5.76255788327009e-09	0.423970018263106	0.467	0.3	0.000122160464567443	somatic stem cells	CCDC8
GARNL3	5.79050298636731e-09	0.370242150015195	0.261	0.13	0.000122752872808001	somatic stem cells	GARNL3
ZNF814	5.88315013017458e-09	0.338571234664843	0.644	0.495	0.000124716899609571	somatic stem cells	ZNF814
NTPCR	5.97789976187429e-09	0.369496227299372	0.576	0.409	0.000126725497051973	somatic stem cells	NTPCR
VPS16	6.1713608231705e-09	0.504092685221697	0.397	0.238	0.000130826678090391	somatic stem cells	VPS16
NPHP1	6.29554399008671e-09	0.854816110123461	0.28	0.146	0.000133459237045848	somatic stem cells	NPHP1
NGFR	6.31679126396324e-09	0.749798525172044	0.353	0.202	0.000133909658004757	somatic stem cells	NGFR
KIF20A	6.50002346542251e-09	0.771458882819388	0.342	0.196	0.000137793997443492	somatic stem cells	KIF20A
NOTCH2	6.58989664457818e-09	0.544490516650384	0.753	0.623	0.000139699218968413	somatic stem cells	NOTCH2
SLC39A10	6.60461229037437e-09	0.437156462214264	0.796	0.653	0.000140011175943646	somatic stem cells	SLC39A10
LIMD2	6.63257998773813e-09	0.2927650542385	0.69	0.529	0.000140604063160061	somatic stem cells	LIMD2
MCAM	6.72092898605279e-09	0.442880431415066	0.497	0.334	0.000142476973575333	somatic stem cells	MCAM
BEX1	6.80289485025751e-09	0.324945656962372	0.75	0.606	0.000144214567930609	somatic stem cells	BEX1
TBC1D16	6.96204353798692e-09	0.472420185598813	0.476	0.303	0.000147588360961785	somatic stem cells	TBC1D16
SPDYE3	7.00581950769245e-09	0.504425858368148	0.288	0.149	0.000148516367743572	somatic stem cells	SPDYE3
GRIK2	7.04554996905944e-09	0.361337572377393	0.302	0.165	0.000149358613794091	somatic stem cells	GRIK2
RP11-706O15.1	7.23279539200464e-09	0.363720741945849	0.299	0.159	0.000153328029515106	somatic stem cells	RP11-706O15.1
RND3	7.23554311281006e-09	0.273847397459549	0.764	0.595	0.000153386278448461	somatic stem cells	RND3
POLR3D	7.26434902081153e-09	0.536586591764501	0.465	0.302	0.000153996934892184	somatic stem cells	POLR3D
CCBE1	7.39844537906984e-09	0.757045038848124	0.323	0.188	0.000156839643590902	somatic stem cells	CCBE1
METTL3	7.55659006987134e-09	0.533561174827343	0.312	0.173	0.000160192152891202	somatic stem cells	METTL3
OXLD1	7.5714480724616e-09	0.536620298034737	0.424	0.259	0.000160507127688113	somatic stem cells	OXLD1
RFX3	7.63895142940895e-09	0.480344634797266	0.478	0.312	0.00016193813135204	somatic stem cells	RFX3
C4orf27	7.7085179137836e-09	0.472278593910623	0.685	0.544	0.000163412871254299	somatic stem cells	C4orf27
CCDC150	7.71564679942958e-09	0.387912924710239	0.28	0.142	0.000163563996501108	somatic stem cells	CCDC150
EIF4H	7.87594314348407e-09	0.388052522952389	0.739	0.574	0.000166962118698719	somatic stem cells	EIF4H
PCDH7	7.91600810334184e-09	0.451992276295023	0.557	0.408	0.000167811455782744	somatic stem cells	PCDH7
ORC4	7.97990461023962e-09	0.343377106002913	0.622	0.436	0.00016916599783247	somatic stem cells	ORC4
CCAR1	8.01830691781197e-09	0.252367915789374	0.894	0.772	0.000169980088350696	somatic stem cells	CCAR1
SLC12A4	8.15478543229807e-09	0.456796475903911	0.291	0.157	0.000172873296379287	somatic stem cells	SLC12A4
HERC2	8.36340924228099e-09	0.383580756324545	0.788	0.652	0.000177295912527115	somatic stem cells	HERC2
SMAD3	8.42262744102342e-09	0.41278422526793	0.557	0.383	0.000178551279122256	somatic stem cells	SMAD3
BCL7A	8.51354447751594e-09	0.371907056814682	0.554	0.397	0.00018047862937886	somatic stem cells	BCL7A
SETBP1	8.57674472720484e-09	0.573424308192596	0.438	0.284	0.000181818411472015	somatic stem cells	SETBP1
CBLB	8.64162903995969e-09	0.473560322774843	0.582	0.409	0.000183193894018105	somatic stem cells	CBLB
CTNNB1	8.76697292712286e-09	0.267249027933968	0.962	0.904	0.000185851059082077	somatic stem cells	CTNNB1
ALKBH7	8.93769109856478e-09	0.363110202685931	0.712	0.544	0.000189470113598475	somatic stem cells	ALKBH7
ILVBL	9.16663179926124e-09	0.313971297904214	0.478	0.308	0.000194323427512539	somatic stem cells	ILVBL
METTL2A	9.28618360745581e-09	0.33246668560193	0.438	0.276	0.000196857806294456	somatic stem cells	METTL2A
FNBP1L	9.38700744949563e-09	0.369709204545313	0.688	0.525	0.000198995170921858	somatic stem cells	FNBP1L
C1orf123	9.61275957359601e-09	0.328707427181079	0.565	0.375	0.000203780890200662	somatic stem cells	C1orf123
SLC39A6	9.61519826935398e-09	0.419021051895181	0.671	0.507	0.000203832588112035	somatic stem cells	SLC39A6
HTATSF1	1.00217362149069e-08	0.373440352330388	0.791	0.688	0.000212450786019812	somatic stem cells	HTATSF1
GPC2	1.0128712759855e-08	0.422639966423467	0.261	0.132	0.000214718581796165	somatic stem cells	GPC2
CYHR1	1.01835510985444e-08	0.274624081168707	0.416	0.256	0.000215881099738044	somatic stem cells	CYHR1
MRE11A	1.03244835002792e-08	0.279412228365262	0.549	0.372	0.000218868725722419	somatic stem cells	MRE11A
TMEM160	1.06347710966637e-08	0.267611819672986	0.554	0.36	0.000225446512478174	somatic stem cells	TMEM160
CPSF3L	1.09721959082976e-08	0.33509761913472	0.473	0.316	0.000232599581060001	somatic stem cells	CPSF3L
UNK	1.10039829570123e-08	0.382116223371915	0.416	0.262	0.000233273434705703	somatic stem cells	UNK
CCDC51	1.1115640328436e-08	0.447786958715395	0.266	0.136	0.000235640459322516	somatic stem cells	CCDC51
PLEKHA5	1.12544124782875e-08	0.365861324328452	0.666	0.507	0.000238582290127217	somatic stem cells	PLEKHA5
ZNF74	1.15102210855209e-08	0.607756973825209	0.28	0.147	0.000244005176791957	somatic stem cells	ZNF74
BRD2	1.19336010683824e-08	0.269065470886177	0.91	0.834	0.000252980409048638	somatic stem cells	BRD2
BTBD7	1.19418928523525e-08	0.287016289878179	0.649	0.477	0.000253156186577021	somatic stem cells	BTBD7
RUVBL2	1.19532263368093e-08	0.377263011917759	0.712	0.575	0.00025339644511402	somatic stem cells	RUVBL2
PLXNB2	1.20398388032676e-08	0.267025401706416	0.707	0.541	0.00025523254279047	somatic stem cells	PLXNB2
FTX	1.20824169292209e-08	0.445753758710468	0.796	0.687	0.000256135156482553	somatic stem cells	FTX
UBE2V2	1.22147237041991e-08	0.366553376387195	0.826	0.688	0.000258939927805316	somatic stem cells	UBE2V2
STRA6	1.25917414173366e-08	0.449211593508076	0.533	0.376	0.000266932326306118	somatic stem cells	STRA6
SGTA	1.28052500549805e-08	0.493525147125172	0.633	0.483	0.000271458495915531	somatic stem cells	SGTA
CCDC138	1.35193201391453e-08	0.393916460763669	0.364	0.216	0.000286596067629741	somatic stem cells	CCDC138
GATA6	1.38017749834942e-08	0.364317692816904	0.701	0.534	0.000292583827875093	somatic stem cells	GATA6
FKBP14	1.40368251499807e-08	0.418528764958318	0.492	0.329	0.000297566656354442	somatic stem cells	FKBP14
CCDC66	1.40660122252623e-08	0.379167615085941	0.484	0.324	0.000298185393163336	somatic stem cells	CCDC66
PRPF6	1.41187268405614e-08	0.382117134701372	0.707	0.573	0.000299302890293062	somatic stem cells	PRPF6
KDM4A	1.42869326027012e-08	0.773589406557907	0.315	0.18	0.000302868684244664	somatic stem cells	KDM4A
AAMP	1.49807728976547e-08	0.274797769252151	0.728	0.59	0.000317577404657382	somatic stem cells	AAMP
R3HDM2	1.51107243875955e-08	0.472852634376667	0.72	0.562	0.000320332246292636	somatic stem cells	R3HDM2
NHSL1	1.5124518289302e-08	0.531158044275092	0.258	0.128	0.000320624663214912	somatic stem cells	NHSL1
KIF2C	1.51402233690623e-08	0.380613276222364	0.486	0.312	0.000320957595200752	somatic stem cells	KIF2C
PVR	1.51433337389688e-08	0.293317187817421	0.272	0.139	0.000321023531932401	somatic stem cells	PVR
USP11	1.52930388105085e-08	0.390591784754968	0.769	0.634	0.000324197129743969	somatic stem cells	USP11
CCDC90B	1.54538167761469e-08	0.514417652837056	0.717	0.582	0.000327605461837539	somatic stem cells	CCDC90B
CHID1	1.5610220270387e-08	0.342242385350042	0.647	0.5	0.000330921059511933	somatic stem cells	CHID1
ATP2B1	1.58084982578039e-08	0.323427390464288	0.875	0.798	0.000335124354567185	somatic stem cells	ATP2B1
FIGNL1	1.5898932526025e-08	0.338530970460857	0.375	0.223	0.000337041470619205	somatic stem cells	FIGNL1
CERS5	1.60230084799487e-08	0.451786086196922	0.628	0.466	0.000339671756766432	somatic stem cells	CERS5
CRYZ	1.61664690704305e-08	0.720794324779216	0.446	0.301	0.000342712977824057	somatic stem cells	CRYZ
PPFIBP1	1.61666928694535e-08	0.662615322058559	0.568	0.41	0.000342717722139545	somatic stem cells	PPFIBP1
ZNRD1	1.61711187941461e-08	0.456064188911831	0.524	0.355	0.000342811547317103	somatic stem cells	ZNRD1
C12orf10	1.62938903937843e-08	0.415687997762962	0.486	0.318	0.000345414182457833	somatic stem cells	C12orf10
PMEPA1	1.69533926839445e-08	0.498242479498052	0.334	0.192	0.00035939497150694	somatic stem cells	PMEPA1
UBE2C	1.69750928874311e-08	0.370980527021013	0.755	0.651	0.000359854994120651	somatic stem cells	UBE2C
MNS1	1.7197758922801e-08	0.503001000087409	0.293	0.157	0.000364575291404459	somatic stem cells	MNS1
SIAH1	1.75781426683584e-08	0.350552354769075	0.543	0.375	0.000372639046426531	somatic stem cells	SIAH1
CDK2	1.77712005447154e-08	0.270127368230324	0.587	0.409	0.000376731680347423	somatic stem cells	CDK2
ANTXR1	1.8048687462153e-08	0.723555509103554	0.554	0.413	0.000382614125510182	somatic stem cells	ANTXR1
BCAM	1.82024002132201e-08	0.547062575147537	0.34	0.197	0.000385872682120053	somatic stem cells	BCAM
EIF4A1	1.8253636736939e-08	0.263830771608152	0.992	0.944	0.00038695884518637	somatic stem cells	EIF4A1
EEFSEC	1.83465272720484e-08	0.382764258761239	0.337	0.194	0.000388928031640154	somatic stem cells	EEFSEC
ZNF71	1.84339033760018e-08	0.441225731062074	0.261	0.136	0.000390780317667862	somatic stem cells	ZNF71
RBBP9	1.87428471410594e-08	0.639974587649385	0.413	0.264	0.000397329616543318	somatic stem cells	RBBP9
POLB	1.90636435555154e-08	0.388440789941789	0.478	0.315	0.000404130179733372	somatic stem cells	POLB
MLLT3	1.91261569323927e-08	0.369664271657285	0.489	0.321	0.000405455400809793	somatic stem cells	MLLT3
DHRS4L2	1.93240641805805e-08	0.288612056969641	0.421	0.252	0.000409650836564126	somatic stem cells	DHRS4L2
EPHX2	1.93588001826343e-08	0.336636953184459	0.361	0.211	0.000410387205071664	somatic stem cells	EPHX2
DMAP1	1.93903493165868e-08	0.386834382991753	0.541	0.375	0.000411056015162324	somatic stem cells	DMAP1
DTYMK	1.95028386574151e-08	0.390072783059067	0.66	0.507	0.000413440676698542	somatic stem cells	DTYMK
CEP295	1.95142502719955e-08	0.477238232753732	0.478	0.314	0.000413682591516032	somatic stem cells	CEP295
EIF3J-AS1	1.98217550618143e-08	0.306859892193551	0.367	0.216	0.000420201385555401	somatic stem cells	EIF3J-AS1
C11orf49	2.01708003207141e-08	0.391570240607212	0.467	0.307	0.000427600795998818	somatic stem cells	C11orf49
CEP57	2.09984445072835e-08	0.291410387015873	0.766	0.607	0.000445146025109904	somatic stem cells	CEP57
CHD7	2.13122907333186e-08	0.312821496893957	0.677	0.508	0.000451799251255622	somatic stem cells	CHD7
DHX57	2.14104048998596e-08	0.431535219176394	0.424	0.266	0.000453879173472124	somatic stem cells	DHX57
CEP95	2.14465188017176e-08	0.382702887728572	0.698	0.543	0.000454644752077612	somatic stem cells	CEP95
OTUD7B	2.16111652222029e-08	0.363771785350851	0.413	0.239	0.00045813509154548	somatic stem cells	OTUD7B
ZNF121	2.19741821079859e-08	0.412179546746225	0.652	0.514	0.000465830686507193	somatic stem cells	ZNF121
NRSN2	2.2017030240008e-08	0.467508053841314	0.467	0.314	0.00046673902405793	somatic stem cells	NRSN2
HARS	2.2291600317765e-08	0.35695866880769	0.364	0.218	0.000472559635136301	somatic stem cells	HARS
FARS2	2.23151929000568e-08	0.36590053837328	0.397	0.241	0.000473059774288304	somatic stem cells	FARS2
DACT1	2.23520350056134e-08	0.729234023784996	0.476	0.317	0.000473840790083998	somatic stem cells	DACT1
APCDD1	2.26435011163326e-08	0.604341634169443	0.258	0.134	0.000480019580165134	somatic stem cells	APCDD1
C20orf96	2.26620239313651e-08	0.546224356657962	0.405	0.262	0.000480412245321009	somatic stem cells	C20orf96
SPATA5	2.30479617045014e-08	0.385659084269855	0.375	0.222	0.000488593740173725	somatic stem cells	SPATA5
GAS1	2.32159630742597e-08	0.496333324001167	0.486	0.334	0.000492155201211231	somatic stem cells	GAS1
GPM6B	2.32430772719198e-08	0.905783724216558	0.421	0.28	0.000492729995087427	somatic stem cells	GPM6B
HIVEP1	2.37216450446041e-08	0.463029712243599	0.446	0.287	0.000502875153300562	somatic stem cells	HIVEP1
WLS	2.41362286783539e-08	0.418089964617232	0.554	0.405	0.000511663911752424	somatic stem cells	WLS
NARFL	2.42155474120503e-08	0.258672783475539	0.334	0.186	0.000513345389588054	somatic stem cells	NARFL
ARHGAP5	2.4481326806829e-08	0.252018956390684	0.761	0.624	0.000518979646977968	somatic stem cells	ARHGAP5
ZNF678	2.45953372212724e-08	0.434104157349651	0.424	0.259	0.000521396553753754	somatic stem cells	ZNF678
GREB1	2.46632807366905e-08	0.791958625457259	0.255	0.134	0.000522836888337102	somatic stem cells	GREB1
TFDP2	2.46789078831677e-08	0.367957337288513	0.698	0.544	0.000523168168215271	somatic stem cells	TFDP2
TBCB	2.50104865131927e-08	0.30762753801885	0.774	0.64	0.000530197303593171	somatic stem cells	TBCB
CRKL	2.56466131386288e-08	0.369957380066324	0.66	0.521	0.000543682551925793	somatic stem cells	CRKL
LRRC7	2.60088385739711e-08	0.634623053768095	0.304	0.167	0.000551361368929613	somatic stem cells	LRRC7
OSTC	2.79726383560732e-08	0.332512364676772	0.897	0.827	0.000592991960510396	somatic stem cells	OSTC
BANF1	2.80161154159865e-08	0.349664895961571	0.889	0.81	0.000593913630703498	somatic stem cells	BANF1
NCDN	2.83859091476199e-08	0.79588460624959	0.418	0.27	0.000601752888020395	somatic stem cells	NCDN
CKMT2-AS1	2.85229326017461e-08	0.367250749412419	0.253	0.127	0.000604657648224415	somatic stem cells	CKMT2-AS1
IFT52	3.02156248691347e-08	0.622665476209444	0.541	0.383	0.000640541031600786	somatic stem cells	IFT52
LINC00969	3.19127027432115e-08	0.253947585751205	0.601	0.418	0.000676517385453341	somatic stem cells	LINC00969
GAREM1	3.19753553847056e-08	0.610386252077174	0.321	0.185	0.000677845558800373	somatic stem cells	GAREM1
NUP160	3.21147231068195e-08	0.276569695781209	0.671	0.493	0.000680800015141466	somatic stem cells	NUP160
SNRNP40	3.25255902514127e-08	0.365730019662386	0.658	0.513	0.000689509987739699	somatic stem cells	SNRNP40
GPN1	3.26809537313601e-08	0.767406464295499	0.367	0.228	0.000692803538151103	somatic stem cells	GPN1
NBPF15	3.30085645235521e-08	0.439182832567914	0.299	0.163	0.000699748559334782	somatic stem cells	NBPF15
C14orf37	3.30700710415889e-08	0.874601331991769	0.296	0.164	0.000701052436010644	somatic stem cells	C14orf37
GOPC	3.33412328113391e-08	0.478707547342295	0.758	0.621	0.000706800794367577	somatic stem cells	GOPC
BPHL	3.37794809113802e-08	0.582608726437461	0.264	0.141	0.000716091215840348	somatic stem cells	BPHL
C1orf174	3.3936814868774e-08	0.47393851434527	0.492	0.337	0.00071942653840314	somatic stem cells	C1orf174
SNAP47	3.40652990484231e-08	0.495129249056994	0.427	0.262	0.000722150274527522	somatic stem cells	SNAP47
WDR27	3.43345334499263e-08	0.294830525458653	0.44	0.284	0.000727857774604988	somatic stem cells	WDR27
FAM98A	3.61621607981456e-08	0.314556608234864	0.495	0.335	0.000766601646759888	somatic stem cells	FAM98A
KCTD13	3.77087501536018e-08	0.550392123787312	0.397	0.248	0.000799387794506205	somatic stem cells	KCTD13
TMEM11	3.85765711904212e-08	0.319917922524742	0.59	0.433	0.000817784732665739	somatic stem cells	TMEM11
ZC4H2	3.89500060554162e-08	0.622224773793341	0.264	0.14	0.000825701178368768	somatic stem cells	ZC4H2
TTLL4	3.89990759067664e-08	0.25808660937751	0.307	0.17	0.000826741410147541	somatic stem cells	TTLL4
NAE1	3.92177634296929e-08	0.393698864851957	0.666	0.528	0.000831377366946059	somatic stem cells	NAE1
RNMT	3.95519525108661e-08	0.372711441633398	0.739	0.583	0.000838461841277851	somatic stem cells	RNMT
THUMPD2	4.08540877543367e-08	0.383946567640774	0.549	0.376	0.000866065806304184	somatic stem cells	THUMPD2
PDDC1	4.09008812256033e-08	0.488472912114875	0.443	0.291	0.000867057781101563	somatic stem cells	PDDC1
C8orf59	4.14195405252387e-08	0.611244498135384	0.557	0.405	0.000878052839594535	somatic stem cells	C8orf59
PRPF40A	4.1626008992074e-08	0.261950223233367	0.929	0.852	0.000882429764622977	somatic stem cells	PRPF40A
LINC00094	4.20178803579164e-08	0.476029914299724	0.261	0.134	0.000890737045707469	somatic stem cells	LINC00094
LIMK1	4.28672175122985e-08	0.331755072733948	0.332	0.19	0.000908742144043216	somatic stem cells	LIMK1
ZNF124	4.39798267508927e-08	0.276988529847112	0.37	0.218	0.000932328347292175	somatic stem cells	ZNF124
BABAM1	4.43242351216107e-08	0.42911197971599	0.663	0.506	0.000939629460343025	somatic stem cells	BABAM1
PLCB4	4.51496231444729e-08	0.675565414090536	0.397	0.244	0.00095712686103968	somatic stem cells	PLCB4
EPM2AIP1	4.52893995384421e-08	0.290609675602035	0.723	0.583	0.000960089980815434	somatic stem cells	EPM2AIP1
CARS	4.65885733808068e-08	0.270052392478925	0.418	0.26	0.000987631167099724	somatic stem cells	CARS
GOLGB1	4.70475626344114e-08	0.26905311928937	0.88	0.75	0.000997361280286886	somatic stem cells	GOLGB1
METTL6	4.99632309714977e-08	0.454305894436019	0.321	0.184	0.00105917053336478	somatic stem cells	METTL6
LRIG2	5.02416319781077e-08	0.503183444491755	0.511	0.342	0.00106507235630391	somatic stem cells	LRIG2
RBM12	5.11739131635977e-08	0.317791915548461	0.745	0.58	0.00108483578515511	somatic stem cells	RBM12
AMPH	5.57490842808319e-08	0.297545971513257	0.272	0.145	0.00118182483766936	somatic stem cells	AMPH
LIMK2	5.63864356230549e-08	0.426576390811166	0.394	0.242	0.00119533604877314	somatic stem cells	LIMK2
SEMA4C	5.82589337567194e-08	0.598780240898116	0.348	0.212	0.0012350311367087	somatic stem cells	SEMA4C
DGCR8	5.846015249204e-08	0.268587188365033	0.348	0.201	0.00123929677267876	somatic stem cells	DGCR8
SMARCA1	5.92102076693193e-08	0.263409494303195	0.834	0.691	0.0012551971923819	somatic stem cells	SMARCA1
ZNF783	6.12685776190632e-08	0.283426286965704	0.399	0.241	0.00129883257694652	somatic stem cells	ZNF783
USP39	6.23217354774481e-08	0.31572551175018	0.557	0.406	0.00132115847038642	somatic stem cells	USP39
TMEM8B	6.23304153457352e-08	0.342590308766421	0.342	0.2	0.00132134247491424	somatic stem cells	TMEM8B
NBPF14	6.23980930172754e-08	0.516833932858521	0.266	0.14	0.00132277717387322	somatic stem cells	NBPF14
EIF4G1	6.268889911398e-08	0.278037845532158	0.818	0.691	0.00132894197231726	somatic stem cells	EIF4G1
ARHGAP28	6.33541279668386e-08	0.318440695382384	0.622	0.473	0.00134304415876901	somatic stem cells	ARHGAP28
COL27A1	6.40491929876131e-08	0.438117217446158	0.353	0.221	0.00135777884214441	somatic stem cells	COL27A1
TMEM134	6.44144349637471e-08	0.34679326131777	0.584	0.439	0.00136552160679647	somatic stem cells	TMEM134
PTTG1	6.46976320990323e-08	0.285248355358539	0.804	0.717	0.00137152510286739	somatic stem cells	PTTG1
CEP131	6.66096555951174e-08	0.434167213764404	0.266	0.144	0.00141205808896089	somatic stem cells	CEP131
TSC2	6.84864988154716e-08	0.437508207782981	0.601	0.433	0.00145184528838918	somatic stem cells	TSC2
HDAC8	6.87435493838275e-08	0.415026539881778	0.432	0.275	0.00145729450338776	somatic stem cells	HDAC8
PRCC	6.92843462299994e-08	0.294160402083721	0.668	0.506	0.00146875885572976	somatic stem cells	PRCC
PRMT7	6.93004203214582e-08	0.410646169769481	0.549	0.399	0.00146909961039459	somatic stem cells	PRMT7
KIF18A	6.96659499908719e-08	0.511201134438212	0.424	0.278	0.00147684847385649	somatic stem cells	KIF18A
RFXANK	7.02697963393192e-08	0.42504080344081	0.31	0.178	0.00148964941259723	somatic stem cells	RFXANK
WWOX	7.12677860009204e-08	0.405473986077987	0.34	0.2	0.00151080579543351	somatic stem cells	WWOX
DCTN5	7.19218532021202e-08	0.256277490971615	0.696	0.528	0.00152467136603175	somatic stem cells	DCTN5
RCC1	7.19587445575105e-08	0.328911335552098	0.375	0.227	0.00152545342587466	somatic stem cells	RCC1
TSEN2	7.40254708784385e-08	0.366858531477324	0.277	0.146	0.00156926595715202	somatic stem cells	TSEN2
PSMB6	7.47182683301832e-08	0.300592634342825	0.908	0.873	0.00158395257033155	somatic stem cells	PSMB6
POLR3K	7.52308035374547e-08	0.250499714739494	0.543	0.367	0.0015948178041905	somatic stem cells	POLR3K
SMN2	7.55846891681942e-08	0.301299812093273	0.258	0.139	0.00160231982567655	somatic stem cells	SMN2
ARMC5	7.80166345434461e-08	0.278233043384925	0.258	0.137	0.00165387463568651	somatic stem cells	ARMC5
AP3M2	8.01665466641863e-08	0.336953800255853	0.386	0.239	0.00169945062273409	somatic stem cells	AP3M2
ARL16	8.25873113235867e-08	0.342141972746386	0.609	0.448	0.00175076841274872	somatic stem cells	ARL16
COQ4	8.476488394476e-08	0.379990230473215	0.63	0.469	0.00179693077474497	somatic stem cells	COQ4
DHRS7B	8.5565566279406e-08	0.326257852784499	0.41	0.254	0.00181390443955713	somatic stem cells	DHRS7B
RNMTL1	8.64970899552852e-08	0.422404946281604	0.351	0.209	0.00183365180996209	somatic stem cells	RNMTL1
GLT8D2	8.82552727265919e-08	0.798522470672938	0.359	0.226	0.00187092352653102	somatic stem cells	GLT8D2
ZNF414	8.94361126004133e-08	0.322739500326185	0.272	0.144	0.00189595615101616	somatic stem cells	ZNF414
NLGN2	9.02765807911692e-08	0.327967523181342	0.288	0.159	0.001913773236192	somatic stem cells	NLGN2
ELOVL6	9.20076845908985e-08	0.295754765203221	0.595	0.433	0.00195047090564246	somatic stem cells	ELOVL6
GTF3C1	9.33763823153551e-08	0.550369323081559	0.554	0.406	0.00197948592870321	somatic stem cells	GTF3C1
TBX18	9.38109977846216e-08	0.656048829287759	0.302	0.175	0.00198869934203619	somatic stem cells	TBX18
GPC1	9.46137283086227e-08	0.368337311222839	0.361	0.222	0.00200571642641449	somatic stem cells	GPC1
DPCD	9.52431800186148e-08	0.285567131906924	0.443	0.283	0.00201906017321462	somatic stem cells	DPCD
HDAC1	9.54424753111779e-08	0.364506424410661	0.736	0.591	0.00202328503412166	somatic stem cells	HDAC1
TNS3	9.70641866929381e-08	0.352583350565495	0.641	0.469	0.00205766369370359	somatic stem cells	TNS3
CLHC1	9.79544501404044e-08	0.618028395904686	0.321	0.189	0.00207653638852643	somatic stem cells	CLHC1
SCARA3	9.83051535402819e-08	0.451016919700573	0.372	0.235	0.00208397094990044	somatic stem cells	SCARA3
HMCN1	9.83968965071905e-08	0.537249923021615	0.269	0.144	0.00208591580905593	somatic stem cells	HMCN1
PPIE	9.96250632193445e-08	0.412066378879573	0.622	0.482	0.00211195171518688	somatic stem cells	PPIE
NFRKB	1.01849233555299e-07	0.361598751407666	0.421	0.275	0.00215910190213879	somatic stem cells	NFRKB
ZSCAN26	1.02963679122016e-07	0.454188220094829	0.397	0.254	0.00218272703370762	somatic stem cells	ZSCAN26
DDX26B	1.03454059431456e-07	0.310447576393477	0.397	0.246	0.00219312260588743	somatic stem cells	DDX26B
CGNL1	1.03986156535099e-07	0.514544367034162	0.38	0.247	0.00220440253238757	somatic stem cells	CGNL1
PPP1R3B	1.05310885610613e-07	0.327892861124672	0.399	0.242	0.00223248546405939	somatic stem cells	PPP1R3B
ZNF558	1.06574234629762e-07	0.375442181822667	0.356	0.217	0.00225926719991633	somatic stem cells	ZNF558
GOLGA2	1.07771654251914e-07	0.302460070148375	0.644	0.464	0.00228465129848632	somatic stem cells	GOLGA2
GNB5	1.08708328429939e-07	0.455677812713221	0.253	0.133	0.00230450785438629	somatic stem cells	GNB5
SRRM1	1.09218016646191e-07	0.279795945847279	0.921	0.843	0.0023153127348826	somatic stem cells	SRRM1
DLG3	1.14225373576035e-07	0.758928668234712	0.261	0.143	0.00242146369443837	somatic stem cells	DLG3
CCNT2	1.1435281070446e-07	0.277179187788426	0.717	0.581	0.00242416523412384	somatic stem cells	CCNT2
METTL2B	1.15601610981761e-07	0.260616833581312	0.459	0.303	0.00245063855120236	somatic stem cells	METTL2B
CEP78	1.16081119679871e-07	0.4140148973525	0.611	0.464	0.00246080365609358	somatic stem cells	CEP78
CABLES2	1.1613835339775e-07	0.596047252508524	0.31	0.179	0.0024620169536789	somatic stem cells	CABLES2
NFIA	1.17009830497328e-07	0.546721087234005	0.726	0.589	0.00248049139671285	somatic stem cells	NFIA
IDH2	1.20036468869072e-07	0.393489641105627	0.739	0.616	0.00254465310355545	somatic stem cells	IDH2
PXYLP1	1.20643860733232e-07	0.428255512336054	0.345	0.207	0.00255752920368378	somatic stem cells	PXYLP1
DENR	1.21203078107627e-07	0.404788999014444	0.826	0.697	0.00256938405280359	somatic stem cells	DENR
MED4	1.23481179443412e-07	0.313946213035869	0.851	0.745	0.0026176775230209	somatic stem cells	MED4
WDR41	1.2449804847229e-07	0.540469279063833	0.527	0.369	0.00263923412956407	somatic stem cells	WDR41
NDUFAF4	1.25057284822517e-07	0.261382689113336	0.611	0.433	0.00265108938095254	somatic stem cells	NDUFAF4
ZBTB5	1.25295991113623e-07	0.434175295052066	0.413	0.269	0.00265614971561769	somatic stem cells	ZBTB5
C9orf69	1.25785093167335e-07	0.256433671309112	0.326	0.19	0.00266651819005434	somatic stem cells	C9orf69
SRF	1.25950872555532e-07	0.291235063104258	0.668	0.502	0.00267003254730473	somatic stem cells	SRF
DACH1	1.26525442497819e-07	0.59625042585424	0.514	0.373	0.00268221285551128	somatic stem cells	DACH1
SYNJ2BP	1.29014799527983e-07	0.395676581189262	0.562	0.395	0.00273498473519372	somatic stem cells	SYNJ2BP
NXT1	1.29932645988118e-07	0.316331022438817	0.541	0.394	0.00275444216230212	somatic stem cells	NXT1
GPS1	1.29996848125786e-07	0.275670144959452	0.668	0.526	0.00275580318341853	somatic stem cells	GPS1
CTSF	1.30975579533743e-07	0.544629590130108	0.391	0.25	0.00277655131053581	somatic stem cells	CTSF
TCERG1	1.31820426622228e-07	0.428127899369143	0.81	0.691	0.00279446122396461	somatic stem cells	TCERG1
NLN	1.33485467443587e-07	0.327761599146283	0.454	0.303	0.00282975842433661	somatic stem cells	NLN
MSRB3	1.35451924981937e-07	0.346915670205874	0.321	0.189	0.00287144535769209	somatic stem cells	MSRB3
FIP1L1	1.37586147337148e-07	0.457714917170013	0.402	0.26	0.0029166887374002	somatic stem cells	FIP1L1
SLC9A3R1	1.38015304123377e-07	0.294190346420517	0.636	0.509	0.00292578643211146	somatic stem cells	SLC9A3R1
PLAGL1	1.38177126926411e-07	0.339124757196029	0.867	0.787	0.002929216913713	somatic stem cells	PLAGL1
RAB4A	1.40150982615508e-07	0.577764709016625	0.587	0.424	0.00297106068046614	somatic stem cells	RAB4A
EDC3	1.43666191191888e-07	0.276903266061621	0.372	0.229	0.00304557958707683	somatic stem cells	EDC3
RNPS1	1.43873421272126e-07	0.373440994776055	0.802	0.693	0.00304997265754781	somatic stem cells	RNPS1
RBM10	1.48362376634361e-07	0.298017186991678	0.614	0.451	0.00314513402227181	somatic stem cells	RBM10
BZW1	1.48841113528486e-07	0.270572211696088	0.878	0.753	0.00315528276569038	somatic stem cells	BZW1
SKIDA1	1.50317973788968e-07	0.392287621438392	0.285	0.156	0.00318659072635234	somatic stem cells	SKIDA1
ATG4B	1.52711192113995e-07	0.295045412774194	0.636	0.455	0.00323732456162459	somatic stem cells	ATG4B
WDR43	1.53602183470442e-07	0.311126551105292	0.791	0.641	0.0032562126873899	somatic stem cells	WDR43
KIF13A	1.54361280968253e-07	0.493335018466096	0.432	0.27	0.003272304795246	somatic stem cells	KIF13A
ANKRD50	1.56749403122518e-07	0.680708518809099	0.595	0.472	0.00332293059679427	somatic stem cells	ANKRD50
PHLDB2	1.5864709729947e-07	0.357525822358376	0.503	0.361	0.00336315981565147	somatic stem cells	PHLDB2
TLDC1	1.60292859685548e-07	0.417865305869516	0.266	0.145	0.00339804833247393	somatic stem cells	TLDC1
TECR	1.61073568770567e-07	0.311376245789151	0.644	0.497	0.00341459858436725	somatic stem cells	TECR
LHPP	1.66221920451768e-07	0.421992211996549	0.291	0.163	0.00352373849165704	somatic stem cells	LHPP
SYDE1	1.66964678627696e-07	0.561063306217776	0.266	0.145	0.00353948422222852	somatic stem cells	SYDE1
C21orf58	1.69371232751651e-07	0.267697558361502	0.41	0.256	0.00359050076310226	somatic stem cells	C21orf58
PAIP1	1.74823433545014e-07	0.350558161331584	0.674	0.51	0.00370608196772076	somatic stem cells	PAIP1
TP53I13	1.81796810257024e-07	0.494903420422003	0.427	0.287	0.00385391058063865	somatic stem cells	TP53I13
MRPL45	1.87185990662626e-07	0.447763729416128	0.527	0.367	0.00396815581605701	somatic stem cells	MRPL45
AEBP2	1.88037268504562e-07	0.410429144321316	0.707	0.574	0.00398620205502821	somatic stem cells	AEBP2
RABEPK	1.89979870774429e-07	0.619558067965741	0.481	0.329	0.00402738328054712	somatic stem cells	RABEPK
SPAG7	1.92133312090399e-07	0.288659230829454	0.783	0.649	0.00407303408300436	somatic stem cells	SPAG7
SPATA33	1.92540412188583e-07	0.432434106941259	0.323	0.195	0.00408166419798578	somatic stem cells	SPATA33
ABI2	1.98658609191165e-07	0.361916954843012	0.747	0.637	0.00421136385624351	somatic stem cells	ABI2
LIN52	2.00889758529566e-07	0.485554106082017	0.476	0.325	0.00425866199106828	somatic stem cells	LIN52
ZNF326	2.02495042515618e-07	0.306142638098373	0.766	0.652	0.00429269240628858	somatic stem cells	ZNF326
NELFCD	2.02906949717938e-07	0.256819956434582	0.731	0.588	0.00430142442707056	somatic stem cells	NELFCD
SPATA7	2.0851119738358e-07	0.295528505773549	0.299	0.171	0.00442022887333452	somatic stem cells	SPATA7
RBM12B	2.129569652096e-07	0.350952582248574	0.44	0.289	0.00451447470547831	somatic stem cells	RBM12B
PNPLA4	2.1494147244071e-07	0.402585946898847	0.438	0.29	0.00455654427427061	somatic stem cells	PNPLA4
GUCY1A3	2.17507488978341e-07	0.341951477829961	0.508	0.366	0.00461094125885185	somatic stem cells	GUCY1A3
HAUS5	2.34680955517355e-07	0.260132816299337	0.457	0.309	0.00497500157601242	somatic stem cells	HAUS5
TMEM261	2.36107709381202e-07	0.393260549436229	0.715	0.587	0.00500524733117209	somatic stem cells	TMEM261
NT5DC2	2.36701196309816e-07	0.261651185758295	0.535	0.38	0.00501782866057179	somatic stem cells	NT5DC2
TCF3	2.40697433589389e-07	0.35438440975423	0.674	0.53	0.00510254489466146	somatic stem cells	TCF3
EFNB1	2.43433530790556e-07	0.265607431373016	0.617	0.466	0.00516054741922899	somatic stem cells	EFNB1
CFDP1	2.47730300994492e-07	0.411740960487156	0.761	0.627	0.00525163465078223	somatic stem cells	CFDP1
CENPU	2.49721482334536e-07	0.438457088599558	0.457	0.316	0.00529384570400984	somatic stem cells	CENPU
ELK1	2.50025594572304e-07	0.525348598936067	0.342	0.205	0.00530029257933827	somatic stem cells	ELK1
SMC3	2.50238898380867e-07	0.277468191215187	0.834	0.747	0.00530481440677601	somatic stem cells	SMC3
BGN	2.50420772749346e-07	0.473628380747103	0.571	0.414	0.00530866996151339	somatic stem cells	BGN
BCKDHB	2.54042144167006e-07	0.531749872959982	0.432	0.291	0.00538543941419636	somatic stem cells	BCKDHB
CCT7	2.55946815270773e-07	0.328072585037515	0.883	0.782	0.00542581653692511	somatic stem cells	CCT7
PFDN1	2.56404262460912e-07	0.400400129481912	0.701	0.568	0.00543551395990887	somatic stem cells	PFDN1
TULP3	2.61075677403836e-07	0.520011885074722	0.386	0.248	0.00553454328528392	somatic stem cells	TULP3
GPATCH8	2.61400317001157e-07	0.342586301213748	0.734	0.626	0.00554142532010753	somatic stem cells	GPATCH8
PTPRO	2.63320302531332e-07	0.435262682109432	0.264	0.14	0.00558212709336171	somatic stem cells	PTPRO
LSM7	2.6867375493089e-07	0.317786815055344	0.875	0.844	0.00569561493077993	somatic stem cells	LSM7
STXBP4	2.74888592592738e-07	0.708271661368392	0.34	0.208	0.00582736327437346	somatic stem cells	STXBP4
STX10	2.85528420095694e-07	0.511290210128864	0.492	0.341	0.00605291697760862	somatic stem cells	STX10
NUCKS1	3.02015836514139e-07	0.256996967514669	0.965	0.932	0.00640243371826323	somatic stem cells	NUCKS1
TPBG	3.02156433689739e-07	0.884802259052456	0.367	0.246	0.00640541423778878	somatic stem cells	TPBG
ELP6	3.10867152024384e-07	0.277765088846841	0.584	0.436	0.00659007275576493	somatic stem cells	ELP6
SNRPE	3.12784731605986e-07	0.255529621473332	0.902	0.834	0.0066307235253153	somatic stem cells	SNRPE
SNRPD1	3.20156045007836e-07	0.287400331333683	0.889	0.82	0.00678698799812111	somatic stem cells	SNRPD1
SNX8	3.33188426602805e-07	0.287280214787491	0.435	0.279	0.00706326145555286	somatic stem cells	SNX8
PCDH17	3.34713922130966e-07	0.292274485379323	0.527	0.362	0.00709560043525435	somatic stem cells	PCDH17
SGOL1	3.36444972656289e-07	0.466306242465524	0.383	0.244	0.00713229697534068	somatic stem cells	SGOL1
PTK2	3.56295663049517e-07	0.269987293725979	0.622	0.467	0.00755311176098672	somatic stem cells	PTK2
SKP2	3.57005870488092e-07	0.276250614058116	0.511	0.357	0.00756816744847707	somatic stem cells	SKP2
ARID4B	3.62109569027136e-07	0.252477221905423	0.823	0.704	0.00767636075380625	somatic stem cells	ARID4B
NUDC	3.65495418071663e-07	0.324313995921278	0.853	0.756	0.00774813736770119	somatic stem cells	NUDC
PPP1CA	3.67262392952415e-07	0.299419633220313	0.617	0.474	0.00778559546819825	somatic stem cells	PPP1CA
NOVA1	3.67516330475673e-07	0.293124730635989	0.489	0.352	0.0077909786897538	somatic stem cells	NOVA1
MTA3	3.73903554838836e-07	0.431506937172722	0.576	0.44	0.00792638145902849	somatic stem cells	MTA3
TMEM67	3.82194916818115e-07	0.540412244298843	0.416	0.285	0.00810215004162722	somatic stem cells	TMEM67
RNF219	3.92625023290371e-07	0.358958896564119	0.351	0.224	0.00832325786873257	somatic stem cells	RNF219
WASF3	3.97365399785192e-07	0.472128819024093	0.427	0.285	0.00842374911004629	somatic stem cells	WASF3
HNRNPH3	3.9783148812371e-07	0.349873711337813	0.886	0.822	0.00843362971673453	somatic stem cells	HNRNPH3
CHN1	4.06927708720105e-07	0.548766918780185	0.38	0.251	0.00862646049715751	somatic stem cells	CHN1
NME1	4.11185909281676e-07	0.319873154249174	0.823	0.75	0.00871673009086226	somatic stem cells	NME1
EIF3G	4.14405917453165e-07	0.311863313855157	0.587	0.418	0.00878499104408965	somatic stem cells	EIF3G
GEMIN7	4.15946726820274e-07	0.258548967240602	0.584	0.42	0.00881765466186299	somatic stem cells	GEMIN7
INHBA	4.2467020737217e-07	0.632215664991088	0.312	0.187	0.00900258372608263	somatic stem cells	INHBA
POLR3A	4.25916781851359e-07	0.436354063504747	0.432	0.278	0.00902900985846695	somatic stem cells	POLR3A
PIGM	4.26733597269483e-07	0.357170091347078	0.399	0.255	0.00904632552851577	somatic stem cells	PIGM
PEX11B	4.35449957673409e-07	0.33223913676428	0.448	0.299	0.0092311036527186	somatic stem cells	PEX11B
MAP1S	4.38118966842232e-07	0.291266594759602	0.269	0.147	0.00928768397808847	somatic stem cells	MAP1S
APOO	4.52194740024009e-07	0.426609174130413	0.448	0.308	0.00958607629376897	somatic stem cells	APOO
IRGQ	4.56040019604789e-07	0.277092870150116	0.522	0.365	0.00966759237560192	somatic stem cells	IRGQ
HIBCH	4.5629118325136e-07	0.323809773727061	0.658	0.502	0.00967291679374558	somatic stem cells	HIBCH
C9orf142	4.58061066562123e-07	0.331819810899361	0.524	0.376	0.00971043655005044	somatic stem cells	C9orf142
PTCD2	4.61550767108781e-07	0.347445355203967	0.397	0.254	0.00978441471193905	somatic stem cells	PTCD2
POLR2E	4.65313856938927e-07	0.331868401353946	0.851	0.784	0.00986418845324832	somatic stem cells	POLR2E
GON4L	4.67169780811586e-07	0.364065716907202	0.519	0.354	0.00990353218342481	somatic stem cells	GON4L
C11orf74	4.76164660637655e-07	0.392784225416284	0.454	0.314	0.0100942146408576	somatic stem cells	C11orf74
ZNF136	4.76437488935885e-07	0.380996491199158	0.312	0.183	0.0100999983279518	somatic stem cells	ZNF136
ZNF689	4.97705499461739e-07	0.391761101233752	0.361	0.221	0.0105508588830894	somatic stem cells	ZNF689
LRP1	5.09860785890046e-07	0.494413329383172	0.582	0.465	0.0108085388000831	somatic stem cells	LRP1
HOOK2	5.12148443905189e-07	0.822736465228438	0.28	0.163	0.0108570348623461	somatic stem cells	HOOK2
TMEM237	5.26858631170116e-07	0.332902420409748	0.592	0.44	0.0111688761221753	somatic stem cells	TMEM237
POLR2M	5.3106770329701e-07	0.596612220849329	0.535	0.379	0.0112581042421933	somatic stem cells	POLR2M
KEAP1	5.38759238987248e-07	0.559518062070767	0.497	0.362	0.0114211571072907	somatic stem cells	KEAP1
ELP5	5.39887709456726e-07	0.331231341024724	0.435	0.291	0.0114450795527731	somatic stem cells	ELP5
PANK1	5.51136769379844e-07	0.550569869553721	0.302	0.188	0.0116835483740833	somatic stem cells	PANK1
KXD1	5.55950686495461e-07	0.591901925245297	0.41	0.266	0.0117855986030173	somatic stem cells	KXD1
TCHP	5.79859052645762e-07	0.264973553233038	0.405	0.268	0.0122924320570375	somatic stem cells	TCHP
MRPL28	5.95447302771888e-07	0.357880130090126	0.712	0.603	0.0126228873714612	somatic stem cells	MRPL28
SLC25A14	5.96705333074155e-07	0.264507563694424	0.264	0.142	0.012649556355839	somatic stem cells	SLC25A14
SPATS2L	6.18605989725522e-07	0.541551374956637	0.704	0.558	0.0131138283761914	somatic stem cells	SPATS2L
RP11-254F7.2	6.21727779358889e-07	0.356208917931226	0.288	0.164	0.0131800071946291	somatic stem cells	RP11-254F7.2
C9orf16	6.25660339392468e-07	0.372459379304871	0.598	0.458	0.0132633735347809	somatic stem cells	C9orf16
CCDC25	6.25971881068122e-07	0.255829016479844	0.565	0.401	0.0132699779067631	somatic stem cells	CCDC25
POLR2G	6.34849750156877e-07	0.278787432646977	0.842	0.692	0.0134581798535756	somatic stem cells	POLR2G
GRWD1	6.34893388356976e-07	0.425246531304207	0.459	0.319	0.0134591049397795	somatic stem cells	GRWD1
TATDN1	6.37138481454871e-07	0.446366802988954	0.326	0.198	0.0135066986683618	somatic stem cells	TATDN1
DNPH1	6.41837201334573e-07	0.383131813614053	0.663	0.523	0.0136063068310916	somatic stem cells	DNPH1
HAUS8	6.62498051250851e-07	0.794065539231252	0.353	0.221	0.0140442961884668	somatic stem cells	HAUS8
FAM104B	6.79900590490086e-07	0.327915763385624	0.489	0.342	0.0144132126177993	somatic stem cells	FAM104B
TEAD1	6.83582332573141e-07	0.345316346243624	0.497	0.35	0.014491261868218	somatic stem cells	TEAD1
FLNB	7.10561800032597e-07	0.506902556228596	0.606	0.476	0.015063199598891	somatic stem cells	FLNB
BAHCC1	7.1229228766658e-07	0.469840905535876	0.351	0.221	0.0150998842062438	somatic stem cells	BAHCC1
TRIM37	7.13765944065552e-07	0.256833466014647	0.508	0.353	0.0151311242482456	somatic stem cells	TRIM37
TOP3A	7.21168292699399e-07	0.299591027251181	0.399	0.253	0.0152880466369346	somatic stem cells	TOP3A
PLRG1	7.29997560880164e-07	0.305433910787654	0.609	0.483	0.0154752182930986	somatic stem cells	PLRG1
TCEAL7	7.35193873477823e-07	0.275567753176198	0.454	0.317	0.0155853749238564	somatic stem cells	TCEAL7
TIMM44	7.37957247788634e-07	0.33955167804862	0.62	0.47	0.0156439556958713	somatic stem cells	TIMM44
TRAPPC3	7.44002086224546e-07	0.378848838682928	0.524	0.377	0.0157721002258742	somatic stem cells	TRAPPC3
EML4	7.44796555751331e-07	0.406695991819007	0.755	0.661	0.0157889421853725	somatic stem cells	EML4
SIKE1	7.47199001907257e-07	0.256575619061235	0.622	0.472	0.0158398716414319	somatic stem cells	SIKE1
NCOA5	7.56541945005879e-07	0.444260740718542	0.571	0.42	0.0160379326921796	somatic stem cells	NCOA5
DDX39B	7.67879170373749e-07	0.479050196709084	0.323	0.199	0.0162782705327531	somatic stem cells	DDX39B
TCF7L2	7.75368379325792e-07	0.301037319672148	0.663	0.512	0.0164370342733275	somatic stem cells	TCF7L2
ZNF785	7.77923652004001e-07	0.572254088355321	0.302	0.183	0.0164912034988328	somatic stem cells	ZNF785
FLJ37453	7.86920673289617e-07	0.474127372388308	0.291	0.169	0.0166819313530666	somatic stem cells	FLJ37453
PRPSAP1	7.87018447546295e-07	0.291961901763836	0.568	0.421	0.0166840040695339	somatic stem cells	PRPSAP1
CCDC14	7.98556312367243e-07	0.363490223604144	0.788	0.658	0.0169285952658732	somatic stem cells	CCDC14
FAM212A	7.99615462723937e-07	0.594110938614314	0.255	0.142	0.0169510481942847	somatic stem cells	FAM212A
TRMT11	8.11302184974657e-07	0.596249789975098	0.389	0.263	0.0171987950192778	somatic stem cells	TRMT11
MSTO1	8.11312315177196e-07	0.402921333261322	0.253	0.14	0.0171990097694414	somatic stem cells	MSTO1
PLS3	8.33678763004374e-07	0.639493428348646	0.655	0.521	0.0176731560969297	somatic stem cells	PLS3
C4orf3	8.50501760753426e-07	0.288563193786663	0.851	0.734	0.0180297868262119	somatic stem cells	C4orf3
CUTA	8.51113162458886e-07	0.259786626525134	0.875	0.814	0.0180427479309659	somatic stem cells	CUTA
LAMC1	8.52183985729898e-07	0.515490039260724	0.688	0.553	0.0180654483134881	somatic stem cells	LAMC1
PPIL4	8.53967278187547e-07	0.30370365853422	0.791	0.676	0.0181032523302978	somatic stem cells	PPIL4
CRELD2	8.57938953223529e-07	0.271620785543274	0.481	0.339	0.0181874478693856	somatic stem cells	CRELD2
PARP11	8.92009373917976e-07	0.35118070732313	0.37	0.232	0.0189097067176872	somatic stem cells	PARP11
GBF1	8.95907983757316e-07	0.341341703407622	0.541	0.392	0.0189923533476713	somatic stem cells	GBF1
SAAL1	8.98356719455815e-07	0.518635132380743	0.5	0.368	0.0190442640957438	somatic stem cells	SAAL1
ZBTB40	9.05625375295079e-07	0.459575090682184	0.334	0.211	0.0191983523308804	somatic stem cells	ZBTB40
CTTNBP2NL	9.0801539717616e-07	0.493729088049973	0.462	0.322	0.0192490184047374	somatic stem cells	CTTNBP2NL
ZNF134	9.17261514352836e-07	0.391291104061803	0.486	0.353	0.0194450268427658	somatic stem cells	ZNF134
LYRM2	9.31375550015882e-07	0.364752874000563	0.633	0.497	0.0197442302847867	somatic stem cells	LYRM2
EFCAB11	9.5139850035182e-07	0.448975895520631	0.288	0.168	0.0201686968089582	somatic stem cells	EFCAB11
KIAA0753	9.60488217235545e-07	0.27761500614435	0.329	0.198	0.0203613897171763	somatic stem cells	KIAA0753
JPX	9.79800815978223e-07	0.445607161255192	0.307	0.191	0.0207707974979224	somatic stem cells	JPX
CPSF1	9.82128034464289e-07	0.373900433070785	0.508	0.353	0.0208201322026085	somatic stem cells	CPSF1
GTF2IRD1	9.92728952434966e-07	0.57601650122835	0.372	0.249	0.0210448610626688	somatic stem cells	GTF2IRD1
TIMM21	1.00781996410357e-06	0.511943810596651	0.481	0.339	0.0213647754190316	somatic stem cells	TIMM21
ING3	1.01225552295888e-06	0.26787351852637	0.568	0.411	0.0214588048312052	somatic stem cells	ING3
SULF2	1.0551794334424e-06	0.342489069899644	0.592	0.457	0.0223687488095454	somatic stem cells	SULF2
SCAND1	1.06546547562857e-06	0.366796227843532	0.747	0.617	0.02258680261785	somatic stem cells	SCAND1
BICC1	1.08029715104879e-06	0.348162825281608	0.454	0.315	0.0229012193050833	somatic stem cells	BICC1
WFS1	1.09412550875154e-06	0.337567246169554	0.443	0.301	0.0231943666600238	somatic stem cells	WFS1
CHCHD6	1.09715269129262e-06	0.321093436712819	0.337	0.213	0.0232585399027122	somatic stem cells	CHCHD6
ZNF384	1.10989889358077e-06	0.43400737291593	0.486	0.357	0.0235287466450187	somatic stem cells	ZNF384
UBXN2A	1.11376948140231e-06	0.432491155362052	0.508	0.365	0.0236107992362475	somatic stem cells	UBXN2A
LTBP4	1.12065435245219e-06	0.294904803414297	0.598	0.466	0.023756751617634	somatic stem cells	LTBP4
RP9	1.15016856934866e-06	0.615190879107798	0.405	0.269	0.0243824235016223	somatic stem cells	RP9
ZSCAN2	1.17727368469142e-06	0.467594533272499	0.264	0.151	0.0249570248417734	somatic stem cells	ZSCAN2
DNAH14	1.18904446261925e-06	0.61320336105555	0.356	0.226	0.0252065535630654	somatic stem cells	DNAH14
CCAR2	1.19066899533717e-06	0.274525777013744	0.399	0.262	0.0252409920321526	somatic stem cells	CCAR2
CFAP20	1.20762955956215e-06	0.291374927517674	0.72	0.596	0.0256005390331579	somatic stem cells	CFAP20
DSTN	1.23932221279477e-06	0.256918622217479	0.872	0.763	0.0262723915890362	somatic stem cells	DSTN
TMEM5	1.2402850660975e-06	0.323300427515885	0.448	0.329	0.026292803116201	somatic stem cells	TMEM5
C5orf24	1.28098545540064e-06	0.335140028671919	0.753	0.652	0.0271556106690382	somatic stem cells	C5orf24
DDX20	1.2871624776416e-06	0.319417914749863	0.38	0.25	0.0272865573635244	somatic stem cells	DDX20
CDCA7L	1.29703590889512e-06	0.59197764851814	0.397	0.264	0.0274958642326676	somatic stem cells	CDCA7L
DHRS4	1.30248708662396e-06	0.32431877420372	0.296	0.172	0.0276114237493414	somatic stem cells	DHRS4
SNN	1.32539780972423e-06	0.297506356574605	0.348	0.221	0.028097108168344	somatic stem cells	SNN
XPNPEP3	1.34697731973116e-06	0.255692354845511	0.413	0.264	0.0285545722009808	somatic stem cells	XPNPEP3
LTBP1	1.35758379245144e-06	0.404793660986097	0.584	0.463	0.0287794188161781	somatic stem cells	LTBP1
DAXX	1.37353845153703e-06	0.350940562068511	0.473	0.341	0.0291176416341335	somatic stem cells	DAXX
ZNF268	1.38368390188317e-06	0.33024086716089	0.432	0.298	0.0293327150360214	somatic stem cells	ZNF268
ETAA1	1.38699769089258e-06	0.469941972914272	0.421	0.284	0.0294029640492318	somatic stem cells	ETAA1
SNRPA	1.40336887561821e-06	0.390172054735737	0.611	0.483	0.0297500167942305	somatic stem cells	SNRPA
RNF8	1.45561501254328e-06	0.787501668731189	0.421	0.289	0.0308575826509049	somatic stem cells	RNF8
DCTN3	1.48982167159196e-06	0.324453912480748	0.75	0.625	0.0315827296160779	somatic stem cells	DCTN3
DUSP12	1.50849853174435e-06	0.405050653264857	0.495	0.373	0.0319786603744485	somatic stem cells	DUSP12
ZNF432	1.54961634523537e-06	0.424439250772723	0.288	0.174	0.0328503169026446	somatic stem cells	ZNF432
ITGB1	1.55267993812189e-06	0.325678225501286	0.867	0.776	0.032915262008246	somatic stem cells	ITGB1
GLRX3	1.58187709411214e-06	0.303471960240436	0.736	0.609	0.0335342125180832	somatic stem cells	GLRX3
TIMM23	1.58358200974971e-06	0.383669680242578	0.628	0.497	0.0335703550246842	somatic stem cells	TIMM23
PVRL3	1.59165894701648e-06	0.428544276523908	0.34	0.209	0.0337415780178025	somatic stem cells	PVRL3
ATP9A	1.63545886509896e-06	0.284755445758457	0.397	0.261	0.0346700924812329	somatic stem cells	ATP9A
AKT1S1	1.64998393513016e-06	0.421291629026549	0.356	0.22	0.0349780094408244	somatic stem cells	AKT1S1
RYK	1.66565349025222e-06	0.309156674282533	0.535	0.389	0.0353101883398568	somatic stem cells	RYK
CRYZL1	1.68705001332741e-06	0.312112047807203	0.59	0.444	0.0357637732325277	somatic stem cells	CRYZL1
DDX10	1.69992974490397e-06	0.252385950871428	0.486	0.339	0.0360368106622192	somatic stem cells	DDX10
CENPT	1.77769022019076e-06	0.261161873528578	0.511	0.379	0.0376852549778239	somatic stem cells	CENPT
TRMT10A	1.81193495570605e-06	0.372473580418207	0.272	0.151	0.0384112091260125	somatic stem cells	TRMT10A
ZSCAN18	1.90427443191335e-06	0.266022120298696	0.543	0.407	0.0403687136821311	somatic stem cells	ZSCAN18
POLR2C	1.92932483392666e-06	0.33217573725763	0.505	0.369	0.0408997571544112	somatic stem cells	POLR2C
RLIM	1.93756135310374e-06	0.338991347689237	0.606	0.448	0.0410743631244462	somatic stem cells	RLIM
DNAL1	1.95410939283419e-06	0.535004982279123	0.274	0.162	0.041425165018692	somatic stem cells	DNAL1
HNRNPAB	1.9551608423371e-06	0.28263418265779	0.524	0.371	0.0414474546967042	somatic stem cells	HNRNPAB
ARL6IP4	1.97614986326512e-06	0.294313848553506	0.81	0.729	0.0418924009513572	somatic stem cells	ARL6IP4
BMF	2.0237039906759e-06	0.552887621573909	0.266	0.153	0.0429005008983384	somatic stem cells	BMF
EIF2S3	2.04133474506292e-06	0.292683740098865	0.894	0.804	0.0432742552605887	somatic stem cells	EIF2S3
TMEM128	2.07153731358405e-06	0.339918390910266	0.524	0.388	0.0439145195106682	somatic stem cells	TMEM128
DMWD	2.09793113103001e-06	0.445787013827023	0.378	0.25	0.0444740420467053	somatic stem cells	DMWD
CCDC130	2.12137296842561e-06	0.307353359784391	0.448	0.305	0.0449709855576545	somatic stem cells	CCDC130
RP11-11N9.4	2.1285084119851e-06	0.39290730311685	0.326	0.207	0.0451222498256721	somatic stem cells	RP11-11N9.4
C7orf60	2.13112546439708e-06	0.486198551930423	0.383	0.253	0.0451777287197536	somatic stem cells	C7orf60
UPF3B	2.20158526077693e-06	0.327957567832595	0.587	0.456	0.0466714059432102	somatic stem cells	UPF3B
RNASEH1	2.21255580623281e-06	0.281171567647152	0.375	0.246	0.0469039705363294	somatic stem cells	RNASEH1
RARB	2.21940079644619e-06	0.621329306100209	0.321	0.2	0.0470490774838627	somatic stem cells	RARB
DMPK	2.22066801194625e-06	0.426324050207496	0.334	0.214	0.0470759411852486	somatic stem cells	DMPK
FARP1	2.22381140568453e-06	0.283925286983113	0.511	0.365	0.0471425779891064	somatic stem cells	FARP1
ECSIT	2.22626197367702e-06	0.27341839444871	0.44	0.298	0.0471945275799792	somatic stem cells	ECSIT
SPEF2	2.23090312731963e-06	0.55358986178041	0.307	0.191	0.0472929153960488	somatic stem cells	SPEF2
ALKBH6	2.26612360499957e-06	0.582908505917679	0.255	0.148	0.0480395543023859	somatic stem cells	ALKBH6
NCOR1	2.28317787804241e-06	0.279509501220089	0.845	0.787	0.0484010878366211	somatic stem cells	NCOR1
TIAM2	2.2945237608367e-06	0.457624694385022	0.274	0.159	0.0486416092059772	somatic stem cells	TIAM2
ZNF638	2.31968270254614e-06	0.27992881124826	0.804	0.677	0.0491749536112756	somatic stem cells	ZNF638
TPPP3	2.33101910875307e-06	0.555622062430976	0.266	0.156	0.0494152740864564	somatic stem cells	TPPP3
FZD4	2.35850204631987e-06	0.256623403268943	0.443	0.309	0.0499978848799349	somatic stem cells	FZD4
PLAG1	2.38134562421712e-06	0.435049515197444	0.511	0.38	0.0504821458877788	somatic stem cells	PLAG1
HLCS	2.42753621260501e-06	0.262919186908323	0.359	0.232	0.0514613401710136	somatic stem cells	HLCS
CHST14	2.42949132626159e-06	0.516238349362293	0.429	0.293	0.0515027866254195	somatic stem cells	CHST14
SRBD1	2.45454880528085e-06	0.296420666046559	0.424	0.282	0.0520339801231488	somatic stem cells	SRBD1
FGFR1OP	2.46294174738736e-06	0.285002327210452	0.522	0.379	0.0522119021028647	somatic stem cells	FGFR1OP
ALKBH2	2.4637719630107e-06	0.586094664235543	0.378	0.255	0.0522295018438639	somatic stem cells	ALKBH2
GALT	2.48925624672193e-06	0.422961188976643	0.435	0.303	0.0527697431742582	somatic stem cells	GALT
CBFA2T2	2.50007145880642e-06	0.430482002409389	0.448	0.319	0.0529990148552373	somatic stem cells	CBFA2T2
HSCB	2.53935100399271e-06	0.385028587862212	0.465	0.318	0.0538317019336414	somatic stem cells	HSCB
ARMCX2	2.57484812859465e-06	0.496292920619331	0.595	0.481	0.0545842054780779	somatic stem cells	ARMCX2
BANP	2.63777513387529e-06	0.291717179660197	0.361	0.237	0.0559181950630224	somatic stem cells	BANP
POM121C	2.67471895433322e-06	0.374897008509055	0.467	0.312	0.0567013671129099	somatic stem cells	POM121C
MYCN	2.70110217708797e-06	0.251145731013432	0.378	0.26	0.0572606650520879	somatic stem cells	MYCN
LMLN	2.76099120076017e-06	0.311281115291172	0.264	0.15	0.0585302524649149	somatic stem cells	LMLN
PRSS23	2.80243188722868e-06	0.333920600623428	0.527	0.366	0.0594087535773608	somatic stem cells	PRSS23
COMMD2	2.815299665469e-06	0.368597413233688	0.663	0.532	0.0596815376082774	somatic stem cells	COMMD2
NPEPL1	2.85955467730237e-06	0.28570330623445	0.359	0.233	0.0606196996041329	somatic stem cells	NPEPL1
ROBO1	2.89021270514032e-06	0.401874269839223	0.685	0.57	0.0612696191362697	somatic stem cells	ROBO1
GTF2IRD2	2.93431716337677e-06	0.44244712736779	0.293	0.18	0.0622045895464242	somatic stem cells	GTF2IRD2
PIK3C2B	3.01106543273298e-06	0.384807733273554	0.272	0.158	0.0638315761085065	somatic stem cells	PIK3C2B
LMBR1L	3.02230197984397e-06	0.289888465084924	0.321	0.2	0.0640697796707123	somatic stem cells	LMBR1L
HTRA1	3.03092837900129e-06	0.432090253374463	0.312	0.192	0.0642526507064483	somatic stem cells	HTRA1
ZFP62	3.08101572406642e-06	0.379688201744649	0.323	0.196	0.065314452334484	somatic stem cells	ZFP62
E2F3	3.11251163697796e-06	0.351259026661822	0.516	0.38	0.0659821341922958	somatic stem cells	E2F3
NCBP3	3.1201314342412e-06	0.250116472043682	0.707	0.578	0.0661436662744793	somatic stem cells	NCBP3
USP46	3.15091313152829e-06	0.602268707673795	0.467	0.34	0.0667962074752682	somatic stem cells	USP46
NBN	3.18666319742321e-06	0.415709534199197	0.652	0.512	0.0675540731221747	somatic stem cells	NBN
ARL2	3.20660491350731e-06	0.289691194450558	0.701	0.56	0.0679768175614415	somatic stem cells	ARL2
PLA2G12A	3.22045263802264e-06	0.556976014164265	0.359	0.233	0.0682703754734419	somatic stem cells	PLA2G12A
NXN	3.23134479543824e-06	0.457929532045224	0.315	0.202	0.0685012783184952	somatic stem cells	NXN
PRR3	3.28673869608882e-06	0.433859091013889	0.451	0.314	0.0696755736183869	somatic stem cells	PRR3
RXRB	3.28679266470628e-06	0.377485582189698	0.459	0.317	0.0696767176991085	somatic stem cells	RXRB
TPRKB	3.29397021711921e-06	0.277321832936776	0.731	0.592	0.0698288746327101	somatic stem cells	TPRKB
SIGMAR1	3.30352943087325e-06	0.407504019825449	0.628	0.499	0.070031520405082	somatic stem cells	SIGMAR1
RSBN1	3.31960214272321e-06	0.286711238943496	0.622	0.475	0.0703722458235892	somatic stem cells	RSBN1
SMARCAL1	3.32834183426132e-06	0.275697754666721	0.315	0.191	0.0705575185445058	somatic stem cells	SMARCAL1
AKIP1	3.42536376946851e-06	0.387825118868452	0.367	0.237	0.072614286548963	somatic stem cells	AKIP1
ZNF93	3.47418789958609e-06	0.354535487602107	0.272	0.161	0.0736493092833256	somatic stem cells	ZNF93
RHEB	3.62237357810558e-06	0.318975842271936	0.772	0.644	0.0767906974822601	somatic stem cells	RHEB
RPAP2	3.74841618672201e-06	0.351181655573087	0.565	0.421	0.0794626747423199	somatic stem cells	RPAP2
SKA2	3.80650346894011e-06	0.413219626102849	0.693	0.563	0.0806940670380614	somatic stem cells	SKA2
DCXR	3.8275251928884e-06	0.2816377169231	0.633	0.52	0.0811397065640411	somatic stem cells	DCXR
RSAD1	4.0201145457698e-06	0.656241212424516	0.486	0.35	0.085222408255774	somatic stem cells	RSAD1
PHYKPL	4.09116881723129e-06	0.612998756127275	0.587	0.463	0.0867286877564862	somatic stem cells	PHYKPL
SCAMP3	4.10775907310615e-06	0.276608185041376	0.663	0.502	0.0870803845907773	somatic stem cells	SCAMP3
SYNPO	4.14225799168857e-06	0.652647366128847	0.266	0.16	0.0878117271658059	somatic stem cells	SYNPO
SNRPB2	4.22372955952077e-06	0.252221315472227	0.821	0.73	0.0895388429322808	somatic stem cells	SNRPB2
TBC1D7	4.38435615975887e-06	0.339105968993149	0.511	0.365	0.0929439662307283	somatic stem cells	TBC1D7
PUS7L	4.52226688425336e-06	0.408310389404965	0.432	0.306	0.095867535679287	somatic stem cells	PUS7L
ZNF131	4.52736254322516e-06	0.290211405755322	0.622	0.499	0.0959755585538301	somatic stem cells	ZNF131
FOXRED1	4.52917775528194e-06	0.412452027167713	0.503	0.365	0.0960140392342218	somatic stem cells	FOXRED1
ZNF711	4.67416900324845e-06	0.358119436023789	0.726	0.593	0.099087708699864	somatic stem cells	ZNF711
RFTN2	4.87461874082114e-06	0.413904585708845	0.283	0.174	0.103337042686667	somatic stem cells	RFTN2
AKIRIN2	4.89226419357565e-06	0.309832995735484	0.592	0.436	0.10371110863961	somatic stem cells	AKIRIN2
PRKRIP1	5.00955893138506e-06	0.457679976021833	0.541	0.41	0.106197639786432	somatic stem cells	PRKRIP1
B3GALNT1	5.01662237497635e-06	0.494591097624227	0.459	0.326	0.106347377727124	somatic stem cells	B3GALNT1
DYNC2H1	5.02943320393234e-06	0.26560929309109	0.497	0.351	0.106618954490162	somatic stem cells	DYNC2H1
RBM18	5.05172820375127e-06	0.456996567970911	0.56	0.433	0.107091586191323	somatic stem cells	RBM18
COL6A2	5.08991907853939e-06	0.252815579131067	0.677	0.546	0.107901194545957	somatic stem cells	COL6A2
ARMC10	5.1266166045111e-06	0.261352254817398	0.446	0.292	0.108679145399031	somatic stem cells	ARMC10
ANKRD26	5.30056430927842e-06	0.404281159262703	0.579	0.443	0.112366662792393	somatic stem cells	ANKRD26
HDDC2	5.35465674956321e-06	0.428835815146093	0.666	0.554	0.113513368433991	somatic stem cells	HDDC2
SNX27	5.60901993224229e-06	0.336466553320816	0.728	0.623	0.118905613543604	somatic stem cells	SNX27
PRICKLE1	5.66837738628907e-06	0.431077457882551	0.334	0.222	0.120163932211942	somatic stem cells	PRICKLE1
VRK3	5.67440867023664e-06	0.272471234104852	0.505	0.359	0.120291789400347	somatic stem cells	VRK3
ZNF154	5.73843538572399e-06	0.348510392296973	0.397	0.265	0.121649091741963	somatic stem cells	ZNF154
TSPYL5	5.76884768486752e-06	0.322364335124101	0.421	0.292	0.122293802071507	somatic stem cells	TSPYL5
ARPC5L	5.82925862983135e-06	0.509637612627282	0.562	0.426	0.123574453693795	somatic stem cells	ARPC5L
RPP38	5.86190351300208e-06	0.55949898279696	0.334	0.216	0.124266492572131	somatic stem cells	RPP38
LANCL2	5.87857015034955e-06	0.273597443530486	0.397	0.275	0.12461980861726	somatic stem cells	LANCL2
RAB28	6.1976303329603e-06	0.343434716005992	0.443	0.314	0.131383565428425	somatic stem cells	RAB28
NAT14	6.41612889674339e-06	0.434231239488301	0.38	0.259	0.136015516482063	somatic stem cells	NAT14
RP11-658F2.8	6.64600383403681e-06	0.476912923808335	0.37	0.253	0.140888635277746	somatic stem cells	RP11-658F2.8
RP11-473M20.16	6.72524713926078e-06	0.53465088917364	0.253	0.147	0.142568514105189	somatic stem cells	RP11-473M20.16
RNPC3	6.92363331783751e-06	0.391121997085863	0.524	0.384	0.146774102704837	somatic stem cells	RNPC3
CCDC58	7.00777065589836e-06	0.276110301345867	0.454	0.308	0.148557730134389	somatic stem cells	CCDC58
TGIF1	7.07386451724573e-06	0.473766352024427	0.552	0.416	0.149958853901092	somatic stem cells	TGIF1
MEN1	7.16496056230093e-06	0.445502597835577	0.478	0.343	0.151889998960217	somatic stem cells	MEN1
SH3PXD2B	7.3394428289241e-06	0.378229508926603	0.56	0.433	0.155588848530362	somatic stem cells	SH3PXD2B
DECR2	7.38622209264601e-06	0.307213297770788	0.334	0.218	0.156580522142003	somatic stem cells	DECR2
NDUFAF2	7.60137111494811e-06	0.330113861969359	0.473	0.336	0.161141466265785	somatic stem cells	NDUFAF2
KDM1A	7.71674890340844e-06	0.273601039156831	0.709	0.592	0.163587360003355	somatic stem cells	KDM1A
RCC2	8.06546494630227e-06	0.335198556560096	0.348	0.24	0.170979791396662	somatic stem cells	RCC2
MND1	8.16524273184893e-06	0.318051983275486	0.37	0.251	0.173094980672466	somatic stem cells	MND1
IFT46	8.22199556731885e-06	0.38418867662761	0.291	0.179	0.174298084031592	somatic stem cells	IFT46
SMG5	8.30610915120075e-06	0.283395487799143	0.473	0.34	0.176081207896305	somatic stem cells	SMG5
MRPS21	8.57156092344335e-06	0.268794027306421	0.818	0.771	0.181708520016076	somatic stem cells	MRPS21
C11orf95	8.71979187661682e-06	0.41081482004128	0.549	0.414	0.1848508679924	somatic stem cells	C11orf95
MAP3K4	8.82557858008938e-06	0.312307998222827	0.459	0.326	0.187093440319315	somatic stem cells	MAP3K4
SEPT9	9.21321673127399e-06	0.251353855484323	0.785	0.641	0.195310981486277	somatic stem cells	SEPT9
TP53BP1	9.2241044655278e-06	0.500083496655646	0.34	0.221	0.195541790564724	somatic stem cells	TP53BP1
RTTN	9.34039808674643e-06	0.857933390572143	0.307	0.192	0.198007099040938	somatic stem cells	RTTN
P3H1	9.39383683381749e-06	0.365340659084719	0.565	0.465	0.199139947040097	somatic stem cells	P3H1
CFAP36	9.51200221881418e-06	0.337868829665951	0.486	0.359	0.201644935036642	somatic stem cells	CFAP36
YIF1A	9.51622651871618e-06	0.381303824294109	0.663	0.538	0.201734485970264	somatic stem cells	YIF1A
ANAPC7	9.83965560955454e-06	0.302250796951494	0.644	0.511	0.208590859266947	somatic stem cells	ANAPC7
MRPL10	9.91783522110845e-06	0.252577221329215	0.451	0.314	0.210248188852278	somatic stem cells	MRPL10
RAB3B	9.92224006783134e-06	0.340961810613602	0.312	0.2	0.210341567197957	somatic stem cells	RAB3B
SIRT5	1.01982010067262e-05	0.405249735562046	0.361	0.239	0.216191663141589	somatic stem cells	SIRT5
CREB1	1.02568838410193e-05	0.259374202891533	0.75	0.613	0.217435680545769	somatic stem cells	CREB1
C8orf58	1.02656903733525e-05	0.406235572941931	0.264	0.156	0.2176223702247	somatic stem cells	C8orf58
LSM4	1.03809273797695e-05	0.380222670336478	0.761	0.682	0.220065279523734	somatic stem cells	LSM4
ZNF302	1.04405540420404e-05	0.266840373372595	0.576	0.459	0.221329305137215	somatic stem cells	ZNF302
NUSAP1	1.05546107606951e-05	0.324627778827751	0.81	0.692	0.223747193515975	somatic stem cells	NUSAP1
RPUSD2	1.07252052604717e-05	0.379615997792873	0.253	0.155	0.22736362631674	somatic stem cells	RPUSD2
ACBD6	1.09160350035057e-05	0.426355315473513	0.576	0.442	0.231409026039318	somatic stem cells	ACBD6
GOLM1	1.09960183734625e-05	0.264368325116759	0.715	0.621	0.233104593499032	somatic stem cells	GOLM1
PIGBOS1	1.11272846867191e-05	0.429645659236679	0.359	0.233	0.235887308073758	somatic stem cells	PIGBOS1
EHMT1	1.11966891183733e-05	0.350726886063945	0.668	0.551	0.237358612620395	somatic stem cells	EHMT1
NGDN	1.14623003325859e-05	0.474385330746481	0.573	0.461	0.242989304750489	somatic stem cells	NGDN
XRRA1	1.14991529442475e-05	0.27705377907234	0.302	0.186	0.243770543265104	somatic stem cells	XRRA1
VIPAS39	1.15339861337372e-05	0.560857881610663	0.372	0.254	0.244508972049095	somatic stem cells	VIPAS39
RTF1	1.16463460264676e-05	0.294824440106326	0.802	0.659	0.246890889415087	somatic stem cells	RTF1
HRC	1.18991691552281e-05	0.283499436239339	0.356	0.232	0.25225048692168	somatic stem cells	HRC
ILKAP	1.1992948883656e-05	0.51026984908818	0.56	0.415	0.254238523384624	somatic stem cells	ILKAP
TOMM40	1.2020576260524e-05	0.326242984917731	0.603	0.486	0.254824196146849	somatic stem cells	TOMM40
PPP1R16A	1.2020979438504e-05	0.341656374928177	0.372	0.249	0.254832743116846	somatic stem cells	PPP1R16A
CLEC11A	1.20485219543399e-05	0.254295245838029	0.636	0.502	0.255416616910051	somatic stem cells	CLEC11A
ERCC8	1.22217360112846e-05	0.305155827988988	0.283	0.176	0.259088581703222	somatic stem cells	ERCC8
ARFGAP2	1.22721399633304e-05	0.274120837690377	0.511	0.378	0.260157095082641	somatic stem cells	ARFGAP2
CTNNA1	1.24064809727435e-05	0.253403972622257	0.859	0.786	0.263004990141189	somatic stem cells	CTNNA1
TRIM45	1.2782997865544e-05	0.399617849505128	0.291	0.182	0.270986771751668	somatic stem cells	TRIM45
ELMO2	1.28928012924533e-05	0.28621946912105	0.598	0.461	0.273314494598718	somatic stem cells	ELMO2
MRPS7	1.31064402451462e-05	0.263020502526668	0.587	0.449	0.277843426756855	somatic stem cells	MRPS7
SLIT3	1.32150953311967e-05	0.351244001802018	0.633	0.526	0.28014680592604	somatic stem cells	SLIT3
PHB2	1.32204991440973e-05	0.283795630600406	0.69	0.574	0.280261361355719	somatic stem cells	PHB2
TCEAL8	1.39546472824967e-05	0.279186774230075	0.774	0.644	0.295824567741647	somatic stem cells	TCEAL8
NEXN	1.39688292632194e-05	0.442913310750328	0.296	0.19	0.296125211550989	somatic stem cells	NEXN
RFX1	1.43707621698487e-05	0.369784736722394	0.467	0.355	0.304645787238623	somatic stem cells	RFX1
ATXN7L3	1.44612605861253e-05	0.358746945245694	0.448	0.31	0.30656426316527	somatic stem cells	ATXN7L3
CCT2	1.4628895895521e-05	0.260743987547949	0.908	0.834	0.31011796408915	somatic stem cells	CCT2
PLIN3	1.48072467997377e-05	0.296620172961967	0.266	0.164	0.313898824907639	somatic stem cells	PLIN3
URM1	1.5352842832434e-05	0.266432537380748	0.511	0.379	0.325464915204769	somatic stem cells	URM1
TDRD3	1.57835814952447e-05	0.455000868713946	0.438	0.332	0.334596144117693	somatic stem cells	TDRD3
SEPHS1	1.60261265386871e-05	0.363788595111911	0.641	0.548	0.339737856493627	somatic stem cells	SEPHS1
ACOT13	1.72881716368566e-05	0.393112718938988	0.312	0.204	0.366491950529723	somatic stem cells	ACOT13
CIZ1	1.73146062207192e-05	0.459180536124202	0.579	0.453	0.367052337273026	somatic stem cells	CIZ1
LPP	1.73742702649359e-05	0.257165500208882	0.696	0.557	0.368317155346375	somatic stem cells	LPP
COPS4	1.7881686133153e-05	0.299861234819117	0.663	0.538	0.379073864336711	somatic stem cells	COPS4
KIZ	1.7936007917869e-05	0.256866092915691	0.326	0.211	0.380225431850906	somatic stem cells	KIZ
ZBTB8A	1.79504688228232e-05	0.303190555879237	0.386	0.265	0.38053198857503	somatic stem cells	ZBTB8A
DDX52	1.79689821156933e-05	0.414540606871575	0.535	0.403	0.380924451870583	somatic stem cells	DDX52
CRISPLD2	1.81404966808743e-05	0.362631116466875	0.269	0.171	0.384560389137854	somatic stem cells	CRISPLD2
MPP6	1.83490156212649e-05	0.333035728705995	0.361	0.23	0.388980782155194	somatic stem cells	MPP6
DDX50	1.87991898741849e-05	0.58751505373362	0.625	0.504	0.398524026142846	somatic stem cells	DDX50
RBMS3	1.88142238900382e-05	0.330214760763004	0.728	0.625	0.398842732244919	somatic stem cells	RBMS3
C16orf91	1.89601572098414e-05	0.535254493396761	0.353	0.248	0.401936372691428	somatic stem cells	C16orf91
CHAF1A	2.0365160889472e-05	0.363744600557637	0.389	0.265	0.431721045695918	somatic stem cells	CHAF1A
GALM	2.04744902891781e-05	0.260140734897896	0.421	0.289	0.434038719640286	somatic stem cells	GALM
BCAR1	2.11939029339078e-05	0.416868408077368	0.446	0.333	0.449289548295912	somatic stem cells	BCAR1
NCAPH2	2.16729326312148e-05	0.287229013157238	0.416	0.289	0.459444498849122	somatic stem cells	NCAPH2
TRMT1	2.18241944958112e-05	0.335745317639898	0.438	0.311	0.462651099116702	somatic stem cells	TRMT1
MAP3K13	2.20558919709519e-05	0.39891806605909	0.663	0.539	0.467562853892209	somatic stem cells	MAP3K13
SWI5	2.25283277558151e-05	0.254269886690783	0.37	0.252	0.477578020095523	somatic stem cells	SWI5
STK36	2.26674652158317e-05	0.488825414167904	0.302	0.198	0.480527595110416	somatic stem cells	STK36
DYNLT1	2.27943002469591e-05	0.273811578340075	0.791	0.701	0.483216370935287	somatic stem cells	DYNLT1
MEGF8	2.30258979312447e-05	0.675373985374951	0.454	0.341	0.488126010244456	somatic stem cells	MEGF8
CEP83	2.30585298281108e-05	0.456258815383413	0.457	0.33	0.48881777382612	somatic stem cells	CEP83
NIF3L1	2.32429746402111e-05	0.316052561294625	0.44	0.308	0.492727819397836	somatic stem cells	NIF3L1
CINP	2.33921988120037e-05	0.440004758286007	0.462	0.339	0.495891222615667	somatic stem cells	CINP
TMEM161A	2.45721061983636e-05	0.253165969691428	0.345	0.234	0.52090407929911	somatic stem cells	TMEM161A
NPNT	2.49331184019104e-05	0.575464068511766	0.356	0.25	0.528557177002098	somatic stem cells	NPNT
ITGB3BP	2.50717358847154e-05	0.261049079614205	0.524	0.396	0.531495729020081	somatic stem cells	ITGB3BP
METTL16	2.53768825781713e-05	0.276705057340772	0.5	0.362	0.537964533774654	somatic stem cells	METTL16
GSTCD	2.57858484598642e-05	0.446984445082364	0.361	0.253	0.546634201500661	somatic stem cells	GSTCD
C15orf41	2.65483196998292e-05	0.456469449630912	0.405	0.282	0.562797829316679	somatic stem cells	C15orf41
CNP	2.67508518003719e-05	0.610694473275495	0.611	0.502	0.567091307316084	somatic stem cells	CNP
ADAMTS1	2.70003992596025e-05	0.511804839185377	0.546	0.422	0.572381463904313	somatic stem cells	ADAMTS1
ZNF536	2.70677111659701e-05	0.621079896457666	0.258	0.163	0.5738084090074	somatic stem cells	ZNF536
DYRK2	2.82923269610676e-05	0.262567536511402	0.503	0.378	0.599769039247671	somatic stem cells	DYRK2
CCDC191	2.91730451586076e-05	0.300957135561567	0.261	0.159	0.618439384317323	somatic stem cells	CCDC191
ADAL	2.95720141268888e-05	0.321206789257191	0.304	0.196	0.626897127475917	somatic stem cells	ADAL
PLXNA1	3.06332760405117e-05	0.625535821826378	0.432	0.32	0.649394818782807	somatic stem cells	PLXNA1
RPP30	3.06878178451538e-05	0.282109930333716	0.552	0.417	0.650551050499416	somatic stem cells	RPP30
SUPT3H	3.08247411310558e-05	0.31186956205725	0.253	0.156	0.653453687237253	somatic stem cells	SUPT3H
ATP2B4	3.08812312094929e-05	0.271626525299665	0.701	0.582	0.654651220410039	somatic stem cells	ATP2B4
ZNF595	3.17092305680394e-05	0.27422911393695	0.261	0.163	0.672203978811867	somatic stem cells	ZNF595
BMP1	3.2766347030084e-05	0.442645198412311	0.389	0.28	0.69461379069075	somatic stem cells	BMP1
KRI1	3.29368222983143e-05	0.349509920461865	0.299	0.188	0.698227695901966	somatic stem cells	KRI1
SS18	3.37956446784032e-05	0.394494474532084	0.688	0.599	0.71643387153747	somatic stem cells	SS18
METTL17	3.40545803779469e-05	0.388417971222971	0.283	0.181	0.721923049432097	somatic stem cells	METTL17
HYLS1	3.4503439631469e-05	0.386636028433521	0.253	0.155	0.731438416747511	somatic stem cells	HYLS1
TSPAN9	3.4519739579447e-05	0.254210859669595	0.413	0.302	0.731783959344698	somatic stem cells	TSPAN9
FGF9	3.479341196623e-05	0.343187339610131	0.264	0.162	0.737585540272111	somatic stem cells	FGF9
AKR1A1	3.49951633225796e-05	0.412943801828722	0.72	0.615	0.741862467275365	somatic stem cells	AKR1A1
RPL26L1	3.62700681526326e-05	0.353649884866167	0.685	0.545	0.768889174767658	somatic stem cells	RPL26L1
SMUG1	3.70058025219324e-05	0.378506374373915	0.438	0.315	0.784486007662444	somatic stem cells	SMUG1
LDB1	3.71480602854619e-05	0.316339444434953	0.47	0.339	0.787501729991507	somatic stem cells	LDB1
GSTM3	3.74149849009407e-05	0.328384506712534	0.492	0.366	0.793160264915043	somatic stem cells	GSTM3
ZNF574	3.78236135911699e-05	0.278776508580663	0.285	0.183	0.801822784519212	somatic stem cells	ZNF574
DHX8	3.78319613243395e-05	0.32676961012105	0.476	0.356	0.801999748114674	somatic stem cells	DHX8
C1orf52	3.82418911486835e-05	0.275853940747393	0.622	0.49	0.810689850460941	somatic stem cells	C1orf52
ASNSD1	3.82946833434663e-05	0.252096438449183	0.573	0.456	0.811808992198142	somatic stem cells	ASNSD1
RNF185	3.90919444452506e-05	0.367617807860624	0.255	0.162	0.828710130294867	somatic stem cells	RNF185
PAPSS1	3.93084196450257e-05	0.380332963115162	0.584	0.478	0.833299188054899	somatic stem cells	PAPSS1
TRMT5	3.97305800738895e-05	0.381385042118491	0.457	0.336	0.842248566986384	somatic stem cells	TRMT5
THAP2	4.0257780798379e-05	0.298271190861225	0.318	0.213	0.853424695144837	somatic stem cells	THAP2
PIH1D1	4.07575482151506e-05	0.276473111510629	0.598	0.471	0.864019264612978	somatic stem cells	PIH1D1
SERPINE2	4.08580460404991e-05	0.306528823199487	0.601	0.506	0.866149718012541	somatic stem cells	SERPINE2
MED28	4.12506125657845e-05	0.371376459199839	0.723	0.641	0.874471735782065	somatic stem cells	MED28
AASDH	4.2353022981652e-05	0.365536627603142	0.427	0.312	0.897841734188042	somatic stem cells	AASDH
SMIM8	4.27036650227252e-05	0.360686654507424	0.459	0.354	0.905274994816752	somatic stem cells	SMIM8
TBCK	4.29080758558956e-05	0.292883585906094	0.511	0.387	0.909608300069131	somatic stem cells	TBCK
TUBG1	4.37170572059073e-05	0.323449293694627	0.527	0.391	0.926757895708028	somatic stem cells	TUBG1
GPATCH4	4.38948817348539e-05	0.278238935902998	0.459	0.337	0.930527597897168	somatic stem cells	GPATCH4
TPST1	4.4488642488582e-05	0.28947896262035	0.332	0.238	0.943114732115449	somatic stem cells	TPST1
CCNB2	4.49531707019055e-05	0.280107726385463	0.516	0.394	0.952962265709694	somatic stem cells	CCNB2
MPST	4.54793486575068e-05	0.422233514868935	0.511	0.393	0.964116712190487	somatic stem cells	MPST
MRPS27	4.6274044769612e-05	0.302465656573831	0.598	0.494	0.980963475071004	somatic stem cells	MRPS27
TSPYL2	4.688225884994e-05	0.530996418308011	0.418	0.309	0.993857005359878	somatic stem cells	TSPYL2
LSM6	4.80389585107926e-05	0.280443597701255	0.685	0.57	1	somatic stem cells	LSM6
BMPR2	4.82980229084314e-05	0.270837473353787	0.731	0.619	1	somatic stem cells	BMPR2
ZBTB44	4.84443726384736e-05	0.313344573098743	0.62	0.502	1	somatic stem cells	ZBTB44
PREB	4.93373843065786e-05	0.26583123317956	0.342	0.229	1	somatic stem cells	PREB
SDC4	5.20861192408187e-05	0.305808849809711	0.31	0.206	1	somatic stem cells	SDC4
RSF1	5.23349257639091e-05	0.299216714956168	0.829	0.729	1	somatic stem cells	RSF1
ZNF644	5.31378263927447e-05	0.276308175025363	0.712	0.605	1	somatic stem cells	ZNF644
C12orf49	5.34200782004027e-05	0.370940719659912	0.389	0.27	1	somatic stem cells	C12orf49
MYEF2	5.35297186544019e-05	0.403306235024878	0.432	0.319	1	somatic stem cells	MYEF2
HOMER3	5.37790124401071e-05	0.348966973215041	0.345	0.248	1	somatic stem cells	HOMER3
ACTR6	5.38325577599243e-05	0.268838758833427	0.516	0.395	1	somatic stem cells	ACTR6
RCBTB2	5.42579905334902e-05	0.263363334284471	0.543	0.439	1	somatic stem cells	RCBTB2
SVIL	5.43694641325556e-05	0.339514676818051	0.592	0.504	1	somatic stem cells	SVIL
RP11-382A20.3	5.49231459207405e-05	0.287819846681268	0.734	0.637	1	somatic stem cells	RP11-382A20.3
RRBP1	5.50110893709864e-05	0.266222716287451	0.777	0.659	1	somatic stem cells	RRBP1
ATXN10	5.6303868974205e-05	0.258242489172757	0.826	0.754	1	somatic stem cells	ATXN10
ACCS	5.76511489955301e-05	0.455414729294635	0.296	0.194	1	somatic stem cells	ACCS
EMILIN1	5.77703073632101e-05	0.447709415691699	0.399	0.299	1	somatic stem cells	EMILIN1
MVB12B	5.86538703727172e-05	0.489699557893966	0.312	0.211	1	somatic stem cells	MVB12B
SNX7	5.95759860746758e-05	0.31643634188116	0.378	0.267	1	somatic stem cells	SNX7
DCUN1D4	5.95839432631686e-05	0.259667830389338	0.549	0.432	1	somatic stem cells	DCUN1D4
[truncated: 16,253 more rows]
